# Supplementary material for: Love the one you’re with: replicate viral adaptations converge on the same phenotypic change
Source: PeerJ. 2016 Jul 19;4:e2227. doi: 10.7717/peerj.2227 (PMC4958007; doi:10.7717/peerj.2227)
Supplement: Supplemental Information 3 [file peerj-04-2227-s003.zip]

Archive with 181 entries (172 files):
- Markdown_detailed_anlaysis_code_and_data_minor_revisions/
- Markdown_detailed_anlaysis_code_and_data_minor_revisions/.DS_Store
- __MACOSX/
- __MACOSX/Markdown_detailed_anlaysis_code_and_data_minor_revisions/
- __MACOSX/Markdown_detailed_anlaysis_code_and_data_minor_revisions/._.DS_Store
- Markdown_detailed_anlaysis_code_and_data_minor_revisions/.RData
- __MACOSX/Markdown_detailed_anlaysis_code_and_data_minor_revisions/._.RData
- Markdown_detailed_anlaysis_code_and_data_minor_revisions/.Rhistory
- __MACOSX/Markdown_detailed_anlaysis_code_and_data_minor_revisions/._.Rhistory
- Markdown_detailed_anlaysis_code_and_data_minor_revisions/across_back_parallelism_match.pdf
- __MACOSX/Markdown_detailed_anlaysis_code_and_data_minor_revisions/._across_back_parallelism_match.pdf
- Markdown_detailed_anlaysis_code_and_data_minor_revisions/across_back_parallelism_match.svg
- __MACOSX/Markdown_detailed_anlaysis_code_and_data_minor_revisions/._across_back_parallelism_match.svg
- Markdown_detailed_anlaysis_code_and_data_minor_revisions/Analysis Functions Replicate Adaptations Study.R
- __MACOSX/Markdown_detailed_anlaysis_code_and_data_minor_revisions/._Analysis Functions Replicate Adaptations Study.R
- Markdown_detailed_anlaysis_code_and_data_minor_revisions/co.count.list.matrix.txt
- __MACOSX/Markdown_detailed_anlaysis_code_and_data_minor_revisions/._co.count.list.matrix.txt
- Markdown_detailed_anlaysis_code_and_data_minor_revisions/Data/
- Markdown_detailed_anlaysis_code_and_data_minor_revisions/Data/.DS_Store
- __MACOSX/Markdown_detailed_anlaysis_code_and_data_minor_revisions/Data/
- __MACOSX/Markdown_detailed_anlaysis_code_and_data_minor_revisions/Data/._.DS_Store
- Markdown_detailed_anlaysis_code_and_data_minor_revisions/Data/anc_states_sites.txt
- __MACOSX/Markdown_detailed_anlaysis_code_and_data_minor_revisions/Data/._anc_states_sites.txt
- Markdown_detailed_anlaysis_code_and_data_minor_revisions/Data/Coverage.by.site.output(2-6-14).txt
- __MACOSX/Markdown_detailed_anlaysis_code_and_data_minor_revisions/Data/._Coverage.by.site.output(2-6-14).txt
- Markdown_detailed_anlaysis_code_and_data_minor_revisions/Data/Coverage_output_file.txt
- __MACOSX/Markdown_detailed_anlaysis_code_and_data_minor_revisions/Data/._Coverage_output_file.txt
- Markdown_detailed_anlaysis_code_and_data_minor_revisions/Data/DE_mutation_seqs2.txt
- __MACOSX/Markdown_detailed_anlaysis_code_and_data_minor_revisions/Data/._DE_mutation_seqs2.txt
- Markdown_detailed_anlaysis_code_and_data_minor_revisions/Data/DE_RNA_min_free_energies.txt
- __MACOSX/Markdown_detailed_anlaysis_code_and_data_minor_revisions/Data/._DE_RNA_min_free_energies.txt
- Markdown_detailed_anlaysis_code_and_data_minor_revisions/Data/good_data_ISO.txt
- __MACOSX/Markdown_detailed_anlaysis_code_and_data_minor_revisions/Data/._good_data_ISO.txt
- Markdown_detailed_anlaysis_code_and_data_minor_revisions/Data/good_reads(Oct2013)_ISO.fasta
- __MACOSX/Markdown_detailed_anlaysis_code_and_data_minor_revisions/Data/._good_reads(Oct2013)_ISO.fasta
- Markdown_detailed_anlaysis_code_and_data_minor_revisions/Data/ID11 Lysis Time Data Lu 18Dec14.txt
- __MACOSX/Markdown_detailed_anlaysis_code_and_data_minor_revisions/Data/._ID11 Lysis Time Data Lu 18Dec14.txt
- Markdown_detailed_anlaysis_code_and_data_minor_revisions/Data/mut.nuc.AA.m.2.txt
- __MACOSX/Markdown_detailed_anlaysis_code_and_data_minor_revisions/Data/._mut.nuc.AA.m.2.txt
- Markdown_detailed_anlaysis_code_and_data_minor_revisions/Data/mut.nuc.AA.m.3.txt
- __MACOSX/Markdown_detailed_anlaysis_code_and_data_minor_revisions/Data/._mut.nuc.AA.m.3.txt
- Markdown_detailed_anlaysis_code_and_data_minor_revisions/Data/mut.nuc.AA.m.txt
- __MACOSX/Markdown_detailed_anlaysis_code_and_data_minor_revisions/Data/._mut.nuc.AA.m.txt
- Markdown_detailed_anlaysis_code_and_data_minor_revisions/Data/Mutation_output_file(2-6-14).txt
- __MACOSX/Markdown_detailed_anlaysis_code_and_data_minor_revisions/Data/._Mutation_output_file(2-6-14).txt
- Markdown_detailed_anlaysis_code_and_data_minor_revisions/Data/Mutation_output_file(3-12-14).txt
- __MACOSX/Markdown_detailed_anlaysis_code_and_data_minor_revisions/Data/._Mutation_output_file(3-12-14).txt
- Markdown_detailed_anlaysis_code_and_data_minor_revisions/Data/Mutation_output_file.txt
- __MACOSX/Markdown_detailed_anlaysis_code_and_data_minor_revisions/Data/._Mutation_output_file.txt
- Markdown_detailed_anlaysis_code_and_data_minor_revisions/Data/Mutation_output_file_(F182to178)_2.txt
- __MACOSX/Markdown_detailed_anlaysis_code_and_data_minor_revisions/Data/._Mutation_output_file_(F182to178)_2.txt
- Markdown_detailed_anlaysis_code_and_data_minor_revisions/Data/Mutation_output_file_(october 2013)_2b.txt
- __MACOSX/Markdown_detailed_anlaysis_code_and_data_minor_revisions/Data/._Mutation_output_file_(october 2013)_2b.txt
- Markdown_detailed_anlaysis_code_and_data_minor_revisions/Data/sample_assignment_both_runs_182_to_178_corrected.txt
- __MACOSX/Markdown_detailed_anlaysis_code_and_data_minor_revisions/Data/._sample_assignment_both_runs_182_to_178_corrected.txt
- Markdown_detailed_anlaysis_code_and_data_minor_revisions/Data/Trees_each_well.txt
- __MACOSX/Markdown_detailed_anlaysis_code_and_data_minor_revisions/Data/._Trees_each_well.txt
- __MACOSX/Markdown_detailed_anlaysis_code_and_data_minor_revisions/._Data
- Markdown_detailed_anlaysis_code_and_data_minor_revisions/Delay_mech_dotplots.pdf
- __MACOSX/Markdown_detailed_anlaysis_code_and_data_minor_revisions/._Delay_mech_dotplots.pdf
- Markdown_detailed_anlaysis_code_and_data_minor_revisions/Delay_mech_dotplots.svg
- __MACOSX/Markdown_detailed_anlaysis_code_and_data_minor_revisions/._Delay_mech_dotplots.svg
- Markdown_detailed_anlaysis_code_and_data_minor_revisions/Evidence of Adaptation Table.txt
- __MACOSX/Markdown_detailed_anlaysis_code_and_data_minor_revisions/._Evidence of Adaptation Table.txt
- Markdown_detailed_anlaysis_code_and_data_minor_revisions/Example_tree_figure_March1_2016
- __MACOSX/Markdown_detailed_anlaysis_code_and_data_minor_revisions/._Example_tree_figure_March1_2016
- Markdown_detailed_anlaysis_code_and_data_minor_revisions/Example_tree_figure_March1_2016.svg
- __MACOSX/Markdown_detailed_anlaysis_code_and_data_minor_revisions/._Example_tree_figure_March1_2016.svg
- Markdown_detailed_anlaysis_code_and_data_minor_revisions/Example_tree_figure_May11_2016
- __MACOSX/Markdown_detailed_anlaysis_code_and_data_minor_revisions/._Example_tree_figure_May11_2016
- Markdown_detailed_anlaysis_code_and_data_minor_revisions/Example_tree_figure_May11_2016.pdf
- __MACOSX/Markdown_detailed_anlaysis_code_and_data_minor_revisions/._Example_tree_figure_May11_2016.pdf
- Markdown_detailed_anlaysis_code_and_data_minor_revisions/ID11 Lysis Time Data Lu 18Dec14.txt
- __MACOSX/Markdown_detailed_anlaysis_code_and_data_minor_revisions/._ID11 Lysis Time Data Lu 18Dec14.txt
- Markdown_detailed_anlaysis_code_and_data_minor_revisions/Lysis_Time_Figure.pdf
- __MACOSX/Markdown_detailed_anlaysis_code_and_data_minor_revisions/._Lysis_Time_Figure.pdf
- Markdown_detailed_anlaysis_code_and_data_minor_revisions/Lysis_Time_Figure.svg
- __MACOSX/Markdown_detailed_anlaysis_code_and_data_minor_revisions/._Lysis_Time_Figure.svg
- Markdown_detailed_anlaysis_code_and_data_minor_revisions/Model_input_files/
- Markdown_detailed_anlaysis_code_and_data_minor_revisions/Model_input_files/aa_codes.txt
- __MACOSX/Markdown_detailed_anlaysis_code_and_data_minor_revisions/Model_input_files/
- __MACOSX/Markdown_detailed_anlaysis_code_and_data_minor_revisions/Model_input_files/._aa_codes.txt
- Markdown_detailed_anlaysis_code_and_data_minor_revisions/Model_input_files/anc_states_sites.txt
- __MACOSX/Markdown_detailed_anlaysis_code_and_data_minor_revisions/Model_input_files/._anc_states_sites.txt
- Markdown_detailed_anlaysis_code_and_data_minor_revisions/Model_input_files/codon_usage_lookup_table.csv
- __MACOSX/Markdown_detailed_anlaysis_code_and_data_minor_revisions/Model_input_files/._codon_usage_lookup_table.csv
- Markdown_detailed_anlaysis_code_and_data_minor_revisions/Model_input_files/hexamer_energy.txt
- __MACOSX/Markdown_detailed_anlaysis_code_and_data_minor_revisions/Model_input_files/._hexamer_energy.txt
- Markdown_detailed_anlaysis_code_and_data_minor_revisions/Model_input_files/ID11.gene.features.txt
- __MACOSX/Markdown_detailed_anlaysis_code_and_data_minor_revisions/Model_input_files/._ID11.gene.features.txt
- Markdown_detailed_anlaysis_code_and_data_minor_revisions/Model_input_files/ID11_gene_features_to_plot.txt
- __MACOSX/Markdown_detailed_anlaysis_code_and_data_minor_revisions/Model_input_files/._ID11_gene_features_to_plot.txt
- Markdown_detailed_anlaysis_code_and_data_minor_revisions/Model_input_files/ID11_gene_startstop.txt
- __MACOSX/Markdown_detailed_anlaysis_code_and_data_minor_revisions/Model_input_files/._ID11_gene_startstop.txt
- Markdown_detailed_anlaysis_code_and_data_minor_revisions/Model_input_files/ID11_seq.txt
- __MACOSX/Markdown_detailed_anlaysis_code_and_data_minor_revisions/Model_input_files/._ID11_seq.txt
- Markdown_detailed_anlaysis_code_and_data_minor_revisions/Model_input_files/polymerase_energy_matrix.txt
- __MACOSX/Markdown_detailed_anlaysis_code_and_data_minor_revisions/Model_input_files/._polymerase_energy_matrix.txt
- Markdown_detailed_anlaysis_code_and_data_minor_revisions/Model_input_files/polymerase_energy_matrix_2.txt
- __MACOSX/Markdown_detailed_anlaysis_code_and_data_minor_revisions/Model_input_files/._polymerase_energy_matrix_2.txt
- __MACOSX/Markdown_detailed_anlaysis_code_and_data_minor_revisions/._Model_input_files
- Markdown_detailed_anlaysis_code_and_data_minor_revisions/mutation_co-occurence_3.pdf
- __MACOSX/Markdown_detailed_anlaysis_code_and_data_minor_revisions/._mutation_co-occurence_3.pdf
- Markdown_detailed_anlaysis_code_and_data_minor_revisions/mutation_co-occurence_3.svg
- __MACOSX/Markdown_detailed_anlaysis_code_and_data_minor_revisions/._mutation_co-occurence_3.svg
- Markdown_detailed_anlaysis_code_and_data_minor_revisions/Mutations_by_background_figure_March_2016.pdf
- __MACOSX/Markdown_detailed_anlaysis_code_and_data_minor_revisions/._Mutations_by_background_figure_March_2016.pdf
- Markdown_detailed_anlaysis_code_and_data_minor_revisions/Mutations_by_background_figure_March_2016.svg
- __MACOSX/Markdown_detailed_anlaysis_code_and_data_minor_revisions/._Mutations_by_background_figure_March_2016.svg
- Markdown_detailed_anlaysis_code_and_data_minor_revisions/Parallelism_between_Wells_2.pdf
- __MACOSX/Markdown_detailed_anlaysis_code_and_data_minor_revisions/._Parallelism_between_Wells_2.pdf
- Markdown_detailed_anlaysis_code_and_data_minor_revisions/Parallelism_between_Wells_2.svg
- __MACOSX/Markdown_detailed_anlaysis_code_and_data_minor_revisions/._Parallelism_between_Wells_2.svg
- Markdown_detailed_anlaysis_code_and_data_minor_revisions/Parallelism_bootstrap/
- Markdown_detailed_anlaysis_code_and_data_minor_revisions/Parallelism_bootstrap/mWIN.mBT.boot.txt
- __MACOSX/Markdown_detailed_anlaysis_code_and_data_minor_revisions/Parallelism_bootstrap/
- __MACOSX/Markdown_detailed_anlaysis_code_and_data_minor_revisions/Parallelism_bootstrap/._mWIN.mBT.boot.txt
- Markdown_detailed_anlaysis_code_and_data_minor_revisions/Parallelism_bootstrap/mWIN.mBT.feats.boot.txt
- __MACOSX/Markdown_detailed_anlaysis_code_and_data_minor_revisions/Parallelism_bootstrap/._mWIN.mBT.feats.boot.txt
- Markdown_detailed_anlaysis_code_and_data_minor_revisions/Parallelism_bootstrap/P.feat.mean.by.boot.txt
- __MACOSX/Markdown_detailed_anlaysis_code_and_data_minor_revisions/Parallelism_bootstrap/._P.feat.mean.by.boot.txt
- Markdown_detailed_anlaysis_code_and_data_minor_revisions/Parallelism_bootstrap/P.mean.by.boot.txt
- __MACOSX/Markdown_detailed_anlaysis_code_and_data_minor_revisions/Parallelism_bootstrap/._P.mean.by.boot.txt
- Markdown_detailed_anlaysis_code_and_data_minor_revisions/Parallelism_bootstrap/R.by.boot.txt
- __MACOSX/Markdown_detailed_anlaysis_code_and_data_minor_revisions/Parallelism_bootstrap/._R.by.boot.txt
- Markdown_detailed_anlaysis_code_and_data_minor_revisions/Parallelism_bootstrap/R.feat.by.boot.txt
- __MACOSX/Markdown_detailed_anlaysis_code_and_data_minor_revisions/Parallelism_bootstrap/._R.feat.by.boot.txt
- Markdown_detailed_anlaysis_code_and_data_minor_revisions/Parallelism_bootstrap/R2.WIN.boot.txt
- __MACOSX/Markdown_detailed_anlaysis_code_and_data_minor_revisions/Parallelism_bootstrap/._R2.WIN.boot.txt
- Markdown_detailed_anlaysis_code_and_data_minor_revisions/Parallelism_bootstrap/R2.WIN.feat.boot.txt
- __MACOSX/Markdown_detailed_anlaysis_code_and_data_minor_revisions/Parallelism_bootstrap/._R2.WIN.feat.boot.txt
- __MACOSX/Markdown_detailed_anlaysis_code_and_data_minor_revisions/._Parallelism_bootstrap
- Markdown_detailed_anlaysis_code_and_data_minor_revisions/pin_plot_March_2016
- __MACOSX/Markdown_detailed_anlaysis_code_and_data_minor_revisions/._pin_plot_March_2016
- Markdown_detailed_anlaysis_code_and_data_minor_revisions/pin_plot_March_2016.svg
- __MACOSX/Markdown_detailed_anlaysis_code_and_data_minor_revisions/._pin_plot_March_2016.svg
- Markdown_detailed_anlaysis_code_and_data_minor_revisions/Pin_plot_tree_based.pdf
- __MACOSX/Markdown_detailed_anlaysis_code_and_data_minor_revisions/._Pin_plot_tree_based.pdf
- Markdown_detailed_anlaysis_code_and_data_minor_revisions/Promoter_binding_plot.pdf
- __MACOSX/Markdown_detailed_anlaysis_code_and_data_minor_revisions/._Promoter_binding_plot.pdf
- Markdown_detailed_anlaysis_code_and_data_minor_revisions/Promoter_binding_plot.svg
- __MACOSX/Markdown_detailed_anlaysis_code_and_data_minor_revisions/._Promoter_binding_plot.svg
- Markdown_detailed_anlaysis_code_and_data_minor_revisions/pw_feats_p_ij.txt
- __MACOSX/Markdown_detailed_anlaysis_code_and_data_minor_revisions/._pw_feats_p_ij.txt
- Markdown_detailed_anlaysis_code_and_data_minor_revisions/pw_p_ij.txt
- __MACOSX/Markdown_detailed_anlaysis_code_and_data_minor_revisions/._pw_p_ij.txt
- Markdown_detailed_anlaysis_code_and_data_minor_revisions/Replicate Adaptations Markdown.Rmd
- __MACOSX/Markdown_detailed_anlaysis_code_and_data_minor_revisions/._Replicate Adaptations Markdown.Rmd
- Markdown_detailed_anlaysis_code_and_data_minor_revisions/Replicate_Adaptations_Markdown.html
- __MACOSX/Markdown_detailed_anlaysis_code_and_data_minor_revisions/._Replicate_Adaptations_Markdown.html
- Markdown_detailed_anlaysis_code_and_data_minor_revisions/Replicate_Adaptations_Markdown.Rmd
- __MACOSX/Markdown_detailed_anlaysis_code_and_data_minor_revisions/._Replicate_Adaptations_Markdown.Rmd
- Markdown_detailed_anlaysis_code_and_data_minor_revisions/trees_each_well_F178.pdf
- __MACOSX/Markdown_detailed_anlaysis_code_and_data_minor_revisions/._trees_each_well_F178.pdf
- Markdown_detailed_anlaysis_code_and_data_minor_revisions/trees_each_well_F182.pdf
- __MACOSX/Markdown_detailed_anlaysis_code_and_data_minor_revisions/._trees_each_well_F182.pdf
- Markdown_detailed_anlaysis_code_and_data_minor_revisions/trees_each_well_F322.pdf
- __MACOSX/Markdown_detailed_anlaysis_code_and_data_minor_revisions/._trees_each_well_F322.pdf
- Markdown_detailed_anlaysis_code_and_data_minor_revisions/trees_each_well_F355.pdf
- __MACOSX/Markdown_detailed_anlaysis_code_and_data_minor_revisions/._trees_each_well_F355.pdf
- Markdown_detailed_anlaysis_code_and_data_minor_revisions/trees_each_well_F355.svg
- __MACOSX/Markdown_detailed_anlaysis_code_and_data_minor_revisions/._trees_each_well_F355.svg
- Markdown_detailed_anlaysis_code_and_data_minor_revisions/trees_each_well_F416.pdf
- __MACOSX/Markdown_detailed_anlaysis_code_and_data_minor_revisions/._trees_each_well_F416.pdf
- Markdown_detailed_anlaysis_code_and_data_minor_revisions/trees_each_well_F421.pdf
- __MACOSX/Markdown_detailed_anlaysis_code_and_data_minor_revisions/._trees_each_well_F421.pdf
- Markdown_detailed_anlaysis_code_and_data_minor_revisions/trees_each_well_F5.pdf
- __MACOSX/Markdown_detailed_anlaysis_code_and_data_minor_revisions/._trees_each_well_F5.pdf
- Markdown_detailed_anlaysis_code_and_data_minor_revisions/trees_each_well_J15.pdf
- __MACOSX/Markdown_detailed_anlaysis_code_and_data_minor_revisions/._trees_each_well_J15.pdf
- Markdown_detailed_anlaysis_code_and_data_minor_revisions/trees_each_well_J20.pdf
- __MACOSX/Markdown_detailed_anlaysis_code_and_data_minor_revisions/._trees_each_well_J20.pdf
- Markdown_detailed_anlaysis_code_and_data_minor_revisions/Venn_Adaptive_Muts_2_split_panels.pdf
- __MACOSX/Markdown_detailed_anlaysis_code_and_data_minor_revisions/._Venn_Adaptive_Muts_2_split_panels.pdf
- Markdown_detailed_anlaysis_code_and_data_minor_revisions/Venn_Adaptive_Muts_2_split_panels.svg
- __MACOSX/Markdown_detailed_anlaysis_code_and_data_minor_revisions/._Venn_Adaptive_Muts_2_split_panels.svg
- Markdown_detailed_anlaysis_code_and_data_minor_revisions/Well_count_dist_by_mutation_3.pdf
- __MACOSX/Markdown_detailed_anlaysis_code_and_data_minor_revisions/._Well_count_dist_by_mutation_3.pdf
- Markdown_detailed_anlaysis_code_and_data_minor_revisions/Well_count_dist_by_mutation_3.svg
- __MACOSX/Markdown_detailed_anlaysis_code_and_data_minor_revisions/._Well_count_dist_by_mutation_3.svg
- __MACOSX/._Markdown_detailed_anlaysis_code_and_data_minor_revisions
