# Supplementary material for: Love the one you’re with: replicate viral adaptations converge on the same phenotypic change
Source: PeerJ. 2016 Jul 19;4:e2227. doi: 10.7717/peerj.2227 (PMC4958007; doi:10.7717/peerj.2227)
Supplement: Supplemental Information 3 [file peerj-04-2227-s003.zip › Markdown_detailed_anlaysis_code_and_data_minor_revisions/Analysis Functions Replicate Adaptations Study.R]

align.identify.mutations <- function(i, freq.anlaysis, mut.fileout, cov.fileout){
  
    print(paste("=== sample ", i, "==="))
    samp.i <- proj.rows[i]
    samp.pop <- sample.sheet$population[samp.i]
    samp.name <- as.character(sample.sheet$sample[samp.i])
    if (samp.name == "gamma_6C_F178_5-12_1"){samp.name <- "gamma_6C_F182_5-12_1"}
    if (samp.name == "gamma_6C_F178_5-12_2"){samp.name <- "gamma_6C_F182_5-12_2"}
    data.rows <- which(good.data$Sample==samp.name)
    n.reads <- length(data.rows)
    seqs <- good.reads[data.rows]
    seqs.B <- BStringSet(as.character(seqs))
    count.by.amp <- unlist(lapply(list.of.amps, function(x) sum(as.numeric(x==good.data$Amplicon[data.rows]))))
    samp.anc <- sample.sheet$anc_state[samp.i]
    
    if (n.reads > 0){
      # search seqs for those crossing beg/end of genome
      cut.pt <- rep(NA, n.reads)
      cut.pt.2 <- rep(NA, n.reads)
      v.first <- DNAStringSet(rep(first.bases, n.reads))
      v.last <- DNAStringSet(rep(last.bases, n.reads))
      #print("split amplicons that span beg/end of genome")
      
      for (read.i in 1:n.reads){
        #print(read.i)
        #print("splitting amplicons that span the end/beginning of genome sequence...")
        if (good.data$Amplicon[data.rows[read.i]] %in% amps.to.split == TRUE){
          d.first <- pairwiseAlignment(pattern=v.first[[read.i]], subject=seqs[[read.i]], type="local")
          d.last <- pairwiseAlignment(pattern=v.last[[read.i]], subject=seqs[[read.i]], type="local")
          cut.first <-nmatch(d.first)/n.bases > 0.9
          cut.last <-nmatch(d.last)/n.bases > 0.9
          if (cut.last == TRUE){
            cut.pt.last <- end(Views(d.first))
            cut.pt[read.i] <- cut.pt.last
          }
          if (cut.first == TRUE){
            cut.pt.first <- start(Views(d.first))
            cut.pt.2[read.i] <- cut.pt.first
          }
          if (cut.first == FALSE && cut.last == TRUE){
            cut.pt.first <- start(Views(d.first))
            cut.pt.2[read.i] <- cut.pt.first
          }
        }  
      }  #next read.i
      which.cuts <- which(is.na(cut.pt)==FALSE)
      not.cuts <- which(is.na(cut.pt)==TRUE)
      which.cuts.2 <- which(is.na(cut.pt.2)==FALSE)
      not.cuts.2 <- which(is.na(cut.pt.2)==TRUE)
      
      identical <- which(cut.pt == (cut.pt.2-1))
      not.identical <- setdiff(which.cuts.2, identical)
      
      which.cuts <- sort(union(which.cuts, which.cuts.2))
      if (length(which.cuts >0)){
        not.cuts <- seq(1, n.reads)
        not.cuts <- not.cuts[-which.cuts]
      }
      cut.pt[not.identical] <- cut.pt.2[not.identical] - 1
      
      
      cut.frags <- vector("list", length=(2*length(which.cuts)))  #rep(NA, 2*length(which.cuts))  #
      if (length(which.cuts) > 0){
        for (j in 1:length(which.cuts)){
          id <- which.cuts[j]
          s <- seqs[[which.cuts[j]]]
          cut.frags[2*j-1] <- s[1:cut.pt[id]]
          if (cut.pt[id]+1 < length(s)){
            cut.frags[2*j] <- s[(cut.pt[id]+1): length(s)]
          }	
        }
        cut.pt.cut.only <- cut.pt[which.cuts]
        frag.a <- BStringSet(x=seqs.B[which.cuts], start=rep(1, length(which.cuts)), end=cut.pt.cut.only)
        frag.b <- BStringSet(x=seqs.B[which.cuts], start=cut.pt.cut.only+1, end=width(seqs.B[which.cuts]))
      } 
      if (length(which.cuts)==0){
        frag.a <- NA
        frag.b <- NA
      }
      
      #print("aligning amplicons, finding mismatchs...")
      ref.seq <- ID.11
      anc.row <- which(anc.sites$anc.state== as.character(samp.anc))
      anc.site <- anc.sites$site[anc.row]
      new.base <- unlist(strsplit(as.character(anc.sites$mutation[anc.row]), split="\\."))[3]
      ref.seq.left <- subseq(ID.11, 1, anc.site-1)
      ref.seq.right <- subseq(ID.11, anc.site+1, width(ID.11))
      ref.seq <- xscat(ref.seq.left, BStringSet(new.base), ref.seq.right)
      not.cut.data <- BStringSet(x=seqs.B[not.cuts])
      aligns <- pairwiseAlignment(pattern=not.cut.data, subject=ref.seq, type="local")
      long.match <- which(unlist(lapply(Views(aligns), function(x) length(x)))>100)
      aligns <- aligns[long.match]
      
      if (length(which.cuts)>0){
        align.cuts.a <- pairwiseAlignment(pattern=frag.a, subject=ID.11, type="local")
        align.cuts.b <- pairwiseAlignment(pattern=frag.b, subject=ID.11, type="local")
      }
      
      long.match.a <- which(unlist(lapply(Views(align.cuts.a), function(x) length(x)))>50)
      align.cuts.a <- align.cuts.a[long.match.a]
      long.match.b <-  which(unlist(lapply(Views(align.cuts.b), function(x) length(x)))>50)
      align.cuts.b <- align.cuts.b[long.match.b]
      
      mms <- mismatchTable(aligns)
      n.difs <- length(mms$PatternId)
      ins <- as.data.frame(insertion(aligns))
      dels <- as.data.frame(deletion(aligns))
      
      if (length(which.cuts)>0){
        mms.a <- mismatchTable(align.cuts.a)
        mms.b <- mismatchTable(align.cuts.b)
        n.difs.a <- length(mms.a$PatternId)
        n.difs.b <- length(mms.b$PatternId)
        ins.a.org <- as.data.frame(insertion(align.cuts.a))
        del.a.org <- as.data.frame(deletion(align.cuts.a))
        ins.b.org <- as.data.frame(insertion(align.cuts.b))
        del.b.org <- as.data.frame(deletion(align.cuts.b))
        
        mms.all <- rbind(mms.a, mms.b, mms)
        ins.all <- rbind(ins.a.org, ins.b.org, ins)
        del.all <- rbind(del.a.org, del.b.org, dels)
        n.difs.all <- sum(n.difs, n.difs.a, n.difs.b)
      }
      
      # === Looking through Matt Settle's independent resultsa and there are no insertions or deletions.
      # === I'm thinking of just using the straight mms 
      
      min.p.reads <- 0.5
      min.coverage <- 10
      min.counts <- min.coverage*min.p.reads
      
      muts <- paste(mms$SubjectStart, mms$SubjectSubstring, mms$PatternSubstring, sep=".")
      sites <- mms$SubjectStart
      unq.muts <- unique(muts)
      unq.sites <- as.numeric(unlist(lapply(unq.muts, function(x) unlist(strsplit(x, split="\\."))[1])))
      o <- order(unq.sites)
      unq.muts <- unq.muts[o]
      unq.sites <- unq.sites[o]
      
      
      mut.counts.m <- as.data.frame(matrix(nrow=length(unq.muts), ncol=7))
      colnames(mut.counts.m) <- c("unq.muts", "sites", "count", "coverage", "coverage.p1", "p.reads", "p.reads.p1")
      mut.counts <- as.numeric(unlist(lapply(unq.muts, function(x) length(which(muts==x)))))
      mut.counts.m$unq.muts <- unq.muts
      mut.counts.m$sites <- unq.sites
      mut.counts.m$count <- mut.counts
      
      r <- which(mut.counts.m$count < min.counts)
      if (length(r)>0){
        mut.counts.m <- mut.counts.m[-r,]	
      }
      
      #print("calculating coverage for each site")
      ssw <- as.data.frame(matrix(nrow=length(aligns)+length(align.cuts.a)+length(align.cuts.b), ncol=3))
      colnames(ssw) <- c("start", "stop", "width")
      j <- 1
      for (k in 1:length(aligns)){
        ssw$start[j] <- start(Views(aligns)[k])
        ssw$stop[j] <- end(Views(aligns)[k])
        ssw$width[j] <- width(Views(aligns)[k])
        j <- j+1
      }
      for (k in 1:length(align.cuts.a)){
        ssw$start[j] <- start(Views(align.cuts.a)[k])
        ssw$stop[j] <- end(Views(align.cuts.a)[k])
        ssw$width[j] <- width(Views(align.cuts.a)[k])
        j <- j+1
      }
      for (k in 1:length(align.cuts.b)){
        ssw$start[j] <- start(Views(align.cuts.b)[k])
        ssw$stop[j] <- end(Views(align.cuts.b)[k])
        ssw$width[j] <- width(Views(align.cuts.b)[k])
        j <- j+1
      }
      
      if (length(mut.counts.m[,1])>0){
        for (k in 1:length(mut.counts.m[,1])){
          site <- mut.counts.m$site[k]
          mut.counts.m$coverage[k] <- sum(apply(ssw, 1, function(x) as.numeric(x[1] <= site && x[2] >= site)))
          mut.counts.m$coverage.p1[k] <- sum(apply(ssw, 1, function(x) as.numeric(x[1] <= site && (x[2]+1) >= site)))
          mut.counts.m$p.reads[k] <- round(mut.counts.m$count[k]/mut.counts.m$coverage[k],3)
          mut.counts.m$p.reads.p1[k] <- round(mut.counts.m$count[k]/mut.counts.m$coverage.p1[k],3)
        }
        
        r <- which(mut.counts.m$p.reads < min.p.reads)
        if (length(r)>0){mut.counts.m <- mut.counts.m[-r,]}
      }
      
      # === Get coverage on target site	
      if (freq.analysis == TRUE){
        name.v <- unlist(strsplit(samp.name, split="\\."))
        well <- paste(name.v[3], name.v[4], name.v[2], sep="_")
        anc.AA <- name.v[1]
        anc.i <- which(anc.sites$anc.state == anc.AA)
        mut.id <- anc.sites$mutation[anc.i]
        site <- anc.sites$site[anc.i]
        
        coverage.target <- sum(apply(ssw, 1, function(x) as.numeric(x[1] <= site && x[2] >= site)))
      }
      
      # === Calculate coverage at positions to sample ====
      align.m <- as.matrix(aligns)
      align.a.m <- as.matrix(align.cuts.a)
      align.b.m <- as.matrix(align.cuts.b)
      align.m <- rbind(align.m, align.a.m, align.b.m)
      
      #print("calculating coverage map")
      for (pos.i in 1:length(positions.to.samp)){
        position <- positions.to.samp[pos.i]
        counts.by.position[1, pos.i] <- length(which(align.m[,position] != "-"))
      }
      
      if (freq.analysis == TRUE){
        name.v <- unlist(strsplit(samp.name, split="\\."))
        well <- paste(name.v[3], name.v[4], name.v[2], sep="_")
        anc.AA <- name.v[1]
        time <- as.numeric(substring(name.v[5], 2,2))
        iso <- time    # so notice time point is stored in the "iso" field
      } else{
        name.v <- unlist(strsplit(samp.name, split="_"))
        well <- paste(name.v[1], name.v[2], sep="_")
        anc.AA <- name.v[3]
        iso <- substring(samp.name, nchar(samp.name), nchar(samp.name))
        coverage.target <- NA
      }
      
      n.muts <- length(mut.counts.m[,1])
      counts.output <- as.data.frame(t(c(well, anc.AA, iso, samp.name, counts.by.position)))
      colnames(counts.output) <- c("Well", "Anc.AA", "Iso", "samp.name", paste("s.", seq(1, width(ID.11)), sep=""))
      
      if (n.muts > 0){
        output <- cbind(as.data.frame(cbind(Well=rep(well, n.muts), Anc.AA=rep(anc.AA, n.muts), Iso=rep(iso, n.muts))), samp.name=rep(samp.name, n.muts), mut.counts.m, targ.cov = coverage.target)
        
        
        print(output)

        if (i == 1){   # 
          write.table(output, file=mut.fileout, append=FALSE, sep="\t", col.names=TRUE, row.names=FALSE)
          write.table(counts.output, file=cov.fileout, append=FALSE, sep="\t", col.names=TRUE, row.names=FALSE)
          first.sample <- FALSE
        } else{
          write.table(output, file=paste(getwd(), mut.fileout, sep="/"), append=TRUE, sep="\t", col.names=FALSE, row.names=FALSE)
          write.table(counts.output, file=paste(getwd(), cov.fileout, sep="/"), append=TRUE, sep="\t", col.names=FALSE, row.names=FALSE)
        }
        
      }  # end if n.muts > 0
    }  # end if n.reads > 0
}


translate.mutations <- function(fileout){
  # ===== TRANSLATE MUTATIONS =====================
  # === Translate all mutations to amino acids ===


  mut.nuc.AA.m <- as.data.frame(matrix(nrow=n.muts, ncol=3, data=unlist(lapply(unq.muts, function(x) strsplit(as.character(x), split="\\."))), byrow=T))
  colnames(mut.nuc.AA.m) <- c("site", "wt", "mut")
  AA.mut.info <- as.data.frame(matrix(nrow=n.muts, ncol=13))
  colnames(AA.mut.info) <- c("gene.1", "AA.site.1", "from.1", "to.1",  "anc.codon1", "mut.codon1", "gene.2", "AA.site.2", "from.2", "to.2", "anc.codon2", "mut.codon2", "all.silent")
  
  for (mut.i in 1:n.muts){
    site <- as.numeric(as.character(mut.nuc.AA.m$site[mut.i]))
    g.in <- 0 
    in.gene <- rep(0, n.genes)
    gene.loc <- rep(NA, n.genes)
    for (gene.i in 1:n.genes){
      if (ID.11.genes$start[gene.i] < ID.11.genes$stop[gene.i]){
        in.gene[gene.i] <- ID.11.genes$start[gene.i] <= site && site <= ID.11.genes$stop[gene.i]
        if (in.gene[gene.i]!=0) {gene.loc[gene.i] <- site - ID.11.genes$start[gene.i] + 1}
      }
      if (ID.11.genes$start[gene.i] > ID.11.genes$stop[gene.i]){   # wrap around gene...
        if (ID.11.genes$start[gene.i] <= site){   # with mutation in left end (left of zero)
          in.gene[gene.i] <- 1
          gene.loc[gene.i] <- site - ID.11.genes$start[gene.i] + 1
        } 
        if (ID.11.genes$stop[gene.i] >= site){   # mutation right of zero
          in.gene[gene.i] <- 1
          gene.loc[gene.i] <- (ID.11.genes$stop[gene.i] - site + 1) + (width(ID.11) - ID.11.genes$start[gene.i])
        } 
      }
    }  # next gene.i
    
    new.base <- mut.nuc.AA.m$mut[mut.i]
    old.base <- mut.nuc.AA.m$wt[mut.i]
    
    
    for (gene.i in 1:n.genes){
      if (in.gene[gene.i]==1){
        g.in <- g.in + 1
        if (g.in ==1){col.i <- 1}
        if (g.in ==2){col.i <- 7}
        if (g.in > 2){
          col.i <- 7
          print(paste("mut.i = ", mut.i, " in > 2 genes..."))
        }
        if (wraped.genes[gene.i]==0){
          gene.seq <- subseq(ID.11, ID.11.genes$start[gene.i], ID.11.genes$stop[gene.i])
          gene.upstream <- subseq(gene.seq, 1, gene.loc[gene.i]-1)
          gene.dnstream <- subseq(gene.seq, gene.loc[gene.i]+1, width(gene.seq))
          AA.site <- floor(width(gene.upstream)/3) + 1
          AA.site.lookup <- AA.site
          if (gene.names[gene.i]=="F"){   # notice AA.site.lookup is not updated so when you determine codon, you're not off one
            AA.site <- AA.site - 1
          }
          mut.gene.dna <- xscat(gene.upstream, BStringSet(new.base), gene.dnstream)
          before <- subseq(ID.11, 1, site-1)
          after <- subseq(ID.11, site+1, length.i)
          anc.ID.11 <- xscat(before, BStringSet(old.base), after)
          mut.ID.11 <- xscat(before, BStringSet(new.base), after)
          anc.gene.DNA <- DNAString(as.character(subseq(anc.ID.11, ID.11.genes$start[gene.i], ID.11.genes$stop[gene.i])))
          mut.gene.DNA <- DNAString(as.character(subseq(mut.ID.11, ID.11.genes$start[gene.i], ID.11.genes$stop[gene.i])))
          anc.AA <- translate(anc.gene.DNA)
          mut.AA <- translate(mut.gene.DNA)
          g.pair <- pairwiseAlignment(mut.AA, anc.AA)
          s <- seq(1, length(anc.gene.DNA), by=3)
          anc.codon <- subseq(anc.gene.DNA, s[AA.site.lookup], s[AA.site.lookup]+2)
          mut.codon <- subseq(mut.gene.DNA, s[AA.site.lookup], s[AA.site.lookup]+2)
        }
        if (wraped.genes[gene.i]==1){
          gene.seq.left <- subseq(ID.11, ID.11.genes$start[gene.i], length.i)
          gene.seq.right <- subseq(ID.11, 1, ID.11.genes$stop[gene.i])
          gene.seq <- xscat(gene.seq.left, gene.seq.right)
          gene.upstream <- subseq(gene.seq, 1, gene.loc[gene.i]-1)
          gene.dnstream <- subseq(gene.seq, gene.loc[gene.i]+1, width(gene.seq))
          AA.site <- floor(width(gene.upstream)/3) + 1
          anc.gene.dna <- xscat(gene.upstream, BStringSet(old.base), gene.dnstream)
          mut.gene.dna <- xscat(gene.upstream, BStringSet(new.base), gene.dnstream)
          anc.AA <- translate(DNAString(as.character(anc.gene.seq)))
          mut.AA <- translate(DNAString(as.character(mut.gene.dna)))
          g.pair <- pairwiseAlignment(mut.AA, anc.AA)
        }
        if (nmismatch(g.pair)>0){
          g.pair.tab <- mismatchTable(g.pair)
          aa.site.tent <- g.pair.tab$SubjectStart[1]
          if (gene.names[gene.i]=="F"){aa.site.tent <- aa.site.tent - 1}
          if (aa.site.tent != AA.site){print(paste("ERROR HERE. Unq.i=", unq.i))}
          #AA.site <- g.pair.tab$SubjectStart[1]
          from <- g.pair.tab$SubjectSubstring
          to <- g.pair.tab$PatternSubstring
          mut.sum <- c(as.character(ID.11.genes$gene[gene.i]), as.numeric(AA.site), as.character(from), as.character(to))
          mut.lets <- paste(as.character(ID.11.genes$gene[gene.i]), as.numeric(AA.site), as.character(from), as.character(to), sep=".")
          AA.mut.info[mut.i, col.i] <- as.character(ID.11.genes$gene[gene.i])
          AA.mut.info[mut.i, col.i+1] <- as.numeric(AA.site)
          AA.mut.info[mut.i, col.i + 2] <- as.character(from)
          AA.mut.info[mut.i, col.i+3] <- as.character(to)
        } else{
          AA.mut.info[mut.i, col.i] <- as.character(gene.names[gene.i])
          #if (gene.names[gene.i]=="F"){AA.site <- AA.site - 1}
          AA.mut.info[mut.i, col.i+1] <- as.numeric(AA.site)
          AA.mut.info[mut.i, col.i + 2] <- "sil"
          AA.mut.info[mut.i, col.i+3] <- "sil"
        }
        AA.mut.info[mut.i, col.i+4] <- as.character(anc.codon)
        AA.mut.info[mut.i, col.i+5] <- as.character(mut.codon)	
      }  #end if (in.geno[gene.i]==1)
    }  # next gen.i
    silent <- 0
    if (is.na(AA.mut.info$from.1[mut.i])){
      AA.mut.info$all.silent[mut.i] <- NA
    } else{
      if (AA.mut.info$from.1[mut.i]=="sil"){
        if (AA.mut.info$from.2[mut.i] == "sil" | is.na(AA.mut.info$from.2[mut.i])){
          silent <- 1
        }	
      }
      AA.mut.info$all.silent[mut.i] <- silent
    }
  } #next mut.i
  
  mut.nuc.AA.m <- cbind(mut.nuc.AA.m, AA.mut.info)
  
  mut.in.one <- apply(mut.nuc.AA.m[,1:3], 1, function (x) paste(x, collapse="."))
  mut.nuc.AA.m <- cbind(mut.DNA=mut.in.one, mut.nuc.AA.m)
  
  in.feature <- rep("-", n.muts)
  for (mut.i in 1:n.muts){
    site <- as.numeric(as.character(mut.nuc.AA.m$site[mut.i]))
    for (feature.i in 1:length(ID11.features[,1])){
      if (site >= ID11.features$start[feature.i] & site <= ID11.features$end[feature.i]){
        in.feature[mut.i] <- as.character(ID11.features$feature[feature.i])
      }
    }
  }
  
  
  mut.nuc.AA.m <- cbind(mut.nuc.AA.m, in.feature)
  
  de.novo <- rep(1, n.muts)
  de.novo[which(counts.by.mut==0)] <- 0
  mut.nuc.AA.m <- cbind(mut.nuc.AA.m, de.novo)
  
  trans.v <- rep(NA, n.muts)
  for (mut.i in 1:n.muts){
    from <- as.character(mut.nuc.AA.m$wt[mut.i])
    to <- as.character(mut.nuc.AA.m$mut[mut.i])
    from.to <- paste(c(from, to), collapse=".")
    
    if (from.to == "A.G" | from.to=="G.A" | from.to == "C.T" | from.to == "T.C"){
      trans.v[mut.i] <- "sit"
    } else{
      trans.v[mut.i] <- "vers"
    }
  }	
  mut.nuc.AA.m <- cbind(mut.nuc.AA.m, trans.v)
  
  aa.codes <- read.table(file=paste(getwd(), "/Model_input_files/aa_codes.txt", sep=""), header=F)
  codon.usage <- read.csv(file=paste(getwd(), "/Model_input_files/codon_usage_lookup_table.csv", sep=""), header=TRUE, stringsAsFactors = FALSE)
  codon.usage$AA <- unlist(lapply(codon.usage$AA, function(x) toupper(x)))
  aa.2 <- unlist(lapply(codon.usage$AA, function(x) aa.codes[which(aa.codes[,2]==x),1]))
  codon.usage <- cbind(AA.2=aa.2, codon.usage)
  codon.in.DNA <- rep(NA, 64)
  for (codon.i in 1:64){
    codon <- as.character(codon.usage$codon[codon.i])
    codon.split <- unlist(strsplit(codon, NULL))
    U.cells <- which(codon.split=="U")
    if (length(U.cells)>0){
      codon.split[U.cells] <- "T"
    }
    codon.unsplit <- paste(codon.split, collapse="")
    codon.in.DNA[codon.i] <- codon.unsplit
  }
  codon.usage <- cbind(codon.usage[,1:3], codon.DNA=codon.in.DNA, codon.usage[, 4:5])
  
  anc.usage1 <- mut.usage1 <- mut.usage2 <- anc.usage2 <- mut.usage2 <- rep(NA, n.muts)
  for (mut.i in 1:n.muts){
    codon <-  mut.nuc.AA.m$anc.codon1[mut.i]
    if (is.na(codon)==FALSE){
      anc.usage1[mut.i] <- codon.usage$usage.high[which(codon.usage$codon.DNA == codon)]
    }
    codon <-  mut.nuc.AA.m$mut.codon1[mut.i]
    if (is.na(codon)==FALSE){
      mut.usage1[mut.i] <- codon.usage$usage.high[which(codon.usage$codon.DNA == codon)]
    }
    codon <-  mut.nuc.AA.m$anc.codon2[mut.i]
    if (is.na(codon)==FALSE){
      anc.usage2[mut.i] <- codon.usage$usage.high[which(codon.usage$codon.DNA == codon)]
    }
    codon <-  mut.nuc.AA.m$mut.codon2[mut.i]
    if (is.na(codon)==FALSE){
      mut.usage2[mut.i] <- codon.usage$usage.high[which(codon.usage$codon.DNA == codon)]
    }
  } #next. mut.i
  
  #anc.usage1 <- unlist(lapply(mut.nuc.AA.m$anc.codon1, function(x) codon.usage$usage.high[which(codon.usage$codon.DNA==x)]))
  #mut.usage1 <- unlist(lapply(mut.nuc.AA.m$mut.codon1, function(x) codon.usage$usage.high[which(codon.usage$codon.DNA==x)]))
  del.usage1 <- mut.usage1 - anc.usage1
  #anc.usage2 <- unlist(lapply(mut.nuc.AA.m$anc.codon2, function(x) codon.usage$usage.high[which(codon.usage$codon.DNA==x)]))
  #mut.usage2 <- unlist(lapply(mut.nuc.AA.m$mut.codon2, function(x) codon.usage$usage.high[which(codon.usage$codon.DNA==x)]))
  del.usage2 <- mut.usage2 - anc.usage2
  
  mut.nuc.AA.m <- cbind(mut.nuc.AA.m, anc.usage1=anc.usage1, mut.usage1=mut.usage1, del.usage1, anc.usage2=anc.usage2, mut.usage2=mut.usage2, del.usage2)
  
  
  col.names <- c("gene.1", "AA.site.1", "from.1","to.1", "gene.2", "AA.site.2", "from.2", "to.2")
  cols <- unlist(lapply(col.names, function(x) which(colnames(mut.nuc.AA.m)==x)))
  AA.muts <- apply(mut.nuc.AA.m[,cols], 1, function(x) paste(x, collapse="."))
  #mut.nuc.AA.m <- cbind(mut.nuc.AA.m, AA.details=AA.muts)
  n.AA.muts <- length(unique(AA.muts))
  
  col.names <- c("gene.1", "AA.site.1", "gene.2", "AA.site.2")
  cols <- unlist(lapply(col.names, function(x) which(colnames(mut.nuc.AA.m)==x)))
  AA.sites.changed <- apply(mut.nuc.AA.m[,cols], 1, function(x) paste(x, collapse="."))
  n.AA.sites <- length(unique(AA.sites.changed))
  #mut.nuc.AA.m <- cbind(mut.nuc.AA.m, AA.sites=AA.sites.changed)
  AA.1 <- apply(mut.nuc.AA.m[,cols[1:2]], 1, function(x) paste(x, collapse=".", sep=""))
  AA.2 <- apply(mut.nuc.AA.m[,cols[3:4]], 1, function(x) paste(x, collapse=".", sep=""))
  
  similar.to <- vector(mode="list", length=n.muts)
  for (mut.i in 1:(n.muts-1)){
    site.1.i <- AA.1[mut.i]
    site.2.i <- AA.2[mut.i]
    if (site.2.i == "NA.NA"){site.2.i <- "none"}
    for (mut.j in (mut.i+1):n.muts){
      site.1.j <- AA.1[mut.j]
      site.2.j <- AA.2[mut.j]	
      if (site.1.i == site.1.j | site.2.i == site.2.j){
        if (is.null(similar.to[[mut.i]])){
          similar.to[[mut.i]] <- mut.j
        } else{
          similar.to[[mut.i]] <- c(similar.to[[mut.i]], mut.j)
        }
        
      } else{
        
      }			
    }
  }
  
  feature <- rep(NA, n.muts)
  for (mut.i in 1:n.muts){
    if (mut.nuc.AA.m$in.feature[mut.i] != "-"){
      feature[mut.i] <- as.character(mut.nuc.AA.m$in.feature[mut.i])
    } else{
      if (is.null(similar.to[[mut.i]])){
        feature[mut.i] <- AA.sites.changed[mut.i]
      } else{
        feature[mut.i] <- AA.sites.changed[mut.i]
        feature[similar.to[[mut.i]]] <- AA.sites.changed[mut.i]
      }
    }
  }
  
  mut.nuc.AA.m <- cbind(mut.nuc.AA.m, feat.cat=feature)
  
  rownames(mut.nuc.AA.m) <- mut.nuc.AA.m$mut.DNA
  
  write.table(x=mut.nuc.AA.m, file=paste(getwd(), fileout, sep="/"), sep="\t", row.names=FALSE, col.names=TRUE)
}


# =======  PARALLELISM ==============================================

invert.0.1s <- function(v){
  inv <- rep(0, length(v))
  inv[which(v==0)] <- 1
  return(inv)
}

calculate.parallelism <- function(muts.by.well.nbh){   # the h on the end is to make it local so we can call with randomized data also
  
  pw.nmuts <- as.data.frame(matrix(nrow=n.wells, ncol=n.wells))
  colnames(pw.nmuts) <- rownames(pw.nmuts) <- sorted.wells
  pw.p.ij <- pw.nmuts   # average of both comparisions
  pw.p.ij.nodpro <- pw.nmuts
  pw.p.ij.dpro <- pw.nmuts   # 
  pw.p.ij.sep <- pw.nmuts   # each separately
  pw.feats.p.ij <- pw.nmuts
  pw.feats.p.ij.sep <- pw.nmuts
  pw.feats.p.ij.dpro <- pw.nmuts
  pw.feats.p.ij.noD <- pw.nmuts
  pw.p.ij.NR <- pw.nmuts   # NR= no reversions.
  
  reversions <- as.character(anc.sites$mutation[1:9])
  for (i in 1:9){
    x <- unlist(strsplit(reversions[i], split="\\."))
    reversions[i] <- paste(x[1], x[3], x[2], sep=".")
  }
  names(reversions) <- anc.sites$anc.state[1:9]
  
  
  cols.to.rem <- unlist(sapply(reversions, function(x) which(colnames(muts.by.well.nbh) == x)))
  if (length(cols.to.rem)>0){
    muts.by.well.norev <- muts.by.well.nbh[,-cols.to.rem]
  } else{
    muts.by.well.norev <- muts.by.well.nbh
  }
  
  dpro.by.well <- rep(0, n.wells)
  names(dpro.by.well) <- sorted.wells
  Dpro.muts <- as.character(mut.nuc.AA.m$mut.DNA[which(mut.nuc.AA.m$in.feature=="D.pro")])
  
  codon.tol <- 0   # to be considered a match, how by how many codons can 2 mutations be separated? (0=same codon) (for feats2)
  options(stringsAsFactors = FALSE)
  
  for (well.i in 1:(n.wells)){
    for (well.j in well.i:n.wells){ 	
      well.i.id <- sorted.wells[well.i]
      well.i.in.v <- which(wells.v == well.i.id)
      well.j.id <- sorted.wells[well.j]
      well.j.in.v <- which(wells.v == well.j.id)
      muts.well.i <- unq.muts[which(muts.by.well.nbh[well.i.in.v,]==1)]
      muts.well.j <- unq.muts[which(muts.by.well.nbh[well.j.in.v,]==1)]
      
      p.i.in.j <-sum(sapply(muts.well.i, function(x) as.numeric(x %in% muts.well.j)))/length(muts.well.i)
      p.j.in.i <-sum(sapply(muts.well.j, function(x) as.numeric(x %in% muts.well.i)))/length(muts.well.j)
      p.ij <- mean(c(p.i.in.j, p.j.in.i))
      pw.p.ij[well.i, well.j] <- pw.p.ij[well.j, well.i] <- p.ij
      pw.p.ij.sep[well.i, well.j] <- p.i.in.j
      pw.p.ij.sep[well.j, well.i] <- p.j.in.i
      
      muts.i.in.j <- sapply(muts.well.i, function(x) as.numeric(x %in% muts.well.j))
      muts.i.dpro <- sapply(muts.well.i, function(x) as.numeric(x %in% Dpro.muts))
      muts.i.in.j.dpro <- muts.i.in.j * muts.i.dpro
      p.i.in.j.dpro <- sum(muts.i.in.j.dpro)/length(muts.i.in.j)
      muts.j.in.i <- sapply(muts.well.j, function(x) as.numeric(x %in% muts.well.i))
      muts.j.dpro <- sapply(muts.well.j, function(x) as.numeric(x %in% Dpro.muts))
      muts.j.in.i.dpro <- muts.j.in.i * muts.j.dpro
      p.j.in.i.dpro <- sum(muts.j.in.i.dpro)/length(muts.j.in.i)
      p.ij.dpro <- mean(c(p.i.in.j.dpro, p.j.in.i.dpro))
      pw.p.ij.dpro[well.i, well.j] <- pw.p.ij.dpro[well.j, well.i] <- p.ij.dpro
      
      muts.i.nodpro <- invert.0.1s(muts.i.dpro)
      muts.i.in.j.nodpro <- muts.i.in.j * muts.i.nodpro
      p.i.in.j.nodpro <- sum(muts.i.in.j.nodpro)/sum(muts.i.nodpro)
      muts.j.nodpro <- invert.0.1s(muts.j.dpro)
      muts.j.in.i.nodpro <- muts.j.in.i * muts.j.nodpro
      p.j.in.i.nodpro <- sum(muts.j.in.i.nodpro)/sum(muts.j.nodpro)
      p.ij.nodpro <- mean(c(p.i.in.j.nodpro, p.j.in.i.nodpro))
      pw.p.ij.nodpro[well.i, well.j] <- pw.p.ij.nodpro[well.j, well.i] <- p.ij.nodpro
      
      muts.well.i.NR <- unq.muts[which(muts.by.well.norev[well.i.in.v,]==1)]
      muts.well.j.NR <- unq.muts[which(muts.by.well.norev[well.j.in.v,]==1)]
      p.i.in.j.NR <-sum(sapply(muts.well.i.NR, function(x) as.numeric(x %in% muts.well.j.NR)))/length(muts.well.i.NR)
      p.j.in.i.NR <-sum(sapply(muts.well.j.NR, function(x) as.numeric(x %in% muts.well.i.NR)))/length(muts.well.j.NR)
      p.ij.NR <- mean(c(p.i.in.j.NR, p.j.in.i.NR))
      pw.p.ij.NR[well.i, well.j] <- pw.p.ij.NR[well.j, well.i] <- p.ij.NR
      
      feats.well.i <- mut.nuc.AA.m$feat.cat[unlist(lapply(muts.well.i, function(x) which(mut.nuc.AA.m$mut.DNA==as.character(x))))]
      feats.well.j <- mut.nuc.AA.m$feat.cat[unlist(lapply(muts.well.j, function(x) which(mut.nuc.AA.m$mut.DNA==as.character(x))))]
      
      # --- here is where you define "similar" events to be parallel evolution for pw.shared.feats2 ---
      # --- pw.shared.feats defines parallel pretty strictly: same promoter or exact same AA change ---
      
      feat.dex.i <- unlist(lapply(muts.well.i, function(x) which(mut.nuc.AA.m$mut.DNA==as.character(x))))
      feat.dex.j <- unlist(lapply(muts.well.j, function(x) which(mut.nuc.AA.m$mut.DNA==as.character(x))))
      
      promoters.i <- feat.dex.i[which(mut.nuc.AA.m$in.feature[feat.dex.i] != "-")]
      promoters.j <- feat.dex.j[which(mut.nuc.AA.m$in.feature[feat.dex.j] != "-")]
      
      feats.AA.i <- as.data.frame(matrix(nrow=length(feat.dex.i), ncol=2))
      colnames(feats.AA.i) <- c("gene", "site")
      for (i in 1:length(feat.dex.i)){
        feats.AA.i$gene <- mut.nuc.AA.m$gene.1[feat.dex.i]
        feats.AA.i$site <- as.character(mut.nuc.AA.m$AA.site.1[feat.dex.i])
      }
      if (length(promoters.i)>0){
        for (pro.i in 1:length(promoters.i)){
          split <- unlist(strsplit(as.character(mut.nuc.AA.m$in.feature[promoters.i[pro.i]]), split="\\."))
          feats.AA.i$gene[which(feat.dex.i==promoters.i[pro.i])] <- split[1]
          feats.AA.i$site[which(feat.dex.i==promoters.i[pro.i])] <- split[2]
        }
      }
      feats.AA.i <- cbind(feats.AA.i, feature=apply(feats.AA.i, 1, function(m) paste(m[1], m[2], sep=".")))
      dpro.by.well[well.i] <- length(which(feats.AA.i$feature == "D.pro"))
      
      NA.row <- which(feats.AA.i$feature == "NA.NA")
      if (length(NA.row)>0){
        for (i in 1:length(NA.row)){
          feats.AA.i$feature[NA.row[i]] <- as.character(mut.nuc.AA.m$site[feat.dex.i[NA.row[i]]])
          feats.AA.i$gene[NA.row[i]] <- "X"
          feats.AA.i$site[NA.row[i]] <- feats.AA.i$feature[NA.row[i]] 
        }
      }
      
      feats.AA.j <- as.data.frame(matrix(nrow=length(feat.dex.j), ncol=2))
      colnames(feats.AA.j) <- c("gene", "site")
      for (i in 1:length(feat.dex.j)){
        feats.AA.j$gene <- mut.nuc.AA.m$gene.1[feat.dex.j]
        feats.AA.j$site <- as.character(mut.nuc.AA.m$AA.site.1[feat.dex.j])
      }
      if (length(promoters.j)>0){
        for (pro.j in 1:length(promoters.j)){
          split <- unlist(strsplit(as.character(mut.nuc.AA.m$in.feature[promoters.j[pro.j]]), split="\\."))
          feats.AA.j$gene[which(feat.dex.j==promoters.j[pro.j])] <- split[1]
          feats.AA.j$site[which(feat.dex.j==promoters.j[pro.j])] <- split[2]
        }
      }
      feats.AA.j <- cbind(feats.AA.j, feature=apply(feats.AA.j, 1, function(m) paste(m[1], as.character(m[2]), sep=".")))
      NA.row <- which(feats.AA.j$feature == "NA.NA")
      if (length(NA.row)>0){
        for (i in 1:length(NA.row)){
          feats.AA.j$feature[NA.row[i]] <- as.character(mut.nuc.AA.m$site[feat.dex.j[NA.row[i]]])
          feats.AA.j$gene[NA.row[i]] <- "X"
          feats.AA.j$site[NA.row[i]] <- feats.AA.j$feature[NA.row[i]] 
        }
      }
      
      
      feats.i <- unique(feats.AA.i$feature)
      feats.j <- unique(feats.AA.j$feature)
      
      feats.i.rem <- which(feats.i == "D.pro")
      feats.j.rem <- which(feats.j == "D.pro")
      feats.j.noD <- feats.i.noD <- NULL
      
      if (length(feats.i.rem)>0){feats.i.noD <- feats.i[-feats.i.rem]}
      if (length(feats.j.rem)>0){feats.j.noD <- feats.j[-feats.j.rem]}
      
      p.i.in.j <-sum(sapply(feats.i, function(x) as.numeric(x %in% feats.j)))/length(feats.i)
      p.j.in.i <-sum(sapply(feats.j, function(x) as.numeric(x %in% feats.i)))/length(feats.j)
      p.ij <- mean(c(p.i.in.j, p.j.in.i))
      pw.feats.p.ij[well.i, well.j] <- pw.feats.p.ij[well.j, well.i] <- p.ij
      
      if (length(feats.i.noD)>0 && length(feats.j.noD)>0){
        p.i.in.j.noD <-sum(sapply(feats.i.noD, function(x) as.numeric(x %in% feats.j.noD)))/length(feats.i.noD)
        p.j.in.i.noD <-sum(sapply(feats.j.noD, function(x) as.numeric(x %in% feats.i.noD)))/length(feats.j.noD)
        p.ij.noD <- mean(c(p.i.in.j.noD, p.j.in.i.noD))
        pw.feats.p.ij.noD[well.i, well.j] <- pw.feats.p.ij.noD[well.j, well.i] <- p.ij.noD
      } else{
        pw.feats.p.ij.noD[well.i, well.j] <- pw.feats.p.ij.noD[well.j, well.i] <- NA
      }
      
      pw.feats.p.ij.sep[well.i, well.j] <- p.i.in.j
      pw.feats.p.ij.sep[well.j, well.i] <- p.j.in.i
      
      muts.i.in.j <- sapply(feats.i, function(x) as.numeric(x %in% feats.j))
      muts.i.dpro <- as.numeric(feats.i=="D.pro")
      muts.i.in.j.dpro <- muts.i.in.j * muts.i.dpro
      p.i.in.j.dpro <- sum(muts.i.in.j.dpro)/length(muts.i.in.j)
      muts.j.in.i <- sapply(feats.j, function(x) as.numeric(x %in% feats.i))
      muts.j.dpro <- as.numeric(feats.j=="D.pro")
      muts.j.in.i.dpro <- muts.j.in.i * muts.j.dpro
      p.j.in.i.dpro <- sum(muts.j.in.i.dpro)/length(muts.j.in.i)
      p.ij.dpro <- mean(c(p.i.in.j.dpro, p.j.in.i.dpro))
      pw.feats.p.ij.dpro[well.i, well.j] <- p.ij.dpro
    }
  }
  return(list(pw.p.ij=pw.p.ij, pw.p.ij.dpro=pw.p.ij.dpro, pw.p.ij.nodpro=pw.p.ij.nodpro, pw.p.ij.NR=pw.p.ij.NR, pw.feats.p.ij=pw.feats.p.ij, pw.feats.p.ij.dpro=pw.feats.p.ij.dpro, dpro.by.well=dpro.by.well, pw.feats.p.ij.noD= pw.feats.p.ij.noD))
}  # end get.parallelism function	


plot.circle.color.sector <- function(a,b,r,p,col, den, angle){
  n.pts <- 25
  t.v <- seq(0, 2*pi, length.out=n.pts)
  
  #a <- 1; b <- 1; r <- 0.05
  #p <- 0.33
  #col <- "deepskyblue"
  
  x <- a + r*cos(t.v)
  y <- b + r*sin(t.v)	
  
  points(x,y, type="l")
  pt.cut <- round(n.pts*p)
  sector.x <- c(a, x[1:pt.cut], a)
  sector.y <- c(b, y[1:pt.cut], b)
  if (p > 0 && p < 1){
    polygon(sector.x, sector.y, col=col, density=den, angle=angle, border="black") 	
  } else if (p==1){
    polygon(sector.x[2:(length(x))], sector.y[2:(length(x))], col=col, density=den, angle=angle, border="black")
  } 
}


average.above.diaganols <- function(m, anc){
  sum.m <- 0
  l <- length(m[,1])
  n.comps <- sum(seq((l-1),1))
  comp.m <- as.data.frame(matrix(nrow=n.comps, ncol=4))
  colnames(comp.m) <- c("anc", "i", "j", "P.ij")
  well.names <- colnames(m)
  index <- 1	
  
  for (i in 1:(l-1)){
    for (j in (i+1):l){
      comp.m$anc[index] <- as.character(anc)
      comp.m$i[index] <- well.names[i] 
      comp.m$j[index] <- well.names[j]
      comp.m$P.ij[index] <- m[i,j]
      sum.m <- sum.m + m[i,j]
      index <- index + 1
    }
  }
  mean.m <- sum.m/n.comps
  
  SS <- 0
  for (i in 1:(l-1)){
    for (j in (i+1):l){
      SS <- SS + (m[i,j] - mean.m)^2
    }
  }
  
  return(list(mean.m=mean.m, SS=SS, comp.m=comp.m))
}


average.entire.matrix <- function(m, anc){
  sum.m <- 0
  l <- length(m[,1])
  n.comps <- dim(m)[1]*dim(m)[2]
  comp.m <- as.data.frame(matrix(nrow=n.comps, ncol=4))
  colnames(comp.m) <- c("anc", "i", "j", "P.ij")
  well.names <- colnames(m)
  index <- 1	
  
  for (i in 1:l){
    for (j in 1:length(m[1,])){
      comp.m$anc[index] <- as.character(anc)
      comp.m$i[index] <- well.names[i] 
      comp.m$j[index] <- well.names[j]
      comp.m$P.ij[index] <- m[i,j]
      sum.m <- sum.m + m[i,j]
      index <- index + 1
    }
  }
  mean.m <- sum.m/n.comps
  
  SS <- 0
  for (i in 1:(l-1)){
    for (j in (i+1):l){
      SS <- SS + (m[i,j] - mean.m)^2
    }
  }
  
  return(list(mean.m=mean.m, SS=SS, comp.m=comp.m))
}


plot.example.phlogenies <- function(wells.to.plot, backs.to.plot, file.out, file.type){
  n.by.panel <- c(3, 18, 5, 41)
  x.adj.by.panel <- c(1, 0.98, 1.4, 2.2) 
  
  if (file.type=="pdf"){
    pdf(file=paste(file.out, ".pdf", sep=""), width=6, height=6)
  } else if (file.type=="svg"){
    svg(file=paste(file.out, ".svg", sep=""), width=6, height=6)
  }
  layout(mat=matrix(nrow=2, ncol=2, data=seq(1,4), byrow=TRUE), heights=c(3,3), widths=c(3,3)) -> l
  
  #layout.show(l)
  
  for (panel.i in 1:4){
    
    backgrd <- backs.for.plots[panel.i]
    backgrd.mut <- as.character(anc.sites$mutation[panel.i])
    split.mut <- unlist(strsplit(backgrd.mut, split="\\."))
    reverse.mut <- paste(split.mut[1], split.mut[3], split.mut[2], sep=".")
    
    well.id <- wells.to.plot[panel.i]
    rows <- which(tree.data$Well==well.id)
    sub.data <- tree.data[rows,]
    max.length <- 4
    par(mar=c(0,1,3,1))
    pt.cex <- 2
    txt.cex <- 0.70
    y.rng <- c(0.2,1)
    pt.off <- 0.07
    tx.off <- 1.8
    anc.mut.col <- "black"
    anc.lost.col <- "blue"
    mut.col <- "white"
    o.anc.mut.col <- "red"
    rect.col <- "deepskyblue"
    
    tree.length <- max(sub.data$level)
    
    par(mar=c(2,4,2,1))
    plot(1,1, type="n", ylim=y.rng, xlim=c(0,tree.length+3.25), bty="n", xaxt="n", yaxt="n", xlab="", ylab="")
    mtext(text=LETTERS[panel.i], side=3, at=0, font=2, cex=1.0)
    
    rect(0, 0.85, (2+tree.length)*n.by.panel[panel.i]/100, 0.95, col=rect.col)
    rect(0, 0.85, (2+tree.length)*68/100, 0.95)
    text(x.adj.by.panel[panel.i]+(2+tree.length)*n.by.panel[panel.i]/100, 0.9, labels=paste(n.by.panel[panel.i], " of 68 wells", sep=""), cex=0.9)
    #rect(tree.length+2.25,0.4,tree.length+2.9-x.adj.by.panel[panel.i], 0.4+n.by.panel[panel.i]/100, col="grey")
    #text(x=tree.length+2.7, y=0.5+n.by.panel[panel.i]/100, labels=paste("n=", n.by.panel[panel.i]))
    
    points(1,0.5, pch=21, bg=anc.mut.col, cex=pt.cex)
    text(1, mean(y.rng), labels=sub.data$Anc.mut[1], adj=c(1,2), cex=txt.cex)
    sub.data$node.x[1] <- 1
    sub.data$node.y[1] <- 0.5
    
    for (level.i in 1:tree.length){	
      r.level <- which(sub.data$level==level.i)	
      nodes.v <- unique(sub.data$node.level[r.level])
      n.nodes <- length(nodes.v)
      
      node.y.vals <- seq(1/(n.nodes+1), 1, by=1/(n.nodes+1))
      node.y.vals <- node.y.vals[-length(node.y.vals)]
      
      for (node.i in 1:n.nodes){
        node.id <- nodes.v[node.i]
        node.rows <- which(sub.data$node.level==node.id)
        
        sub.data$node.x[node.rows] <- level.i+1
        sub.data$node.y[node.rows] <- node.y.vals[node.i]
        
        node.muts.v <- sub.data$mut[node.rows]
        n.node.muts <- length(node.muts.v)	
        
        back <- sub.data$bkgrd[node.rows[1]]
        back.row <- which(sub.data$node.name == as.character(back))[1]
        back.x <- sub.data$node.x[back.row]
        back.y <- sub.data$node.y[back.row]
        
        lines(x=c(back.x, (level.i+1)), y=c(back.y, node.y.vals[node.i]))		
        
        x.vals <- seq(0, (n.node.muts-1))*pt.off + (level.i+1)
        y.vals <- rep(node.y.vals[node.i], n.node.muts)
        mut.cols <- rep(mut.col, n.node.muts)
        reversion <- which(unlist(lapply(node.muts.v, function(x) x == reverse.mut)))
        if (backgrd == "F421"){
          if (length(node.muts.v)>0){
            if ("3863.G.A" %in% node.muts.v){
              reversion <- which(node.muts.v == "3863.G.A")
            }
          }
          
        }
        if (length(reversion)>0){mut.cols[reversion] <- anc.lost.col}
        oAnc <- which(unlist(lapply(node.muts.v, function(x) as.numeric(x %in% anc.sites$mutation[1:9])))==1) 
        if (length(oAnc)>0){mut.cols[oAnc] <- o.anc.mut.col}
        
        points(x.vals, y.vals, pch=21, bg=mut.cols, cex=pt.cex)
        
        if (sub.data$n.isolate[node.rows[1]]>0){
          labels <- c(paste("n=", sub.data$n.isolate[node.rows[1]], sep=""), as.character(node.muts.v))
        } else{
          labels <-as.character(node.muts.v)
        }
        if (node.y.vals[node.i] > 0.5){labels <- rev(labels)}
        x.adj <- 1.3
        if (level.i == tree.length){
          x.adj <- -0.2
        } else if (level.i == 1){
          x.adj <- 1
        } else if (level.i < tree.length ){
          x.adj <- 0.2
        }
        
        for (mut.i in 1:(n.node.muts+1)){
          y.adj <- tx.off*mut.i
          if (mut.i == 1){y.adj <- y.adj + 0.3}
          if (node.y.vals[node.i]>0.5){y.adj <- 1+ y.adj*-1}
          
          #text(x=level.i+1, y=node.y.vals[node.i], labels=node.muts.v[mut.i], cex=txt.cex, adj=c(1, y.adj))
          text(x=level.i+1, y=node.y.vals[node.i], labels=labels[mut.i], cex=txt.cex, adj=c(x.adj, y.adj))
        }		
        
      }  # next node.i
    }  #next level.i	
    points(1,0.5, pch=21, bg=anc.mut.col, cex=pt.cex)   # replot ancestr point
    
  } # next panel.i
  dev.off()
}

plot.all.phylogenies <- function(file.type, backs.to.plot){
  
  for (back.j in 1:length(backs.to.plot)){
    back.i <- backs.to.plot[back.j]
    backgrd <- anc.sites$anc.state[back.i]
    backgrd.mut <- as.character(anc.sites$mutation[back.i])
    split.mut <- unlist(strsplit(backgrd.mut, split="\\."))
    reverse.mut <- paste(split.mut[1], split.mut[3], split.mut[2], sep=".")
    
    if (file.type == "pdf"){
      pdf(file=paste("trees_each_well_", backgrd, ".pdf", sep=""), width=6, height=8.7, paper="letter")
    } else if (file.type == "svg"){
      svg(file=paste("trees_each_well_", backgrd, ".svg", sep=""), width=6, height=8.7)
    }
    layout(mat=matrix(nrow=5, ncol=2, data=c(seq(1,8),c(9,9)), byrow=T), widths=rep(3, 2), heights=c(rep(2, 4),0.7)) -> l
    #layout.show(l)
    
    
    #back.col <- which(colnames(back.well.index)==backgrd)
    wells.this.back <- which(as.character(wells.by.back$Anc.AA)==backgrd)
    #wells.this.back <- back.well.index[,back.col]
    
    for (well.i in 1:length(wells.this.back)){
      
      #well.id <- "alpha_6C"
      well.number <- wells.this.back[well.i]
      well.id <- as.character(wells.by.back$Well[well.number])
      rows <- which(tree.data$Well==well.id)
      sub.data <- tree.data[rows,]
      max.length <- 4
      par(mar=c(0,1,3,1))
      pt.cex <- 2
      txt.cex <- 0.70
      y.rng <- c(0,1)
      pt.off <- 0.07
      tx.off <- 1.6
      anc.mut.col <- "yellow"
      anc.lost.col <- "blue"
      mut.col <- "white"
      o.anc.mut.col <- "red"
      
      tree.length <- max(sub.data$level)
      
      par(mar=c(1,1,1,1))
      plot(1,1, type="n", ylim=y.rng, xlim=c(0.5,max.length+0.75), bty="n", xaxt="n", yaxt="n", main=paste(backgrd, "  ", well.id))
      
      points(1,0.5, pch=21, bg=anc.mut.col, cex=pt.cex)
      text(1, mean(y.rng), labels=sub.data$Anc.mut[1], adj=c(1,2), cex=txt.cex)
      sub.data$node.x[1] <- 1
      sub.data$node.y[1] <- 0.5
      
      for (level.i in 1:tree.length){	
        r.level <- which(sub.data$level==level.i)	
        nodes.v <- unique(sub.data$node.level[r.level])
        n.nodes <- length(nodes.v)
        
        node.y.vals <- seq(1/(n.nodes+1), 1, by=1/(n.nodes+1))
        node.y.vals <- node.y.vals[-length(node.y.vals)]
        
        for (node.i in 1:n.nodes){
          node.id <- nodes.v[node.i]
          node.rows <- which(sub.data$node.level==node.id)
          
          sub.data$node.x[node.rows] <- level.i+1
          sub.data$node.y[node.rows] <- node.y.vals[node.i]
          
          node.muts.v <- sub.data$mut[node.rows]
          n.node.muts <- length(node.muts.v)	
          
          back <- sub.data$bkgrd[node.rows[1]]
          back.row <- which(sub.data$node.name == as.character(back))[1]
          back.x <- sub.data$node.x[back.row]
          back.y <- sub.data$node.y[back.row]
          
          lines(x=c(back.x, (level.i+1)), y=c(back.y, node.y.vals[node.i]))		
          
          x.vals <- seq(0, (n.node.muts-1))*pt.off + (level.i+1)
          y.vals <- rep(node.y.vals[node.i], n.node.muts)
          mut.cols <- rep(mut.col, n.node.muts)
          reversion <- which(unlist(lapply(node.muts.v, function(x) x == reverse.mut)))
          if (backgrd == "F421"){
            if (length(node.muts.v)>0){
              if ("3863.G.A" %in% node.muts.v){
                reversion <- which(node.muts.v == "3863.G.A")
              }
            }
            
          }
          if (length(reversion)>0){mut.cols[reversion] <- anc.lost.col}
          oAnc <- which(unlist(lapply(node.muts.v, function(x) as.numeric(x %in% anc.sites$mutation[1:9])))==1) 
          if (length(oAnc)>0){mut.cols[oAnc] <- o.anc.mut.col}
          
          points(x.vals, y.vals, pch=21, bg=mut.cols, cex=pt.cex)
          
          if (sub.data$n.isolate[node.rows[1]]>0){
            labels <- c(paste("n=", sub.data$n.isolate[node.rows[1]], sep=""), as.character(node.muts.v))
          } else{
            labels <-as.character(node.muts.v)
          }
          if (node.y.vals[node.i] > 0.5){labels <- rev(labels)}
          x.adj <- 1.3
          if (level.i == tree.length){
            x.adj <- -0.3
          }
          
          for (mut.i in 1:(n.node.muts+1)){
            y.adj <- tx.off*mut.i
            if (mut.i == 1){y.adj <- y.adj + 0.3}
            if (node.y.vals[node.i]>0.5){y.adj <- 1+ y.adj*-1}
            
            #text(x=level.i+1, y=node.y.vals[node.i], labels=node.muts.v[mut.i], cex=txt.cex, adj=c(1, y.adj))
            text(x=level.i+1, y=node.y.vals[node.i], labels=labels[mut.i], cex=txt.cex, adj=c(x.adj, y.adj))
          }		
          
        }  # next node.i
      }  #next level.i	
      points(1,0.5, pch=21, bg=anc.mut.col, cex=pt.cex)   # replot ancestr point
      
    }  #next well.i
    
    if (length(wells.this.back)<8){
      for (j in (well.i+1):8){
        plot(1,1, ylim=c(0,1), xlim=c(0,1), type="n", bty="n", xlab="", ylab="", xaxt="n", yaxt="n")
      }
    }
    
    
    par(mar=c(1,1,1,1))
    plot(1,1, ylim=c(0,1), xlim=c(0,1), type="n", bty="n", xlab="", ylab="", xaxt="n", yaxt="n")
    legend(0.1, 1, legend=c("Background mutation", "De novo mutation", "Reversion or mutation at background site", "Mutation to different background"), pch=c(21, 21, 21, 21), pt.bg=c(anc.mut.col, mut.col, anc.lost.col, o.anc.mut.col), ncol=2, cex=1.0, pt.cex=2)
    dev.off()
    
  }
}


create.pins.in.map.plot <- function(file.type, file.name){
  gene.offsets <- c(0, -1, -2, -2, -1, 0, -1, 0, 0, 0, 0)
  gene.rect.w <- 1.5
  gene.offsets <- gene.offsets * gene.rect.w
  ID11.features.2 <- read.table(file=paste(getwd(), "/Model_input_files/ID11_gene_features_to_plot.txt", sep=""), header=TRUE)
  feat.w <- 0.5
  pin.base <- 1
  pin.int <- 1.1
  pch.m <- matrix(nrow=13, ncol=2)
  pch.m[,1] <- c(seq(1,11), 27, 53)
  pch.m[,2] <- c(seq(1,4, length.out=11), 27*0.3, 53*0.3)
  
  if (file.type=="pdf"){
    pdf(file=file.name, width=17, height=8.5)
  } else if (file.type == "svg"){
    svg(file=paste(file.name, ".svg", sep=""), width=17, height=8.5)
  }
  
  plot(1,1, type="n", xlim=c(0, width(ID.11)), ylim=c(-5,25), xaxt="n", yaxt="n", bty="n", xlab="", ylab="")
  points(x=c(1,width(ID.11)), y=c(0,0), type="l")
  for (gene.i in 1:11){
    gene.y <- gene.offsets[gene.i]
    rect(ID.11.genes$start[gene.i], gene.y-gene.rect.w, ID.11.genes$stop[gene.i], gene.y)
    mid.pt <- (ID.11.genes$start[gene.i] + ID.11.genes$stop[gene.i])/2
    text(mid.pt, gene.y-gene.rect.w/2, labels=ID.11.genes$gene[gene.i])
  }
  for (feat.i in 1:12){
    if (ID11.features.2$type[feat.i]=="pro"){
      rect(ID11.features.2$start[feat.i], 	-gene.rect.w*feat.w, ID11.features.2$stop[feat.i], 0, col="red", border="red")
    }
    if (ID11.features.2$type[feat.i]=="term"){
      rect(ID11.features.2$start[feat.i], 	-gene.rect.w*feat.w, ID11.features.2$stop[feat.i], 0, col="blue", border="blue")
    }
    if (ID11.features.2$feature[feat.i]=="D.promoter"){
      mid <- (ID11.features.2$start[feat.i] + ID11.features.2$stop[feat.i])/2
      points(x=c(mid, mid+200), y=c(-gene.rect.w*feat.w, -2.5*gene.rect.w), type="l")
      text(mid+200, -2.75*gene.rect.w, labels="D promoter")
    }
    if (ID11.features.2$feature[feat.i]=="J.terminator"){
      mid <- (ID11.features.2$start[feat.i] + ID11.features.2$stop[feat.i])/2
      points(x=c(mid, mid+200), y=c(-gene.rect.w*feat.w, -2.5*gene.rect.w), type="l")
      text(mid+200, -2.75*gene.rect.w, labels="J terminator")
    }
  }
  for (anc.i in 1:9){
    points(anc.sites$site[anc.i], y=-0.25, pch=24, cex=0.75, bg="yellow")
  }
  #rect(low.cov.zone[1], -1.25-gene.rect.w, low.cov.zone[2], -1.25, density=10, angle=45)
  rect(low.cov.zone[1], -0.25, low.cov.zone[2], 0.25, density=10, angle=45)
  
  pin.level <- rep(1, n.muts)
  pin.bg <- rep(NA, n.muts)
  pin.cex <- rep(NA, n.muts)
  
  for (mut.i in 1:n.muts){
    if (well.counts.by.mut[mut.i]>0){
      count <- well.counts.by.mut[mut.i]	
      #pch.cex <- 1+round(log(count))	
      pch.cex <- pch.m[which(pch.m[,1]==count),2]
      pin.cex[mut.i] <- pch.cex
      bg.h <- "white"
      if (is.na(mut.nuc.AA.m$all.silent[mut.i])==FALSE){
        if (mut.nuc.AA.m$all.silent[mut.i]==1){   # color the silent mutations
          if (mut.nuc.AA.m$in.feature[mut.i] == "-"){
            bg.h <- "grey"
          }
        }
      }
      # === unpound to include reversions ===
      if (as.character(mut.nuc.AA.m$site[mut.i]) %in% as.character(anc.sites$site[1:9])){
        #if (mut.nuc.AA.m$trans.v[mut.i] == "sit"){
        bg.h <- "orange"
        #} else{
        #	bg.h <- "yellow"
        #}
      }	
      
      if (mut.nuc.AA.m$trans.v[mut.i]=="vers"){bg.h <- "deepskyblue"}
      
      pin.bg[mut.i] <- bg.h
      
      site <- as.numeric(as.character(mut.nuc.AA.m$site[mut.i]))	
      if (mut.i >1){
        if (site-as.numeric(as.character(mut.nuc.AA.m$site[mut.i-1])) < 20){
          pin.level[mut.i] <- pin.level[mut.i-1]+pin.int
        }
      }
      points(x=c(site, site), y=c(0, pin.base + pin.level[mut.i]), type="l")
      points(x=site, y=pin.base + pin.level[mut.i], cex=pch.cex, pch=21, bg=bg.h)
      
    }
  }
  
  mut.plot.ord <- seq(n.muts,1)
  mut.plot.ord <- mut.plot.ord[-which(mut.plot.ord==17)]
  mut.plot.ord <- c(mut.plot.ord, 17)
  reg.muts <- which(sapply(mut.nuc.AA.m$feat.cat, function(x) x %in% c("D.pro", "J.term")))
  for (mut.j in 1:n.muts){
    mut.i <- mut.plot.ord[mut.j]
    if (well.counts.by.mut[mut.i]>0){
      pch.cex <- pin.cex[mut.i]
      bg.h <- pin.bg[mut.i]
      site <- as.numeric(as.character(mut.nuc.AA.m$site[mut.i]))	
      points(x=c(site, site), y=c(0, pin.base + pin.level[mut.i]), type="l")
      points(x=site, y=pin.base + pin.level[mut.i], cex=pch.cex, pch=21, bg=bg.h)	
      if (mut.i %in% reg.muts){
        points(x=site, y=pin.base + pin.level[mut.i], cex=pch.cex*0.7, pch=4, bg=bg.h)
      }
      #if (mut.nuc.AA.m$feat.cat[mut.i] %in% c("D.pro", "J.term")){   # indicate regulatory mutations
      #	points(x=site, y=pin.base + pin.level[mut.i], cex=pch.cex*0.75, pch=4, bg=bg.h)
      #}
      #if (mut.nuc.AA.m$mut.DNA[mut.i] %in% c("2131.C.T", "2134.T.C")){   # indicate regulatory mutations
      #	points(x=site, y=pin.base + pin.level[mut.i], cex=pch.cex*0.75, pch=4, bg=bg.h)
      #}				
    }
  }
  
  mut.incl <- c(14,15,18,19,21,21,22)
  for (mut.j in 1:length(mut.incl)){
    mut.i <- mut.incl[mut.j]
    pch.cex <- pin.cex[mut.i]
    bg.h <- pin.bg[mut.i]
    site <- as.numeric(as.character(mut.nuc.AA.m$site[mut.i]))	
    points(x=c(site, site), y=c(0, pin.base + pin.level[mut.i]), type="l")
    points(x=site, y=pin.base + pin.level[mut.i], cex=pch.cex, pch=21, bg=bg.h)	
    if (mut.i %in% reg.muts){
      points(x=site, y=pin.base + pin.level[mut.i], cex=pch.cex*0.7, pch=4, bg=bg.h)
    }
  }
  
  legend(500, 25, legend=c("Background Mutated Sites", "Promoter", "Terminator", "Gene", NA), pch=c(24, 22, 22, 22, NA), pt.bg=c("yellow", "red", "blue", "white", NA), ncol=1, pt.cex=1.5, y.intersp=1.2, title="Genome Key")
  legend(480, 25, legend=c(NA, NA, NA, NA, "Low sequence coverage"), fill=c("white", "white", "white", "white", "black"), border=c(NA, NA, NA, NA, "black"), density=c(0.001, 0.001, 0.001, 0.001, 20), angle=c(45, 45, 45, 45, 45), ncol=1, pt.cex=1.5, y.intersp=1.2, bty="n", title="    ")
  legend(3250, 25, legend=c("n=1", seq(2,10)), pch=21, bg="white", pt.cex=pch.m[1:10,2], ncol=1, bty="n", y.intersp=1.55, x.intersp=2, title="Number of wells observed in", title.adj=1)
  legend(4000, 25, legend=c("11"), pch=21, bg="white", pt.cex=pch.m[11,2], ncol=1, bty="n", y.intersp=5, x.intersp=5)
  legend(4000, 22, legend=c("27", "53"), pch=21, bg="white", pt.cex=pch.m[12:13,2], ncol=1, bty="n", y.intersp=5, x.intersp=5)
  legend(4500, 25, legend=c("Transition (non-synon)", "Transition (silent)", "Transversion", "Mutation at background site", "Known regulatory"), pch=c(21, 21, 21,21, 13), pt.bg=c("white", "grey", "deepskyblue", "orange", NA), bty="n", ncol=1, pt.cex=1.5, y.intersp=1.2, title="Mutation type")
  rect(3250, 7, 5550, 25, border="black", col=NA)
  
  dev.off()
  
}


plot.empty <- function(b){
  plot(1,1, type="n",xlab="", ylab="", xaxt="n", yaxt="n", ylim=c(-b, b), xlim=c(-b,b))
}

plot.empty.nobox <- function(b){
  plot(1,1, type="n",xlab="", ylab="", xaxt="n", yaxt="n", ylim=c(-b, b), xlim=c(-b,b), bty="n")
}

plot.circle <- function(r, center, col){
  theta <- seq(0, 2*pi, length.out=100)
  x.v <- center[1] + r*cos(theta)
  y.v <- center[2] + r*sin(theta)
  #points(x.v, y.v, type="l")
  polygon(x.v, y.v, col=col)
}


create.venn.plot <- function(file.name, file.type){
  opacity <- 0.5
  col1 <- rgb(1,0,0, opacity)
  col2 <- rgb(0,0.6,1,opacity)
  fcex <- 1.2
  hcex <- 1.2
  ncex <- 1.2
  ntot <- 112
  
  if (file.type=="pdf"){
    pdf(file=paste(file.name, ".pdf", sep=""), width=12, height=6)
  } else if (file.type == "svg"){
    svg(file=paste(file.name, ".svg", sep=""), width=12, height=6)
  }
  
  layout(mat=matrix(nrow=1, ncol=2, data=c(1,2), byrow=TRUE), heights=c(3), widths=c(3,3))-> l
  par(mar=c(1,3,3,1))
  
  plot.empty(1.7)
  col3 <- rgb(1,1,1, opacity)
  plot.circle(1, c(-0.5,0), col1)
  plot.circle(1, c(+0.5,0), col2)
  abline(0,0)
  ntot <- 112
  lab.cex <- 1.2
  
  text(-1.35, 0.95, labels="Parallel", cex=fcex)
  text(+1.375, 0.95, labels="Tree-Based", cex=fcex)
  #text(-1.3, 1.7, labels="Nonsyn/Reg", cex=fcex)
  #text(-1.5, -1.7, labels="Silent", cex=fcex)
  mtext(side=2, line=1, at=1, text="Nonsyn/Reg", cex=lab.cex)
  mtext(side=2, line=1, at=-1, text="Silent", cex=lab.cex)
  mtext(text="A", side=3, line=1, adj=0, font=2, cex=hcex)
  mtext(side=3, text="DNA Mutations (n=112)", line=1, font=2, cex=lab.cex)
  
  n.A <- length(NSR.not.adaptive)
  n.B <- length(p.nsr.notree)
  n.C <- length(p.tree.nsr)
  n.D <- length(tree.nsr.nop)
  n.E <- length(silent.not.adaptive)
  n.F <- length(p.sil.notree)
  n.G <- length(p.tree.sil)
  n.H <- length(tree.sil.nop)	
  text(0, 1.5, labels=paste(n.A, " (", round(n.A/ntot,2), ")", sep=""), cex=ncex)
  text(-0.85, 0.35, labels=paste(n.B, " (", round(n.B/ntot,2), ")", sep=""), cex=ncex)
  text(0, 0.35, labels=paste(n.C, " (", round(n.C/ntot,2), ")", sep=""), cex=ncex)
  text(+0.85, 0.35, labels=paste(n.D, " (", round(n.D/ntot,2), ")", sep=""), cex=ncex)
  text(0, -1.5, labels=paste(n.E, " (", round(n.E/ntot,2), ")", sep=""), cex=ncex)
  text(-0.85, -0.35, labels=paste(n.F, " (", round(n.F/ntot,2), ")", sep=""), cex=ncex)
  text(0, -0.35, labels=paste(n.G, " (", round(n.G/ntot,2), ")", sep=""), cex=ncex)
  text(+0.85, -0.35, labels=paste(n.H, " (", round(n.H/ntot,2), ")", sep=""), cex=ncex)
  
  
  plot.empty(1.7)
  col3 <- rgb(1,1,1, opacity)
  plot.circle(1, c(-0.5,0), col1)
  plot.circle(1, c(+0.5,0), col2)
  abline(0,0)
  ntot <- sum(N.A, N.B, N.C, N.D, N.E, N.F, N.G, N.H)
  lab.cex <- 1.2
  
  text(-1.35, 0.95, labels="Parallel", cex=fcex)
  text(+1.375, 0.95, labels="Tree-Based", cex=fcex)
  #text(-1.3, 1.7, labels="Nonsyn/Reg", cex=fcex)
  #text(-1.5, -1.7, labels="Silent", cex=fcex)
  mtext(side=2, line=1, at=1, text="Nonsyn/Reg", cex=lab.cex)
  mtext(side=2, line=1, at=-1, text="Silent", cex=lab.cex)
  mtext(text="B", side=3, line=1, adj=0, font=2, cex=hcex)
  mtext(side=3, text="Mutational Events (n=281)", line=1, font=2, cex=lab.cex)
  
  text(0, 1.5, labels=paste(N.A, " (", round(N.A/ntot,2), ")", sep=""), cex=ncex)
  text(-0.85, 0.35, labels=paste(N.B, " (", round(N.B/ntot,2), ")", sep=""), cex=ncex)
  text(0, 0.35, labels=paste(N.C, " (", round(N.C/ntot,2), ")", sep=""), cex=ncex)
  text(+0.85, 0.35, labels=paste(N.D, " (", round(N.D/ntot,2), ")", sep=""), cex=ncex)
  text(0, -1.5, labels=paste(N.E, " (", round(N.E/ntot,2), ")", sep=""), cex=ncex)
  text(-0.85, -0.35, labels=paste(N.F, " (", round(N.F/ntot,2), ")", sep=""), cex=ncex)
  text(0, -0.35, labels=paste(N.G, " (", round(N.G/ntot,2), ")", sep=""), cex=ncex)
  text(+0.85, -0.35, labels=paste(N.H, " (", round(N.H/ntot,2), ")", sep=""), cex=ncex)
  dev.off()
}


plot.circle.color.sector <- function(a,b,r,p,col, den, angle){
  n.pts <- 25
  t.v <- seq(0, 2*pi, length.out=n.pts)
  
  #a <- 1; b <- 1; r <- 0.05
  #p <- 0.33
  #col <- "deepskyblue"
  
  x <- a + r*cos(t.v)
  y <- b + r*sin(t.v)	
  
  points(x,y, type="l")
  pt.cut <- round(n.pts*p)
  sector.x <- c(a, x[1:pt.cut], a)
  sector.y <- c(b, y[1:pt.cut], b)
  if (p > 0 && p < 1){
    polygon(sector.x, sector.y, col=col, density=den, angle=angle, border="black") 	
  } else if (p==1){
    polygon(sector.x[2:(length(x))], sector.y[2:(length(x))], col=col, density=den, angle=angle, border="black")
  } 
}

average.above.diaganols <- function(m, anc){
  sum.m <- 0
  l <- length(m[,1])
  n.comps <- sum(seq((l-1),1))
  comp.m <- as.data.frame(matrix(nrow=n.comps, ncol=4))
  colnames(comp.m) <- c("anc", "i", "j", "P.ij")
  well.names <- colnames(m)
  index <- 1	
  
  for (i in 1:(l-1)){
    for (j in (i+1):l){
      comp.m$anc[index] <- as.character(anc)
      comp.m$i[index] <- well.names[i] 
      comp.m$j[index] <- well.names[j]
      comp.m$P.ij[index] <- m[i,j]
      sum.m <- sum.m + m[i,j]
      index <- index + 1
    }
  }
  mean.m <- sum.m/n.comps
  
  SS <- 0
  for (i in 1:(l-1)){
    for (j in (i+1):l){
      SS <- SS + (m[i,j] - mean.m)^2
    }
  }
  
  return(list(mean.m=mean.m, SS=SS, comp.m=comp.m))
}


average.entire.matrix <- function(m, anc){
  sum.m <- 0
  l <- length(m[,1])
  n.comps <- dim(m)[1]*dim(m)[2]
  comp.m <- as.data.frame(matrix(nrow=n.comps, ncol=4))
  colnames(comp.m) <- c("anc", "i", "j", "P.ij")
  well.names <- colnames(m)
  index <- 1	
  
  for (i in 1:l){
    for (j in 1:length(m[1,])){
      comp.m$anc[index] <- as.character(anc)
      comp.m$i[index] <- well.names[i] 
      comp.m$j[index] <- well.names[j]
      comp.m$P.ij[index] <- m[i,j]
      sum.m <- sum.m + m[i,j]
      index <- index + 1
    }
  }
  mean.m <- sum.m/n.comps
  
  SS <- 0
  for (i in 1:(l-1)){
    for (j in (i+1):l){
      SS <- SS + (m[i,j] - mean.m)^2
    }
  }
  
  return(list(mean.m=mean.m, SS=SS, comp.m=comp.m))
}


create.well.count.distribution.plot <- function(file.name, file.type){
  reversions <- as.character(anc.sites$mutation[1:9])
  for (i in 1:9){
    x <- unlist(strsplit(reversions[i], split="\\."))
    reversions[i] <- paste(x[1], x[3], x[2], sep=".")
  }
  names(reversions) <- anc.sites$anc.state[1:9]
  
  if (file.type == "pdf"){
    pdf(file=paste(file.name, ".pdf", sep=""), width=16, height=6)  
  } else if (file.type =="svg"){
    svg(file=paste(file.name, ".svg", sep=""), width=16, height=6)  
  }
  
  
  layout(mat=matrix(nrow=1, ncol=2, data=c(1,2)), widths=c(9,3), heights=c(3))
  well.count.order <- well.counts.by.mut[order(well.counts.by.mut, decreasing=TRUE)]
  revs.to.rem <- which(sapply(names(well.count.order), function(x) as.numeric(x %in% reversions))==1)
  well.count.order <- well.count.order[-revs.to.rem]
  
  col <- "white"
  D.pro.col <- "red"
  off <- 0.5
  max <- 68
  
  xlab.cex <- 1.3
  mut.cex <- 0.5
  D.pro.mut.names <- as.character(mut.nuc.AA.m$mut.DNA[which(mut.nuc.AA.m$feat.cat=="D.pro")])
  par(mar=c(8, 4, 4, 5))
  
  mut.freq <- rep(NA, length(well.count.order))
  col.h <- rep(NA, length(well.count.order))
  names(mut.freq) <- names(col.h) <- names(well.count.order)
  for (mut.i in 1:34){
    mut.name <- names(well.count.order)[mut.i]
    if (mut.name %in% D.pro.mut.names){
      col.h[mut.i] <- D.pro.col
      mut.freq[mut.i] <- well.count.order[mut.i]/68
    } else if (mut.name %in% reversions){
      col.h[mut.i] <- Rev.col
      n.back.wells <- n.wells.by.back[which(reversions == mut.name)]
      mut.freq[mut.i] <- well.count.order[mut.i]/n.back.wells
    } else{
      col.h[mut.i] <- col
      mut.freq[mut.i] <- well.count.order[mut.i]/68
    }
  }
  plot.order <- order(mut.freq, decreasing=TRUE)
  mut.freq <- mut.freq[plot.order]
  col.h <- col.h[plot.order]
  
  
  
  plot(1,1, xlim=c(1, 33.25), ylim=c(0, max), ylab="Number of Wells", xlab="", xaxt="n", type="n", bty="n", yaxt="n")
  #plot(1,1, xlim=c(1, 36.25), ylim=c(0, 1), ylab="Proportion of Wells", xlab="", xaxt="n", type="n", bty="n", yaxt="n")
  par(las=2)	
  axis(side=1, at=seq(1, 34), labels=c(names(well.count.order)[1:33], ""), cex=0.5)
  #axis(side=1, at=seq(1, 37), labels=c(names(mut.freq)[1:36], ""), cex=0.5)
  mtext(side=1, line=1, at=34, text="73 Muts.", cex=1)
  par(las=0)
  mtext(side=1, text="DNA Mutation", line=6, cex=xlab.cex, font=2)
  par(las=0)
  axis(side=2, at=c(seq(0, max, by=10),68), labels=c(seq(0, max, by=10),68))
  #axis(side=2, at=c(seq(0, 1, by=0.1)), labels=c(seq(0, 1, by=0.1)))
  par(las=2)
  ten.v <- seq(0, 1, by=0.1)
  ten.v.sqrt <- ten.v^0.5
  axis(side=4, at=ten.v.sqrt*68, labels=ten.v)
  par(las=0)
  mtext(side=4, line=2.5, text="Probabilty Mut. Occurs in 2 Ind. Wells")
  
  
  for (mut.i in 1:34){
    rect(mut.i-off, 0, mut.i+off, well.count.order[mut.i], col=col.h[mut.i])
    #rect(mut.i-off, 0, mut.i+off, mut.freq[mut.i], col=col.h[mut.i])
  }
  legend(1, max-1, legend=c("D-promoter Mutation"), fill=c(D.pro.col))
  #legend(2.5, 0.99*max, legend=c("D-promoter Mutation", "Reversion at Ancestral Site"), fill=c(D.pro.col, Rev.col))
  par(las=0)
  mtext(side=3, text="A", font=2, cex=1.6, adj=0, line=1.5)
  
  well.count.order <- well.counts.by.mut[order(well.counts.by.mut, decreasing=TRUE)]
  rev.dex <- which(sapply(names(well.count.order), function(x) as.numeric(x %in% reversions))==1)
  well.count.order <- well.count.order[rev.dex]
  reversion.counts <- rep(0, length(reversions))
  names(reversion.counts) <- names(reversions)
  for (rev.i in 1:length(reversions)){
    if (reversions[rev.i] %in% names(well.count.order)){
      reversion.counts[rev.i] <- well.count.order[which(names(well.count.order)==reversions[rev.i])]
    }
  }
  
  # --- Multinomial test for even frequencies ---
  null.freq <- sum(reversion.counts)/sum(n.wells.by.back)
  obs.freqs <- reversion.counts/n.wells.by.back
  rev.data <- cbind(n.wells=n.wells.by.back, n.revs=reversion.counts, obs.freq=obs.freqs)
  lnL.null <- sum(log(apply(rev.data, 1, function(x) dbinom(x[2], x[1], prob=null.freq))))
  lnL.alt <- sum(log(apply(rev.data, 1, function(x) dbinom(x[2], x[1], prob=x[3]))))
  
  lambda <- 2*(lnL.alt - lnL.null)
  pval <- pchisq(lambda, 8, lower.tail=FALSE)
  
  
  
  
  
  
  # --- reversions plot ---
  
  reversions.ro <- reversions[anc.order]
  reversion.counts.ro <- reversion.counts[anc.order]
  residue.ro <- anc.sites$anc.state[anc.order] 
  xaxis.labs <- paste(reversions.ro, " (", residue.ro, ")", sep="")
  n.wells.by.back.ro <- n.wells.by.back[anc.order]
  max <- 8
  mut.cex <- 0.4
  
  par(mar=c(8, 4, 4, 2))
  plot(1,1, xlim=c(0.5, 9.5), ylim=c(0, 8.5), ylab="Number of Wells", xlab="", xaxt="n", type="n", bty="n", yaxt="n")
  
  par(las=2)	
  axis(side=1, at=seq(1, 9), labels=xaxis.labs, cex=0.5)
  par(las=0)
  #mtext(side=1, text="DNA Mutation", line=8, cex=xlab.cex, font=2)
  par(las=0)
  axis(side=2, at=c(seq(0, max, by=1)), labels=c(seq(0, max, by=1)))
  par(las=2)
  ten.v <- seq(0, 1, by=0.1)
  ten.v.sqrt <- ten.v^0.5
  #axis(side=4, at=ten.v.sqrt*68, labels=ten.v)
  #par(las=0)
  #mtext(side=4, line=2.5, text="Probabilty Mut. Occurs in 2 Ind. Wells")
  
  for (mut.i in 1:9){
    rect(mut.i-off, 0, mut.i+off, n.wells.by.back.ro[mut.i], col="white")
    rect(mut.i-off, 0, mut.i+off, reversion.counts.ro[mut.i], col="deepskyblue")
  }
  
  legend(0, 9, legend=c("With Reversions", "Available"), fill=c("deepskyblue", "white"), ncol=2, bty="n")
  par(las=0)
  mtext(side=3, text="B", font=2, cex=1.6, adj=0, line=1.5)
  dev.off()
  
}


summarize.variation.in.parallelism <- function(p.ij){
  mean.P <- rep(NA, 9)
  names(mean.P) <- anc.order.names
  mean.P.btb <- rep(NA, 9)
  names(mean.P.btb) <- anc.order.names
  comp.m <- comp.btb <- as.data.frame(matrix(nrow=0,  ncol=4))
  colnames(comp.m) <- colnames(comp.btb) <- c("anc", "i", "j", "P.ij")
  comp.by.back <- vector("list", 9)
  for (anc.j in 1:9){
    anc.i <- anc.order[anc.j]
    anc <- anc.sites$anc.state[anc.i]
    well.names <- as.character(wells.by.back$Well[which(wells.by.back$Anc.AA == anc)])
    wells.h <- sapply(well.names, function(w) which(sorted.wells==w))
    wells.btb <- which(sapply(sorted.wells, function(w) as.numeric(w %in% well.names))==0)
    
    mean.P[anc.j] <- average.above.diaganols(p.ij[wells.h, wells.h], anc)$mean.m
    mean.P.btb[[anc.j]] <- average.entire.matrix(p.ij[wells.h, wells.btb], anc)$mean.m
    comp.m <- rbind(comp.m, average.above.diaganols(p.ij[wells.h, wells.h], anc)$comp.m)
    comp.btb <- rbind(comp.btb, average.entire.matrix(p.ij[wells.h, wells.btb], anc)$comp.m)
    comp.by.back[[anc.j]] <- average.above.diaganols(p.ij[wells.h, wells.h], anc)$comp.m 
  }
  R <- get.SS(comp.m)
  comp.all <- rbind(cbind(comp.m, WIN=rep(1, length(comp.m[,1]))), cbind(comp.btb, WIN=rep(0, length(comp.btb[,1]))))
  R2.all <- get.SS.WIN.BT(comp.all)
  mWIN.mBT <- mean(comp.m$P.ij)/ mean(comp.btb$P.ij)

  names(comp.by.back) <- anc.order.names
  return(list(R=R, mean.P=mean.P, comp.m=comp.m, comp.by.back=comp.by.back, mWIN.mBT=mWIN.mBT, comp.btb=comp.btb, R2.all=R2.all))
}


get.SS <- function(comps.m){
  mean.P <- mean(comps.m$P.ij)
  SS.total <- sum((mean.P - comps.m$P.ij)^2)
  anc.v <- unique(comps.m$anc)
  SS.model <- 0
  for (anc.i in 1:9){
    anc <- anc.v[anc.i]
    rows <- which(comps.m$anc == anc)
    mean.of.rows <- mean(comps.m$P.ij[rows])
    SS.rows <- sum((comps.m$P.ij[rows] - mean.of.rows)^2)
    SS.model <- SS.model + SS.rows
  }
  R <- 1-SS.model/SS.total
  return(R)
}

get.SS.2 <- function(comps.m){
  
  mean.P <- mean(comps.m$P.ij)
  SS.total <- sum((mean.P - comps.m$P.ij)^2)
  anc.v <- unique(comps.m$anc)
  SS.model <- 0
  SS.by.back <- rep(NA, length(anc.v))
  names(SS.by.back) <- anc.v
  SS.total.less.back <- rep(NA, length(anc.v))
  for (anc.i in 1:9){
    anc <- anc.v[anc.i]
    rows <- which(comps.m$anc == anc)
    mean.of.rows <- mean(comps.m$P.ij[rows])
    mean.of.nonrows <- mean(comps.m$P.ij[-rows])
    SS.rows <- sum((comps.m$P.ij[rows] - mean.of.rows)^2)
    SS.model <- SS.model + SS.rows
    SS.by.back[anc.i] <- SS.rows
    SS.total.less.back[anc.i] <- sum((mean.of.nonrows - comps.m$P.ij[-rows])^2)
  }
  R <- 1-SS.model/SS.total   # R is the proportion of variation explained by the model (ie. by backgrounds)
  R.less.back <- rep(NA, length(anc.v))
  for (anc.i in 1:length(anc.v)){
    R.less.back[anc.i] <- 1-sum(SS.by.back[-anc.i]/SS.total.less.back[anc.i])
  }
  names(R.less.back) <- names(SS.total.less.back) <- anc.v
  return(list(R=R, SS.by.back=SS.by.back, SS.total=SS.total, SS.total.less.back=SS.total.less.back, R.less.back=R.less.back))
}

get.SS.WIN.BT <- function(comp.all){
  mean.all <- mean(comp.all$P.ij)
  rows.WIN <- which(comp.all$WIN==1)
  mean.WIN <- mean(comp.all$P.ij[rows.WIN])
  rows.BT <- which(comp.all$WIN==0)
  mean.BT <- mean(comp.all$P.ij[rows.BT])
  SS.all <- sum((comp.all$P.ij - mean.all)^2)
  SS.WIN <- sum((comp.all$P.ij[rows.WIN] - mean.WIN)^2)
  SS.BT <- sum((comp.all$P.ij[rows.BT] - mean.BT)^2)
  SS.model <- SS.WIN + SS.BT
  R2 <- 1- SS.model/SS.all
}


create.within.back.parallelism.plot <- function(file.name, file.type){
  
  yi <- 0.035  # controls vertical stacking
  grand.mean.cex <- 2.5
  ind.pt.cex <- 0.35
  ind.pt.pch <- 4
  back.mean.cex <- 1.5
  grand.mean.col <- rgb(0,0,1,0.6)
  back.mean.col <- rgb(1,0,0,0.5)
  par(mar=c(5,4, 4,1))
  ymax <- 9.5
  base <- -1.2
  
  if (file.type == "pdf"){
    pdf(file=paste(file.name, ".pdf", sep=""), width=10, height=5)
  } else if (file.type == "svg"){
    svg(file=paste(file.name, ".svg", sep=""), width=10, height=5)
  }
  
  layout(mat=matrix(nrow=2, ncol=2, c(1,2,3,2)), widths=c(3,3), heights=c(3,0.4)) -> l
  #layout.show(l)
  
  plot(1,1, type="n", ylim=c(base,ymax), xlim=c(0,1), yaxt="n", xaxt="n", bty="n", ylab="", xlab="Parallelism (Proportion of Mutations Shared)", main="Nucleotide Level")
  #axis(side=2, at=seq(1, 9), labels=anc.order.names, las=1)
  axis(side=1, at=seq(0,1, by=0.1), labels=seq(0,1, by=0.1))
  mtext(text=anc.order.names, side=2, at=seq(1,9)+0.2, las=1, line=1)
  mtext(text="Pooled", side=2, at=-0.5, las=1, line=1)
  mtext(text="A", font=2, cex=1.5, side=3, adj=0, line=1.5)
  for (anc.i in 1:9){
    abline(anc.i, 0, col="grey")
    vals <- as.numeric(prl.within.bck[[anc.i]][,5])
    uvals  <- unique(vals)
    uval.counts <- sapply(uvals, function(x) length(which(vals == x)))
    for (i in 1:length(uval.counts)){
      yv <- anc.i + seq(0, (uval.counts[i]-1)) *yi
      xv <- rep(uvals[i], uval.counts[i])
      points(xv, yv, pch= ind.pt.pch, bg="white", cex=ind.pt.cex)
    }
    points(mean(as.numeric(prl.within.bck[[anc.i]][,5]), na.rm=TRUE), anc.i, pch=23, bg= back.mean.col, cex= back.mean.cex)
  }
  
  vals <- as.numeric(comp.m.nuc$P.ij)
  uvals  <- unique(vals)
  uval.counts <- sapply(uvals, function(x) length(which(vals == x)))
  abline(base, 0, col="grey")
  for (i in 1:length(uval.counts)){
    yv <- base + seq(0, (uval.counts[i]-1)) *yi
    xv <- rep(uvals[i], uval.counts[i])
    points(xv, yv, pch= ind.pt.pch, bg="white", cex=ind.pt.cex)
  }
  
  
  points(mean(prl.mean.DNA), base, pch=23, bg=grand.mean.col, cex=grand.mean.cex)
  #legend(0, 11, legend=c("Ind. Comparison", "Mean w/in Backgrd.", "Mean over Backgrds."), pch=c(ind.pt.pch, 23, 25), pt.bg=c("white", back.mean.col, grand.mean.col), pt.cex=c(0.5, 1, 1.3), cex=0.9, bg = "white", ncol=3)
  
  par(mar=c(0.1, 0.1, 0.1, 0.1))
  plot(0.5,0.5, type="n", ylab="", xlab="", ylim=c(0,10), xlim=c(0,10), bty="n", xaxt="n", yaxt="n")
  legend(1,9, legend=c("Individual Comparison", "Mean within Background", "Mean over Backgrounds"), pch=c(ind.pt.pch, 23, 23), pt.bg=c("white", back.mean.col, grand.mean.col), pt.cex=c(0.5, 1.5, 2), cex=1.3, bg = "white", ncol=3)
  par(mar=c(5,4, 4,1))
  
  
  plot(1,1, type="n", ylim=c(base,9.5), xlim=c(0,1), yaxt="n", bty="n", xaxt="n", ylab="", xlab="Parallelism (Proportion of Mutations Shared)", main="Regulatory & Codon Level")
  #axis(side=2, at=seq(1, 9), labels=anc.order.names, las=1)
  axis(side=1, at=seq(0,1, by=0.1), labels=seq(0,1, by=0.1))
  mtext(text=anc.order.names, side=2, at=seq(1,9)+0.2, las=1, line=1)
  mtext(text="B", font=2, cex=1.5, side=3, adj=0, line=1.5)
  mtext(text="Pooled", side=2, at=-0.5, las=1, line=1)
  for (anc.i in 1:9){
    abline(anc.i, 0, col="grey")
    vals <- as.numeric(prl.within.bck.feat[[anc.i]][,5])
    uvals  <- unique(vals)
    uval.counts <- sapply(uvals, function(x) length(which(vals == x)))
    for (i in 1:length(uval.counts)){
      yv <- anc.i + seq(0, (uval.counts[i]-1)) *yi
      xv <- rep(uvals[i], uval.counts[i])
      points(xv, yv, pch= ind.pt.pch, bg="white", cex=ind.pt.cex)
    }
    points(mean(as.numeric(prl.within.bck.feat[[anc.i]][,5]), na.rm=TRUE), anc.i, pch=23, bg= back.mean.col, cex= back.mean.cex)
  }
  vals <- as.numeric(comp.feats.m.nuc$P.ij)
  uvals  <- unique(vals)
  uval.counts <- sapply(uvals, function(x) length(which(vals == x)))
  abline(base, 0, col="grey")
  for (i in 1:length(uval.counts)){
    yv <- base + seq(0, (uval.counts[i]-1)) *yi
    xv <- rep(uvals[i], uval.counts[i])
    points(xv, yv, pch= ind.pt.pch, bg="white", cex=ind.pt.cex)
  }
  points(mean(prl.mean.feat), base, pch=23, bg=grand.mean.col, cex=grand.mean.cex)
  dev.off()
}


create.between.all.wells.heatmap <- function(file.name, file.type){
  # === Get the reordered wells in a vector (for use in the heat map)===
  
  let.cex <- 1.5
  reordered.wells <- NULL	
  reor.anc <- NULL
  breaks.by.back.re <- rep(NA, 9)
  
  for (anc.j in 1:9){
    anc.i <- anc.order[anc.j]
    anc <- as.character(anc.sites$anc.state[anc.i])
    well.names <- as.character(wells.by.back$Well[which(wells.by.back$Anc.AA == anc)])
    reordered.wells <- c(reordered.wells, well.names)
    reor.anc <- c(reor.anc, rep(anc, length(well.names)))
    breaks.by.back.re[anc.j] <- length(well.names)
  }
  reor.wells <- as.data.frame(cbind(anc=reor.anc, well=reordered.wells))
  names(breaks.by.back.re) <- anc.sites$anc.state[anc.order]
  breaks.by.back.re <- cumsum(breaks.by.back.re)
  
  
  if (file.type == "pdf"){
    pdf(file=paste(file.name, ".pdf", sep=""), width=11, height=14)
  } else if (file.type == "svg"){
    svg(file=paste(file.name, ".svg", sep=""), width=11, height=14)
  }
  
  par(mar=c(3,3,2,1))
  layout(mat=matrix(nrow=2, ncol=2, data=c(1,1,2,3), byrow=T), heights=c(11,3), widths=c(5.5, 5.5)) -> l
  #layout.show(l)
  
  colfunc <- colorRampPalette(c("white", "red4"))
  col.grad <- colfunc(101)
  
  colfun.2 <- colorRampPalette(c("white", "blue4"))
  col.grad.2 <- colfun.2(101)
  
  pt.cex <- 2
  plot(1,1, type="n", ylim=c(0, n.wells+7), xlim=c(0, n.wells+7), xaxt="n", yaxt="n", xlab="", ylab="", bty="n")
  reor.in.sorted <- sapply(reor.wells$well, function(x) which(sorted.wells==x))
  #mtext(text="A", font=2, side=3, adj=0, cex=let.cex, line=0)
  text(labels="A", x=0, y=n.wells+7, font=2, cex=let.cex*1.5)
  
  for (row.i in 1:n.wells){
    well.i <- reor.wells$well[row.i]
    well.in.pij <- which(sorted.wells==well.i)
    
    row.points <- unlist(round(pw.p.ij.NR[well.in.pij,reor.in.sorted] * 100)+1)
    if (row.i >1){
      points(x=seq(1, (row.i-1)), y=rep(row.i, row.i-1), pch=22, bg=col.grad[row.points[1:(row.i-1)]], cex=pt.cex, col="grey")
    }
    
    points(row.i, row.i, pch=22, cex=pt.cex, bg="black")
    
    if (row.i < n.wells){
      #row.points.2 <- unlist(pw.feats.p.ij.NR2[row.i,])+1
      row.points.2 <- unlist(round((pw.feats.p.ij.NR2[well.in.pij, reor.in.sorted]*100)+1))
      points(x=seq((row.i+1),n.wells), y=rep(row.i, n.wells - row.i), pch=22, bg=col.grad.2[row.points.2[(row.i+1):n.wells]], cex=pt.cex, col="grey")
    }
  }
  
  l <- 1.5
  points(y=c(-4, n.wells+1), x=rep(0.5,2), type="l", lwd=1.25)
  points(x=c(-4, n.wells+1), y=rep(0.5,2), type="l", lwd=1.25)
  
  
  for (anc.i in 1:9){
    points(x=c(-5, n.wells+1), y=rep(breaks.by.back.re[anc.i]+0.5,2), type="l", lwd=2)
    points(y=c(-5, n.wells+1), x=rep(breaks.by.back.re[anc.i]+0.5,2), type="l", lwd=2)
    if (anc.i >1){l <- breaks.by.back.re[anc.i-1]}
    
    if (anc.i > 1){
      rect(breaks.by.back.re[anc.i-1]+0.5, breaks.by.back.re[anc.i-1]+0.5,breaks.by.back.re[anc.i]+0.5, breaks.by.back.re[anc.i]+0.5, col=NA, lwd=3, border="black")
      b.i <- breaks.by.back.re[anc.i]
      b.im1 <- breaks.by.back.re[anc.i-1]
      nw <- b.i - b.im1
      mtext(text=names(breaks.by.back.re[anc.i]), side=1, line=0, at=(b.im1 + nw/2), cex=1.2)
      mtext(text=names(breaks.by.back.re[anc.i]), side=2, line=0, at=(b.im1 + nw/2), cex=1.2)
    } else{
      mtext(text=names(breaks.by.back.re[anc.i]), side=1, line=0, at=(breaks.by.back.re[anc.i] + l)/2, cex=1.2)
      mtext(text=names(breaks.by.back.re[anc.i]), side=2, line=0, at=(breaks.by.back.re[anc.i] + l)/2, cex=1.2)
    }
  }
  rect(0.5,0.5,breaks.by.back.re[1]+0.5, breaks.by.back.re[1]+0.5, col=NA, lwd=3, border="black")
  
  col.row <- 74
  rect(15, 70, 55, 78, col="white", border="black")
  points(x=seq(20, 50, length.out=21), y=rep(col.row, 21), pch=22, bg=col.grad[seq(1, 101, by=5)], cex=pt.cex)
  text(x=seq(20, 50, length.out=5), y=rep(col.row-2, 5), labels=seq(0, 1, length.out=5), cex=1.1)
  text(x=35, y=col.row+2, labels="Parallelism at Nucleotide Level", cex=1.25)
  
  rect(70, 15, 78, 55, col="white", border="black")
  points(y=seq(20, 50, length.out=21), x=rep(col.row, 21), pch=22, bg=col.grad.2[seq(1, 101, by=5)], cex=pt.cex)
  text(y=seq(20, 50, length.out=5), x=rep(col.row-2, 5), labels=seq(0, 1, length.out=5), srt=270, cex=1.1)
  text(y=35, x=col.row+2, labels="Parallelism at Regulatory/Codon Level", srt=270, cex=1.25)
  
  #mtext(text="Background", side=1, line=1.5, at=breaks.by.back.re[4]+3, cex=1.3)
  #mtext(text="Background", side=2, line=1.5, at=breaks.by.back.re[4]+3, srt=90, cex=1.3)

  par(mar=c(4,4,2,1))
  breaks.v <- seq(0, 1, by=0.05)
  ymax <- 0.15
  #col1 <- rgb(0,0,1, 0.5)
  #col2 <- rgb(1,0,0, 0.5)
  #col1 <- "grey50"
  col1 <- "red"
  hatch.den <- 15
  #let.cex <- 1.4
  plot(1,1, type="n", bty="n", xlab="Parallelism at Nucleotide Level", ylab="Frequency", xaxt="n", xlim=c(0, 1), ylim=c(-0.01, ymax))
  abline(0,0, col="black")
  #axis(side=2, at=seq(0,ymax, by=5), labels=seq(0, ymax, by=5))
  axis(side=1, at=seq(0,1, by=0.1), labels=seq(0,1, by=0.1))
  hist.nuc.win <- hist(as.numeric(comps.nuc$comp.m$P.ij), breaks=breaks.v, plot=FALSE)
  xy <- get.hist.line(hist.nuc.win, FALSE)
  x <- xy$x
  #y <- xy$y
  y <- xy$y/sum(xy$y)
  for (i in 1:(length(x)-1)){
    rect(x[i], 0, x[i+1], y[i+1], col=col1, border=NA)
  }
  hist.nuc.win <- hist(as.numeric(comps.nuc$comp.btb$P.ij), breaks=breaks.v, plot=FALSE)
  xy <- get.hist.line(hist.nuc.win, FALSE)
  #x <- xy$x
  y <- xy$y/sum(xy$y)
  
  for (i in 1:(length(x)-1)){
    #rect(x[i], 0, x[i+1], y[i+1], col=col2, border=NA)
    rect(x[i], 0, x[i+1], y[i+1], density=hatch.den, angle=45, border="black")
  }
  leg.cex <- 1.1
  legend(0.5, ymax, legend=c("", ""), density=c(NA, hatch.den*(1.5)), angle=c(NA, 45), bty="n", cex=leg.cex)
  legend(0.5, ymax, legend=c("Within Backgrounds", "Between Backgrounds"), fill=c(col1, NA, NA), pch=c(NA, NA, 23), bty="n", cex=leg.cex)
  legend(0.51, ymax-0.032, legend=c(" Mean"), pch=c(25), pt.bg="white", bty="n", cex=leg.cex, pt.cex=1.4)
  mtext(text="B", font=2, side=3, adj=0, cex=let.cex, line=1)
  #mtext(text="Nucleotide Level", font=1, side=3, cex=let.cex)
  plot.triangle(x1=mean(as.numeric(comps.nuc$comp.m$P.ij), na.rm=T), y1=-0.015, xsize=0.025, ysize = 0.007, col=col1, NA, NA)
  plot.triangle(x1=mean(as.numeric(comps.nuc$comp.btb$P.ij), na.rm=T), y1=-0.015, xsize=0.025, ysize = 0.007, col=NA, hatch.den*1.25, 45)
  
  
  
  ymax <- 0.15
  #col1 <- rgb(0,0,1, 0.5)
  #col2 <- rgb(1,0,0, 0.5)
  #col1 <- "grey50"
  col2 <- "lightslateblue"
  hatch.den <- 15
  plot(1,1, type="n", bty="n", xlab="Parallelism at Regulatory/Codon Level", ylab="Frequency", xaxt="n", xlim=c(0, 1), ylim=c(-0.01, ymax))
  abline(0,0, col="black")
  #axis(side=2, at=seq(0,ymax, by=5), labels=seq(0, ymax, by=5))
  axis(side=1, at=seq(0,1, by=0.1), labels=seq(0,1, by=0.1))
  hist.feats.win <- hist(as.numeric(comps.feats$comp.m$P.ij), breaks=breaks.v, plot=FALSE)
  xy <- get.hist.line(hist.feats.win, FALSE)
  x <- xy$x
  #y <- xy$y
  y <- xy$y/sum(xy$y)
  for (i in 1:(length(x)-1)){
    rect(x[i], 0, x[i+1], y[i+1], col=col2, border=NA)
  }
  hist.feats.btb <- hist(as.numeric(comps.feats$comp.btb$P.ij), breaks=breaks.v, plot=FALSE)
  xy <- get.hist.line(hist.feats.btb, FALSE)
  #x <- xy$x
  y <- xy$y/sum(xy$y)
  
  for (i in 1:(length(x)-1)){
    #rect(x[i], 0, x[i+1], y[i+1], col=col2, border=NA)
    rect(x[i], 0, x[i+1], y[i+1], density=hatch.den, angle=45, border="black")
  }
  leg.cex <- 1.1
  legend(0.5, ymax, legend=c("", ""), density=c(NA, hatch.den*1.5), angle=c(NA, 45), bty="n", cex=leg.cex)
  legend(0.5, ymax, legend=c("Within Backgrounds", "Between Backgrounds"), fill=c(col2, NA), bty="n", cex=leg.cex)
  legend(0.51, ymax-0.032, legend=c(" Mean"), pch=c(25), pt.bg="white", bty="n", cex=leg.cex, pt.cex=1.4)
  mtext(text="C", font=2, side=3, adj=0, cex=let.cex, line=1)
  #mtext(text="Regulatory/Codon Level", font=1, side=3, cex=let.cex)
  plot.triangle(x1=mean(as.numeric(comps.feats$comp.m$P.ij), na.rm=T), y1=-0.015, xsize=0.025, ysize = 0.007, col=col2, NA, NA)
  plot.triangle(x1=mean(as.numeric(comps.feats$comp.btb$P.ij), na.rm=T), y1=-0.015, xsize=0.025, ysize = 0.007, col=NA, hatch.den*1.25, 45)
  
  dev.off()
}


get.hist.line <- function(h, density=TRUE){
  x <- NULL
  y <- NULL
  for (i in 1:(length(h$breaks)-1)){
    x <- c(x, c(h$breaks[i],h$breaks[i+1]))
    if (density==FALSE){
      y <- c(y, rep(h$counts[i],2))
    } else{
      y <- c(y, rep(h$density[i],2))
    }
  }
  return(list(x=x, y=y))
}


plot.triangle <- function(x1,y1,xsize, ysize, col, density, angle){
  xv <- c(x1, x1-xsize, x1+xsize)
  yv <- c(y1, y1+2*ysize, y1+2*ysize)
  polygon(xv, yv, col=col, angle=angle, density=density, border="black")
}


randomize.muts.by.well.matrix <- function(muts.by.well.nbh, reversion.v, reversion2.v, anc.to.excl=NULL, muts.to.excl=NULL){
  
  # --- remove reversions ---
  for (anc.i in 1:9){
    if (is.na(reversion2.v[anc.i])==FALSE){
      anc <- names(reversion2.v)[anc.i]
      well.names <- as.character(wells.by.back$Well[(wells.by.back$Anc.AA == anc)])
      well.rows <- unlist(lapply(well.names , function(x) which(rownames(muts.by.well.nbh)==x)))
      muts.by.well.nbh[well.rows, reversion.v[anc.i]] <- 0   # b/c revesion.v is indexed to muts.by.well.nb and we havne't excluded rows or cols yet
    }
  }
  
  # --- remove reversion ---
  cols.to.rem <- unlist(sapply(reversions, function(x) which(colnames(muts.by.well.nbh) == x)))
  muts.by.well.nbh <- muts.by.well.nbh[,-cols.to.rem]
  
  # --- remove muts as neecessary ---
  if (is.null(muts.to.excl)==FALSE){
    muts.excl <-unlist(lapply(muts.to.excl, function(x) which(colnames(muts.by.well.nbh)==x)))
    muts.by.well.nbh <- muts.by.well.nbh[,-muts.excl]
  }
  reversion.2b <- unlist(lapply(reversion2.v, function(x) which(colnames(muts.by.well.nbh)==x)))
  
  
  # --- remove backgrounds as necessary ---
  if (is.null(anc.to.excl)==FALSE){
    for (anc.i in 1:length(anc.to.excl)){
      anc <- anc.to.excl[anc.i]
      well.names <- as.character(wells.by.back$Well[(wells.by.back$Anc.AA == anc)])
      anc.excl <- unlist(lapply(well.names , function(x) which(rownames(muts.by.well.nbh)==x)))
      muts.by.well.nbh <- muts.by.well.nbh[-anc.excl,]
    }
  }
  
  
  
  
  
  well.sums <- rowSums(muts.by.well.nbh)
  mut.sums <- colSums(muts.by.well.nbh)
  muts.by.well.new <- matrix(ncol=length(mut.sums), nrow=length(well.sums), data=0)
  colnames(muts.by.well.new) <- colnames(muts.by.well.nbh)
  rownames(muts.by.well.new) <- rownames(muts.by.well.nbh)
  
  muts.v <- NULL
  n.wells.h <- length(muts.by.well.nbh[,1])
  n.muts.h <-  length(muts.by.well.nbh[1,])
  for (mut.i in 1:n.muts.h){
    muts.v <- c(muts.v, rep(mut.i, mut.sums[mut.i]))
  }
  r.well.order <- order(runif(n.wells.h))
  muts.r <- muts.v[order(runif(n=length(muts.v)))]
  muts.rec <- muts.r
  
  for (well.i in 1:length(well.sums)){
    well.index <- r.well.order[well.i]
    well.name <- rownames(muts.by.well.nbh)[well.index]
    anc <- wells.by.back$Anc.AA[which(wells.by.back$Well==well.name)]
    rev.index <- -1   # instead of NA b/c allow easier comparison.
    if (anc %in% names(reversion.2b)){
      rev.index <- reversion.2b[which(names(reversion.2b)==anc)]
    }
    
    mtw <- well.sums[well.index]
    if (mtw > 0){
      # --- Get a first mutation ---
      i <- 1
      done.1 <- FALSE
      while (done.1==FALSE){
        if (i > length(muts.r)){
          done.1 <- TRUE
          break	
        }
        if (muts.r[i] != rev.index){   # and be sure to avoid a reversion
          muts.by.well.new[well.index, muts.r[i]] <- 1
          muts.r <- muts.r[-i]
          done.1 <- TRUE
        } else{
          i <- i+1
        }
      }
      
      
      if (mtw > 1){
        for (mut.i in 2:mtw){
          i <- 1
          done <- FALSE
          while (done==FALSE){
            if (i > length(muts.r)){
              done <- TRUE
              break	
            }
            
            if (muts.by.well.new[well.index, muts.r[i]]==0){  # if mutation i is not in this well, then add it
              if (muts.r[i] != rev.index){
                muts.by.well.new[well.index, muts.r[i]] <- 1
                muts.r <- muts.r[-i]
                done <- TRUE
              }
            } else{    # otherwise leave mutation i alone and look at the next mutation
              i <- i+1
            }
          }  ## while (done==FALSE)			
        } # next mut.i
      }  # if mwt > 1
    } # if mtw>0
  }  # next well.i	
  comp <- cbind(well.sums, rowSums(muts.by.well.new))
  comp2 <- comp[r.well.order,]
  
  comp3 <- rbind(mut.sums, colSums(muts.by.well.new))
  comp.3.2 <- comp3[,r.well.order]
  
  return(muts.by.well.new)
}


randomize.muts.by.well.matrix.within.back <- function(muts.by.well.nbh, reversion.v, reversion2.v, anc.to.excl=NULL, muts.to.excl=NULL){
  
  # --- remove reversions ---
  for (anc.i in 1:9){
    if (is.na(reversion2.v[anc.i])==FALSE){
      anc <- names(reversion2.v)[anc.i]
      well.names <- as.character(wells.by.back$Well[(wells.by.back$Anc.AA == anc)])
      well.rows <- unlist(lapply(well.names , function(x) which(rownames(muts.by.well.nbh)==x)))
      muts.by.well.nbh[well.rows, reversion.v[anc.i]] <- 0   # b/c revesion.v is indexed to muts.by.well.nb and we havne't excluded rows or cols yet
    }
  }
  
  # --- remove reversion ---
  cols.to.rem <- unlist(sapply(reversions, function(x) which(colnames(muts.by.well.nbh) == x)))
  muts.by.well.nbh <- muts.by.well.nbh[,-cols.to.rem]
  
  # --- remove muts as neecessary ---
  if (is.null(muts.to.excl)==FALSE){
    muts.excl <-unlist(lapply(muts.to.excl, function(x) which(colnames(muts.by.well.nbh)==x)))
    muts.by.well.nbh <- muts.by.well.nbh[,-muts.excl]
  }
  reversion.2b <- unlist(lapply(reversion2.v, function(x) which(colnames(muts.by.well.nbh)==x)))
  
  
  # --- remove backgrounds as necessary ---
  if (is.null(anc.to.excl)==FALSE){
    for (anc.i in 1:length(anc.to.excl)){
      anc <- anc.to.excl[anc.i]
      well.names <- as.character(wells.by.back$Well[(wells.by.back$Anc.AA == anc)])
      anc.excl <- unlist(lapply(well.names , function(x) which(rownames(muts.by.well.nbh)==x)))
      muts.by.well.nbh <- muts.by.well.nbh[-anc.excl,]
    }
  }
  
  
  muts.by.well.new <- matrix(ncol=length(mut.sums), nrow=0, data=0)
  colnames(muts.by.well.new) <- colnames(muts.by.well.nbh)
  
  for (anc.i in 1:9){
    anc.state <- anc.sites$anc.state[anc.i]	
    wells.this.anc <- wells.by.back$Well[which(wells.by.back$Anc.AA == anc.state)]
    rows.of.wells.in.nbh <- sapply(wells.this.anc, function(x) which(rownames(muts.by.well.nbh)==x))
    muts.by.well.sub <- muts.by.well.nbh[rows.of.wells.in.nbh,]
    
    well.sums <- rowSums(muts.by.well.sub)
    mut.sums <- colSums(muts.by.well.sub)
    
    muts.v <- NULL
    n.wells.h <- length(muts.by.well.sub[,1])
    n.muts.h <-  length(muts.by.well.sub[1,])
    for (mut.i in 1:n.muts.h){
      muts.v <- c(muts.v, rep(mut.i, mut.sums[mut.i]))
    }
    r.well.order <- order(runif(n.wells.h))
    muts.r <- muts.v[order(runif(n=length(muts.v)))]
    muts.rec <- muts.r
    
    muts.by.well.new.sub <- matrix(ncol=length(mut.sums), nrow=n.wells.h, data=0)
    colnames(muts.by.well.new.sub) <- colnames(muts.by.well.nbh)
    rownames(muts.by.well.new.sub) <- wells.this.anc
    
    for (well.i in 1:length(well.sums)){
      well.index <- r.well.order[well.i]
      well.name <- rownames(muts.by.well.sub)[well.index]
      anc <- wells.by.back$Anc.AA[which(wells.by.back$Well==well.name)]
      rev.index <- -1   # instead of NA b/c allow easier comparison.
      if (anc %in% names(reversion.2b)){
        rev.index <- reversion.2b[which(names(reversion.2b)==anc)]
      }
      
      mtw <- well.sums[well.index]
      if (mtw > 0){
        # --- Get a first mutation ---
        i <- 1
        done.1 <- FALSE
        while (done.1==FALSE){
          if (i > length(muts.r)){
            done.1 <- TRUE
            break	
          }
          if (muts.r[i] != rev.index){   # and be sure to avoid a reversion
            muts.by.well.new.sub[well.index, muts.r[i]] <- 1
            muts.r <- muts.r[-i]
            done.1 <- TRUE
          } else{
            i <- i+1
          }
        }
        
        
        if (mtw > 1){
          for (mut.i in 2:mtw){
            i <- 1
            done <- FALSE
            while (done==FALSE){
              if (i > length(muts.r)){
                done <- TRUE
                break	
              }
              
              if (muts.by.well.new.sub[well.index, muts.r[i]]==0){  # if mutation i is not in this well, then add it
                if (muts.r[i] != rev.index){
                  muts.by.well.new.sub[well.index, muts.r[i]] <- 1
                  muts.r <- muts.r[-i]
                  done <- TRUE
                }
              } else{    # otherwise leave mutation i alone and look at the next mutation
                i <- i+1
                if (i > length(muts.r)){
                  print(paste("Unassigned muts: anc.i, well.i, mut.i"))
                  print(anc.i)
                  print(well.i)
                  print(muts.r)
                  done <- TRUE
                }
              }
            }  ## while (done==FALSE)			
          } # next mut.i
        }  # if mwt > 1
      } # if mtw>0
    }  # next well.i	
    muts.by.well.new <- rbind(muts.by.well.new, muts.by.well.new.sub)
  }  # next anc.i
  comp <- cbind(well.sums, rowSums(muts.by.well.new))
  comp2 <- comp[r.well.order,]
  
  comp3 <- rbind(mut.sums, colSums(muts.by.well.new))
  comp.3.2 <- comp3[,r.well.order]
  
  return(muts.by.well.new)
}


randomize.muts.by.isolate.matrix <- function(muts.by.well.nbh, mut.matrix.nbh, reversion.v, reversion2.v, anc.to.excl, muts.to.excl){
  
  wells.in.mmnb <- unlist(lapply(rownames(mut.matrix.nb), function(x) paste(unlist(strsplit(x, split="_"))[1:2], collapse="_")))  # corresponding wells
  backs.in.mmnb <- unlist(lapply(rownames(mut.matrix.nb), function(x) paste(unlist(strsplit(x, split="_"))[3], collapse="_")))  # corresponding wells
  iso.in.mmnb <- unlist(lapply(rownames(mut.matrix.nb), function(x) paste(unlist(strsplit(x, split="_"))[4], collapse="_")))  # corresponding wells
  
  # --- remove reversions ---
  for (anc.i in 1:9){
    if (is.na(reversion2.v[anc.i])==FALSE){
      anc <- names(reversion2.v)[anc.i]
      well.names <- as.character(wells.by.back$Well[(wells.by.back$Anc.AA == anc)])
      well.rows <- unlist(lapply(well.names , function(x) which(rownames(muts.by.well.nbh)==x)))
      muts.by.well.nbh[well.rows, reversion.v[anc.i]] <- 0   # b/c revesion.v is indexed to muts.by.well.nb and we havne't excluded rows or cols yet
      well.rows2 <- unlist(lapply(well.names, function(x) which(wells.in.mmnb==x)))
      mut.matrix.nbh[well.rows2, reversion.v[anc.i]] <- 0
    }
  }
  
  # --- remove muts as neecessary ---
  if (is.null(muts.to.excl)==FALSE){
    muts.excl <-unlist(lapply(muts.to.excl, function(x) which(colnames(muts.by.well.nbh)==x)))
    muts.by.well.nbh <- muts.by.well.nbh[,-muts.excl]
    mut.matrix.nbh <- mut.matrix.nbh[,-muts.excl]
  }
  reversion.2b <- unlist(lapply(reversion2.v, function(x) which(colnames(muts.by.well.nbh)==x)))
  
  
  # --- remove backgrounds as necessary ---
  if (is.null(anc.to.excl)==FALSE){
    for (anc.i in 1:length(anc.to.excl)){
      anc <- anc.to.excl[anc.i]
      well.names <- as.character(wells.by.back$Well[(wells.by.back$Anc.AA == anc)])
      anc.excl <- unlist(lapply(well.names , function(x) which(rownames(muts.by.well.nbh)==x)))
      muts.by.well.nbh <- muts.by.well.nbh[-anc.excl,]
      anc.excl2 <- unlist(lapply(well.names , function(x) which(rownames(mut.matrix.nbh)==x)))
      mut.matrix.nbh <- mut.matrix.nbh[-anc.excl,]
    }
  }
  
  
  well.sums <- rowSums(muts.by.well.nbh)
  mut.sums <- colSums(muts.by.well.nbh)
  mut.matrix.new <- matrix(ncol=length(mut.matrix.nbh[1,]), nrow=length(mut.matrix.nbh[,1]), data=0)
  colnames(mut.matrix.new) <- colnames(mut.matrix.nbh)
  rownames(mut.matrix.new) <- rownames(mut.matrix.nbh)
  muts.by.well.new <- matrix(ncol=length(mut.sums), nrow=length(well.sums), data=0)
  colnames(muts.by.well.new) <- colnames(muts.by.well.nbh)
  rownames(muts.by.well.new) <- rownames(muts.by.well.nbh)
  
  
  muts.v <- NULL
  n.wells.h <- length(muts.by.well.nbh[,1])
  n.muts.h <-  length(muts.by.well.nbh[1,])
  for (mut.i in 1:n.muts.h){
    muts.v <- c(muts.v, rep(mut.i, mut.sums[mut.i]))
  }
  r.well.order <- order(runif(n.wells.h))
  muts.r <- muts.v[order(runif(n=length(muts.v)))]
  muts.rec <- muts.r
  
  n.muts.by.well <- rowSums(muts.by.well.nbh)
  
  for (well.i in 1:68){   # length(well.sums)
    well.index <- r.well.order[well.i]
    well.name <- rownames(muts.by.well.nbh)[well.index]
    anc <- wells.by.back$Anc.AA[which(wells.by.back$Well==well.name)]
    rev.index <- -1   # instead of NA b/c allow easier comparison.
    if (anc %in% names(reversion.2b)){
      rev.index <- reversion.2b[which(names(reversion.2b)==anc)]
    }
    
    mmnb.rows <- 	which(wells.in.mmnb==well.name)
    muts.in.well <- which(colSums(mut.matrix.nbh[mmnb.rows,])>0)
    
    
    mtw <- well.sums[well.index]
    if (mtw > 0){
      # --- Get a first mutation ---
      i <- 1
      done.1 <- FALSE
      while (done.1==FALSE){
        if (i > length(muts.r)){
          done.1 <- TRUE
          break	
        }
        if (muts.r[i] != rev.index){   # and be sure to avoid a reversion
          muts.by.well.new[well.index, muts.r[i]] <- 1
          muts.r <- muts.r[-i]
          done.1 <- TRUE
        } else{
          i <- i+1
        }
      }
      
      
      if (mtw > 1){
        for (mut.i in 2:mtw){
          i <- 1
          done <- FALSE
          while (done==FALSE){
            if (i > length(muts.r)){
              done <- TRUE
              break	
            }
            
            if (muts.by.well.new[well.index, muts.r[i]]==0){  # if mutation i is not in this well, then add it
              if (muts.r[i] != rev.index){
                muts.by.well.new[well.index, muts.r[i]] <- 1
                muts.r <- muts.r[-i]
                done <- TRUE
              }
            } else{    # otherwise leave mutation i alone and look at the next mutation
              i <- i+1
            }
          }  ## while (done==FALSE)			
        } # next mut.i
      }  # if mwt > 1
    } # if mtw>0
    
    muts.added <- which(muts.by.well.new[well.index,]==1)
    n.muts.added <- length(muts.added)
    r.muts.added <- muts.added[order(runif(n=n.muts.added))]
    for (mut.i in 1:length(muts.in.well)){
      iso.pattern <- which(mut.matrix.nbh[mmnb.rows, muts.in.well[mut.i]]==1)
      mut.matrix.new[mmnb.rows[iso.pattern],r.muts.added[mut.i]] <- 1
    }		
    #print(paste("mtw=", mtw, ", n.muts.added=", length(muts.added), "match=", as.numeric(mtw==length(muts.added)), ", muts.added=",paste(muts.added, collapse=",")))
  }  # next well.i
  
  muts.by.back.h <- matrix(nrow=9, ncol=length(muts.by.well.new[1,]))
  rownames(muts.by.back.h) <- anc.order.names
  colnames(muts.by.back.h) <- colnames(muts.by.well.new)
  
  for (anc.i in 1:9){
    anc <- anc.order.names[anc.i]
    well.nums <- which(wells.by.back$Anc.AA==anc)
    muts.by.back.h[anc.i, ] <- colSums(muts.by.well.new[well.nums,])
  }
  
  
  return(list(muts.by.well.new=muts.by.well.new, mut.matrix.new=mut.matrix.new, muts.by.back=muts.by.back.h))
} # end randomize.muts.by.isolate.matrix 


calc.like.ratio <- function(mut.mat.by.back.h, anc.to.excl=NULL, muts.to.excl=NULL){
  
  # --- remove reversions and get frequencies ---
  mut.freqs.byback <- mut.mat.by.back.h
  
  reversion.v <- rep(NA, 9)
  names(reversion.v) <- anc.sites$anc.state[anc.order]
  for (anc.i in 1:9){
    anc <- as.character(anc.sites$mutation[anc.order[anc.i]])
    anc.split <- unlist(strsplit(anc, split = "\\."))
    rev <- paste(anc.split[1], anc.split[3], anc.split[2], sep=".")
    col.id <- which(colnames(mut.mat.by.back.h) == rev)
    if (length(col.id)>0){
      reversion.v[anc.i] <- col.id
    }
  }
  
  
  for (anc.i in 1:9){
    mut.freqs.byback[anc.i,] <- mut.mat.by.back.h[anc.i, ]/n.wells.by.back[anc.order][anc.i]
    if (is.na(reversion.v[anc.i])==FALSE){
      mut.mat.by.back.h[anc.i, reversion.v[anc.i]] <- 0
      mut.freqs.byback[anc.i, reversion.v[anc.i]] <- 0
    }
  }
  
  # --- remove muts as neecessary ---
  if (is.null(muts.to.excl)==FALSE){
    muts.excl <-unlist(lapply(muts.to.excl, function(x) which(colnames(mut.mat.by.back.h)==x)))
    mut.mat.by.back.h <- mut.mat.by.back.h[,-muts.excl]
    mut.freqs.byback <- mut.freqs.byback[,-muts.excl] 
  }
  
  # --- remove backs as necessary ---
  if (is.null(anc.to.excl)==FALSE){
    anc.excl <- unlist(lapply(anc.to.excl, function(x) which(rownames(mut.mat.by.back.h)==x)))
    mut.mat.by.back.h <- mut.mat.by.back.h[-anc.excl,]
    mut.freqs.byback <- mut.freqs.byback[-anc.excl,] 
  }
  sum.of.muts <- sum(mut.mat.by.back.h)
  mut.freqs.global <- colSums(mut.mat.by.back.h)/n.wells
  byanc.like.null.v <- byanc.like.alt.v <- rep(NA, length(mut.mat.by.back.h[,1]))
  names(byanc.like.null.v) <- names(byanc.like.alt.v) <- rownames(mut.mat.by.back.h)
  
  bymut.like.null.v <- bymut.like.alt.v <- rep(NA, length(mut.mat.by.back.h[1,]))
  names(bymut.like.null.v) <- names(bymut.like.alt.v) <- colnames(mut.mat.by.back.h)
  
  anc.mut.dexes <- rep(NA, length(mut.mat.by.back.h[,1]))
  names(anc.mut.dexes) <- rownames(mut.mat.by.back.h)
  for (anc.i in 1:length(mut.mat.by.back.h)){
    anc <- names(anc.mut.dexes)[anc.i]
    anc.mut <- anc.sites$mutation[which(anc.sites$anc.state==anc)]
    mut.dex <- which(colnames(mut.mat.by.back.h)==anc.mut)
    if (length(mut.dex)>0){
      anc.mut.dexes[anc.i] <- mut.dex
    }
  }
  
  for (anc.i in 1:length(mut.mat.by.back.h[,1])){		
    counts <- mut.mat.by.back.h[anc.i,]
    freqs.n <- mut.freqs.global
    freqs.a <- mut.freqs.byback[anc.i,]
    mut.set <- seq(1, length(mut.mat.by.back.h[1,]))
    rem.1<- rem.2 <- NULL
    if (is.na(anc.mut.dexes[anc.i])==FALSE){
      rem.1 <- anc.mut.dexes[anc.i]
    }
    if (is.na(reversion.v[anc.i])==FALSE){
      rem.2 <- reversion.v[anc.i]
    }
    rems <- c(rem.1, rem.2)
    if (is.null(rems)==FALSE){
      mut.set <- mut.set[-rems]
    }
    
    byanc.like.null.v[anc.i] <- dmultinom(x=counts[mut.set], prob=freqs.n[mut.set], log=TRUE)
    byanc.like.alt.v[anc.i] <- dmultinom(x=counts[mut.set], prob=freqs.a[mut.set], log=TRUE)
  }
  
  byanc.like.null <- sum(byanc.like.null.v)
  byanc.like.alt <- sum(byanc.like.alt.v)
  byanc.like.ratio <- byanc.like.alt - byanc.like.null
  
  for (mut.i in 1:length(mut.mat.by.back.h[1,])){
    counts <- mut.mat.by.back.h[,mut.i]	
    anc.set <- seq(1,length(mut.mat.by.back.h[,1]))
    rem.1 <- rem.2 <- NULL
    if (mut.i %in% reversion.v){
      rem.1 <- which(reversion.v==mut.i)
    }
    if (mut.i %in% anc.mut.dexes){
      rem.2 <- which(anc.mut.dexes==mut.i)
    }
    
    rems <- c(rem.1, rem.2)	
    if (is.null(rems)==FALSE){	
      anc.set <- anc.set[-rems]
    }
    
    if (sum(counts[anc.set])>0){
      freqs.n <- rep(mut.freqs.global[mut.i], length(mut.mat.by.back.h[,1]))
      freqs.a <- mut.freqs.byback[,mut.i]
      bymut.like.null.v[mut.i] <- dmultinom(x=counts[anc.set], prob=freqs.n[anc.set], log=TRUE)
      bymut.like.alt.v[mut.i] <- dmultinom(x=counts[anc.set], prob=freqs.a[anc.set], log=TRUE)
    }
  }
  bymut.like.null <- sum(bymut.like.null.v, na.rm=T)
  bymut.like.alt <- sum(bymut.like.alt.v, na.rm=T)
  bymut.like.diff <- bymut.like.alt.v - bymut.like.null.v
  difs.in.ord <- rev(order(bymut.like.diff))
  n.na <- length(which(is.na(bymut.like.diff)))
  difs.in.ord <- difs.in.ord[-seq(1, n.na)]
  top.10 <- difs.in.ord[1:10]
  top.10.difs <- as.data.frame(cbind(mut.n=top.10, mut=colnames(mut.mat.by.back.h)[top.10], null=bymut.like.null.v[top.10], alt=bymut.like.alt.v[top.10], difs=bymut.like.diff[top.10], t(mut.mat.by.back.h[,top.10])))
  
  bymut.like.ratio <- bymut.like.alt - bymut.like.null
  
  return(list(byanc.like.ratio=byanc.like.ratio, byanc.like.null.v=byanc.like.null.v, byanc.like.alt.v=byanc.like.alt.v, bymut.like.ratio=bymut.like.ratio, bymut.like.null.v=bymut.like.null.v, bymut.like.alt.v=bymut.like.alt.v, sum.of.muts=sum.of.muts, top.10.difs=top.10.difs, bymut.like.diff=bymut.like.diff))	
}


calc.like.ratio.binomial.based <- function(mut.mat.by.back.h, anc.to.excl=NULL, muts.to.excl=NULL){
  
  # --- remove reversions and get frequencies ---
  mut.freqs.byback <- mut.mat.by.back.h
  
  reversion.v <- rep(NA, 9)
  names(reversion.v) <- anc.sites$anc.state[anc.order]
  for (anc.i in 1:9){
    anc <- as.character(anc.sites$mutation[anc.order[anc.i]])
    anc.split <- unlist(strsplit(anc, split = "\\."))
    rev <- paste(anc.split[1], anc.split[3], anc.split[2], sep=".")
    col.id <- which(colnames(mut.mat.by.back.h) == rev)
    if (length(col.id)>0){
      reversion.v[anc.i] <- col.id
    }
  }
  
  for (anc.i in 1:9){
    mut.freqs.byback[anc.i,] <- mut.mat.by.back.h[anc.i, ]/n.wells.by.back[anc.order][anc.i]
    if (is.na(reversion.v[anc.i])==FALSE){
      mut.mat.by.back.h[anc.i, reversion.v[anc.i]] <- 0
      mut.freqs.byback[anc.i, reversion.v[anc.i]] <- 0
    }
  }
  
  # --- remove muts as neecessary ---
  if (is.null(muts.to.excl)==FALSE){
    muts.excl <-unlist(lapply(muts.to.excl, function(x) which(colnames(mut.mat.by.back.h)==x)))
    mut.mat.by.back.h <- mut.mat.by.back.h[,-muts.excl]
    mut.freqs.byback <- mut.freqs.byback[,-muts.excl] 
  }
  
  # --- remove backs as necessary ---
  if (is.null(anc.to.excl)==FALSE){
    anc.excl <- unlist(lapply(anc.to.excl, function(x) which(rownames(mut.mat.by.back.h)==x)))
    mut.mat.by.back.h <- mut.mat.by.back.h[-anc.excl,]
    mut.freqs.byback <- mut.freqs.byback[-anc.excl,] 
  }
  sum.of.muts <- sum(mut.mat.by.back.h)
  mut.freqs.global <- colSums(mut.mat.by.back.h)/n.wells
  byanc.like.null.v <- byanc.like.alt.v <- rep(NA, length(mut.mat.by.back.h[,1]))
  names(byanc.like.null.v) <- names(byanc.like.alt.v) <- rownames(mut.mat.by.back.h)
  
  bymut.like.null.v <- bymut.like.alt.v <- rep(NA, length(mut.mat.by.back.h[1,]))
  names(bymut.like.null.v) <- names(bymut.like.alt.v) <- colnames(mut.mat.by.back.h)
  
  anc.mut.dexes <- rep(NA, length(mut.mat.by.back.h[,1]))
  names(anc.mut.dexes) <- rownames(mut.mat.by.back.h)
  for (anc.i in 1:length(mut.mat.by.back.h)){
    anc <- names(anc.mut.dexes)[anc.i]
    anc.mut <- anc.sites$mutation[which(anc.sites$anc.state==anc)]
    mut.dex <- which(colnames(mut.mat.by.back.h)==anc.mut)
    if (length(mut.dex)>0){
      anc.mut.dexes[anc.i] <- mut.dex
    }
  }
  
  
  
  for (mut.i in 1:length(mut.mat.by.back.h[1,])){
    counts <- mut.mat.by.back.h[,mut.i]	
    anc.set <- seq(1,length(mut.mat.by.back.h[,1]))
    rem.1 <- rem.2 <- NULL
    if (mut.i %in% reversion.v){
      rem.1 <- which(reversion.v==mut.i)
    }
    if (mut.i %in% anc.mut.dexes){
      rem.2 <- which(anc.mut.dexes==mut.i)
    }
    
    rems <- c(rem.1, rem.2)	
    if (is.null(rems)==FALSE){	
      anc.set <- anc.set[-rems]
    }
    
    if (sum(counts[anc.set])>0){
      freqs.n <- rep(mut.freqs.global[mut.i], length(mut.mat.by.back.h[,1]))
      freqs.a <- mut.freqs.byback[,mut.i]
      bymut.like.null.v[mut.i] <- sum(dbinom(x=counts[anc.set], size=n.wells.by.back[anc.order][anc.set], prob=freqs.n[anc.set], log=TRUE))
      bymut.like.alt.v[mut.i] <- sum(dbinom(x=counts[anc.set], size=n.wells.by.back[anc.order][anc.set], prob=freqs.a[anc.set], log=TRUE))
    }
  }
  bymut.like.null <- sum(bymut.like.null.v, na.rm=T)
  bymut.like.alt <- sum(bymut.like.alt.v, na.rm=T)
  alt.null.like.diff <- bymut.like.alt-bymut.like.null
  bymut.like.diff <- bymut.like.alt.v - bymut.like.null.v
  
  difs.in.ord <- rev(order(bymut.like.diff))
  n.na <- length(which(is.na(bymut.like.diff)))
  difs.in.ord <- difs.in.ord[-seq(1, n.na)]
  top.10 <- difs.in.ord[1:10]
  top.10.difs <- as.data.frame(cbind(mut.n=top.10, mut=colnames(mut.mat.by.back.h)[top.10], null=bymut.like.null.v[top.10], alt=bymut.like.alt.v[top.10], difs=bymut.like.diff[top.10], t(mut.mat.by.back.h[,top.10])))
  
  
  return(list(bymut.like.null= bymut.like.null, bymut.like.alt= bymut.like.alt, alt.null.like.diff= alt.null.like.diff, bymut.like.diff= bymut.like.diff, top.10.difs=top.10.difs, sum.of.muts=sum.of.muts))
  
} # end function


get.mut.mat.by.back <- function(muts.by.well.nbh){
  n.anc.here <- length(muts.by.well.nbh[,1])
  mut.mat.by.back <- matrix(nrow=9, ncol=length(muts.by.well.nbh[1,]))
  
  for (anc.j in 1:9){
    anc.i <- anc.order[anc.j]
    anc <- anc.sites$anc.state[anc.i]
    well.names <- as.character(wells.by.back$Well[which(wells.by.back$Anc.AA == anc)])
    wells.h <- unlist(lapply(well.names, function(w) which(rownames(muts.by.well.nbh)==w)))
    if (length(wells.h)>0){
      mut.mat.by.back[anc.j, ] <- apply(muts.by.well.nbh[wells.h, ], 2, sum)	
    }
  }
  rownames(mut.mat.by.back) <- as.character(anc.order.names)
  colnames(mut.mat.by.back) <- colnames(muts.by.well.nbh)
  return(mut.mat.by.back)
}


generate.plot.of.mut.by.background.occurence <- function(file.name, file.type){
  
  # ---- Create heat map plot showing # of mut occurances by backbground ---
  if (file.type == "pdf"){
    pdf(file=paste(file.name, ".pdf",sep=""), width=5, height=12)
  } else if (file.type=="svg"){
    svg(file=paste(file.name, ".svg", sep=""), width=5, height=12)
  }
  
  colfunc <- colorRampPalette(c("grey80", "navy"))
  col.grad <- colfunc(7)
  col.grad <- c("#FFFFFF", col.grad)
  par(mar=c(7, 6,4,2))
  line.col <- "grey"
  mut.names <- colnames(mut.mat.by.back.real)
  n.backs <- 9
  
  layout(mat=matrix(nrow=2, ncol=2, data=seq(1,4), byrow=T), widths=c(4,1), heights=c(1,12)) -> l
  #layout.show(l)
  par(mar=c(1,4,1,0))
  plot(1,1, type="n", xlab="", ylab="", xaxt="n", yaxt="n", bty="n", ylim=c(0,1), xlim=c(0, length(col.grad)+1))
  #points(x=seq(1, length(col.grad)), y=rep(0.5, length(col.grad)), pch=22, bg=col.grad, cex=2)
  for (i in 1:length(col.grad)){
    rect(i-0.5, 0.35, i+0.5, 0.65, col=col.grad[i])
  }
  text(x=seq(1, length(col.grad)), y=rep(0.15, length(col.grad)), labels=seq(0, length(col.grad)-1), cex=0.9)
  text(x=(length(col.grad)/2)+1, y=0.90, labels="# of Wells", cex=1)
  
  plot(1,1, type="n", xlab="", ylab="", xaxt="n", yaxt="n", bty="n", ylim=c(0,1), xlim=c(0, length(col.grad)+1))
  
  par(mar=c(7, 6,0.1,0))
  plot(1,1, type="n", xlim=c(0.3, n.backs-0.2), ylim=c(5, n.muts-3), xlab="Background", ylab="", xaxt="n", yaxt="n", bty="n")
  #text(x=-0.5, y=seq(, n.muts)+0.5, labels=mut.names, las=1, cex=0.5)
  axis(side=2, at=seq(1, n.muts)+0.5, labels=mut.names, las=1, cex.axis=0.65, tick=F)
  #axis(side=2, at=seq(1, n.muts+1), labels=rep(NA, n.muts), las=1, cex.axis=0.65, tick=T)
  
  for (back.i in 1:n.backs){
    mtext(anc.order.names[back.i], side=1, at=back.i-0.5, line=0.25, las=2, cex=0.9)
  }
  mtext(side=2, text="Mutation", line=4, cex=0.9)
  for (mut.i in 1:n.muts){
    mut.id <- mut.names[mut.i]
    cols <- unlist(lapply(mut.mat.by.back.real[,mut.i], function(x) col.grad[x+1]))
    #points(rep(mut.i, n.backs),seq(1, n.backs), pch=22, bg=cols, col=cols, cex=3)
    ybase <- 0
    for (back.i in 1:n.backs){
      rect(ybase, mut.i, ybase+1, mut.i+1, col=cols[back.i], border=line.col)
      if (is.na(reversion.v[back.i])==FALSE){
        if (mut.i == reversion.v[back.i]){
          #rect(ybase, mut.i, ybase+1, mut.i+1, col=cols[back.i], border="black")
          #points(ybase+0.5, mut.i+0.5, pch=1, cex=0.75)
          tx.col <- "black"
          if (mut.mat.by.back.real[back.i,mut.i]>= 6){
            tx.col <- "white"
          }
          text(ybase+0.5, mut.i+0.5, labels="rev", cex=0.65, col=tx.col)
        }
      }
      ybase <- ybase+1
    }
  }
  
  bymut.like.diffs <- bymut.like.diff.bin  # Use the binomial based lieklihood vlues
  sig.muts <- c("2534.G.T", "2397.A.G", "2332.A.G", "2100.T.C")
  ns.mut <- "3561.T.C"
  
  yoff <- 0
  par(mar=c(7, 0.01,0.1,0.4))
  plot(1,1,type="n", xlab=expression(paste(Delta, "lnL")), ylim=c(5, n.muts-3), xlim=c(0, 19), ylab="", bty="n", yaxt="n")
  points(x=c(0,0), y=c(0, (n.muts+1)), type="l")
  #points(bymut.like.diffs, seq(1, n.muts), pch=21, bg="yellow")
  for (mut.i in 1:n.muts){
    col <- "white"
    if (is.na(bymut.like.diffs[mut.i])==FALSE){
      #if (bymut.like.diffs[mut.i]>6.1){col <- "grey"}
      #if (bymut.like.diffs[mut.i]>7){col <- "black"}			
      if (mut.names[mut.i] %in% sig.muts){col <- "red"}
      if (mut.names[mut.i] == ns.mut){col <- "black"}
      rect(0,mut.i+yoff, bymut.like.diffs[mut.i], mut.i+yoff+1, col=col)
      #if (bymut.like.diffs[mut.i]>6.1 && bymut.like.diffs[mut.i]<7){text(bymut.like.diffs[mut.i]+1, mut.i+yoff+0.5, labels="*") }
      #if (bymut.like.diffs[mut.i]>7){text(bymut.like.diffs[mut.i]+1.5, mut.i+yoff+0.5, labels="***") }
      if (mut.names[mut.i] =="2534.G.T"){
        text(bymut.like.diffs[mut.i]+2.0, mut.i+yoff+0.5, labels="***", cex=0.8)
      } else if (mut.names[mut.i] == "2397.A.G"){
        text(bymut.like.diffs[mut.i]+1.5, mut.i+yoff+0.5, labels="***", cex=0.8)
      } else if (mut.names[mut.i] == "2332.A.G"){
        text(bymut.like.diffs[mut.i]+1.5, mut.i+yoff+0.5, labels= "**", cex=0.8)
      } else if (mut.names[mut.i] == "2100.T.C"){
        text(bymut.like.diffs[mut.i]+1.5, mut.i+yoff+0.5, labels= "*", cex=0.8)
      } else if (mut.names[mut.i] == "3561.T.C"){
        text(bymut.like.diffs[mut.i]+1.5, mut.i+yoff+0.5, labels= "o", cex=0.7)
      } 
      
    }
  }
  
  dev.off()
}


get.mut.co.occurence <- function(mut.matrix.nbh){
  muts.co.occur.h <- matrix(nrow=n.muts, ncol=n.muts, data=NA)
  colnames(muts.co.occur.h) <- rownames(muts.co.occur.h) <- unq.muts
  
  for (i in 1:(n.muts-1)){
    #print(i)
    if ((i %in% reversion.v)==FALSE){
      for (j in (i+1):(n.muts)){
        if ((j %in% reversion.v)==FALSE){
          mut.i <- unq.muts[i]
          iso.i <- which(mut.matrix.nbh[,i]==1)
          mut.j <- unq.muts[j]
          iso.j <- which(mut.matrix.nbh[,j]==1)
          shared.ij <- intersect(iso.i, iso.j)
          if (length(shared.ij)>0){   # if they co.occur.
            iso.ij <- rownames(mut.matrix.nbh)[shared.ij]   # isolates with both i and j
            wells.raw.ij <- unlist(lapply(iso.ij, function(x) paste(unlist(strsplit(x, split="_"))[1:2], collapse="_")))  # corresponding wells
            unq.wells.ij <- unique(wells.raw.ij)
            anc.wells.ij <- unique(unlist(lapply(unq.wells.ij, function(x) wells.by.back$Anc.AA[which(wells.by.back$Well==x)])))
            muts.co.occur.h[i,j] <- length(unq.wells.ij)			
            muts.co.occur.h[j,i] <- length(anc.wells.ij)
          } else{
            muts.co.occur.h[i,j] <- 0	
            muts.co.occur.h[j,i] <- 0
          }
          
          rn.i <- rownames(mut.matrix.nbh)[iso.i]
          wells.raw.i <- unlist(lapply(rn.i, function(x) paste(unlist(strsplit(x, split="_"))[1:2], collapse="_")))
          wells.unq.i <- unique(wells.raw.i)
          anc.unq.i <- unlist(lapply(wells.unq.i, function(x) wells.by.back$Anc.AA[which(wells.by.back$Well==x)]))
        }
      }
    }
  }
  return(muts.co.occur.h)
}  # end function


get.mut.exp.co.occurence <- function(mut.mat.by.back.h, muts.co.occur.h){
  
  muts.co.occur.exp.h <- matrix(nrow=n.muts, ncol=n.muts, data=NA)
  colnames(muts.co.occur.exp.h) <- rownames(muts.co.occur.exp.h) <- unq.muts
  p.muts.co.occur.h <- muts.co.occur.exp.h
  
  f <- function(N,P){(1+ (P-1) * (1- (1-1/P)^(N-1) ) )}   # gives the expected number of backgrounds to find N tickets (co-occurences of two mutations) on when there are P background and tickets are assigned to backgrounds at random
  
  mut.freqs <- colSums(mut.mat.by.back.h)/n.wells
  for (i in 1:(n.muts-1)){
    if ((i %in% reversion.v)==FALSE){
      #print(i)
      mut.i <- as.character(unq.muts[i])
      for (j in (i+1):(n.muts)){
        if ((j %in% reversion.v)==FALSE){
          mut.j <- as.character(unq.muts[j])
          i.anc <- mut.i %in% anc.sites$mutation[1:9]
          j.anc <- mut.j %in% anc.sites$mutation[1:9]
          well.set <- seq(1, n.wells)
          n.backs.h <- 9
          
          rem.wells <- NULL
          if (i.anc==TRUE){
            anc <- as.character(anc.sites$anc.state[which(anc.sites$mutation==mut.i)])
            rem.wells <- c(rem.wells, which(wells.by.back$Anc.AA==anc))
            n.backs.h <- n.backs.h - 1
          }
          if (j.anc==TRUE){
            anc <- as.character(anc.sites$anc.state[which(anc.sites$mutation==mut.j)])
            rem.wells <- c(rem.wells, which(wells.by.back$Anc.AA==anc))
            n.backs.h <- n.backs.h - 1
          }
          if (is.null(rem.wells)==FALSE){
            well.set <- well.set[-rem.wells]
          }
          n.wells.h <- length(well.set)
          
          E.co.occur <- 2*mut.freqs[i]*mut.freqs[j]*n.wells.h * mean.coij
          muts.co.occur.exp.h[i,j] <- E.co.occur
          
          p.ij <- 2*mut.freqs[i]*mut.freqs[j]* mean.coij
          s <- seq(0,50)
          binom.probs <- dbinom(x=s, size=n.wells.h, prob=p.ij)			
          E.by.s <- unlist(lapply(s, function(X) f(X, n.backs.h)))
          E.wt.bprobs <- sum(binom.probs * E.by.s)
          
          muts.co.occur.exp.h[j,i] <- E.wt.bprobs
          
          obs <- muts.co.occur.h[i,j]
          p.obs <- binom.probs[obs+1]
          p.val <- sum(binom.probs[which(binom.probs <= p.obs)])
          p.muts.co.occur.h[i,j] <- p.val	
        }
      }
    }
  }
  return(list(muts.co.occur.exp=muts.co.occur.exp.h, p.muts.co.occur=p.muts.co.occur.h))		
}


calc.co.count.like <- function(data.co.occur, m.obs.muts, mean.co.null.m){
  like <- rep(NA, (length(m.obs.muts)^2 - length(m.obs.muts))/2)
  k <- 1
  names <- NULL
  for (i in 1:(length(m.obs.muts)-1)){
    i2 <- m.obs.muts[i]
    for (j in (i+1):length(m.obs.muts)){
      j2 <- m.obs.muts[j]
      like[k] <- dpois(data.co.occur[i2,j2], lambda=mean.co.null.m[i2, j2], log=TRUE)
      names <- c(names, paste(names(i2), names(j2), sep="."))
      k <- k+1
    }
  }
  na.items <- which(is.na(like))
  like <- like[-na.items]
  names <- names[-na.items]
  lnL <- sum(like, na.rm=TRUE)
  names(like) <- unlist(names)
  return(list(lnL=lnL, like=like))
}


create.cooccurence.plot <- function(file.name, file.type){
  
  if (file.type=="pdf"){
    pdf(file=paste(file.name, ".pdf", sep=""), width=12, height=12)
  } else if (file.type == "svg"){
    svg(file=paste(file.name, ".svg", sep=""), width=12, height=12)
  }
  
  library(colorspace)
  colfunc <- colorRampPalette(c("pink", "red2"))
  col.grad <- colfunc(6)
  col.grad <- c("#FFFFFF", col.grad, rep("#EE0000",10))
  
  
  colfunc <- colorRampPalette(c("lightskyblue", "blue"))
  col.grad2 <- colfunc(11)
  col.grad2 <- c("#FFFFFF", col.grad2, rep("#191970",10))
  
  colfunc <- colorRampPalette(c("grey75", "black"))
  col.grad <- colfunc(10)
  col.grad <- c("#FFFFFF", col.grad, rep("#000000",10))
  
  
  colfunc <- colorRampPalette(c("grey75", "black"))
  col.grad2 <- colfunc(10)
  col.grad2 <- c("#FFFFFF", col.grad2, rep("#000000",10))
  
  off <- 0.45
  round <- 0
  txt.cex <- 0.7
  
  mut.sums <- colSums(mut.mat.by.back.real)
  gt.one <- which(mut.sums>1)
  muts.co.occur2 <- muts.co.occur[gt.one, gt.one]
  muts.co.occur.exp2 <- muts.co.occur.exp[gt.one, gt.one]
  
  revs <- unq.muts[reversion.v]
  revs <- as.character(revs[which(is.na(revs)==FALSE)])
  rev.dexs <- unlist(lapply(revs, function(x) which(colnames(muts.co.occur2)==x)))
  
  muts.co.occur2 <- muts.co.occur2[-rev.dexs,-rev.dexs]
  muts.co.occur.exp2 <- muts.co.occur.exp2[-rev.dexs,-rev.dexs]
  
  nmuts2 <- length(muts.co.occur2[1,])
  mut.names <- rownames(muts.co.occur2)
  
  d <- unlist(lapply(mut.names, function(x) which(unq.muts == x)))
  co.means.mins2 <- co.means.mins[d,d]
  
  par(mar=c(5,5,2,5))
  
  plot(1,1, type="n", ylim=c(0, nmuts2-0), xlim=c(0, nmuts2-0), yaxt="n", xaxt="n", ylab="", xlab="")
  axis(side=4, at=seq(1, nmuts2), labels=mut.names, cex.axis=0.7, line=0, las=1, tick=F)
  axis(side=2, at=seq(1, nmuts2), labels=mut.names, cex.axis=0.7, line=0, las=1, tick=F)
  axis(side=1, at=seq(1, nmuts2), labels=mut.names, cex.axis=0.7, line=0, las=2, tick=F)
  axis(side=4, at=0, labels="D-pro block", cex.axis=0.7, line=0, las=1, tick=F)
  axis(side=2, at=0, labels="D-pro block", cex.axis=0.7, line=0, las=1, tick=F)
  axis(side=1, at=0, labels="D-pro block", cex.axis=0.7, line=0, las=2, tick=F)
  
  # --- The D-promoter block ---
  i <- 0
  mean.coD.dex <- unlist(lapply(mut.names, function(x) which(names(mean.co.D.all)==x)))
  non.Dpro.dex <- which(as.numeric(unlist(lapply(mut.names, function(x) x%in% D.pro.muts)))==0)
  Dpro.dex <- which(as.numeric(unlist(lapply(mut.names, function(x) x%in% D.pro.muts)))==1)
  j.v <- non.Dpro.dex
  exp <- mean.co.D.all[mean.coD.dex]
  
  for (j in 1:length(j.v)){
    obs.Dblock <- 0
    for (k in 1:length(Dpro.dex)){   # loop over each Dpro mutatoin and sum up co-occurences with mutation j.v[j]
      obs.Dblock <- obs.Dblock + muts.co.occur2[Dpro.dex[k], j.v[j]]
    }
    obs <- obs.Dblock
    polygon(y=c(i-off, i+off, i-off), x=c(j.v[j]-off, j.v[j]-off, j.v[j]+off), col=col.grad[obs+1], border="grey")
    if (obs>4){
      txt.col <- "white"
    } else{
      txt.col <- "black"
    }
    text(y=i-off/2, x=j.v[j]-off/2, labels=round(obs,round), cex=txt.cex, col=txt.col)
    polygon(y=c(i+off, i+off, i-off), x=c(j.v[j]-off, j.v[j]+off, j.v[j]+off), col=col.grad2[round(exp)[j]+1], border="grey")
    if (exp[j]>4){
      txt.col <- "white"
    } else{
      txt.col <- "black"
    }
    text(y=i+off/2, x=j.v[j]+off/2, labels=round(exp[j],round), cex=txt.cex, col=txt.col)
  }
  
  # confirm that D-pro muts never co-occur
  total <- 0
  for (i in 1:(length(Dpro.dex)-1)){
    for (j in (i+1):length(Dpro.dex)){
      total <- total+muts.co.occur2[Dpro.dex[i], Dpro.dex[j]]
    }
  }
  DD.co.real <- total
  obs <- DD.co.real
  exp <- mean.D.D.co 
  i <- 0
  
  polygon(y=c(i-off, i+off, i-off), x=c(0-off, 0-off, 0+off), col=col.grad[obs[j]+1], border="grey")
  text(y=i-off/2, x=0-off/2, labels=round(obs,round), cex=txt.cex)
  polygon(y=c(i+off, i+off, i-off), x=c(0-off, 0+off, 0+off), col=col.grad2[round(exp)+1], border="grey")
  text(y=i+off/2, x=0+off/2, labels=round(exp,round), cex=txt.cex, col="white")
  text(i+off+0.1, i+off+0.1, labels="*", cex=1.1)
  
  
  
  
  for (i in 1:(nmuts2-1)){
    j.v <- seq(i+1, nmuts2)
    obs <- muts.co.occur2[i,j.v]
    #exp <- muts.co.occur.exp2[i,j.v]	
    exp <- co.means.mins2[i, j.v]
    #points(rep(i, length(j.v)), j.v, pch=22, bg=col.grad[obs+1], col="grey70", lwd=0.25, cex=2)		
    for (j in 1:length(j.v)){
      polygon(y=c(i-off, i+off, i-off), x=c(j.v[j]-off, j.v[j]-off, j.v[j]+off), col=col.grad[obs[j]+1], border="grey")
      if (obs[j]>4){
        txt.col <- "white"
      } else{
        txt.col <- "black"
      }
      text(y=i-off/2, x=j.v[j]-off/2, labels=round(obs[j],round), cex=txt.cex, col=txt.col)
      polygon(y=c(i+off, i+off, i-off), x=c(j.v[j]-off, j.v[j]+off, j.v[j]+off), col=col.grad2[round(exp)[j]+1], border="grey")
      if (exp[j]>4){
        txt.col <- "white"
      } else{
        txt.col <- "black"
      }
      text(y=i+off/2, x=j.v[j]+off/2, labels=round(exp[j],round), cex=txt.cex, col=txt.col)
    }
  }
  
  i <- 0; j<- 33
  polygon(x=c(i-1, i+1, i-1), y=c(j-1, j-1, j+1))
  text(x=i-0.4, y=j-0.4, labels="obs")
  polygon(x=c(i+1, i+1, i-1), y=c(j-1, j+1, j+1))
  text(x=i+0.4, y=j+0.4, labels="exp")
  
  
  #for (i in 1:(nmuts2-1)){
  #	j.v <- seq(i+1, nmuts2)
  #	obs <- muts.co.occur2[j.v,i]
  #	exp <- muts.co.occur.exp2[j.v,i]	
  #	#points(rep(i, length(j.v)), j.v, pch=22, bg=col.grad[obs+1], col="grey70", lwd=0.25, cex=2)		
  #	for (j in 1:length(j.v)){
  #		polygon(y=c(i-off, i+off, i-off), x=c(j.v[j]-off, j.v[j]-off, j.v[j]+off), col=col.grad[obs[j]+1], border="grey")
  #		text(y=i-off/2, x=j.v[j]-off/2, labels=round(obs[j],round), cex=txt.cex)
  #		polygon(y=c(i+off, i+off, i-off), x=c(j.v[j]-off, j.v[j]+off, j.v[j]+off), col=col.grad2[round(exp)[j]+1], border="grey")
  #		if (exp[j]>5){
  #			txt.col <- "white"
  #		} else{
  #			txt.col <- "black"
  #		}
  #		text(y=i+off/2, x=j.v[j]+off/2, labels=round(exp[j],round), cex=txt.cex, col=txt.col)
  #	}
  #}
  
  i <- 0
  off2 <- 0.5
  for (j in 1:length(D.pro.block.sig.muts)){
    jdex <- which(mut.names == D.pro.block.sig.muts[j])
    xloc <- jdex
    rect(xloc-off2, i-off2, xloc+off2, i+off2, col=NA, border="red", angle=NA, lwd=3)
  }
  for (j in 1:length(sig.pair.muts)){
    mut.1.dex <- which(mut.names == sig.pair.muts[[j]][1])
    mut.2.dex <- which(mut.names == sig.pair.muts[[j]][2])
    xloc <- mut.2.dex
    yloc <- mut.1.dex
    rect(xloc-off2, yloc-off2, xloc+off2, yloc+off2, col=NA, border="red", angle=NA, lwd=3)
  }
  rect(0-off2, 0-off2, 0+off2, 0+off2, col=NA, border="red", angle=NA, lwd=3)
  
  dev.off()
  
}


create.lysis.time.plot <- function(file.name, file.type){
  
    if (file.type == "pdf"){
      pdf(paste(file.name, ".pdf", sep=""), width=6, height=8)
    } else if (file.type == "svg"){
      svg(file=paste(file.name, ".svg", sep=""), width=6, height=8)
    }
    
    layout(mat=matrix(nrow=4, ncol=1, data=seq(1,4)), widths=5, heights=c(3,3,3,3.33)) -> l
    #layout.show(l)
    par(mar=c(3,4,3,1))
    ylims <- c(100, 45, 45, 45)
    pt.cex <- 1.35
    
    for (back.i in 1:length(Backs)){
      if (back.i < 4){
        par(mar=c(3,4.5,2,1))
      } else{
        par(mar=c(5,4.5,2,1))
      }
      back.rows <- which(data.all$Background == Backs[back.i])
      data <- data.all[back.rows,]
      
      Genotype <- paste(data$Background, data$Mutation, sep=".")
      mutations <- unique(data$Mutation)
      unq.genos <- unique(Genotype)
      n.genos <-length(unq.genos)
      time.v <- seq(14, 37)
      mean.c <- as.data.frame(matrix(nrow=length(time.v), ncol=n.genos))
      colnames(mean.c) <- unq.genos
      rownames(mean.c) <- time.v
      se.c <- mean.c
      for (geno.i in 1:n.genos){
        geno.id <- unq.genos[geno.i]
        rows <- which(Genotype == geno.id)
        data.sub <- data[rows,]
        data.incl <- which(data.sub$Include == 1)
        data.sub <- data.sub[data.incl,]
        if (count.to.use == "raw.count"){
          mean.c[,geno.i] <- sapply(time.v, function(x) mean(data.sub$Count[which(data.sub$Minute==x)]))
          se.c[geno.i] <- sapply(time.v, function(x) std.err(data.sub$Count[which(data.sub$Minute==x)]))
        } else if (count.to.use == "rel.count"){
          mean.c[,geno.i] <- sapply(time.v, function(x) mean(data.sub$Rel.Count[which(data.sub$Minute==x)]))
          se.c[geno.i] <- sapply(time.v, function(x) std.err(data.sub$Rel.Count[which(data.sub$Minute==x)]))			
        }
      }
      
      pt.bgs <- c("white", "deepskyblue", "red", "yellow")
      labels1 <- c(as.character(Backs[back.i]), as.character(mutations[2:n.genos]))
      labels <- c(paste("Background ", as.character(Backs[back.i]), sep=""), paste("+", as.character(mutations[2:n.genos]), sep=""))
      colors <- c("white", sapply(labels1[2:n.genos], function(x) mut.cols$color[which(mut.cols$mutation ==x)]))
      plot(1,1, type="n", ylim=c(0, ylims[back.i]), xlim=c(10, max(time.v)), ylab="Mean Burst Size", xlab="Minutes After Expose to Host Cells", cex.lab = 1.25)
      
      for (geno.i in 1:n.genos){
        for (time.i in 1:length(time.v)){
          if (is.na(mean.c[time.i, geno.i])==FALSE){
            points(x=rep(time.v[time.i],2), y=c(mean.c[time.i, geno.i]-se.c[time.i, geno.i], mean.c[time.i, geno.i]+se.c[time.i, geno.i]), type="l", col="grey50")
          }
        }
        points(time.v, mean.c[,geno.i], pch=21, bg=colors[geno.i], type="l")
        points(time.v, mean.c[,geno.i], pch=21, bg=colors[geno.i], type="p", cex=pt.cex)
        
      }
      legend(10,ylims[back.i]*0.95, legend=labels, pt.bg=colors, pch=rep(21, n.genos), cex=1.2, bty="n")
      mtext(LETTERS[back.i], side=3, line=0.5, font=2, adj=0)
      
    }  #next back.i
    
    dev.off()
    
  }
  


create.D.promoter.strength.plot <- function(file.name, file.type){
  
  if (file.type=="pdf"){
    pdf(file=paste(file.name, ".pdf", sep=""), width=10, height=6)
  } else if (file.type == "svg"){
    svg(file=paste(file.name, ".svg", sep=""), width=10, height=6)
  }
  
  plot(x=seq(1,41), y=Dpro.eng.wt, type="n", pch=21, ylim=c(-0.5, 1.5), bg="black", xaxt="n", xlab="Site", ylab=expression(paste("Binding Energy (", k[B]*T,")")))
  rect(30,-2,36,2, col="grey80", border=NA)
  rect(6,-2,12,2, col="grey80", border=NA)
  text(33, -0.5, labels="-10 region")
  text(9, -0.5, labels="-35 region")
  points(x=seq(1,41), y=Dpro.eng.wt, type="l")
  points(x=seq(1,41), y=Dpro.eng.wt, type="p", pch=21, bg="black")
  axis(side=1, at=seq(1, 41), labels=Dpro.seq.wt.v, cex.axis=0.6)
  #axis(side=1, at=seq(1, 41), labels=seq(-41,-1), cex.axis=0.5)
  abline(0,0, lty="solid")
  E.wt <- sum(Dpro.eng.wt)
  E.muts <- rep(NA, 7)
  legend("topright", bg="white", legend=c("Wildtype", "Mutant"), pch=c(21,21), pt.bg=c("black", "red"), lty=c("solid", "dashed"))
  
  Dpro.muts <- which(mut.nuc.AA.m$in.feature=="D.pro")
  Near.muts <- which(mut.nuc.AA.m$site %in% c(1914, 1927))
  Dpro.muts <- c(Dpro.muts, Near.muts)
  #pos.v <- c(2,2,4,3,1,3,3)
  pos.v <- c(2,2,2,4,3,1,3,3,4,1,2)
  delta.eng <- rep(NA, length=length(Dpro.muts))
  names(delta.eng) <- mut.nuc.AA.m$mut.DNA[Dpro.muts]
                   
  
  for (i in 1:length(Dpro.muts)){
    new.base <- mut.nuc.AA.m$mut[Dpro.muts[i]]
    old.base <- mut.nuc.AA.m$wt[Dpro.muts[i]]
    site <- mut.nuc.AA.m$site[Dpro.muts[i]]
    site.dex <- site-D.pro.start+1
    before <- subseq(ID.11,1,site-1)
    after <- subseq(ID.11, site+1, width(ID.11))
    mut.ID11 <-  xscat(before, BStringSet(new.base), after)
    mut.name <- mut.nuc.AA.m$mut.DNA[Dpro.muts[i]]
    well.count <- well.counts.by.mut[which(names(well.counts.by.mut)==mut.name)]
    cex.size <- 0.5+log(well.count,6)
    
    Dpro.seq.mut <- substring(mut.ID11, D.pro.start, D.pro.end)
    Dpro.seq.mut.v <- unlist(strsplit(as.character(Dpro.seq.mut), ""))
    Dpro.seq.mut.cols <- sapply(Dpro.seq.mut.v, function(x) which(promo.cols==x))
    Dpro.eng.mut <- sapply(seq(1, 41), function(i) promo.energy[i, Dpro.seq.mut.cols[i]])	
    delta.eng[i] <- sum(Dpro.eng.wt - Dpro.eng.mut)
    col.v <- rep("black", 41)
    col.v[site.dex] <- "red"
    cex.v <- rep(1, 41)
    cex.v[site.dex] <- cex.size
    points(x=seq(1,41), y=Dpro.eng.mut, type="l", lty="dashed")
    points(x=seq(1,41), y=Dpro.eng.mut, type="p", pch=21, bg=col.v, cex=cex.v)
    text(site.dex, Dpro.eng.mut[site.dex], labels=mut.name, pos=pos.v[i], cex=0.8)
    E.muts[i] <- sum(Dpro.eng.mut)
  }
  dev.off()
}


create.lysis.delay.dotplot.figure <- function(file.name, file.type){
  if (file.type =="pdf"){
    pdf(file=paste(file.name, ".pdf", sep=""), width=8, height=8)
  } else if (file.type == "svg"){
    svg(file=paste(file.name, ".svg", sep=""), width=8, height=8)
  }
  layout(mat=matrix(nrow=2, ncol=2, data=seq(1,4), byrow=T), widths=c(4, 4), heights=c(4,4)) -> h
  #layout.show(h)
  cols <- c("yellow", "red")
  mean.cex <- 2
  pt.cex <- 1
  mean.pch <- 23
  noD.x <- 0.33
  wD.x <- 0.67
  lab1.cex <- 0.7
  lab2.cex <- 0.9
  lab3.cex <- 1
  yes.no.cex <- 0.7
  with.dpro.cex <- 0.8
  let.cex <- 1.2
  pval.x <- 0.5
  eng.rng <- c(-4.5, 4.5)
  let.tag.muts <- c("2131.C.T", "2134.T.C")
  let.tag.dex <- sapply(let.tag.muts, function(x) which(DE.muts.mech$mut.DNA == x))
  let.tags <- c("a", "b")
  leg.off <- 0.03
  let.cex <- 1.5
  
  
  plot(1,1, type="n", ylim=c(0,7), xlim=c(0.2,0.8), ylab="Usage Relative to WT", xlab="", xaxt="n")
  points(noD.x, mean(Usage.R.D[muts.noD], na.rm=TRUE), pch=mean.pch, bg=cols[1], cex=mean.cex)
  points(rep(noD.x, length(muts.noD)), Usage.R.D[muts.noD], pch=21, bg=cols[1], cex=pt.cex)
  text(x=rep(noD.x + leg.off,2), y=Usage.R.D[let.tag.dex], labels=let.tags, cex=let.cex)
  points(wD.x, mean(Usage.R.D[muts.withD], na.rm=TRUE), pch=mean.pch, bg=cols[2], cex=mean.cex)
  points(rep(wD.x, length(muts.withD)), Usage.R.D[muts.withD], pch=21, bg=cols[2], cex=pt.cex)
  abline(1,0, lty="dashed")
  mtext(side=1, line=1, at=noD.x, text="No", cex=yes.no.cex)
  mtext(side=1, line=1, at=wD.x, text="Yes", cex=yes.no.cex)
  mtext(side=1, line=3, at=0.5, text="With D-Pro Mut", cex=with.dpro.cex)
  text(0.3, 6.8, labels="Gene D", cex=lab3.cex, font=2)
  text(pval.x, 6.8, labels=paste("p=", round(ttest.Usage.RD$p.value,2)), font=1)
  mtext(text="A", side=3, at=0.1, line=2, font=2, cex=let.cex)
  
  plot(1,1, type="n", ylim=c(0,7), xlim=c(0.2,0.8), ylab="Usage Relative to WT", xlab="", xaxt="n")
  points(noD.x, mean(Usage.R.E[muts.noD], na.rm=TRUE), pch=mean.pch, bg=cols[1], cex=mean.cex)
  points(rep(noD.x, length(muts.noD)), Usage.R.E[muts.noD], pch=21, bg=cols[1], cex=pt.cex)
  text(x=rep(noD.x + leg.off,2), y=Usage.R.E[let.tag.dex], labels=let.tags, cex=let.cex)
  points(wD.x, mean(Usage.R.E[muts.withD], na.rm=TRUE), pch=mean.pch, bg=cols[2], cex=mean.cex)
  points(rep(wD.x, length(muts.withD)), Usage.R.E[muts.withD], pch=21, bg=cols[2], cex=pt.cex)
  abline(1,0, lty="dashed")
  mtext(side=1, line=1, at=noD.x, text="No", cex=yes.no.cex)
  mtext(side=1, line=1, at=wD.x, text="Yes", cex=yes.no.cex)
  mtext(side=1, line=3, at=0.5, text="With D-Pro Mut", cex=with.dpro.cex)
  text(0.3, 6.8, labels="Gene E", cex=lab3.cex, font=2)
  text(pval.x, 6.8, labels=paste("p=", round(ttest.Usage.RE$p.value,3)), font=1)
  mtext(text="B", side=3, at=0.1, line=2, font=2, cex=let.cex)	
  
  plot(1,1, type="n", ylim=eng.rng, xlim=c(0.2,0.8), ylab=expression(paste(Delta, " Affinty to Anti-SD (kcal/mol)")), xlab="", xaxt="n")
  points(noD.x, mean(DE.muts.mech$aff.max.dif[muts.noD], na.rm=TRUE), pch=mean.pch, bg=cols[1], cex=mean.cex)
  points(rep(noD.x, length(muts.noD)), DE.muts.mech$aff.max.dif[muts.noD], pch=21, bg=cols[1], cex=pt.cex)
  text(x=rep(noD.x + leg.off,2), y=DE.muts.mech$aff.max.dif[let.tag.dex], labels=let.tags, cex=let.cex)
  points(wD.x, mean(DE.muts.mech$aff.max.dif[muts.withD], na.rm=TRUE), pch=mean.pch, bg=cols[2], cex=mean.cex)
  points(rep(wD.x, length(muts.withD)), DE.muts.mech$aff.max.dif[muts.withD], pch=21, bg=cols[2], cex=pt.cex)
  abline(0,0, lty="dashed")
  mtext(side=1, line=1, at=noD.x, text="No", cex=yes.no.cex)
  mtext(side=1, line=1, at=wD.x, text="Yes", cex=yes.no.cex)
  mtext(side=1, line=3, at=0.5, text="With D-Pro Mut", cex=with.dpro.cex)
  text(pval.x, eng.rng[2]-0.2, labels=paste("p=", round(ttest.SD.aff $p.value,2)), font=1)
  mtext(text="C", side=3, at=0.1, line=2, font=2, cex=let.cex)
  
  plot(1,1, type="n", ylim=eng.rng, xlim=c(0.2,0.8), ylab=expression(paste(Delta, " mRNA Stability (kcal/mol)")), xlab="", xaxt="n")
  points(noD.x, mean(DE.muts.mech$mfe.difs[muts.noD], na.rm=TRUE), pch=mean.pch, bg=cols[1], cex=mean.cex)
  points(rep(noD.x, length(muts.noD)), DE.muts.mech$mfe.difs[muts.noD], pch=21, bg=cols[1], cex=pt.cex)
  text(x=rep(noD.x + leg.off,2), y=DE.muts.mech$mfe.difs[let.tag.dex], labels=let.tags, cex=let.cex)
  points(wD.x, mean(DE.muts.mech$mfe.difs[muts.withD], na.rm=TRUE), pch=mean.pch, bg=cols[2], cex=mean.cex)
  points(rep(wD.x, length(muts.withD)), DE.muts.mech$mfe.difs[muts.withD], pch=21, bg=cols[2], cex=pt.cex)
  abline(0,0, lty="dashed")
  mtext(side=1, line=1, at=noD.x, text="No", cex=yes.no.cex)
  mtext(side=1, line=1, at=wD.x, text="Yes", cex=yes.no.cex)
  mtext(side=1, line=3, at=0.5, text="With D-Pro Mut", cex=with.dpro.cex)
  text(pval.x, eng.rng[2]-0.2, labels=paste("p=", round(ttest.mfe $p.value,2)), font=1)
  mtext(text="D", side=3, at=0.1, line=2, font=2, cex=let.cex)
  
  dev.off()
  
}


create.pins.in.map.plot.w.tree.based <- function(file.type, file.name){
  gene.offsets <- c(0, -1, -2, -2, -1, 0, -1, 0, 0, 0, 0)
  gene.rect.w <- 1.5
  gene.offsets <- gene.offsets * gene.rect.w
  ID11.features.2 <- read.table(file=paste(getwd(), "/Model_input_files/ID11_gene_features_to_plot.txt", sep=""), header=TRUE)
  feat.w <- 0.5
  pin.base <- 1
  pin.int <- 1.1
  pch.m <- matrix(nrow=13, ncol=2)
  pch.m[,1] <- c(seq(1,11), 27, 53)
  pch.m[,2] <- c(seq(1,4, length.out=11), 27*0.3, 53*0.3)
  
  if (file.type=="pdf"){
    pdf(file=paste(file.name, ".pdf", sep=""), width=17, height=8.5)
  } else if (file.type == "svg"){
    svg(file=paste(file.name, ".svg", sep=""), width=17, height=8.5)
  }
  
  plot(1,1, type="n", xlim=c(0, width(ID.11)), ylim=c(-5,25), xaxt="n", yaxt="n", bty="n", xlab="", ylab="")
  points(x=c(1,width(ID.11)), y=c(0,0), type="l")
  for (gene.i in 1:11){
    gene.y <- gene.offsets[gene.i]
    rect(ID.11.genes$start[gene.i], gene.y-gene.rect.w, ID.11.genes$stop[gene.i], gene.y)
    mid.pt <- (ID.11.genes$start[gene.i] + ID.11.genes$stop[gene.i])/2
    text(mid.pt, gene.y-gene.rect.w/2, labels=ID.11.genes$gene[gene.i])
  }
  for (feat.i in 1:12){
    if (ID11.features.2$type[feat.i]=="pro"){
      rect(ID11.features.2$start[feat.i], 	-gene.rect.w*feat.w, ID11.features.2$stop[feat.i], 0, col="red", border="red")
    }
    if (ID11.features.2$type[feat.i]=="term"){
      rect(ID11.features.2$start[feat.i], 	-gene.rect.w*feat.w, ID11.features.2$stop[feat.i], 0, col="blue", border="blue")
    }
    if (ID11.features.2$feature[feat.i]=="D.promoter"){
      mid <- (ID11.features.2$start[feat.i] + ID11.features.2$stop[feat.i])/2
      points(x=c(mid, mid+200), y=c(-gene.rect.w*feat.w, -2.5*gene.rect.w), type="l")
      text(mid+200, -2.75*gene.rect.w, labels="D promoter")
    }
    if (ID11.features.2$feature[feat.i]=="J.terminator"){
      mid <- (ID11.features.2$start[feat.i] + ID11.features.2$stop[feat.i])/2
      points(x=c(mid, mid+200), y=c(-gene.rect.w*feat.w, -2.5*gene.rect.w), type="l")
      text(mid+200, -2.75*gene.rect.w, labels="J terminator")
    }
  }
  for (anc.i in 1:9){
    points(anc.sites$site[anc.i], y=-0.25, pch=24, cex=0.75, bg="yellow")
  }
  #rect(low.cov.zone[1], -1.25-gene.rect.w, low.cov.zone[2], -1.25, density=10, angle=45)
  rect(low.cov.zone[1], -0.25, low.cov.zone[2], 0.25, density=10, angle=45)
  
  pin.level <- rep(1, n.muts)
  pin.bg <- rep(NA, n.muts)
  pin.cex <- rep(NA, n.muts)
  
  for (mut.i in 1:n.muts){
    if (well.counts.by.mut[mut.i]>0){
      count <- well.counts.by.mut[mut.i]	
      #pch.cex <- 1+round(log(count))	
      pch.cex <- pch.m[which(pch.m[,1]==count),2]
      pin.cex[mut.i] <- pch.cex
      bg.h <- "white"
      if (is.na(mut.nuc.AA.m$all.silent[mut.i])==FALSE){
        if (mut.nuc.AA.m$all.silent[mut.i]==1){   # color the silent mutations
          if (mut.nuc.AA.m$in.feature[mut.i] == "-"){
            bg.h <- "grey"
          }
        }
      }
      # === unpound to include reversions ===
      if (as.character(mut.nuc.AA.m$site[mut.i]) %in% as.character(anc.sites$site[1:9])){
        #if (mut.nuc.AA.m$trans.v[mut.i] == "sit"){
        bg.h <- "orange"
        #} else{
        #	bg.h <- "yellow"
        #}
      }	
      
      if (mut.nuc.AA.m$trans.v[mut.i]=="vers"){bg.h <- "deepskyblue"}
      
      pin.bg[mut.i] <- bg.h
      
      site <- as.numeric(as.character(mut.nuc.AA.m$site[mut.i]))	
      if (mut.i >1){
        if (site-as.numeric(as.character(mut.nuc.AA.m$site[mut.i-1])) < 20){
          pin.level[mut.i] <- pin.level[mut.i-1]+pin.int
        }
      }
      points(x=c(site, site), y=c(0, pin.base + pin.level[mut.i]), type="l")
      points(x=site, y=pin.base + pin.level[mut.i], cex=pch.cex, pch=21, bg=bg.h)
      if (mut.i %in% tree.not.parallel){
        points(x=site, y=pin.base + pin.level[mut.i], cex=pch.cex*3, pch=21, bg="yellow")
      }
      
    }
  }
  
  mut.plot.ord <- seq(n.muts,1)
  mut.plot.ord <- mut.plot.ord[-which(mut.plot.ord==17)]
  mut.plot.ord <- c(mut.plot.ord, 17)
  reg.muts <- which(sapply(mut.nuc.AA.m$feat.cat, function(x) x %in% c("D.pro", "J.term")))
  for (mut.j in 1:n.muts){
    mut.i <- mut.plot.ord[mut.j]
    if (well.counts.by.mut[mut.i]>0){
      pch.cex <- pin.cex[mut.i]
      bg.h <- pin.bg[mut.i]
      site <- as.numeric(as.character(mut.nuc.AA.m$site[mut.i]))	
      points(x=c(site, site), y=c(0, pin.base + pin.level[mut.i]), type="l")
      points(x=site, y=pin.base + pin.level[mut.i], cex=pch.cex, pch=21, bg=bg.h)	
      if (mut.i %in% reg.muts){
        points(x=site, y=pin.base + pin.level[mut.i], cex=pch.cex*0.7, pch=4, bg=bg.h)
      }
      #if (mut.nuc.AA.m$feat.cat[mut.i] %in% c("D.pro", "J.term")){   # indicate regulatory mutations
      #	points(x=site, y=pin.base + pin.level[mut.i], cex=pch.cex*0.75, pch=4, bg=bg.h)
      #}
      #if (mut.nuc.AA.m$mut.DNA[mut.i] %in% c("2131.C.T", "2134.T.C")){   # indicate regulatory mutations
      #	points(x=site, y=pin.base + pin.level[mut.i], cex=pch.cex*0.75, pch=4, bg=bg.h)
      #}				
    }
  }
  
  mut.incl <- c(14,15,18,19,21,21,22)
  for (mut.j in 1:length(mut.incl)){
    mut.i <- mut.incl[mut.j]
    pch.cex <- pin.cex[mut.i]
    bg.h <- pin.bg[mut.i]
    site <- as.numeric(as.character(mut.nuc.AA.m$site[mut.i]))	
    points(x=c(site, site), y=c(0, pin.base + pin.level[mut.i]), type="l")
    points(x=site, y=pin.base + pin.level[mut.i], cex=pch.cex, pch=21, bg=bg.h)	
    if (mut.i %in% reg.muts){
      points(x=site, y=pin.base + pin.level[mut.i], cex=pch.cex*0.7, pch=4, bg=bg.h)
    }
  }
  
  legend(500, 25, legend=c("Background Mutated Sites", "Promoter", "Terminator", "Gene", NA), pch=c(24, 22, 22, 22, NA), pt.bg=c("yellow", "red", "blue", "white", NA), ncol=1, pt.cex=1.5, y.intersp=1.2, title="Genome Key")
  legend(480, 25, legend=c(NA, NA, NA, NA, "Low sequence coverage"), fill=c("white", "white", "white", "white", "black"), border=c(NA, NA, NA, NA, "black"), density=c(0.001, 0.001, 0.001, 0.001, 20), angle=c(45, 45, 45, 45, 45), ncol=1, pt.cex=1.5, y.intersp=1.2, bty="n", title="    ")
  legend(3250, 25, legend=c("n=1", seq(2,10)), pch=21, bg="white", pt.cex=pch.m[1:10,2], ncol=1, bty="n", y.intersp=1.55, x.intersp=2, title="Number of wells observed in", title.adj=1)
  legend(4000, 25, legend=c("11"), pch=21, bg="white", pt.cex=pch.m[11,2], ncol=1, bty="n", y.intersp=5, x.intersp=5)
  legend(4000, 22, legend=c("27", "53"), pch=21, bg="white", pt.cex=pch.m[12:13,2], ncol=1, bty="n", y.intersp=5, x.intersp=5)
  legend(4500, 25, legend=c("Transition (non-synon)", "Transition (silent)", "Transversion", "Mutation at background site", "Known regulatory", "Tree based"), pch=c(21, 21, 21,21, 13, 21), pt.bg=c("white", "grey", "deepskyblue", "orange", NA, "yellow"), bty="n", ncol=1, pt.cex=1.5, y.intersp=1.2, title="Mutation type")
  rect(3250, 7, 5550, 25, border="black", col=NA)
  
  dev.off()
  
}
