# Supplementary material for: Love the one you’re with: replicate viral adaptations converge on the same phenotypic change
Source: PeerJ. 2016 Jul 19;4:e2227. doi: 10.7717/peerj.2227 (PMC4958007; doi:10.7717/peerj.2227)
Supplement: Supplemental Information 3 [file peerj-04-2227-s003.zip › Markdown_detailed_anlaysis_code_and_data_minor_revisions/Data/anc_states_sites.txt]

anc.state	mutation	site
F5	2615.A.G 	2615
J15	2520.C.T	2520
F355	3665.C.T	3665
F182	3147.A.G	3147
F178	3134.C.T	3134
F322	3567.A.G	3567
J20	2534.G.T	2534
F416	3850.G.T	3850
F421	3864.A.G	3864
1910	1910.A.G	1910
