# Supplementary material for: Love the one you’re with: replicate viral adaptations converge on the same phenotypic change
Source: PeerJ. 2016 Jul 19;4:e2227. doi: 10.7717/peerj.2227 (PMC4958007; doi:10.7717/peerj.2227)
Supplement: Supplemental Information 3 [file peerj-04-2227-s003.zip › Markdown_detailed_anlaysis_code_and_data_minor_revisions/Data/Coverage_output_file.txt]

Well	Anc.AA	Iso	samp.name	s.1	s.2	s.3	s.4	s.5	s.6	s.7	s.8	s.9	s.10	s.11	s.12	s.13	s.14	s.15	s.16	s.17	s.18	s.19	s.20	s.21	s.22	s.23	s.24	s.25	s.26	s.27	s.28	s.29	s.30	s.31	s.32	s.33	s.34	s.35	s.36	s.37	s.38	s.39	s.40	s.41	s.42	s.43	s.44	s.45	s.46
beta_7B	F178	1	beta_7B_F178_5-12_1	45	46	46	46	46	46	46	46	46	46	46	46	46	46	46	46	46	46	46	46	46	46	46	46	46	46	46	46	46	46	46	46	46	46	46	46	45	46	46	46	46	46	46	46	46	46
beta_7B	F178	2	beta_7B_F178_5-12_2	60	60	60	60	60	60	60	60	60	61	61	61	61	61	61	61	61	61	61	61	61	61	61	61	61	61	61	61	61	61	61	61	61	61	61	61	61	61	61	61	61	61	61	61	61	61
[truncated: 5,000 more columns]
