# Supplementary material for: Love the one you’re with: replicate viral adaptations converge on the same phenotypic change
Source: PeerJ. 2016 Jul 19;4:e2227. doi: 10.7717/peerj.2227 (PMC4958007; doi:10.7717/peerj.2227)
Supplement: Supplemental Information 3 [file peerj-04-2227-s003.zip › Markdown_detailed_anlaysis_code_and_data_minor_revisions/Data/DE_mutation_seqs2.txt]

>Wildtype
UCCUUUGACUUUACAGAUUUAGUUUGCUUAGACGACAUCGGAAAGUUUGGCGAUAACGAAGAUAGUUUGAAUAAGUUCGGAGAAGACAAGAACUGGACUGUCUCCUGCUGAAACUGAAGAAUUGAGCGCUGGCACAGACCUAACGAUGGCUGGCGAGUGCGCGAGCGGCACGAUAGCUCCGGACGCAUAUACCUUGUGACCUGAAACAGCCCAUAGGAGCGAAAGGACGAGGACAACUCAAAUAACGACGGCAGUAACGAAUAAUACAAGUAGGGCAAUUGUAAGUUUGGCGGACGGAGUAGUACCUUCCGCGACUCAAAUGGCUUUUGUAGCAGUUACCACAACUUGCGGGUCAAUUUCGGAGACUUGACAAGCGGAAGUGAGAAGAGCAAGCGCGGCCUUUGUUUCUAGAAUAGCCAGUGCGACUUUGUUUGUAGGCACUUGUUAAUGCACGAGUUCCACAAUACAUUUCUGGAGACU
[1] 1

>1979.T.C
UCCUUUGACUUUACGGAUUUAGUUUGCUUAGACGACAUCGGAAAGUUUGGCGAUAACGAAGAUAGUUUGAAUAAGUUCGGAGAAGACAAGAACUGGACUGUCUCCUGCUGAAACUGAAGAAUUGAGCGCUGGCACAGACCUAACGAUGGCUGGCGAGUGCGCGAGCGGCACGAUAGCUCCGGACGCAUAUACCUUGUGACCUGAAACAGCCCAUAGGAGCGAAAGGACGAGGACAACUCAAAUAACGACGGCAGUAACGAAUAAUACAAGUAGGGCAAUUGUAAGUUUGGCGGACGGAGUAGUACCUUCCGCGACUCAAAUGGCUUUUGUAGCAGUUACCACAACUUGCGGGUCAAUUUCGGAGACUUGACAAGCGGAAGUGAGAAGAGCAAGCGCGGCCUUUGUUUCUAGAAUAGCCAGUGCGACUUUGUUUGUAGGCACUUGUUAAUGCACGAGUUCCACAAUACAUUUCUGGAGACU[1] 2

>1986.C.T
UCCUUUGACUUUACAGAUUUAAUUUGCUUAGACGACAUCGGAAAGUUUGGCGAUAACGAAGAUAGUUUGAAUAAGUUCGGAGAAGACAAGAACUGGACUGUCUCCUGCUGAAACUGAAGAAUUGAGCGCUGGCACAGACCUAACGAUGGCUGGCGAGUGCGCGAGCGGCACGAUAGCUCCGGACGCAUAUACCUUGUGACCUGAAACAGCCCAUAGGAGCGAAAGGACGAGGACAACUCAAAUAACGACGGCAGUAACGAAUAAUACAAGUAGGGCAAUUGUAAGUUUGGCGGACGGAGUAGUACCUUCCGCGACUCAAAUGGCUUUUGUAGCAGUUACCACAACUUGCGGGUCAAUUUCGGAGACUUGACAAGCGGAAGUGAGAAGAGCAAGCGCGGCCUUUGUUUCUAGAAUAGCCAGUGCGACUUUGUUUGUAGGCACUUGUUAAUGCACGAGUUCCACAAUACAUUUCUGGAGACU[1] 3

>2029.C.T
UCCUUUGACUUUACAGAUUUAGUUUGCUUAGACGACAUCGGAAAGUUUGGCGAUAACGAAGAUAAUUUGAAUAAGUUCGGAGAAGACAAGAACUGGACUGUCUCCUGCUGAAACUGAAGAAUUGAGCGCUGGCACAGACCUAACGAUGGCUGGCGAGUGCGCGAGCGGCACGAUAGCUCCGGACGCAUAUACCUUGUGACCUGAAACAGCCCAUAGGAGCGAAAGGACGAGGACAACUCAAAUAACGACGGCAGUAACGAAUAAUACAAGUAGGGCAAUUGUAAGUUUGGCGGACGGAGUAGUACCUUCCGCGACUCAAAUGGCUUUUGUAGCAGUUACCACAACUUGCGGGUCAAUUUCGGAGACUUGACAAGCGGAAGUGAGAAGAGCAAGCGCGGCCUUUGUUUCUAGAAUAGCCAGUGCGACUUUGUUUGUAGGCACUUGUUAAUGCACGAGUUCCACAAUACAUUUCUGGAGACU[1] 4

>2088.C.T
UCCUUUGACUUUACAGAUUUAGUUUGCUUAGACGACAUCGGAAAGUUUGGCGAUAACGAAGAUAGUUUGAAUAAGUUCGGAGAAGACAAGAACUGGACUGUCUCCUGCUGAAACUGAAGAAUUAAGCGCUGGCACAGACCUAACGAUGGCUGGCGAGUGCGCGAGCGGCACGAUAGCUCCGGACGCAUAUACCUUGUGACCUGAAACAGCCCAUAGGAGCGAAAGGACGAGGACAACUCAAAUAACGACGGCAGUAACGAAUAAUACAAGUAGGGCAAUUGUAAGUUUGGCGGACGGAGUAGUACCUUCCGCGACUCAAAUGGCUUUUGUAGCAGUUACCACAACUUGCGGGUCAAUUUCGGAGACUUGACAAGCGGAAGUGAGAAGAGCAAGCGCGGCCUUUGUUUCUAGAAUAGCCAGUGCGACUUUGUUUGUAGGCACUUGUUAAUGCACGAGUUCCACAAUACAUUUCUGGAGACU[1] 5

>2094.A.G
UCCUUUGACUUUACAGAUUUAGUUUGCUUAGACGACAUCGGAAAGUUUGGCGAUAACGAAGAUAGUUUGAAUAAGUUCGGAGAAGACAAGAACUGGACUGUCUCCUGCUGAAACUGAAGAAUUGAGCGCCGGCACAGACCUAACGAUGGCUGGCGAGUGCGCGAGCGGCACGAUAGCUCCGGACGCAUAUACCUUGUGACCUGAAACAGCCCAUAGGAGCGAAAGGACGAGGACAACUCAAAUAACGACGGCAGUAACGAAUAAUACAAGUAGGGCAAUUGUAAGUUUGGCGGACGGAGUAGUACCUUCCGCGACUCAAAUGGCUUUUGUAGCAGUUACCACAACUUGCGGGUCAAUUUCGGAGACUUGACAAGCGGAAGUGAGAAGAGCAAGCGCGGCCUUUGUUUCUAGAAUAGCCAGUGCGACUUUGUUUGUAGGCACUUGUUAAUGCACGAGUUCCACAAUACAUUUCUGGAGACU[1] 6

>2100.T.C
UCCUUUGACUUUACAGAUUUAGUUUGCUUAGACGACAUCGGAAAGUUUGGCGAUAACGAAGAUAGUUUGAAUAAGUUCGGAGAAGACAAGAACUGGACUGUCUCCUGCUGAAACUGAAGAAUUGAGCGCUGGCACGGACCUAACGAUGGCUGGCGAGUGCGCGAGCGGCACGAUAGCUCCGGACGCAUAUACCUUGUGACCUGAAACAGCCCAUAGGAGCGAAAGGACGAGGACAACUCAAAUAACGACGGCAGUAACGAAUAAUACAAGUAGGGCAAUUGUAAGUUUGGCGGACGGAGUAGUACCUUCCGCGACUCAAAUGGCUUUUGUAGCAGUUACCACAACUUGCGGGUCAAUUUCGGAGACUUGACAAGCGGAAGUGAGAAGAGCAAGCGCGGCCUUUGUUUCUAGAAUAGCCAGUGCGACUUUGUUUGUAGGCACUUGUUAAUGCACGAGUUCCACAAUACAUUUCUGGAGACU[1] 7

>2131.C.T
UCCUUUGACUUUACAGAUUUAGUUUGCUUAGACGACAUCGGAAAGUUUGGCGAUAACGAAGAUAGUUUGAAUAAGUUCGGAGAAGACAAGAACUGGACUGUCUCCUGCUGAAACUGAAGAAUUGAGCGCUGGCACAGACCUAACGAUGGCUGGCGAGUGCGCGAGCAGCACGAUAGCUCCGGACGCAUAUACCUUGUGACCUGAAACAGCCCAUAGGAGCGAAAGGACGAGGACAACUCAAAUAACGACGGCAGUAACGAAUAAUACAAGUAGGGCAAUUGUAAGUUUGGCGGACGGAGUAGUACCUUCCGCGACUCAAAUGGCUUUUGUAGCAGUUACCACAACUUGCGGGUCAAUUUCGGAGACUUGACAAGCGGAAGUGAGAAGAGCAAGCGCGGCCUUUGUUUCUAGAAUAGCCAGUGCGACUUUGUUUGUAGGCACUUGUUAAUGCACGAGUUCCACAAUACAUUUCUGGAGACU[1] 8

>2134.T.C
UCCUUUGACUUUACAGAUUUAGUUUGCUUAGACGACAUCGGAAAGUUUGGCGAUAACGAAGAUAGUUUGAAUAAGUUCGGAGAAGACAAGAACUGGACUGUCUCCUGCUGAAACUGAAGAAUUGAGCGCUGGCACAGACCUAACGAUGGCUGGCGAGUGCGCGAGCGGCGCGAUAGCUCCGGACGCAUAUACCUUGUGACCUGAAACAGCCCAUAGGAGCGAAAGGACGAGGACAACUCAAAUAACGACGGCAGUAACGAAUAAUACAAGUAGGGCAAUUGUAAGUUUGGCGGACGGAGUAGUACCUUCCGCGACUCAAAUGGCUUUUGUAGCAGUUACCACAACUUGCGGGUCAAUUUCGGAGACUUGACAAGCGGAAGUGAGAAGAGCAAGCGCGGCCUUUGUUUCUAGAAUAGCCAGUGCGACUUUGUUUGUAGGCACUUGUUAAUGCACGAGUUCCACAAUACAUUUCUGGAGACU[1] 9

>2138.A.G
UCCUUUGACUUUACAGAUUUAGUUUGCUUAGACGACAUCGGAAAGUUUGGCGAUAACGAAGAUAGUUUGAAUAAGUUCGGAGAAGACAAGAACUGGACUGUCUCCUGCUGAAACUGAAGAAUUGAGCGCUGGCACAGACCUAACGAUGGCUGGCGAGUGCGCGAGCGGCACGACAGCUCCGGACGCAUAUACCUUGUGACCUGAAACAGCCCAUAGGAGCGAAAGGACGAGGACAACUCAAAUAACGACGGCAGUAACGAAUAAUACAAGUAGGGCAAUUGUAAGUUUGGCGGACGGAGUAGUACCUUCCGCGACUCAAAUGGCUUUUGUAGCAGUUACCACAACUUGCGGGUCAAUUUCGGAGACUUGACAAGCGGAAGUGAGAAGAGCAAGCGCGGCCUUUGUUUCUAGAAUAGCCAGUGCGACUUUGUUUGUAGGCACUUGUUAAUGCACGAGUUCCACAAUACAUUUCUGGAGACU[1] 10

>2146.C.T
UCCUUUGACUUUACAGAUUUAGUUUGCUUAGACGACAUCGGAAAGUUUGGCGAUAACGAAGAUAGUUUGAAUAAGUUCGGAGAAGACAAGAACUGGACUGUCUCCUGCUGAAACUGAAGAAUUGAGCGCUGGCACAGACCUAACGAUGGCUGGCGAGUGCGCGAGCGGCACGAUAGCUCCGAACGCAUAUACCUUGUGACCUGAAACAGCCCAUAGGAGCGAAAGGACGAGGACAACUCAAAUAACGACGGCAGUAACGAAUAAUACAAGUAGGGCAAUUGUAAGUUUGGCGGACGGAGUAGUACCUUCCGCGACUCAAAUGGCUUUUGUAGCAGUUACCACAACUUGCGGGUCAAUUUCGGAGACUUGACAAGCGGAAGUGAGAAGAGCAAGCGCGGCCUUUGUUUCUAGAAUAGCCAGUGCGACUUUGUUUGUAGGCACUUGUUAAUGCACGAGUUCCACAAUACAUUUCUGGAGACU[1] 11

>2147.T.A
UCCUUUGACUUUACAGAUUUAGUUUGCUUAGACGACAUCGGAAAGUUUGGCGAUAACGAAGAUAGUUUGAAUAAGUUCGGAGAAGACAAGAACUGGACUGUCUCCUGCUGAAACUGAAGAAUUGAGCGCUGGCACAGACCUAACGAUGGCUGGCGAGUGCGCGAGCGGCACGAUAGCUCCGGUCGCAUAUACCUUGUGACCUGAAACAGCCCAUAGGAGCGAAAGGACGAGGACAACUCAAAUAACGACGGCAGUAACGAAUAAUACAAGUAGGGCAAUUGUAAGUUUGGCGGACGGAGUAGUACCUUCCGCGACUCAAAUGGCUUUUGUAGCAGUUACCACAACUUGCGGGUCAAUUUCGGAGACUUGACAAGCGGAAGUGAGAAGAGCAAGCGCGGCCUUUGUUUCUAGAAUAGCCAGUGCGACUUUGUUUGUAGGCACUUGUUAAUGCACGAGUUCCACAAUACAUUUCUGGAGACU[1] 12

>2152.A.G
UCCUUUGACUUUACAGAUUUAGUUUGCUUAGACGACAUCGGAAAGUUUGGCGAUAACGAAGAUAGUUUGAAUAAGUUCGGAGAAGACAAGAACUGGACUGUCUCCUGCUGAAACUGAAGAAUUGAGCGCUGGCACAGACCUAACGAUGGCUGGCGAGUGCGCGAGCGGCACGAUAGCUCCGGACGCACAUACCUUGUGACCUGAAACAGCCCAUAGGAGCGAAAGGACGAGGACAACUCAAAUAACGACGGCAGUAACGAAUAAUACAAGUAGGGCAAUUGUAAGUUUGGCGGACGGAGUAGUACCUUCCGCGACUCAAAUGGCUUUUGUAGCAGUUACCACAACUUGCGGGUCAAUUUCGGAGACUUGACAAGCGGAAGUGAGAAGAGCAAGCGCGGCCUUUGUUUCUAGAAUAGCCAGUGCGACUUUGUUUGUAGGCACUUGUUAAUGCACGAGUUCCACAAUACAUUUCUGGAGACU[1] 13

>2158.A.G
UCCUUUGACUUUACAGAUUUAGUUUGCUUAGACGACAUCGGAAAGUUUGGCGAUAACGAAGAUAGUUUGAAUAAGUUCGGAGAAGACAAGAACUGGACUGUCUCCUGCUGAAACUGAAGAAUUGAGCGCUGGCACAGACCUAACGAUGGCUGGCGAGUGCGCGAGCGGCACGAUAGCUCCGGACGCAUAUACCCUGUGACCUGAAACAGCCCAUAGGAGCGAAAGGACGAGGACAACUCAAAUAACGACGGCAGUAACGAAUAAUACAAGUAGGGCAAUUGUAAGUUUGGCGGACGGAGUAGUACCUUCCGCGACUCAAAUGGCUUUUGUAGCAGUUACCACAACUUGCGGGUCAAUUUCGGAGACUUGACAAGCGGAAGUGAGAAGAGCAAGCGCGGCCUUUGUUUCUAGAAUAGCCAGUGCGACUUUGUUUGUAGGCACUUGUUAAUGCACGAGUUCCACAAUACAUUUCUGGAGACU[1] 14

>2207.A.G
UCCUUUGACUUUACAGAUUUAGUUUGCUUAGACGACAUCGGAAAGUUUGGCGAUAACGAAGAUAGUUUGAAUAAGUUCGGAGAAGACAAGAACUGGACUGUCUCCUGCUGAAACUGAAGAAUUGAGCGCUGGCACAGACCUAACGAUGGCUGGCGAGUGCGCGAGCGGCACGAUAGCUCCGGACGCAUAUACCUUGUGACCUGAAACAGCCCAUAGGAGCGAAAGGACGAGGACAACUCAAACAACGACGGCAGUAACGAAUAAUACAAGUAGGGCAAUUGUAAGUUUGGCGGACGGAGUAGUACCUUCCGCGACUCAAAUGGCUUUUGUAGCAGUUACCACAACUUGCGGGUCAAUUUCGGAGACUUGACAAGCGGAAGUGAGAAGAGCAAGCGCGGCCUUUGUUUCUAGAAUAGCCAGUGCGACUUUGUUUGUAGGCACUUGUUAAUGCACGAGUUCCACAAUACAUUUCUGGAGACU[1] 15

>2264.A.G
UCCUUUGACUUUACAGAUUUAGUUUGCUUAGACGACAUCGGAAAGUUUGGCGAUAACGAAGAUAGUUUGAAUAAGUUCGGAGAAGACAAGAACUGGACUGUCUCCUGCUGAAACUGAAGAAUUGAGCGCUGGCACAGACCUAACGAUGGCUGGCGAGUGCGCGAGCGGCACGAUAGCUCCGGACGCAUAUACCUUGUGACCUGAAACAGCCCAUAGGAGCGAAAGGACGAGGACAACUCAAAUAACGACGGCAGUAACGAAUAAUACAAGUAGGGCAAUUGUAAGUUUGGCGGACGGAGCAGUACCUUCCGCGACUCAAAUGGCUUUUGUAGCAGUUACCACAACUUGCGGGUCAAUUUCGGAGACUUGACAAGCGGAAGUGAGAAGAGCAAGCGCGGCCUUUGUUUCUAGAAUAGCCAGUGCGACUUUGUUUGUAGGCACUUGUUAAUGCACGAGUUCCACAAUACAUUUCUGGAGACU[1] 16

>2266.C.T
UCCUUUGACUUUACAGAUUUAGUUUGCUUAGACGACAUCGGAAAGUUUGGCGAUAACGAAGAUAGUUUGAAUAAGUUCGGAGAAGACAAGAACUGGACUGUCUCCUGCUGAAACUGAAGAAUUGAGCGCUGGCACAGACCUAACGAUGGCUGGCGAGUGCGCGAGCGGCACGAUAGCUCCGGACGCAUAUACCUUGUGACCUGAAACAGCCCAUAGGAGCGAAAGGACGAGGACAACUCAAAUAACGACGGCAGUAACGAAUAAUACAAGUAGGGCAAUUGUAAGUUUGGCGGACGGAGUAAUACCUUCCGCGACUCAAAUGGCUUUUGUAGCAGUUACCACAACUUGCGGGUCAAUUUCGGAGACUUGACAAGCGGAAGUGAGAAGAGCAAGCGCGGCCUUUGUUUCUAGAAUAGCCAGUGCGACUUUGUUUGUAGGCACUUGUUAAUGCACGAGUUCCACAAUACAUUUCUGGAGACU[1] 17

>2287.C.T
UCCUUUGACUUUACAGAUUUAGUUUGCUUAGACGACAUCGGAAAGUUUGGCGAUAACGAAGAUAGUUUGAAUAAGUUCGGAGAAGACAAGAACUGGACUGUCUCCUGCUGAAACUGAAGAAUUGAGCGCUGGCACAGACCUAACGAUGGCUGGCGAGUGCGCGAGCGGCACGAUAGCUCCGGACGCAUAUACCUUGUGACCUGAAACAGCCCAUAGGAGCGAAAGGACGAGGACAACUCAAAUAACGACGGCAGUAACGAAUAAUACAAGUAGGGCAAUUGUAAGUUUGGCGGACGGAGUAGUACCUUCCGCGACUCAAAUGACUUUUGUAGCAGUUACCACAACUUGCGGGUCAAUUUCGGAGACUUGACAAGCGGAAGUGAGAAGAGCAAGCGCGGCCUUUGUUUCUAGAAUAGCCAGUGCGACUUUGUUUGUAGGCACUUGUUAAUGCACGAGUUCCACAAUACAUUUCUGGAGACU[1] 18

>2311.A.G
UCCUUUGACUUUACAGAUUUAGUUUGCUUAGACGACAUCGGAAAGUUUGGCGAUAACGAAGAUAGUUUGAAUAAGUUCGGAGAAGACAAGAACUGGACUGUCUCCUGCUGAAACUGAAGAAUUGAGCGCUGGCACAGACCUAACGAUGGCUGGCGAGUGCGCGAGCGGCACGAUAGCUCCGGACGCAUAUACCUUGUGACCUGAAACAGCCCAUAGGAGCGAAAGGACGAGGACAACUCAAAUAACGACGGCAGUAACGAAUAAUACAAGUAGGGCAAUUGUAAGUUUGGCGGACGGAGUAGUACCUUCCGCGACUCAAAUGGCUUUUGUAGCAGUUACCACAACUCGCGGGUCAAUUUCGGAGACUUGACAAGCGGAAGUGAGAAGAGCAAGCGCGGCCUUUGUUUCUAGAAUAGCCAGUGCGACUUUGUUUGUAGGCACUUGUUAAUGCACGAGUUCCACAAUACAUUUCUGGAGACU[1] 19

>2312.C.T
UCCUUUGACUUUACAGAUUUAGUUUGCUUAGACGACAUCGGAAAGUUUGGCGAUAACGAAGAUAGUUUGAAUAAGUUCGGAGAAGACAAGAACUGGACUGUCUCCUGCUGAAACUGAAGAAUUGAGCGCUGGCACAGACCUAACGAUGGCUGGCGAGUGCGCGAGCGGCACGAUAGCUCCGGACGCAUAUACCUUGUGACCUGAAACAGCCCAUAGGAGCGAAAGGACGAGGACAACUCAAAUAACGACGGCAGUAACGAAUAAUACAAGUAGGGCAAUUGUAAGUUUGGCGGACGGAGUAGUACCUUCCGCGACUCAAAUGGCUUUUGUAGCAGUUACCACAACUUACGGGUCAAUUUCGGAGACUUGACAAGCGGAAGUGAGAAGAGCAAGCGCGGCCUUUGUUUCUAGAAUAGCCAGUGCGACUUUGUUUGUAGGCACUUGUUAAUGCACGAGUUCCACAAUACAUUUCUGGAGACU[1] 20

>2313.G.A
UCCUUUGACUUUACAGAUUUAGUUUGCUUAGACGACAUCGGAAAGUUUGGCGAUAACGAAGAUAGUUUGAAUAAGUUCGGAGAAGACAAGAACUGGACUGUCUCCUGCUGAAACUGAAGAAUUGAGCGCUGGCACAGACCUAACGAUGGCUGGCGAGUGCGCGAGCGGCACGAUAGCUCCGGACGCAUAUACCUUGUGACCUGAAACAGCCCAUAGGAGCGAAAGGACGAGGACAACUCAAAUAACGACGGCAGUAACGAAUAAUACAAGUAGGGCAAUUGUAAGUUUGGCGGACGGAGUAGUACCUUCCGCGACUCAAAUGGCUUUUGUAGCAGUUACCACAACUUGUGGGUCAAUUUCGGAGACUUGACAAGCGGAAGUGAGAAGAGCAAGCGCGGCCUUUGUUUCUAGAAUAGCCAGUGCGACUUUGUUUGUAGGCACUUGUUAAUGCACGAGUUCCACAAUACAUUUCUGGAGACU[1] 21

>2314.C.T
UCCUUUGACUUUACAGAUUUAGUUUGCUUAGACGACAUCGGAAAGUUUGGCGAUAACGAAGAUAGUUUGAAUAAGUUCGGAGAAGACAAGAACUGGACUGUCUCCUGCUGAAACUGAAGAAUUGAGCGCUGGCACAGACCUAACGAUGGCUGGCGAGUGCGCGAGCGGCACGAUAGCUCCGGACGCAUAUACCUUGUGACCUGAAACAGCCCAUAGGAGCGAAAGGACGAGGACAACUCAAAUAACGACGGCAGUAACGAAUAAUACAAGUAGGGCAAUUGUAAGUUUGGCGGACGGAGUAGUACCUUCCGCGACUCAAAUGGCUUUUGUAGCAGUUACCACAACUUGCAGGUCAAUUUCGGAGACUUGACAAGCGGAAGUGAGAAGAGCAAGCGCGGCCUUUGUUUCUAGAAUAGCCAGUGCGACUUUGUUUGUAGGCACUUGUUAAUGCACGAGUUCCACAAUACAUUUCUGGAGACU[1] 22

>2324.G.T
UCCUUUGACUUUACAGAUUUAGUUUGCUUAGACGACAUCGGAAAGUUUGGCGAUAACGAAGAUAGUUUGAAUAAGUUCGGAGAAGACAAGAACUGGACUGUCUCCUGCUGAAACUGAAGAAUUGAGCGCUGGCACAGACCUAACGAUGGCUGGCGAGUGCGCGAGCGGCACGAUAGCUCCGGACGCAUAUACCUUGUGACCUGAAACAGCCCAUAGGAGCGAAAGGACGAGGACAACUCAAAUAACGACGGCAGUAACGAAUAAUACAAGUAGGGCAAUUGUAAGUUUGGCGGACGGAGUAGUACCUUCCGCGACUCAAAUGGCUUUUGUAGCAGUUACCACAACUUGCGGGUCAAUUUAGGAGACUUGACAAGCGGAAGUGAGAAGAGCAAGCGCGGCCUUUGUUUCUAGAAUAGCCAGUGCGACUUUGUUUGUAGGCACUUGUUAAUGCACGAGUUCCACAAUACAUUUCUGGAGACU[1] 23

>2332.A.G
UCCUUUGACUUUACAGAUUUAGUUUGCUUAGACGACAUCGGAAAGUUUGGCGAUAACGAAGAUAGUUUGAAUAAGUUCGGAGAAGACAAGAACUGGACUGUCUCCUGCUGAAACUGAAGAAUUGAGCGCUGGCACAGACCUAACGAUGGCUGGCGAGUGCGCGAGCGGCACGAUAGCUCCGGACGCAUAUACCUUGUGACCUGAAACAGCCCAUAGGAGCGAAAGGACGAGGACAACUCAAAUAACGACGGCAGUAACGAAUAAUACAAGUAGGGCAAUUGUAAGUUUGGCGGACGGAGUAGUACCUUCCGCGACUCAAAUGGCUUUUGUAGCAGUUACCACAACUUGCGGGUCAAUUUCGGAGACUCGACAAGCGGAAGUGAGAAGAGCAAGCGCGGCCUUUGUUUCUAGAAUAGCCAGUGCGACUUUGUUUGUAGGCACUUGUUAAUGCACGAGUUCCACAAUACAUUUCUGGAGACU[1] 24

>2335.G.T
UCCUUUGACUUUACAGAUUUAGUUUGCUUAGACGACAUCGGAAAGUUUGGCGAUAACGAAGAUAGUUUGAAUAAGUUCGGAGAAGACAAGAACUGGACUGUCUCCUGCUGAAACUGAAGAAUUGAGCGCUGGCACAGACCUAACGAUGGCUGGCGAGUGCGCGAGCGGCACGAUAGCUCCGGACGCAUAUACCUUGUGACCUGAAACAGCCCAUAGGAGCGAAAGGACGAGGACAACUCAAAUAACGACGGCAGUAACGAAUAAUACAAGUAGGGCAAUUGUAAGUUUGGCGGACGGAGUAGUACCUUCCGCGACUCAAAUGGCUUUUGUAGCAGUUACCACAACUUGCGGGUCAAUUUCGGAGACUUGAAAAGCGGAAGUGAGAAGAGCAAGCGCGGCCUUUGUUUCUAGAAUAGCCAGUGCGACUUUGUUUGUAGGCACUUGUUAAUGCACGAGUUCCACAAUACAUUUCUGGAGACU[1] 25

>2338.C.T
UCCUUUGACUUUACAGAUUUAGUUUGCUUAGACGACAUCGGAAAGUUUGGCGAUAACGAAGAUAGUUUGAAUAAGUUCGGAGAAGACAAGAACUGGACUGUCUCCUGCUGAAACUGAAGAAUUGAGCGCUGGCACAGACCUAACGAUGGCUGGCGAGUGCGCGAGCGGCACGAUAGCUCCGGACGCAUAUACCUUGUGACCUGAAACAGCCCAUAGGAGCGAAAGGACGAGGACAACUCAAAUAACGACGGCAGUAACGAAUAAUACAAGUAGGGCAAUUGUAAGUUUGGCGGACGGAGUAGUACCUUCCGCGACUCAAAUGGCUUUUGUAGCAGUUACCACAACUUGCGGGUCAAUUUCGGAGACUUGACAAACGGAAGUGAGAAGAGCAAGCGCGGCCUUUGUUUCUAGAAUAGCCAGUGCGACUUUGUUUGUAGGCACUUGUUAAUGCACGAGUUCCACAAUACAUUUCUGGAGACU[1] 26

>2341.C.T
UCCUUUGACUUUACAGAUUUAGUUUGCUUAGACGACAUCGGAAAGUUUGGCGAUAACGAAGAUAGUUUGAAUAAGUUCGGAGAAGACAAGAACUGGACUGUCUCCUGCUGAAACUGAAGAAUUGAGCGCUGGCACAGACCUAACGAUGGCUGGCGAGUGCGCGAGCGGCACGAUAGCUCCGGACGCAUAUACCUUGUGACCUGAAACAGCCCAUAGGAGCGAAAGGACGAGGACAACUCAAAUAACGACGGCAGUAACGAAUAAUACAAGUAGGGCAAUUGUAAGUUUGGCGGACGGAGUAGUACCUUCCGCGACUCAAAUGGCUUUUGUAGCAGUUACCACAACUUGCGGGUCAAUUUCGGAGACUUGACAAGCGAAAGUGAGAAGAGCAAGCGCGGCCUUUGUUUCUAGAAUAGCCAGUGCGACUUUGUUUGUAGGCACUUGUUAAUGCACGAGUUCCACAAUACAUUUCUGGAGACU[1] 27

>2357.C.T
UCCUUUGACUUUACAGAUUUAGUUUGCUUAGACGACAUCGGAAAGUUUGGCGAUAACGAAGAUAGUUUGAAUAAGUUCGGAGAAGACAAGAACUGGACUGUCUCCUGCUGAAACUGAAGAAUUGAGCGCUGGCACAGACCUAACGAUGGCUGGCGAGUGCGCGAGCGGCACGAUAGCUCCGGACGCAUAUACCUUGUGACCUGAAACAGCCCAUAGGAGCGAAAGGACGAGGACAACUCAAAUAACGACGGCAGUAACGAAUAAUACAAGUAGGGCAAUUGUAAGUUUGGCGGACGGAGUAGUACCUUCCGCGACUCAAAUGGCUUUUGUAGCAGUUACCACAACUUGCGGGUCAAUUUCGGAGACUUGACAAGCGGAAGUGAGAAGAGCAAACGCGGCCUUUGUUUCUAGAAUAGCCAGUGCGACUUUGUUUGUAGGCACUUGUUAAUGCACGAGUUCCACAAUACAUUUCUGGAGACU[1] 28

>2361.C.G
UCCUUUGACUUUACAGAUUUAGUUUGCUUAGACGACAUCGGAAAGUUUGGCGAUAACGAAGAUAGUUUGAAUAAGUUCGGAGAAGACAAGAACUGGACUGUCUCCUGCUGAAACUGAAGAAUUGAGCGCUGGCACAGACCUAACGAUGGCUGGCGAGUGCGCGAGCGGCACGAUAGCUCCGGACGCAUAUACCUUGUGACCUGAAACAGCCCAUAGGAGCGAAAGGACGAGGACAACUCAAAUAACGACGGCAGUAACGAAUAAUACAAGUAGGGCAAUUGUAAGUUUGGCGGACGGAGUAGUACCUUCCGCGACUCAAAUGGCUUUUGUAGCAGUUACCACAACUUGCGGGUCAAUUUCGGAGACUUGACAAGCGGAAGUGAGAAGAGCAAGCGCCGCCUUUGUUUCUAGAAUAGCCAGUGCGACUUUGUUUGUAGGCACUUGUUAAUGCACGAGUUCCACAAUACAUUUCUGGAGACU[1] 29

>2362.C.T
UCCUUUGACUUUACAGAUUUAGUUUGCUUAGACGACAUCGGAAAGUUUGGCGAUAACGAAGAUAGUUUGAAUAAGUUCGGAGAAGACAAGAACUGGACUGUCUCCUGCUGAAACUGAAGAAUUGAGCGCUGGCACAGACCUAACGAUGGCUGGCGAGUGCGCGAGCGGCACGAUAGCUCCGGACGCAUAUACCUUGUGACCUGAAACAGCCCAUAGGAGCGAAAGGACGAGGACAACUCAAAUAACGACGGCAGUAACGAAUAAUACAAGUAGGGCAAUUGUAAGUUUGGCGGACGGAGUAGUACCUUCCGCGACUCAAAUGGCUUUUGUAGCAGUUACCACAACUUGCGGGUCAAUUUCGGAGACUUGACAAGCGGAAGUGAGAAGAGCAAGCGCGACCUUUGUUUCUAGAAUAGCCAGUGCGACUUUGUUUGUAGGCACUUGUUAAUGCACGAGUUCCACAAUACAUUUCUGGAGACU[1] 30

>2372.G.T
UCCUUUGACUUUACAGAUUUAGUUUGCUUAGACGACAUCGGAAAGUUUGGCGAUAACGAAGAUAGUUUGAAUAAGUUCGGAGAAGACAAGAACUGGACUGUCUCCUGCUGAAACUGAAGAAUUGAGCGCUGGCACAGACCUAACGAUGGCUGGCGAGUGCGCGAGCGGCACGAUAGCUCCGGACGCAUAUACCUUGUGACCUGAAACAGCCCAUAGGAGCGAAAGGACGAGGACAACUCAAAUAACGACGGCAGUAACGAAUAAUACAAGUAGGGCAAUUGUAAGUUUGGCGGACGGAGUAGUACCUUCCGCGACUCAAAUGGCUUUUGUAGCAGUUACCACAACUUGCGGGUCAAUUUCGGAGACUUGACAAGCGGAAGUGAGAAGAGCAAGCGCGGCCUUUGUUUAUAGAAUAGCCAGUGCGACUUUGUUUGUAGGCACUUGUUAAUGCACGAGUUCCACAAUACAUUUCUGGAGACU[1] 31

>2386.C.T
UCCUUUGACUUUACAGAUUUAGUUUGCUUAGACGACAUCGGAAAGUUUGGCGAUAACGAAGAUAGUUUGAAUAAGUUCGGAGAAGACAAGAACUGGACUGUCUCCUGCUGAAACUGAAGAAUUGAGCGCUGGCACAGACCUAACGAUGGCUGGCGAGUGCGCGAGCGGCACGAUAGCUCCGGACGCAUAUACCUUGUGACCUGAAACAGCCCAUAGGAGCGAAAGGACGAGGACAACUCAAAUAACGACGGCAGUAACGAAUAAUACAAGUAGGGCAAUUGUAAGUUUGGCGGACGGAGUAGUACCUUCCGCGACUCAAAUGGCUUUUGUAGCAGUUACCACAACUUGCGGGUCAAUUUCGGAGACUUGACAAGCGGAAGUGAGAAGAGCAAGCGCGGCCUUUGUUUCUAGAAUAGCCAGUACGACUUUGUUUGUAGGCACUUGUUAAUGCACGAGUUCCACAAUACAUUUCUGGAGACU[1] 32

>2393.A.G
UCCUUUGACUUUACAGAUUUAGUUUGCUUAGACGACAUCGGAAAGUUUGGCGAUAACGAAGAUAGUUUGAAUAAGUUCGGAGAAGACAAGAACUGGACUGUCUCCUGCUGAAACUGAAGAAUUGAGCGCUGGCACAGACCUAACGAUGGCUGGCGAGUGCGCGAGCGGCACGAUAGCUCCGGACGCAUAUACCUUGUGACCUGAAACAGCCCAUAGGAGCGAAAGGACGAGGACAACUCAAAUAACGACGGCAGUAACGAAUAAUACAAGUAGGGCAAUUGUAAGUUUGGCGGACGGAGUAGUACCUUCCGCGACUCAAAUGGCUUUUGUAGCAGUUACCACAACUUGCGGGUCAAUUUCGGAGACUUGACAAGCGGAAGUGAGAAGAGCAAGCGCGGCCUUUGUUUCUAGAAUAGCCAGUGCGACUUCGUUUGUAGGCACUUGUUAAUGCACGAGUUCCACAAUACAUUUCUGGAGACU[1] 33

>2397.A.G
UCCUUUGACUUUACAGAUUUAGUUUGCUUAGACGACAUCGGAAAGUUUGGCGAUAACGAAGAUAGUUUGAAUAAGUUCGGAGAAGACAAGAACUGGACUGUCUCCUGCUGAAACUGAAGAAUUGAGCGCUGGCACAGACCUAACGAUGGCUGGCGAGUGCGCGAGCGGCACGAUAGCUCCGGACGCAUAUACCUUGUGACCUGAAACAGCCCAUAGGAGCGAAAGGACGAGGACAACUCAAAUAACGACGGCAGUAACGAAUAAUACAAGUAGGGCAAUUGUAAGUUUGGCGGACGGAGUAGUACCUUCCGCGACUCAAAUGGCUUUUGUAGCAGUUACCACAACUUGCGGGUCAAUUUCGGAGACUUGACAAGCGGAAGUGAGAAGAGCAAGCGCGGCCUUUGUUUCUAGAAUAGCCAGUGCGACUUUGUUCGUAGGCACUUGUUAAUGCACGAGUUCCACAAUACAUUUCUGGAGACU[1] 34

>2398.C.T
UCCUUUGACUUUACAGAUUUAGUUUGCUUAGACGACAUCGGAAAGUUUGGCGAUAACGAAGAUAGUUUGAAUAAGUUCGGAGAAGACAAGAACUGGACUGUCUCCUGCUGAAACUGAAGAAUUGAGCGCUGGCACAGACCUAACGAUGGCUGGCGAGUGCGCGAGCGGCACGAUAGCUCCGGACGCAUAUACCUUGUGACCUGAAACAGCCCAUAGGAGCGAAAGGACGAGGACAACUCAAAUAACGACGGCAGUAACGAAUAAUACAAGUAGGGCAAUUGUAAGUUUGGCGGACGGAGUAGUACCUUCCGCGACUCAAAUGGCUUUUGUAGCAGUUACCACAACUUGCGGGUCAAUUUCGGAGACUUGACAAGCGGAAGUGAGAAGAGCAAGCGCGGCCUUUGUUUCUAGAAUAGCCAGUGCGACUUUGUUUAUAGGCACUUGUUAAUGCACGAGUUCCACAAUACAUUUCUGGAGACU[1] 35

>2401.C.T
UCCUUUGACUUUACAGAUUUAGUUUGCUUAGACGACAUCGGAAAGUUUGGCGAUAACGAAGAUAGUUUGAAUAAGUUCGGAGAAGACAAGAACUGGACUGUCUCCUGCUGAAACUGAAGAAUUGAGCGCUGGCACAGACCUAACGAUGGCUGGCGAGUGCGCGAGCGGCACGAUAGCUCCGGACGCAUAUACCUUGUGACCUGAAACAGCCCAUAGGAGCGAAAGGACGAGGACAACUCAAAUAACGACGGCAGUAACGAAUAAUACAAGUAGGGCAAUUGUAAGUUUGGCGGACGGAGUAGUACCUUCCGCGACUCAAAUGGCUUUUGUAGCAGUUACCACAACUUGCGGGUCAAUUUCGGAGACUUGACAAGCGGAAGUGAGAAGAGCAAGCGCGGCCUUUGUUUCUAGAAUAGCCAGUGCGACUUUGUUUGUAAGCACUUGUUAAUGCACGAGUUCCACAAUACAUUUCUGGAGACU[1] 36

>2407.A.T
UCCUUUGACUUUACAGAUUUAGUUUGCUUAGACGACAUCGGAAAGUUUGGCGAUAACGAAGAUAGUUUGAAUAAGUUCGGAGAAGACAAGAACUGGACUGUCUCCUGCUGAAACUGAAGAAUUGAGCGCUGGCACAGACCUAACGAUGGCUGGCGAGUGCGCGAGCGGCACGAUAGCUCCGGACGCAUAUACCUUGUGACCUGAAACAGCCCAUAGGAGCGAAAGGACGAGGACAACUCAAAUAACGACGGCAGUAACGAAUAAUACAAGUAGGGCAAUUGUAAGUUUGGCGGACGGAGUAGUACCUUCCGCGACUCAAAUGGCUUUUGUAGCAGUUACCACAACUUGCGGGUCAAUUUCGGAGACUUGACAAGCGGAAGUGAGAAGAGCAAGCGCGGCCUUUGUUUCUAGAAUAGCCAGUGCGACUUUGUUUGUAGGCACUAGUUAAUGCACGAGUUCCACAAUACAUUUCUGGAGACU[1] 37

>2417.G.T
UCCUUUGACUUUACAGAUUUAGUUUGCUUAGACGACAUCGGAAAGUUUGGCGAUAACGAAGAUAGUUUGAAUAAGUUCGGAGAAGACAAGAACUGGACUGUCUCCUGCUGAAACUGAAGAAUUGAGCGCUGGCACAGACCUAACGAUGGCUGGCGAGUGCGCGAGCGGCACGAUAGCUCCGGACGCAUAUACCUUGUGACCUGAAACAGCCCAUAGGAGCGAAAGGACGAGGACAACUCAAAUAACGACGGCAGUAACGAAUAAUACAAGUAGGGCAAUUGUAAGUUUGGCGGACGGAGUAGUACCUUCCGCGACUCAAAUGGCUUUUGUAGCAGUUACCACAACUUGCGGGUCAAUUUCGGAGACUUGACAAGCGGAAGUGAGAAGAGCAAGCGCGGCCUUUGUUUCUAGAAUAGCCAGUGCGACUUUGUUUGUAGGCACUUGUUAAUGCAAGAGUUCCACAAUACAUUUCUGGAGACU[1] 38

>2444.A.G
UCCUUUGACUUUACAGAUUUAGUUUGCUUAGACGACAUCGGAAAGUUUGGCGAUAACGAAGAUAGUUUGAAUAAGUUCGGAGAAGACAAGAACUGGACUGUCUCCUGCUGAAACUGAAGAAUUGAGCGCUGGCACAGACCUAACGAUGGCUGGCGAGUGCGCGAGCGGCACGAUAGCUCCGGACGCAUAUACCUUGUGACCUGAAACAGCCCAUAGGAGCGAAAGGACGAGGACAACUCAAAUAACGACGGCAGUAACGAAUAAUACAAGUAGGGCAAUUGUAAGUUUGGCGGACGGAGUAGUACCUUCCGCGACUCAAAUGGCUUUUGUAGCAGUUACCACAACUUGCGGGUCAAUUUCGGAGACUUGACAAGCGGAAGUGAGAAGAGCAAGCGCGGCCUUUGUUUCUAGAAUAGCCAGUGCGACUUUGUUUGUAGGCACUUGUUAAUGCACGAGUUCCACAAUACAUUUCUGGAGACC
