# Supplementary material for: Love the one you’re with: replicate viral adaptations converge on the same phenotypic change
Source: PeerJ. 2016 Jul 19;4:e2227. doi: 10.7717/peerj.2227 (PMC4958007; doi:10.7717/peerj.2227)
Supplement: Supplemental Information 3 [file peerj-04-2227-s003.zip › Markdown_detailed_anlaysis_code_and_data_minor_revisions/Data/DE_RNA_min_free_energies.txt]

mut	mfe
Wildtype	-127.4
1979.T.C	-128.7
1986.C.T	-127.1
2029.C.T	-126
2088.C.T	-127.6
2094.A.G	-126.3
2100.T.C	-127
2131.C.T	-125.9
2134.T.C	-131.2
2138.A.G	-127.9
2146.C.T	-126.5
2147.T.A	-130.4
2152.A.G	-127.4
2158.A.G	-129.5
2207.A.G	-128.9
2264.A.G	-128.6
2266.C.T	-127.1
2287.C.T	-127.4
2311.A.G	-125.4
2312.C.T	-122.8
2313.G.A	-126
2314.C.T	-128.2
2324.G.T	-127.4
2332.A.G	-129.4
2335.G.T	-123.8
2338.C.T	-124.1
2341.C.T	-125
2357.C.T	-125.1
2361.C.G	-128.1
2362.C.T	-124.6
2372.G.T	-127.4
2386.C.T	-124.1
2393.A.G	-129.1
2397.A.G	-128.4
2398.C.T	-125.3
2401.C.T	-124.2
2407.A.T	-125.4
2417.G.T	-127.8
2444.A.G	-127.4
