# Supplementary material for: Love the one you’re with: replicate viral adaptations converge on the same phenotypic change
Source: PeerJ. 2016 Jul 19;4:e2227. doi: 10.7717/peerj.2227 (PMC4958007; doi:10.7717/peerj.2227)
Supplement: Supplemental Information 3 [file peerj-04-2227-s003.zip › Markdown_detailed_anlaysis_code_and_data_minor_revisions/Data/good_data_ISO.txt]

Acc	Run	Run_454_ID	Region	Loc	RawLength	RocheLC	RocheRC	RocheLength	AdapterLC	AdapterRC	AdapterLength	FPrimer_Code	FPErr	RPrimer_Code	RPErr	FTag_Code	FTErr	RTag_Code	RTErr	Sample	Amplicon	Dir	GoodRead
G7BP9S302EJIC2	CombinedRun	G7BP9S3	02	EJIC2	415	5	414	410	55	338	284	ID11-U1-p1	0	ID11-U2-p1	0	454Ti-U1-MID14	21	454Ti-U2-MID8	0	10_90_B1dF51_B4EF3221	p1	F	TRUE
G7BP9S302EZKM4	CombinedRun	G7BP9S3	02	EZKM4	415	5	414	410	55	338	284	ID11-U1-p1	0	ID11-U2-p1	0	454Ti-U1-MID14	21	454Ti-U2-MID8	0	10_90_B1dF51_B4EF3221	p1	F	TRUE
G7BP9S302DTUYK	CombinedRun	G7BP9S3	02	DTUYK	416	5	415	411	55	339	285	ID11-U1-p1	0	ID11-U2-p1	0	454Ti-U1-MID14	21	454Ti-U2-MID8	0	10_90_B1dF51_B4EF3221	p1	F	TRUE
G7BP9S302DCKJH	CombinedRun	G7BP9S3	02	DCKJH	416	5	415	411	56	340	285	ID11-U2-p1	0	ID11-U1-p1	0	454Ti-U2-MID8	21	454Ti-U1-MID14	0	10_90_B1dF51_B4EF3221	p1	C	TRUE
G7BP9S302C0K64	CombinedRun	G7BP9S3	02	C0K64	416	5	415	411	56	340	285	ID11-U2-p1	0	ID11-U1-p1	0	454Ti-U2-MID8	21	454Ti-U1-MID14	0	10_90_B1dF51_B4EF3221	p1	C	TRUE
G7BP9S302DLRIC	CombinedRun	G7BP9S3	02	DLRIC	417	5	416	412	56	340	285	ID11-U2-p1	0	ID11-U1-p1	1	454Ti-U2-MID8	21	454Ti-U1-MID14	0	10_90_B1dF51_B4EF3221	p1	C	TRUE
G7BP9S302EZVJ1	CombinedRun	G7BP9S3	02	EZVJ1	416	5	415	411	56	340	285	ID11-U2-p1	0	ID11-U1-p1	0	454Ti-U2-MID8	21	454Ti-U1-MID14	0	10_90_B1dF51_B4EF3221	p1	C	TRUE
G7BP9S302DNOND	CombinedRun	G7BP9S3	02	DNOND	415	5	414	410	55	338	284	ID11-U1-p1	0	ID11-U2-p1	0	454Ti-U1-MID14	21	454Ti-U2-MID8	0	10_90_B1dF51_B4EF3221	p1	F	TRUE
G7BP9S302D757B	CombinedRun	G7BP9S3	02	D757B	415	5	415	411	56	340	285	ID11-U2-p1	0	ID11-U1-p1	0	454Ti-U2-MID8	21	454Ti-U1-MID14	0	10_90_B1dF51_B4EF3221	p1	C	TRUE
G7BP9S302EWFDY	CombinedRun	G7BP9S3	02	EWFDY	416	5	415	411	55	339	285	ID11-U1-p1	0	ID11-U2-p1	0	454Ti-U1-MID14	21	454Ti-U2-MID8	0	10_90_B1dF51_B4EF3221	p1	F	TRUE
G7BP9S302DU3RX	CombinedRun	G7BP9S3	02	DU3RX	416	5	415	411	56	340	285	ID11-U2-p1	0	ID11-U1-p1	0	454Ti-U2-MID8	21	454Ti-U1-MID14	0	10_90_B1dF51_B4EF3221	p1	C	TRUE
G7BP9S302D18WX	CombinedRun	G7BP9S3	02	D18WX	416	5	415	411	55	339	285	ID11-U1-p1	0	ID11-U2-p1	0	454Ti-U1-MID14	21	454Ti-U2-MID8	0	10_90_B1dF51_B4EF3221	p1	F	TRUE
G7BP9S302DKJ9J	CombinedRun	G7BP9S3	02	DKJ9J	416	5	415	411	55	339	285	ID11-U1-p1	0	ID11-U2-p1	0	454Ti-U1-MID14	21	454Ti-U2-MID8	0	10_90_B1dF51_B4EF3221	p1	F	TRUE
G7BP9S302EVFXQ	CombinedRun	G7BP9S3	02	EVFXQ	415	5	414	410	55	338	284	ID11-U1-p1	0	ID11-U2-p1	0	454Ti-U1-MID14	21	454Ti-U2-MID8	0	10_90_B1dF51_B4EF3221	p1	F	TRUE
G7BP9S302EX7Z8	CombinedRun	G7BP9S3	02	EX7Z8	415	5	414	410	55	338	284	ID11-U1-p1	0	ID11-U2-p1	0	454Ti-U1-MID14	21	454Ti-U2-MID8	0	10_90_B1dF51_B4EF3221	p1	F	TRUE
G7BP9S302DJXYC	CombinedRun	G7BP9S3	02	DJXYC	417	5	416	412	56	341	286	ID11-U2-p1	0	ID11-U1-p1	0	454Ti-U2-MID8	21	454Ti-U1-MID14	0	10_90_B1dF51_B4EF3221	p1	C	TRUE
G7BP9S302DAYQ6	CombinedRun	G7BP9S3	02	DAYQ6	417	5	415	411	55	339	285	ID11-U1-p1	0	ID11-U2-p1	0	454Ti-U1-MID14	21	454Ti-U2-MID8	0	10_90_B1dF51_B4EF3221	p1	F	TRUE
G7BP9S302D7UU5	CombinedRun	G7BP9S3	02	D7UU5	416	5	416	412	56	341	286	ID11-U2-p1	0	ID11-U1-p1	0	454Ti-U2-MID8	21	454Ti-U1-MID14	0	10_90_B1dF51_B4EF3221	p1	C	TRUE
G7BP9S302DPNLL	CombinedRun	G7BP9S3	02	DPNLL	417	5	416	412	56	341	286	ID11-U2-p1	1	ID11-U1-p1	0	454Ti-U2-MID8	22	454Ti-U1-MID14	0	10_90_B1dF51_B4EF3221	p1	C	TRUE
G7BP9S302DHXKD	CombinedRun	G7BP9S3	02	DHXKD	415	5	415	411	55	339	285	ID11-U1-p1	0	ID11-U2-p1	0	454Ti-U1-MID14	21	454Ti-U2-MID8	0	10_90_B1dF51_B4EF3221	p1	F	TRUE
G7BP9S302DA25K	CombinedRun	G7BP9S3	02	DA25K	417	5	416	412	56	341	286	ID11-U2-p1	0	ID11-U1-p1	0	454Ti-U2-MID8	21	454Ti-U1-MID14	0	10_90_B1dF51_B4EF3221	p1	C	TRUE
G7BP9S302DQBLE	CombinedRun	G7BP9S3	02	DQBLE	418	5	416	412	56	341	286	ID11-U2-p1	0	ID11-U1-p1	0	454Ti-U2-MID8	21	454Ti-U1-MID14	0	10_90_B1dF51_B4EF3221	p1	C	TRUE
G7BP9S302EKKJ2	CombinedRun	G7BP9S3	02	EKKJ2	416	5	415	411	55	339	285	ID11-U1-p1	0	ID11-U2-p1	0	454Ti-U1-MID14	21	454Ti-U2-MID8	0	10_90_B1dF51_B4EF3221	p1	F	TRUE
G7BP9S302C85OS	CombinedRun	G7BP9S3	02	C85OS	416	5	414	410	55	338	284	ID11-U1-p1	0	ID11-U2-p1	0	454Ti-U1-MID14	21	454Ti-U2-MID8	0	10_90_B1dF51_B4EF3221	p1	F	TRUE
G7BP9S302D8266	CombinedRun	G7BP9S3	02	D8266	416	5	415	411	56	340	285	ID11-U2-p1	0	ID11-U1-p1	0	454Ti-U2-MID8	21	454Ti-U1-MID14	0	10_90_B1dF51_B4EF3221	p1	C	TRUE
G7BP9S302EW1LK	CombinedRun	G7BP9S3	02	EW1LK	415	5	414	410	56	340	285	ID11-U2-p1	0	ID11-U1-p1	1	454Ti-U2-MID8	21	454Ti-U1-MID14	1	10_90_B1dF51_B4EF3221	p1	C	TRUE
G7BP9S302D2TAI	CombinedRun	G7BP9S3	02	D2TAI	414	5	412	408	55	337	283	ID11-U1-p1	0	ID11-U2-p1	0	454Ti-U1-MID14	21	454Ti-U2-MID8	1	10_90_B1dF51_B4EF3221	p1	F	TRUE
G7BP9S302EOHYX	CombinedRun	G7BP9S3	02	EOHYX	416	5	415	411	56	340	285	ID11-U2-p1	0	ID11-U1-p1	0	454Ti-U2-MID8	21	454Ti-U1-MID14	0	10_90_B1dF51_B4EF3221	p1	C	TRUE
G7BP9S302C63FX	CombinedRun	G7BP9S3	02	C63FX	416	5	411	407	55	339	285	ID11-U1-p1	0	ID11-U2-p1	2	454Ti-U1-MID14	21	454Ti-U2-MID8	1	10_90_B1dF51_B4EF3221	p1	F	TRUE
G7BP9S302EWSL9	CombinedRun	G7BP9S3	02	EWSL9	416	5	415	411	56	340	285	ID11-U2-p1	0	ID11-U1-p1	0	454Ti-U2-MID8	21	454Ti-U1-MID14	0	10_90_B1dF51_B4EF3221	p1	C	TRUE
G7BP9S302EY2V0	CombinedRun	G7BP9S3	02	EY2V0	416	5	415	411	55	339	285	ID11-U1-p1	0	ID11-U2-p1	0	454Ti-U1-MID14	21	454Ti-U2-MID8	0	10_90_B1dF51_B4EF3221	p1	F	TRUE
G7BP9S302C1MSB	CombinedRun	G7BP9S3	02	C1MSB	417	5	415	411	56	340	285	ID11-U2-p1	0	ID11-U1-p1	0	454Ti-U2-MID8	21	454Ti-U1-MID14	0	10_90_B1dF51_B4EF3221	p1	C	TRUE
G7BP9S302D5X2V	CombinedRun	G7BP9S3	02	D5X2V	415	5	414	410	55	338	284	ID11-U1-p1	0	ID11-U2-p1	0	454Ti-U1-MID14	21	454Ti-U2-MID8	0	10_90_B1dF51_B4EF3221	p1	F	TRUE
G7BP9S302EKJRH	CombinedRun	G7BP9S3	02	EKJRH	418	5	417	413	56	341	286	ID11-U2-p1	0	ID11-U1-p1	1	454Ti-U2-MID8	21	454Ti-U1-MID14	0	10_90_B1dF51_B4EF3221	p1	C	TRUE
G7BP9S302EFG7N	CombinedRun	G7BP9S3	02	EFG7N	415	5	415	411	55	339	285	ID11-U1-p1	0	ID11-U2-p1	0	454Ti-U1-MID14	21	454Ti-U2-MID8	0	10_90_B1dF51_B4EF3221	p1	F	TRUE
G7BP9S302DVNRS	CombinedRun	G7BP9S3	02	DVNRS	417	5	415	411	55	339	285	ID11-U1-p1	0	ID11-U2-p1	0	454Ti-U1-MID14	21	454Ti-U2-MID8	0	10_90_B1dF51_B4EF3221	p1	F	TRUE
G7BP9S302D58SF	CombinedRun	G7BP9S3	02	D58SF	418	5	416	412	56	340	285	ID11-U1-p1	1	ID11-U2-p1	0	454Ti-U1-MID14	21	454Ti-U2-MID8	0	10_90_B1dF51_B4EF3221	p1	F	TRUE
G7BP9S302DDS12	CombinedRun	G7BP9S3	02	DDS12	418	5	416	412	56	341	286	ID11-U2-p1	0	ID11-U1-p1	0	454Ti-U2-MID8	21	454Ti-U1-MID14	0	10_90_B1dF51_B4EF3221	p1	C	TRUE
G7BP9S302D9ZOM	CombinedRun	G7BP9S3	02	D9ZOM	427	5	421	417	56	343	288	ID11-U2-p1	0	ID11-U1-p1	1	454Ti-U2-MID8	21	454Ti-U1-MID14	3	10_90_B1dF51_B4EF3221	p1	C	TRUE
G7BP9S302DKE8C	CombinedRun	G7BP9S3	02	DKE8C	418	5	416	412	56	341	286	ID11-U2-p1	0	ID11-U1-p1	0	454Ti-U2-MID8	21	454Ti-U1-MID14	0	10_90_B1dF51_B4EF3221	p1	C	TRUE
G7BP9S302EP62B	CombinedRun	G7BP9S3	02	EP62B	421	5	417	413	55	340	286	ID11-U2-p1	1	ID11-U1-p1	2	454Ti-U2-MID8	21	454Ti-U1-MID14	4	10_90_B1dF51_B4EF3221	p1	C	TRUE
G7BP9S302EQTRZ	CombinedRun	G7BP9S3	02	EQTRZ	415	5	413	409	56	339	284	ID11-U2-p1	0	ID11-U1-p1	1	454Ti-U2-MID8	21	454Ti-U1-MID14	0	10_90_B1dF51_B4EF3221	p1	C	TRUE
G7BP9S302DVMEL	CombinedRun	G7BP9S3	02	DVMEL	449	5	448	444	57	368	312	ID11-U2-p10	0	ID11-U1-p10	0	454Ti-U2-MID8	21	454Ti-U1-MID14	0	10_90_B1dF51_B4EF3221	p10	C	TRUE
G7BP9S302DS6RD	CombinedRun	G7BP9S3	02	DS6RD	450	5	449	445	57	369	313	ID11-U2-p10	1	ID11-U1-p10	0	454Ti-U2-MID8	21	454Ti-U1-MID14	0	10_90_B1dF51_B4EF3221	p10	C	TRUE
G7BP9S302DH1BT	CombinedRun	G7BP9S3	02	DH1BT	449	5	447	443	60	370	311	ID11-U1-p10	0	ID11-U2-p10	0	454Ti-U1-MID14	21	454Ti-U2-MID8	0	10_90_B1dF51_B4EF3221	p10	F	TRUE
G7BP9S302DEEF3	CombinedRun	G7BP9S3	02	DEEF3	452	5	450	446	60	372	313	ID11-U1-p10	0	ID11-U2-p10	1	454Ti-U1-MID14	22	454Ti-U2-MID8	0	10_90_B1dF51_B4EF3221	p10	F	TRUE
G7BP9S302DOAKD	CombinedRun	G7BP9S3	02	DOAKD	448	5	447	443	57	368	312	ID11-U2-p10	0	ID11-U1-p10	0	454Ti-U2-MID8	21	454Ti-U1-MID14	1	10_90_B1dF51_B4EF3221	p10	C	TRUE
G7BP9S302DJCPD	CombinedRun	G7BP9S3	02	DJCPD	449	5	448	444	60	371	312	ID11-U1-p10	0	ID11-U2-p10	0	454Ti-U1-MID14	21	454Ti-U2-MID8	0	10_90_B1dF51_B4EF3221	p10	F	TRUE
G7BP9S302EJJNL	CombinedRun	G7BP9S3	02	EJJNL	449	5	448	444	57	368	312	ID11-U2-p10	0	ID11-U1-p10	0	454Ti-U2-MID8	21	454Ti-U1-MID14	0	10_90_B1dF51_B4EF3221	p10	C	TRUE
G7BP9S302EOUS3	CombinedRun	G7BP9S3	02	EOUS3	449	5	448	444	60	371	312	ID11-U1-p10	0	ID11-U2-p10	0	454Ti-U1-MID14	21	454Ti-U2-MID8	0	10_90_B1dF51_B4EF3221	p10	F	TRUE
G7BP9S302C7XVH	CombinedRun	G7BP9S3	02	C7XVH	449	5	448	444	57	368	312	ID11-U2-p10	0	ID11-U1-p10	0	454Ti-U2-MID8	21	454Ti-U1-MID14	0	10_90_B1dF51_B4EF3221	p10	C	TRUE
G7BP9S302D0X3P	CombinedRun	G7BP9S3	02	D0X3P	465	5	460	456	60	383	324	ID11-U1-p10	0	ID11-U2-p10	0	454Ti-U1-MID14	21	454Ti-U2-MID8	3	10_90_B1dF51_B4EF3221	p10	F	TRUE
G7BP9S302EJBGH	CombinedRun	G7BP9S3	02	EJBGH	449	5	448	444	60	371	312	ID11-U1-p10	0	ID11-U2-p10	0	454Ti-U1-MID14	21	454Ti-U2-MID8	0	10_90_B1dF51_B4EF3221	p10	F	TRUE
G7BP9S302EXYJW	CombinedRun	G7BP9S3	02	EXYJW	448	5	448	444	57	368	312	ID11-U2-p10	0	ID11-U1-p10	0	454Ti-U2-MID8	21	454Ti-U1-MID14	0	10_90_B1dF51_B4EF3221	p10	C	TRUE
G7BP9S302EP82B	CombinedRun	G7BP9S3	02	EP82B	448	5	448	444	57	368	312	ID11-U2-p10	0	ID11-U1-p10	1	454Ti-U2-MID8	22	454Ti-U1-MID14	0	10_90_B1dF51_B4EF3221	p10	C	TRUE
G7BP9S302DTCTM	CombinedRun	G7BP9S3	02	DTCTM	447	5	447	443	60	371	312	ID11-U1-p10	0	ID11-U2-p10	1	454Ti-U1-MID14	21	454Ti-U2-MID8	0	10_90_B1dF51_B4EF3221	p10	F	TRUE
G7BP9S302EIG7A	CombinedRun	G7BP9S3	02	EIG7A	451	5	448	444	57	368	312	ID11-U2-p10	0	ID11-U1-p10	0	454Ti-U2-MID8	21	454Ti-U1-MID14	0	10_90_B1dF51_B4EF3221	p10	C	TRUE
G7BP9S302DXEH7	CombinedRun	G7BP9S3	02	DXEH7	448	5	448	444	60	371	312	ID11-U1-p10	0	ID11-U2-p10	0	454Ti-U1-MID14	21	454Ti-U2-MID8	0	10_90_B1dF51_B4EF3221	p10	F	TRUE
G7BP9S302DG0RF	CombinedRun	G7BP9S3	02	DG0RF	448	5	448	444	57	368	312	ID11-U2-p10	0	ID11-U1-p10	0	454Ti-U2-MID8	21	454Ti-U1-MID14	0	10_90_B1dF51_B4EF3221	p10	C	TRUE
G7BP9S302C7AGG	CombinedRun	G7BP9S3	02	C7AGG	448	5	448	444	57	368	312	ID11-U2-p10	0	ID11-U1-p10	0	454Ti-U2-MID8	21	454Ti-U1-MID14	0	10_90_B1dF51_B4EF3221	p10	C	TRUE
G7BP9S302C3DY2	CombinedRun	G7BP9S3	02	C3DY2	449	5	449	445	57	369	313	ID11-U2-p10	0	ID11-U1-p10	0	454Ti-U2-MID8	21	454Ti-U1-MID14	0	10_90_B1dF51_B4EF3221	p10	C	TRUE
G7BP9S302DI54Q	CombinedRun	G7BP9S3	02	DI54Q	451	5	447	443	60	370	311	ID11-U1-p10	0	ID11-U2-p10	0	454Ti-U1-MID14	21	454Ti-U2-MID8	0	10_90_B1dF51_B4EF3221	p10	F	TRUE
G7BP9S302DPV06	CombinedRun	G7BP9S3	02	DPV06	450	5	448	444	60	371	312	ID11-U1-p10	0	ID11-U2-p10	0	454Ti-U1-MID14	21	454Ti-U2-MID8	0	10_90_B1dF51_B4EF3221	p10	F	TRUE
G7BP9S302D0Q54	CombinedRun	G7BP9S3	02	D0Q54	461	5	449	445	60	372	313	ID11-U1-p10	0	ID11-U2-p10	0	454Ti-U1-MID14	21	454Ti-U2-MID8	0	10_90_B1dF51_B4EF3221	p10	F	TRUE
G7BP9S302DLS5V	CombinedRun	G7BP9S3	02	DLS5V	449	5	449	445	60	372	313	ID11-U1-p10	0	ID11-U2-p10	0	454Ti-U1-MID14	21	454Ti-U2-MID8	0	10_90_B1dF51_B4EF3221	p10	F	TRUE
G7BP9S302DEXUJ	CombinedRun	G7BP9S3	02	DEXUJ	416	5	415	411	58	336	279	ID11-U1-p11	0	ID11-U2-p11	1	454Ti-U1-MID14	21	454Ti-U2-MID8	0	10_90_B1dF51_B4EF3221	p11	F	TRUE
G7BP9S302DYVFE	CombinedRun	G7BP9S3	02	DYVFE	420	5	419	415	58	340	283	ID11-U1-p11	0	ID11-U2-p11	1	454Ti-U1-MID14	21	454Ti-U2-MID8	1	10_90_B1dF51_B4EF3221	p11	F	TRUE
G7BP9S302D1CJ0	CombinedRun	G7BP9S3	02	D1CJ0	421	5	419	415	58	340	283	ID11-U1-p11	0	ID11-U2-p11	0	454Ti-U1-MID14	21	454Ti-U2-MID8	0	10_90_B1dF51_B4EF3221	p11	F	TRUE
G7BP9S302DU624	CombinedRun	G7BP9S3	02	DU624	420	5	419	415	59	341	283	ID11-U2-p11	0	ID11-U1-p11	0	454Ti-U2-MID8	21	454Ti-U1-MID14	0	10_90_B1dF51_B4EF3221	p11	C	TRUE
G7BP9S302EV5B3	CombinedRun	G7BP9S3	02	EV5B3	420	5	419	415	58	340	283	ID11-U1-p11	0	ID11-U2-p11	0	454Ti-U1-MID14	21	454Ti-U2-MID8	0	10_90_B1dF51_B4EF3221	p11	F	TRUE
G7BP9S302D4QUW	CombinedRun	G7BP9S3	02	D4QUW	421	5	419	415	59	341	283	ID11-U2-p11	0	ID11-U1-p11	0	454Ti-U2-MID8	21	454Ti-U1-MID14	0	10_90_B1dF51_B4EF3221	p11	C	TRUE
G7BP9S302DRL7V	CombinedRun	G7BP9S3	02	DRL7V	421	5	419	415	58	340	283	ID11-U1-p11	0	ID11-U2-p11	0	454Ti-U1-MID14	21	454Ti-U2-MID8	0	10_90_B1dF51_B4EF3221	p11	F	TRUE
G7BP9S302DCCFP	CombinedRun	G7BP9S3	02	DCCFP	420	5	419	415	58	340	283	ID11-U1-p11	0	ID11-U2-p11	0	454Ti-U1-MID14	21	454Ti-U2-MID8	0	10_90_B1dF51_B4EF3221	p11	F	TRUE
G7BP9S302ERLXV	CombinedRun	G7BP9S3	02	ERLXV	420	5	419	415	58	340	283	ID11-U1-p11	0	ID11-U2-p11	0	454Ti-U1-MID14	21	454Ti-U2-MID8	0	10_90_B1dF51_B4EF3221	p11	F	TRUE
G7BP9S302C40XV	CombinedRun	G7BP9S3	02	C40XV	420	5	419	415	59	341	283	ID11-U2-p11	0	ID11-U1-p11	0	454Ti-U2-MID8	21	454Ti-U1-MID14	0	10_90_B1dF51_B4EF3221	p11	C	TRUE
G7BP9S302D3WGW	CombinedRun	G7BP9S3	02	D3WGW	421	5	419	415	59	341	283	ID11-U2-p11	0	ID11-U1-p11	0	454Ti-U2-MID8	21	454Ti-U1-MID14	0	10_90_B1dF51_B4EF3221	p11	C	TRUE
G7BP9S302D7XOZ	CombinedRun	G7BP9S3	02	D7XOZ	421	5	419	415	59	341	283	ID11-U2-p11	0	ID11-U1-p11	0	454Ti-U2-MID8	21	454Ti-U1-MID14	0	10_90_B1dF51_B4EF3221	p11	C	TRUE
G7BP9S302DUQ3B	CombinedRun	G7BP9S3	02	DUQ3B	420	5	419	415	59	341	283	ID11-U2-p11	0	ID11-U1-p11	0	454Ti-U2-MID8	21	454Ti-U1-MID14	1	10_90_B1dF51_B4EF3221	p11	C	TRUE
G7BP9S302D6FUR	CombinedRun	G7BP9S3	02	D6FUR	420	5	419	415	58	340	283	ID11-U1-p11	0	ID11-U2-p11	0	454Ti-U1-MID14	21	454Ti-U2-MID8	0	10_90_B1dF51_B4EF3221	p11	F	TRUE
G7BP9S302DWPCK	CombinedRun	G7BP9S3	02	DWPCK	420	5	419	415	59	341	283	ID11-U2-p11	0	ID11-U1-p11	0	454Ti-U2-MID8	21	454Ti-U1-MID14	0	10_90_B1dF51_B4EF3221	p11	C	TRUE
G7BP9S302DQ0O2	CombinedRun	G7BP9S3	02	DQ0O2	418	5	417	413	58	339	282	ID11-U1-p11	0	ID11-U2-p11	1	454Ti-U1-MID14	21	454Ti-U2-MID8	0	10_90_B1dF51_B4EF3221	p11	F	TRUE
G7BP9S302D4HO3	CombinedRun	G7BP9S3	02	D4HO3	420	5	419	415	59	341	283	ID11-U2-p11	0	ID11-U1-p11	0	454Ti-U2-MID8	21	454Ti-U1-MID14	0	10_90_B1dF51_B4EF3221	p11	C	TRUE
G7BP9S302DGLY2	CombinedRun	G7BP9S3	02	DGLY2	420	5	419	415	58	340	283	ID11-U1-p11	0	ID11-U2-p11	0	454Ti-U1-MID14	21	454Ti-U2-MID8	0	10_90_B1dF51_B4EF3221	p11	F	TRUE
G7BP9S302C0GUL	CombinedRun	G7BP9S3	02	C0GUL	421	5	419	415	59	341	283	ID11-U2-p11	0	ID11-U1-p11	0	454Ti-U2-MID8	21	454Ti-U1-MID14	0	10_90_B1dF51_B4EF3221	p11	C	TRUE
G7BP9S302D38OQ	CombinedRun	G7BP9S3	02	D38OQ	420	5	419	415	58	340	283	ID11-U1-p11	0	ID11-U2-p11	0	454Ti-U1-MID14	21	454Ti-U2-MID8	0	10_90_B1dF51_B4EF3221	p11	F	TRUE
G7BP9S302EKD4N	CombinedRun	G7BP9S3	02	EKD4N	420	5	419	415	59	341	283	ID11-U2-p11	0	ID11-U1-p11	0	454Ti-U2-MID8	21	454Ti-U1-MID14	0	10_90_B1dF51_B4EF3221	p11	C	TRUE
G7BP9S302D57QK	CombinedRun	G7BP9S3	02	D57QK	421	5	419	415	59	341	283	ID11-U2-p11	0	ID11-U1-p11	0	454Ti-U2-MID8	21	454Ti-U1-MID14	0	10_90_B1dF51_B4EF3221	p11	C	TRUE
G7BP9S302ETVNO	CombinedRun	G7BP9S3	02	ETVNO	420	5	419	415	58	340	283	ID11-U1-p11	0	ID11-U2-p11	0	454Ti-U1-MID14	21	454Ti-U2-MID8	0	10_90_B1dF51_B4EF3221	p11	F	TRUE
G7BP9S302DLYSS	CombinedRun	G7BP9S3	02	DLYSS	420	5	419	415	59	341	283	ID11-U2-p11	0	ID11-U1-p11	0	454Ti-U2-MID8	21	454Ti-U1-MID14	0	10_90_B1dF51_B4EF3221	p11	C	TRUE
G7BP9S302DYWBV	CombinedRun	G7BP9S3	02	DYWBV	420	5	419	415	59	341	283	ID11-U2-p11	0	ID11-U1-p11	0	454Ti-U2-MID8	21	454Ti-U1-MID14	0	10_90_B1dF51_B4EF3221	p11	C	TRUE
G7BP9S302EV18V	CombinedRun	G7BP9S3	02	EV18V	420	5	419	415	58	340	283	ID11-U1-p11	0	ID11-U2-p11	0	454Ti-U1-MID14	21	454Ti-U2-MID8	0	10_90_B1dF51_B4EF3221	p11	F	TRUE
G7BP9S302ENAC7	CombinedRun	G7BP9S3	02	ENAC7	419	5	419	415	59	341	283	ID11-U2-p11	0	ID11-U1-p11	0	454Ti-U2-MID8	21	454Ti-U1-MID14	0	10_90_B1dF51_B4EF3221	p11	C	TRUE
G7BP9S302DD86S	CombinedRun	G7BP9S3	02	DD86S	419	5	418	414	58	339	282	ID11-U1-p11	0	ID11-U2-p11	0	454Ti-U1-MID14	21	454Ti-U2-MID8	0	10_90_B1dF51_B4EF3221	p11	F	TRUE
G7BP9S302D1J6E	CombinedRun	G7BP9S3	02	D1J6E	415	5	415	411	57	337	281	ID11-U1-p11	1	ID11-U2-p11	1	454Ti-U1-MID14	21	454Ti-U2-MID8	0	10_90_B1dF51_B4EF3221	p11	F	TRUE
G7BP9S302D35RP	CombinedRun	G7BP9S3	02	D35RP	420	5	418	414	58	340	283	ID11-U1-p11	0	ID11-U2-p11	1	454Ti-U1-MID14	21	454Ti-U2-MID8	3	10_90_B1dF51_B4EF3221	p11	F	TRUE
G7BP9S302DLLZD	CombinedRun	G7BP9S3	02	DLLZD	420	5	418	414	58	339	282	ID11-U1-p11	0	ID11-U2-p11	0	454Ti-U1-MID14	21	454Ti-U2-MID8	0	10_90_B1dF51_B4EF3221	p11	F	TRUE
G7BP9S302DJRPH	CombinedRun	G7BP9S3	02	DJRPH	419	5	419	415	59	341	283	ID11-U2-p11	0	ID11-U1-p11	0	454Ti-U2-MID8	21	454Ti-U1-MID14	0	10_90_B1dF51_B4EF3221	p11	C	TRUE
G7BP9S302DZURH	CombinedRun	G7BP9S3	02	DZURH	424	5	420	416	58	340	283	ID11-U1-p11	0	ID11-U2-p11	1	454Ti-U1-MID14	21	454Ti-U2-MID8	0	10_90_B1dF51_B4EF3221	p11	F	TRUE
G7BP9S302DB9FT	CombinedRun	G7BP9S3	02	DB9FT	431	5	427	423	58	344	287	ID11-U1-p11	0	ID11-U2-p11	2	454Ti-U1-MID14	21	454Ti-U2-MID8	4	10_90_B1dF51_B4EF3221	p11	F	TRUE
G7BP9S302D0HDK	CombinedRun	G7BP9S3	02	D0HDK	419	5	416	412	58	340	283	ID11-U1-p11	0	ID11-U2-p11	1	454Ti-U1-MID14	21	454Ti-U2-MID8	3	10_90_B1dF51_B4EF3221	p11	F	TRUE
G7BP9S302D6PEB	CombinedRun	G7BP9S3	02	D6PEB	427	5	426	422	59	349	291	ID11-U2-p12	0	ID11-U1-p12	0	454Ti-U2-MID8	21	454Ti-U1-MID14	0	10_90_B1dF51_B4EF3221	p12	C	TRUE
G7BP9S302DNGCC	CombinedRun	G7BP9S3	02	DNGCC	427	5	426	422	59	349	291	ID11-U2-p12	0	ID11-U1-p12	1	454Ti-U2-MID8	21	454Ti-U1-MID14	0	10_90_B1dF51_B4EF3221	p12	C	TRUE
G7BP9S302EHRQ1	CombinedRun	G7BP9S3	02	EHRQ1	427	5	426	422	59	349	291	ID11-U2-p12	0	ID11-U1-p12	0	454Ti-U2-MID8	21	454Ti-U1-MID14	0	10_90_B1dF51_B4EF3221	p12	C	TRUE
G7BP9S302C0W5M	CombinedRun	G7BP9S3	02	C0W5M	427	5	426	422	57	347	291	ID11-U1-p12	0	ID11-U2-p12	0	454Ti-U1-MID14	21	454Ti-U2-MID8	0	10_90_B1dF51_B4EF3221	p12	F	TRUE
G7BP9S302DR36J	CombinedRun	G7BP9S3	02	DR36J	427	5	426	422	57	347	291	ID11-U1-p12	1	ID11-U2-p12	0	454Ti-U1-MID14	21	454Ti-U2-MID8	0	10_90_B1dF51_B4EF3221	p12	F	TRUE
G7BP9S302C519U	CombinedRun	G7BP9S3	02	C519U	427	5	426	422	57	347	291	ID11-U1-p12	0	ID11-U2-p12	0	454Ti-U1-MID14	21	454Ti-U2-MID8	0	10_90_B1dF51_B4EF3221	p12	F	TRUE
G7BP9S302DIMEO	CombinedRun	G7BP9S3	02	DIMEO	426	5	426	422	57	347	291	ID11-U1-p12	0	ID11-U2-p12	0	454Ti-U1-MID14	21	454Ti-U2-MID8	0	10_90_B1dF51_B4EF3221	p12	F	TRUE
G7BP9S302DFETY	CombinedRun	G7BP9S3	02	DFETY	426	5	426	422	59	349	291	ID11-U2-p12	0	ID11-U1-p12	0	454Ti-U2-MID8	21	454Ti-U1-MID14	0	10_90_B1dF51_B4EF3221	p12	C	TRUE
G7BP9S302ERB8I	CombinedRun	G7BP9S3	02	ERB8I	427	5	426	422	57	347	291	ID11-U1-p12	0	ID11-U2-p12	0	454Ti-U1-MID14	21	454Ti-U2-MID8	0	10_90_B1dF51_B4EF3221	p12	F	TRUE
G7BP9S302DRSRH	CombinedRun	G7BP9S3	02	DRSRH	427	5	426	422	59	349	291	ID11-U2-p12	0	ID11-U1-p12	1	454Ti-U2-MID8	21	454Ti-U1-MID14	0	10_90_B1dF51_B4EF3221	p12	C	TRUE
G7BP9S302EXJXX	CombinedRun	G7BP9S3	02	EXJXX	426	5	426	422	59	349	291	ID11-U2-p12	0	ID11-U1-p12	0	454Ti-U2-MID8	21	454Ti-U1-MID14	0	10_90_B1dF51_B4EF3221	p12	C	TRUE
G7BP9S302D5081	CombinedRun	G7BP9S3	02	D5081	428	5	426	422	58	349	292	ID11-U2-p12	2	ID11-U1-p12	0	454Ti-U2-MID8	21	454Ti-U1-MID14	0	10_90_B1dF51_B4EF3221	p12	C	TRUE
G7BP9S302D3OYM	CombinedRun	G7BP9S3	02	D3OYM	427	5	426	422	59	349	291	ID11-U2-p12	0	ID11-U1-p12	0	454Ti-U2-MID8	21	454Ti-U1-MID14	0	10_90_B1dF51_B4EF3221	p12	C	TRUE
G7BP9S302DLWLO	CombinedRun	G7BP9S3	02	DLWLO	427	5	426	422	57	347	291	ID11-U1-p12	0	ID11-U2-p12	0	454Ti-U1-MID14	21	454Ti-U2-MID8	0	10_90_B1dF51_B4EF3221	p12	F	TRUE
G7BP9S302DGGNL	CombinedRun	G7BP9S3	02	DGGNL	428	5	426	422	57	347	291	ID11-U1-p12	0	ID11-U2-p12	0	454Ti-U1-MID14	21	454Ti-U2-MID8	0	10_90_B1dF51_B4EF3221	p12	F	TRUE
G7BP9S302D5N93	CombinedRun	G7BP9S3	02	D5N93	427	5	426	422	59	349	291	ID11-U2-p12	0	ID11-U1-p12	0	454Ti-U2-MID8	21	454Ti-U1-MID14	0	10_90_B1dF51_B4EF3221	p12	C	TRUE
G7BP9S302DRXAO	CombinedRun	G7BP9S3	02	DRXAO	427	5	426	422	57	347	291	ID11-U1-p12	0	ID11-U2-p12	0	454Ti-U1-MID14	21	454Ti-U2-MID8	0	10_90_B1dF51_B4EF3221	p12	F	TRUE
G7BP9S302ECDQ5	CombinedRun	G7BP9S3	02	ECDQ5	427	5	426	422	59	349	291	ID11-U2-p12	0	ID11-U1-p12	0	454Ti-U2-MID8	21	454Ti-U1-MID14	0	10_90_B1dF51_B4EF3221	p12	C	TRUE
G7BP9S302EIDA2	CombinedRun	G7BP9S3	02	EIDA2	426	5	425	421	58	348	291	ID11-U2-p12	1	ID11-U1-p12	0	454Ti-U2-MID8	21	454Ti-U1-MID14	0	10_90_B1dF51_B4EF3221	p12	C	TRUE
G7BP9S302EDZXA	CombinedRun	G7BP9S3	02	EDZXA	426	5	426	422	59	349	291	ID11-U2-p12	0	ID11-U1-p12	0	454Ti-U2-MID8	21	454Ti-U1-MID14	0	10_90_B1dF51_B4EF3221	p12	C	TRUE
G7BP9S302EWUHH	CombinedRun	G7BP9S3	02	EWUHH	426	5	426	422	59	349	291	ID11-U2-p12	0	ID11-U1-p12	0	454Ti-U2-MID8	21	454Ti-U1-MID14	0	10_90_B1dF51_B4EF3221	p12	C	TRUE
G7BP9S302DE01S	CombinedRun	G7BP9S3	02	DE01S	426	5	425	421	59	348	290	ID11-U2-p12	0	ID11-U1-p12	0	454Ti-U2-MID8	21	454Ti-U1-MID14	0	10_90_B1dF51_B4EF3221	p12	C	TRUE
G7BP9S302D6ZAD	CombinedRun	G7BP9S3	02	D6ZAD	428	5	426	422	57	347	291	ID11-U1-p12	1	ID11-U2-p12	0	454Ti-U1-MID14	21	454Ti-U2-MID8	0	10_90_B1dF51_B4EF3221	p12	F	TRUE
G7BP9S302EWR8J	CombinedRun	G7BP9S3	02	EWR8J	425	5	425	421	59	349	291	ID11-U2-p12	0	ID11-U1-p12	1	454Ti-U2-MID8	21	454Ti-U1-MID14	1	10_90_B1dF51_B4EF3221	p12	C	TRUE
G7BP9S302C95DT	CombinedRun	G7BP9S3	02	C95DT	427	5	426	422	59	349	291	ID11-U2-p12	0	ID11-U1-p12	0	454Ti-U2-MID8	21	454Ti-U1-MID14	0	10_90_B1dF51_B4EF3221	p12	C	TRUE
G7BP9S302D3GGM	CombinedRun	G7BP9S3	02	D3GGM	427	5	426	422	59	349	291	ID11-U2-p12	0	ID11-U1-p12	0	454Ti-U2-MID8	21	454Ti-U1-MID14	0	10_90_B1dF51_B4EF3221	p12	C	TRUE
G7BP9S302EKEAX	CombinedRun	G7BP9S3	02	EKEAX	438	5	437	433	57	356	300	ID11-U1-p12	0	ID11-U2-p12	2	454Ti-U1-MID14	21	454Ti-U2-MID8	1	10_90_B1dF51_B4EF3221	p12	F	TRUE
G7BP9S302DHNUO	CombinedRun	G7BP9S3	02	DHNUO	427	5	426	422	57	347	291	ID11-U1-p12	0	ID11-U2-p12	0	454Ti-U1-MID14	21	454Ti-U2-MID8	0	10_90_B1dF51_B4EF3221	p12	F	TRUE
G7BP9S302EDEUE	CombinedRun	G7BP9S3	02	EDEUE	427	5	426	422	57	347	291	ID11-U1-p12	0	ID11-U2-p12	0	454Ti-U1-MID14	21	454Ti-U2-MID8	0	10_90_B1dF51_B4EF3221	p12	F	TRUE
G7BP9S302DTLZ7	CombinedRun	G7BP9S3	02	DTLZ7	427	5	427	423	59	350	292	ID11-U2-p12	0	ID11-U1-p12	0	454Ti-U2-MID8	21	454Ti-U1-MID14	0	10_90_B1dF51_B4EF3221	p12	C	TRUE
G7BP9S302D6SWY	CombinedRun	G7BP9S3	02	D6SWY	426	5	426	422	59	349	291	ID11-U2-p12	0	ID11-U1-p12	0	454Ti-U2-MID8	21	454Ti-U1-MID14	0	10_90_B1dF51_B4EF3221	p12	C	TRUE
G7BP9S302EQ2U9	CombinedRun	G7BP9S3	02	EQ2U9	426	5	426	422	59	349	291	ID11-U2-p12	0	ID11-U1-p12	0	454Ti-U2-MID8	21	454Ti-U1-MID14	0	10_90_B1dF51_B4EF3221	p12	C	TRUE
G7BP9S302C2U51	CombinedRun	G7BP9S3	02	C2U51	426	5	426	422	57	347	291	ID11-U1-p12	0	ID11-U2-p12	0	454Ti-U1-MID14	21	454Ti-U2-MID8	0	10_90_B1dF51_B4EF3221	p12	F	TRUE
G7BP9S302DIBEI	CombinedRun	G7BP9S3	02	DIBEI	427	5	426	422	57	347	291	ID11-U1-p12	0	ID11-U2-p12	0	454Ti-U1-MID14	21	454Ti-U2-MID8	0	10_90_B1dF51_B4EF3221	p12	F	TRUE
G7BP9S302C81U0	CombinedRun	G7BP9S3	02	C81U0	438	5	427	423	57	348	292	ID11-U1-p12	0	ID11-U2-p12	0	454Ti-U1-MID14	21	454Ti-U2-MID8	0	10_90_B1dF51_B4EF3221	p12	F	TRUE
G7BP9S302DZB8L	CombinedRun	G7BP9S3	02	DZB8L	426	5	426	422	59	349	291	ID11-U2-p12	0	ID11-U1-p12	0	454Ti-U2-MID8	21	454Ti-U1-MID14	0	10_90_B1dF51_B4EF3221	p12	C	TRUE
G7BP9S302DYNDI	CombinedRun	G7BP9S3	02	DYNDI	426	5	426	422	59	349	291	ID11-U2-p12	0	ID11-U1-p12	0	454Ti-U2-MID8	21	454Ti-U1-MID14	0	10_90_B1dF51_B4EF3221	p12	C	TRUE
G7BP9S302EA1FD	CombinedRun	G7BP9S3	02	EA1FD	428	5	427	423	57	348	292	ID11-U1-p12	1	ID11-U2-p12	0	454Ti-U1-MID14	22	454Ti-U2-MID8	0	10_90_B1dF51_B4EF3221	p12	F	TRUE
G7BP9S302EJZDU	CombinedRun	G7BP9S3	02	EJZDU	425	5	425	421	57	347	291	ID11-U1-p12	0	ID11-U2-p12	0	454Ti-U1-MID14	21	454Ti-U2-MID8	1	10_90_B1dF51_B4EF3221	p12	F	TRUE
G7BP9S302EYKKU	CombinedRun	G7BP9S3	02	EYKKU	426	5	426	422	57	347	291	ID11-U1-p12	0	ID11-U2-p12	0	454Ti-U1-MID14	21	454Ti-U2-MID8	0	10_90_B1dF51_B4EF3221	p12	F	TRUE
G7BP9S302EES01	CombinedRun	G7BP9S3	02	EES01	430	5	429	425	59	352	294	ID11-U2-p12	0	ID11-U1-p12	0	454Ti-U2-MID8	21	454Ti-U1-MID14	0	10_90_B1dF51_B4EF3221	p12	C	TRUE
G7BP9S302C44QW	CombinedRun	G7BP9S3	02	C44QW	427	5	426	422	59	349	291	ID11-U2-p12	0	ID11-U1-p12	0	454Ti-U2-MID8	21	454Ti-U1-MID14	0	10_90_B1dF51_B4EF3221	p12	C	TRUE
G7BP9S302EG5O7	CombinedRun	G7BP9S3	02	EG5O7	426	5	426	422	59	349	291	ID11-U2-p12	0	ID11-U1-p12	0	454Ti-U2-MID8	21	454Ti-U1-MID14	0	10_90_B1dF51_B4EF3221	p12	C	TRUE
G7BP9S302EKZ1H	CombinedRun	G7BP9S3	02	EKZ1H	427	5	427	423	59	350	292	ID11-U2-p12	0	ID11-U1-p12	0	454Ti-U2-MID8	21	454Ti-U1-MID14	0	10_90_B1dF51_B4EF3221	p12	C	TRUE
G7BP9S302DNDFJ	CombinedRun	G7BP9S3	02	DNDFJ	427	5	426	422	59	349	291	ID11-U2-p12	0	ID11-U1-p12	0	454Ti-U2-MID8	21	454Ti-U1-MID14	0	10_90_B1dF51_B4EF3221	p12	C	TRUE
G7BP9S302EW97S	CombinedRun	G7BP9S3	02	EW97S	424	5	424	420	59	347	289	ID11-U2-p12	0	ID11-U1-p12	0	454Ti-U2-MID8	21	454Ti-U1-MID14	0	10_90_B1dF51_B4EF3221	p12	C	TRUE
G7BP9S302EDSGT	CombinedRun	G7BP9S3	02	EDSGT	430	5	426	422	59	349	291	ID11-U2-p12	0	ID11-U1-p12	0	454Ti-U2-MID8	21	454Ti-U1-MID14	0	10_90_B1dF51_B4EF3221	p12	C	TRUE
G7BP9S302DLBIB	CombinedRun	G7BP9S3	02	DLBIB	418	5	417	413	56	339	284	ID11-U2-p13	1	ID11-U1-p13	0	454Ti-U2-MID8	22	454Ti-U1-MID14	0	10_90_B1dF51_B4EF3221	p13	C	TRUE
G7BP9S302DK5U3	CombinedRun	G7BP9S3	02	DK5U3	419	5	418	414	58	341	284	ID11-U1-p13	0	ID11-U2-p13	1	454Ti-U1-MID14	21	454Ti-U2-MID8	0	10_90_B1dF51_B4EF3221	p13	F	TRUE
G7BP9S302EOTKT	CombinedRun	G7BP9S3	02	EOTKT	419	5	418	414	58	341	284	ID11-U1-p13	0	ID11-U2-p13	0	454Ti-U1-MID14	21	454Ti-U2-MID8	0	10_90_B1dF51_B4EF3221	p13	F	TRUE
G7BP9S302EWMMW	CombinedRun	G7BP9S3	02	EWMMW	419	5	418	414	58	341	284	ID11-U1-p13	0	ID11-U2-p13	0	454Ti-U1-MID14	21	454Ti-U2-MID8	0	10_90_B1dF51_B4EF3221	p13	F	TRUE
G7BP9S302EIMX9	CombinedRun	G7BP9S3	02	EIMX9	419	5	417	413	58	341	284	ID11-U1-p13	0	ID11-U2-p13	1	454Ti-U1-MID14	21	454Ti-U2-MID8	1	10_90_B1dF51_B4EF3221	p13	F	TRUE
G7BP9S302D5H9R	CombinedRun	G7BP9S3	02	D5H9R	419	5	418	414	58	341	284	ID11-U1-p13	0	ID11-U2-p13	0	454Ti-U1-MID14	21	454Ti-U2-MID8	0	10_90_B1dF51_B4EF3221	p13	F	TRUE
G7BP9S302D6QDY	CombinedRun	G7BP9S3	02	D6QDY	419	5	418	414	58	341	284	ID11-U1-p13	0	ID11-U2-p13	0	454Ti-U1-MID14	21	454Ti-U2-MID8	0	10_90_B1dF51_B4EF3221	p13	F	TRUE
G7BP9S302DTTVB	CombinedRun	G7BP9S3	02	DTTVB	419	5	418	414	58	341	284	ID11-U1-p13	0	ID11-U2-p13	0	454Ti-U1-MID14	21	454Ti-U2-MID8	0	10_90_B1dF51_B4EF3221	p13	F	TRUE
G7BP9S302EMHKR	CombinedRun	G7BP9S3	02	EMHKR	419	5	418	414	57	340	284	ID11-U2-p13	0	ID11-U1-p13	0	454Ti-U2-MID8	21	454Ti-U1-MID14	0	10_90_B1dF51_B4EF3221	p13	C	TRUE
G7BP9S302EXRB1	CombinedRun	G7BP9S3	02	EXRB1	420	5	418	414	58	341	284	ID11-U1-p13	0	ID11-U2-p13	1	454Ti-U1-MID14	21	454Ti-U2-MID8	3	10_90_B1dF51_B4EF3221	p13	F	TRUE
G7BP9S302D1BYR	CombinedRun	G7BP9S3	02	D1BYR	419	5	418	414	57	340	284	ID11-U2-p13	0	ID11-U1-p13	0	454Ti-U2-MID8	21	454Ti-U1-MID14	0	10_90_B1dF51_B4EF3221	p13	C	TRUE
G7BP9S302ET5DP	CombinedRun	G7BP9S3	02	ET5DP	419	5	418	414	57	340	284	ID11-U2-p13	0	ID11-U1-p13	0	454Ti-U2-MID8	21	454Ti-U1-MID14	0	10_90_B1dF51_B4EF3221	p13	C	TRUE
G7BP9S302C8MN0	CombinedRun	G7BP9S3	02	C8MN0	419	5	418	414	58	341	284	ID11-U1-p13	0	ID11-U2-p13	0	454Ti-U1-MID14	21	454Ti-U2-MID8	0	10_90_B1dF51_B4EF3221	p13	F	TRUE
G7BP9S302D5NZ7	CombinedRun	G7BP9S3	02	D5NZ7	419	5	418	414	57	340	284	ID11-U2-p13	0	ID11-U1-p13	0	454Ti-U2-MID8	21	454Ti-U1-MID14	0	10_90_B1dF51_B4EF3221	p13	C	TRUE
G7BP9S302D1Y22	CombinedRun	G7BP9S3	02	D1Y22	419	5	418	414	57	340	284	ID11-U2-p13	0	ID11-U1-p13	0	454Ti-U2-MID8	21	454Ti-U1-MID14	0	10_90_B1dF51_B4EF3221	p13	C	TRUE
G7BP9S302DKOEG	CombinedRun	G7BP9S3	02	DKOEG	419	5	418	414	57	340	284	ID11-U2-p13	0	ID11-U1-p13	0	454Ti-U2-MID8	21	454Ti-U1-MID14	0	10_90_B1dF51_B4EF3221	p13	C	TRUE
G7BP9S302DT2A7	CombinedRun	G7BP9S3	02	DT2A7	419	5	418	414	58	341	284	ID11-U1-p13	0	ID11-U2-p13	0	454Ti-U1-MID14	21	454Ti-U2-MID8	0	10_90_B1dF51_B4EF3221	p13	F	TRUE
G7BP9S302DMN49	CombinedRun	G7BP9S3	02	DMN49	419	5	418	414	58	341	284	ID11-U1-p13	0	ID11-U2-p13	0	454Ti-U1-MID14	21	454Ti-U2-MID8	0	10_90_B1dF51_B4EF3221	p13	F	TRUE
G7BP9S302EFB2J	CombinedRun	G7BP9S3	02	EFB2J	418	5	418	414	57	340	284	ID11-U2-p13	0	ID11-U1-p13	0	454Ti-U2-MID8	21	454Ti-U1-MID14	0	10_90_B1dF51_B4EF3221	p13	C	TRUE
G7BP9S302DER6K	CombinedRun	G7BP9S3	02	DER6K	418	5	418	414	57	340	284	ID11-U2-p13	0	ID11-U1-p13	0	454Ti-U2-MID8	21	454Ti-U1-MID14	0	10_90_B1dF51_B4EF3221	p13	C	TRUE
G7BP9S302DSGRH	CombinedRun	G7BP9S3	02	DSGRH	419	5	418	414	57	340	284	ID11-U2-p13	0	ID11-U1-p13	1	454Ti-U2-MID8	21	454Ti-U1-MID14	0	10_90_B1dF51_B4EF3221	p13	C	TRUE
G7BP9S302EH9JG	CombinedRun	G7BP9S3	02	EH9JG	419	5	418	414	58	341	284	ID11-U1-p13	0	ID11-U2-p13	0	454Ti-U1-MID14	21	454Ti-U2-MID8	0	10_90_B1dF51_B4EF3221	p13	F	TRUE
G7BP9S302EP507	CombinedRun	G7BP9S3	02	EP507	419	5	418	414	57	340	284	ID11-U2-p13	0	ID11-U1-p13	0	454Ti-U2-MID8	21	454Ti-U1-MID14	0	10_90_B1dF51_B4EF3221	p13	C	TRUE
G7BP9S302EWRKY	CombinedRun	G7BP9S3	02	EWRKY	418	5	418	414	57	341	285	ID11-U2-p13	0	ID11-U1-p13	1	454Ti-U2-MID8	21	454Ti-U1-MID14	0	10_90_B1dF51_B4EF3221	p13	C	TRUE
G7BP9S302EN3MT	CombinedRun	G7BP9S3	02	EN3MT	420	5	419	415	58	341	284	ID11-U2-p13	1	ID11-U1-p13	0	454Ti-U2-MID8	21	454Ti-U1-MID14	0	10_90_B1dF51_B4EF3221	p13	C	TRUE
G7BP9S302DURBL	CombinedRun	G7BP9S3	02	DURBL	420	5	419	415	58	342	285	ID11-U1-p13	0	ID11-U2-p13	0	454Ti-U1-MID14	21	454Ti-U2-MID8	1	10_90_B1dF51_B4EF3221	p13	F	TRUE
G7BP9S302D5LOK	CombinedRun	G7BP9S3	02	D5LOK	419	5	418	414	58	341	284	ID11-U1-p13	0	ID11-U2-p13	0	454Ti-U1-MID14	21	454Ti-U2-MID8	0	10_90_B1dF51_B4EF3221	p13	F	TRUE
G7BP9S302DMYFK	CombinedRun	G7BP9S3	02	DMYFK	419	5	418	414	57	340	284	ID11-U2-p13	0	ID11-U1-p13	0	454Ti-U2-MID8	21	454Ti-U1-MID14	0	10_90_B1dF51_B4EF3221	p13	C	TRUE
G7BP9S302DW8UD	CombinedRun	G7BP9S3	02	DW8UD	417	5	414	410	57	339	283	ID11-U1-p13	2	ID11-U2-p13	0	454Ti-U1-MID14	22	454Ti-U2-MID8	0	10_90_B1dF51_B4EF3221	p13	F	TRUE
G7BP9S302D6531	CombinedRun	G7BP9S3	02	D6531	419	5	418	414	57	340	284	ID11-U2-p13	0	ID11-U1-p13	0	454Ti-U2-MID8	21	454Ti-U1-MID14	0	10_90_B1dF51_B4EF3221	p13	C	TRUE
G7BP9S302EBGWO	CombinedRun	G7BP9S3	02	EBGWO	420	5	418	414	57	340	284	ID11-U2-p13	0	ID11-U1-p13	0	454Ti-U2-MID8	21	454Ti-U1-MID14	0	10_90_B1dF51_B4EF3221	p13	C	TRUE
G7BP9S302EQX5K	CombinedRun	G7BP9S3	02	EQX5K	419	5	418	414	58	341	284	ID11-U1-p13	0	ID11-U2-p13	0	454Ti-U1-MID14	21	454Ti-U2-MID8	0	10_90_B1dF51_B4EF3221	p13	F	TRUE
G7BP9S302DNJZX	CombinedRun	G7BP9S3	02	DNJZX	419	5	418	414	58	341	284	ID11-U1-p13	0	ID11-U2-p13	0	454Ti-U1-MID14	21	454Ti-U2-MID8	0	10_90_B1dF51_B4EF3221	p13	F	TRUE
G7BP9S302D6JJY	CombinedRun	G7BP9S3	02	D6JJY	419	5	418	414	58	341	284	ID11-U1-p13	0	ID11-U2-p13	0	454Ti-U1-MID14	21	454Ti-U2-MID8	0	10_90_B1dF51_B4EF3221	p13	F	TRUE
G7BP9S302EZX8R	CombinedRun	G7BP9S3	02	EZX8R	420	5	418	414	58	341	284	ID11-U1-p13	0	ID11-U2-p13	0	454Ti-U1-MID14	21	454Ti-U2-MID8	0	10_90_B1dF51_B4EF3221	p13	F	TRUE
G7BP9S302D6MKA	CombinedRun	G7BP9S3	02	D6MKA	419	5	418	414	58	341	284	ID11-U1-p13	0	ID11-U2-p13	0	454Ti-U1-MID14	21	454Ti-U2-MID8	0	10_90_B1dF51_B4EF3221	p13	F	TRUE
G7BP9S302EIEO7	CombinedRun	G7BP9S3	02	EIEO7	418	5	417	413	57	340	284	ID11-U2-p13	0	ID11-U1-p13	1	454Ti-U2-MID8	21	454Ti-U1-MID14	1	10_90_B1dF51_B4EF3221	p13	C	TRUE
G7BP9S302D9AFX	CombinedRun	G7BP9S3	02	D9AFX	422	5	421	417	58	341	284	ID11-U1-p13	0	ID11-U2-p13	0	454Ti-U1-MID14	21	454Ti-U2-MID8	3	10_90_B1dF51_B4EF3221	p13	F	TRUE
G7BP9S302DP320	CombinedRun	G7BP9S3	02	DP320	418	5	418	414	58	341	284	ID11-U1-p13	0	ID11-U2-p13	0	454Ti-U1-MID14	21	454Ti-U2-MID8	1	10_90_B1dF51_B4EF3221	p13	F	TRUE
G7BP9S302DEZZW	CombinedRun	G7BP9S3	02	DEZZW	421	5	419	415	58	341	284	ID11-U1-p13	0	ID11-U2-p13	0	454Ti-U1-MID14	21	454Ti-U2-MID8	1	10_90_B1dF51_B4EF3221	p13	F	TRUE
G7BP9S302C1MVJ	CombinedRun	G7BP9S3	02	C1MVJ	418	5	418	414	57	340	284	ID11-U2-p13	0	ID11-U1-p13	0	454Ti-U2-MID8	21	454Ti-U1-MID14	0	10_90_B1dF51_B4EF3221	p13	C	TRUE
G7BP9S302DIG59	CombinedRun	G7BP9S3	02	DIG59	421	5	418	414	57	339	283	ID11-U2-p13	0	ID11-U1-p13	1	454Ti-U2-MID8	21	454Ti-U1-MID14	1	10_90_B1dF51_B4EF3221	p13	C	TRUE
G7BP9S302DZPQW	CombinedRun	G7BP9S3	02	DZPQW	420	5	418	414	57	340	284	ID11-U2-p13	0	ID11-U1-p13	0	454Ti-U2-MID8	21	454Ti-U1-MID14	0	10_90_B1dF51_B4EF3221	p13	C	TRUE
G7BP9S302EBLTH	CombinedRun	G7BP9S3	02	EBLTH	424	5	419	415	58	341	284	ID11-U1-p13	0	ID11-U2-p13	0	454Ti-U1-MID14	21	454Ti-U2-MID8	1	10_90_B1dF51_B4EF3221	p13	F	TRUE
G7BP9S302EW5AL	CombinedRun	G7BP9S3	02	EW5AL	419	5	419	415	57	342	286	ID11-U2-p13	0	ID11-U1-p13	1	454Ti-U2-MID8	21	454Ti-U1-MID14	2	10_90_B1dF51_B4EF3221	p13	C	TRUE
G7BP9S302C6MDI	CombinedRun	G7BP9S3	02	C6MDI	418	5	418	414	57	340	284	ID11-U2-p13	0	ID11-U1-p13	0	454Ti-U2-MID8	21	454Ti-U1-MID14	0	10_90_B1dF51_B4EF3221	p13	C	TRUE
G7BP9S302EUXUL	CombinedRun	G7BP9S3	02	EUXUL	420	5	418	414	56	339	284	ID11-U2-p13	0	ID11-U1-p13	0	454Ti-U2-MID8	22	454Ti-U1-MID14	1	10_90_B1dF51_B4EF3221	p13	C	TRUE
G7BP9S302DE7I3	CombinedRun	G7BP9S3	02	DE7I3	418	5	418	414	57	340	284	ID11-U2-p13	0	ID11-U1-p13	0	454Ti-U2-MID8	21	454Ti-U1-MID14	0	10_90_B1dF51_B4EF3221	p13	C	TRUE
G7BP9S302D0J84	CombinedRun	G7BP9S3	02	D0J84	416	5	415	411	60	337	278	ID11-U2-p14	0	ID11-U1-p14	0	454Ti-U2-MID8	21	454Ti-U1-MID14	0	10_90_B1dF51_B4EF3221	p14	C	TRUE
G7BP9S302DD6QN	CombinedRun	G7BP9S3	02	DD6QN	415	5	414	410	58	334	277	ID11-U1-p14	0	ID11-U2-p14	0	454Ti-U1-MID14	21	454Ti-U2-MID8	0	10_90_B1dF51_B4EF3221	p14	F	TRUE
G7BP9S302EW0QI	CombinedRun	G7BP9S3	02	EW0QI	415	5	414	410	58	334	277	ID11-U1-p14	0	ID11-U2-p14	1	454Ti-U1-MID14	21	454Ti-U2-MID8	1	10_90_B1dF51_B4EF3221	p14	F	TRUE
G7BP9S302DRSTW	CombinedRun	G7BP9S3	02	DRSTW	416	5	415	411	58	335	278	ID11-U1-p14	0	ID11-U2-p14	1	454Ti-U1-MID14	21	454Ti-U2-MID8	1	10_90_B1dF51_B4EF3221	p14	F	TRUE
G7BP9S302C170G	CombinedRun	G7BP9S3	02	C170G	415	5	414	410	58	335	278	ID11-U1-p14	0	ID11-U2-p14	1	454Ti-U1-MID14	21	454Ti-U2-MID8	0	10_90_B1dF51_B4EF3221	p14	F	TRUE
G7BP9S302DAZOM	CombinedRun	G7BP9S3	02	DAZOM	415	5	414	410	60	336	277	ID11-U2-p14	0	ID11-U1-p14	0	454Ti-U2-MID8	21	454Ti-U1-MID14	0	10_90_B1dF51_B4EF3221	p14	C	TRUE
G7BP9S302ENZTM	CombinedRun	G7BP9S3	02	ENZTM	415	5	414	410	58	334	277	ID11-U1-p14	0	ID11-U2-p14	0	454Ti-U1-MID14	21	454Ti-U2-MID8	0	10_90_B1dF51_B4EF3221	p14	F	TRUE
G7BP9S302D9FI4	CombinedRun	G7BP9S3	02	D9FI4	415	5	414	410	58	334	277	ID11-U1-p14	0	ID11-U2-p14	0	454Ti-U1-MID14	21	454Ti-U2-MID8	0	10_90_B1dF51_B4EF3221	p14	F	TRUE
G7BP9S302DNGWX	CombinedRun	G7BP9S3	02	DNGWX	416	5	415	411	60	337	278	ID11-U2-p14	0	ID11-U1-p14	0	454Ti-U2-MID8	21	454Ti-U1-MID14	0	10_90_B1dF51_B4EF3221	p14	C	TRUE
G7BP9S302DH7OP	CombinedRun	G7BP9S3	02	DH7OP	415	5	414	410	60	336	277	ID11-U2-p14	0	ID11-U1-p14	0	454Ti-U2-MID8	21	454Ti-U1-MID14	0	10_90_B1dF51_B4EF3221	p14	C	TRUE
G7BP9S302D9VMS	CombinedRun	G7BP9S3	02	D9VMS	416	5	415	411	60	337	278	ID11-U2-p14	0	ID11-U1-p14	0	454Ti-U2-MID8	21	454Ti-U1-MID14	0	10_90_B1dF51_B4EF3221	p14	C	TRUE
G7BP9S302EQY40	CombinedRun	G7BP9S3	02	EQY40	417	5	415	411	60	339	280	ID11-U2-p14	0	ID11-U1-p14	2	454Ti-U2-MID8	21	454Ti-U1-MID14	0	10_90_B1dF51_B4EF3221	p14	C	TRUE
G7BP9S302D8LAC	CombinedRun	G7BP9S3	02	D8LAC	414	5	414	410	58	334	277	ID11-U1-p14	0	ID11-U2-p14	0	454Ti-U1-MID14	21	454Ti-U2-MID8	0	10_90_B1dF51_B4EF3221	p14	F	TRUE
G7BP9S302EINB3	CombinedRun	G7BP9S3	02	EINB3	417	5	415	411	60	337	278	ID11-U2-p14	0	ID11-U1-p14	0	454Ti-U2-MID8	21	454Ti-U1-MID14	0	10_90_B1dF51_B4EF3221	p14	C	TRUE
G7BP9S302CZ924	CombinedRun	G7BP9S3	02	CZ924	415	5	414	410	58	334	277	ID11-U1-p14	0	ID11-U2-p14	0	454Ti-U1-MID14	21	454Ti-U2-MID8	0	10_90_B1dF51_B4EF3221	p14	F	TRUE
G7BP9S302D0GPH	CombinedRun	G7BP9S3	02	D0GPH	416	5	415	411	60	337	278	ID11-U2-p14	0	ID11-U1-p14	0	454Ti-U2-MID8	21	454Ti-U1-MID14	0	10_90_B1dF51_B4EF3221	p14	C	TRUE
G7BP9S302C0RD9	CombinedRun	G7BP9S3	02	C0RD9	416	5	413	409	58	334	277	ID11-U1-p14	0	ID11-U2-p14	0	454Ti-U1-MID14	21	454Ti-U2-MID8	1	10_90_B1dF51_B4EF3221	p14	F	TRUE
G7BP9S302DVZUA	CombinedRun	G7BP9S3	02	DVZUA	417	5	415	411	60	337	278	ID11-U2-p14	0	ID11-U1-p14	0	454Ti-U2-MID8	21	454Ti-U1-MID14	0	10_90_B1dF51_B4EF3221	p14	C	TRUE
G7BP9S302C4RSW	CombinedRun	G7BP9S3	02	C4RSW	416	5	414	410	58	334	277	ID11-U1-p14	0	ID11-U2-p14	0	454Ti-U1-MID14	21	454Ti-U2-MID8	0	10_90_B1dF51_B4EF3221	p14	F	TRUE
G7BP9S302DJ8EL	CombinedRun	G7BP9S3	02	DJ8EL	416	5	415	411	60	337	278	ID11-U2-p14	0	ID11-U1-p14	0	454Ti-U2-MID8	21	454Ti-U1-MID14	0	10_90_B1dF51_B4EF3221	p14	C	TRUE
G7BP9S302EIS4P	CombinedRun	G7BP9S3	02	EIS4P	416	5	415	411	60	338	279	ID11-U2-p14	0	ID11-U1-p14	1	454Ti-U2-MID8	21	454Ti-U1-MID14	1	10_90_B1dF51_B4EF3221	p14	C	TRUE
G7BP9S302DHQV6	CombinedRun	G7BP9S3	02	DHQV6	416	5	415	411	60	337	278	ID11-U2-p14	0	ID11-U1-p14	0	454Ti-U2-MID8	21	454Ti-U1-MID14	0	10_90_B1dF51_B4EF3221	p14	C	TRUE
G7BP9S302DVY90	CombinedRun	G7BP9S3	02	DVY90	415	5	414	410	58	334	277	ID11-U1-p14	1	ID11-U2-p14	0	454Ti-U1-MID14	21	454Ti-U2-MID8	0	10_90_B1dF51_B4EF3221	p14	F	TRUE
G7BP9S302EBOU5	CombinedRun	G7BP9S3	02	EBOU5	415	5	415	411	60	337	278	ID11-U2-p14	0	ID11-U1-p14	0	454Ti-U2-MID8	21	454Ti-U1-MID14	0	10_90_B1dF51_B4EF3221	p14	C	TRUE
G7BP9S302DLCIZ	CombinedRun	G7BP9S3	02	DLCIZ	416	5	415	411	60	337	278	ID11-U2-p14	0	ID11-U1-p14	0	454Ti-U2-MID8	21	454Ti-U1-MID14	0	10_90_B1dF51_B4EF3221	p14	C	TRUE
G7BP9S302D3T3H	CombinedRun	G7BP9S3	02	D3T3H	417	5	415	411	60	337	278	ID11-U2-p14	0	ID11-U1-p14	0	454Ti-U2-MID8	21	454Ti-U1-MID14	0	10_90_B1dF51_B4EF3221	p14	C	TRUE
G7BP9S302C1SN4	CombinedRun	G7BP9S3	02	C1SN4	416	5	416	412	60	338	279	ID11-U2-p14	0	ID11-U1-p14	0	454Ti-U2-MID8	21	454Ti-U1-MID14	0	10_90_B1dF51_B4EF3221	p14	C	TRUE
G7BP9S302D95U2	CombinedRun	G7BP9S3	02	D95U2	415	5	409	405	58	334	277	ID11-U1-p14	0	ID11-U2-p14	1	454Ti-U1-MID14	21	454Ti-U2-MID8	2	10_90_B1dF51_B4EF3221	p14	F	TRUE
G7BP9S302DRVTT	CombinedRun	G7BP9S3	02	DRVTT	416	5	416	412	58	335	278	ID11-U1-p14	0	ID11-U2-p14	1	454Ti-U1-MID14	21	454Ti-U2-MID8	0	10_90_B1dF51_B4EF3221	p14	F	TRUE
G7BP9S302DI4AX	CombinedRun	G7BP9S3	02	DI4AX	416	5	411	407	58	334	277	ID11-U1-p14	0	ID11-U2-p14	1	454Ti-U1-MID14	21	454Ti-U2-MID8	1	10_90_B1dF51_B4EF3221	p14	F	TRUE
G7BP9S302DCQWE	CombinedRun	G7BP9S3	02	DCQWE	414	5	411	407	58	334	277	ID11-U1-p14	0	ID11-U2-p14	0	454Ti-U1-MID14	21	454Ti-U2-MID8	0	10_90_B1dF51_B4EF3221	p14	F	TRUE
G7BP9S302EQ0LQ	CombinedRun	G7BP9S3	02	EQ0LQ	416	5	415	411	60	337	278	ID11-U2-p14	0	ID11-U1-p14	0	454Ti-U2-MID8	21	454Ti-U1-MID14	0	10_90_B1dF51_B4EF3221	p14	C	TRUE
G7BP9S302EEOYR	CombinedRun	G7BP9S3	02	EEOYR	418	5	416	412	60	338	279	ID11-U2-p14	0	ID11-U1-p14	1	454Ti-U2-MID8	21	454Ti-U1-MID14	1	10_90_B1dF51_B4EF3221	p14	C	TRUE
G7BP9S302EVQTO	CombinedRun	G7BP9S3	02	EVQTO	419	5	415	411	60	337	278	ID11-U2-p14	0	ID11-U1-p14	0	454Ti-U2-MID8	21	454Ti-U1-MID14	0	10_90_B1dF51_B4EF3221	p14	C	TRUE
G7BP9S302EZVIV	CombinedRun	G7BP9S3	02	EZVIV	427	5	425	421	59	345	287	ID11-U1-p15	0	ID11-U2-p15	2	454Ti-U1-MID14	21	454Ti-U2-MID8	1	10_90_B1dF51_B4EF3221	p15	F	TRUE
G7BP9S302EYM0F	CombinedRun	G7BP9S3	02	EYM0F	425	5	424	420	60	345	286	ID11-U2-p15	0	ID11-U1-p15	1	454Ti-U2-MID8	21	454Ti-U1-MID14	1	10_90_B1dF51_B4EF3221	p15	C	TRUE
G7BP9S302D6MID	CombinedRun	G7BP9S3	02	D6MID	427	5	426	422	60	347	288	ID11-U2-p15	0	ID11-U1-p15	0	454Ti-U2-MID8	21	454Ti-U1-MID14	0	10_90_B1dF51_B4EF3221	p15	C	TRUE
G7BP9S302EE1M6	CombinedRun	G7BP9S3	02	EE1M6	427	5	426	422	59	346	288	ID11-U1-p15	0	ID11-U2-p15	0	454Ti-U1-MID14	21	454Ti-U2-MID8	0	10_90_B1dF51_B4EF3221	p15	F	TRUE
G7BP9S302EAF04	CombinedRun	G7BP9S3	02	EAF04	428	5	426	422	60	347	288	ID11-U2-p15	0	ID11-U1-p15	0	454Ti-U2-MID8	21	454Ti-U1-MID14	0	10_90_B1dF51_B4EF3221	p15	C	TRUE
G7BP9S302EK028	CombinedRun	G7BP9S3	02	EK028	428	5	426	422	59	346	288	ID11-U1-p15	0	ID11-U2-p15	0	454Ti-U1-MID14	21	454Ti-U2-MID8	0	10_90_B1dF51_B4EF3221	p15	F	TRUE
G7BP9S302DC0ZL	CombinedRun	G7BP9S3	02	DC0ZL	428	5	426	422	59	346	288	ID11-U1-p15	0	ID11-U2-p15	0	454Ti-U1-MID14	21	454Ti-U2-MID8	0	10_90_B1dF51_B4EF3221	p15	F	TRUE
G7BP9S302EGPFH	CombinedRun	G7BP9S3	02	EGPFH	428	5	426	422	59	346	288	ID11-U1-p15	0	ID11-U2-p15	0	454Ti-U1-MID14	21	454Ti-U2-MID8	0	10_90_B1dF51_B4EF3221	p15	F	TRUE
G7BP9S302C4I36	CombinedRun	G7BP9S3	02	C4I36	426	5	426	422	59	346	288	ID11-U1-p15	1	ID11-U2-p15	3	454Ti-U1-MID14	21	454Ti-U2-MID8	1	10_90_B1dF51_B4EF3221	p15	F	TRUE
G7BP9S302EC7JR	CombinedRun	G7BP9S3	02	EC7JR	433	5	427	423	60	348	289	ID11-U2-p15	0	ID11-U1-p15	0	454Ti-U2-MID8	21	454Ti-U1-MID14	0	10_90_B1dF51_B4EF3221	p15	C	TRUE
G7BP9S302EXGBP	CombinedRun	G7BP9S3	02	EXGBP	426	5	426	422	59	346	288	ID11-U1-p15	0	ID11-U2-p15	0	454Ti-U1-MID14	21	454Ti-U2-MID8	0	10_90_B1dF51_B4EF3221	p15	F	TRUE
G7BP9S302C7UAT	CombinedRun	G7BP9S3	02	C7UAT	427	5	426	422	60	347	288	ID11-U2-p15	0	ID11-U1-p15	0	454Ti-U2-MID8	21	454Ti-U1-MID14	0	10_90_B1dF51_B4EF3221	p15	C	TRUE
G7BP9S302EK98W	CombinedRun	G7BP9S3	02	EK98W	426	5	425	421	58	345	288	ID11-U1-p15	1	ID11-U2-p15	1	454Ti-U1-MID14	21	454Ti-U2-MID8	1	10_90_B1dF51_B4EF3221	p15	F	TRUE
G7BP9S302EYR4P	CombinedRun	G7BP9S3	02	EYR4P	426	5	426	422	59	346	288	ID11-U1-p15	0	ID11-U2-p15	0	454Ti-U1-MID14	21	454Ti-U2-MID8	0	10_90_B1dF51_B4EF3221	p15	F	TRUE
G7BP9S302ES85X	CombinedRun	G7BP9S3	02	ES85X	426	5	426	422	59	346	288	ID11-U1-p15	0	ID11-U2-p15	0	454Ti-U1-MID14	21	454Ti-U2-MID8	0	10_90_B1dF51_B4EF3221	p15	F	TRUE
G7BP9S302D5LEV	CombinedRun	G7BP9S3	02	D5LEV	427	5	426	422	59	346	288	ID11-U1-p15	1	ID11-U2-p15	3	454Ti-U1-MID14	21	454Ti-U2-MID8	1	10_90_B1dF51_B4EF3221	p15	F	TRUE
G7BP9S302D4Z53	CombinedRun	G7BP9S3	02	D4Z53	428	5	426	422	60	347	288	ID11-U2-p15	0	ID11-U1-p15	0	454Ti-U2-MID8	21	454Ti-U1-MID14	0	10_90_B1dF51_B4EF3221	p15	C	TRUE
G7BP9S302EYKKN	CombinedRun	G7BP9S3	02	EYKKN	428	5	427	423	59	346	288	ID11-U1-p15	0	ID11-U2-p15	0	454Ti-U1-MID14	21	454Ti-U2-MID8	1	10_90_B1dF51_B4EF3221	p15	F	TRUE
G7BP9S302DOLSL	CombinedRun	G7BP9S3	02	DOLSL	427	5	426	422	59	346	288	ID11-U1-p15	0	ID11-U2-p15	0	454Ti-U1-MID14	21	454Ti-U2-MID8	0	10_90_B1dF51_B4EF3221	p15	F	TRUE
G7BP9S302DZBFB	CombinedRun	G7BP9S3	02	DZBFB	428	5	426	422	60	347	288	ID11-U2-p15	0	ID11-U1-p15	0	454Ti-U2-MID8	21	454Ti-U1-MID14	0	10_90_B1dF51_B4EF3221	p15	C	TRUE
G7BP9S302DO01Y	CombinedRun	G7BP9S3	02	DO01Y	426	5	425	421	59	346	288	ID11-U2-p15	1	ID11-U1-p15	0	454Ti-U2-MID8	21	454Ti-U1-MID14	0	10_90_B1dF51_B4EF3221	p15	C	TRUE
G7BP9S302EXJKM	CombinedRun	G7BP9S3	02	EXJKM	425	5	424	420	60	345	286	ID11-U2-p15	0	ID11-U1-p15	0	454Ti-U2-MID8	21	454Ti-U1-MID14	0	10_90_B1dF51_B4EF3221	p15	C	TRUE
G7BP9S302EIT0L	CombinedRun	G7BP9S3	02	EIT0L	427	5	426	422	60	347	288	ID11-U2-p15	0	ID11-U1-p15	0	454Ti-U2-MID8	21	454Ti-U1-MID14	0	10_90_B1dF51_B4EF3221	p15	C	TRUE
G7BP9S302EP5U9	CombinedRun	G7BP9S3	02	EP5U9	427	5	426	422	59	346	288	ID11-U1-p15	0	ID11-U2-p15	0	454Ti-U1-MID14	21	454Ti-U2-MID8	0	10_90_B1dF51_B4EF3221	p15	F	TRUE
G7BP9S302DGI78	CombinedRun	G7BP9S3	02	DGI78	428	5	426	422	60	347	288	ID11-U2-p15	0	ID11-U1-p15	0	454Ti-U2-MID8	21	454Ti-U1-MID14	0	10_90_B1dF51_B4EF3221	p15	C	TRUE
G7BP9S302EF561	CombinedRun	G7BP9S3	02	EF561	426	5	423	419	60	344	285	ID11-U2-p15	0	ID11-U1-p15	1	454Ti-U2-MID8	21	454Ti-U1-MID14	1	10_90_B1dF51_B4EF3221	p15	C	TRUE
G7BP9S302DJMGK	CombinedRun	G7BP9S3	02	DJMGK	426	5	426	422	60	347	288	ID11-U2-p15	0	ID11-U1-p15	0	454Ti-U2-MID8	21	454Ti-U1-MID14	0	10_90_B1dF51_B4EF3221	p15	C	TRUE
G7BP9S302EVYQS	CombinedRun	G7BP9S3	02	EVYQS	426	5	426	422	59	346	288	ID11-U1-p15	0	ID11-U2-p15	0	454Ti-U1-MID14	21	454Ti-U2-MID8	0	10_90_B1dF51_B4EF3221	p15	F	TRUE
G7BP9S302EIHWW	CombinedRun	G7BP9S3	02	EIHWW	427	5	426	422	59	346	288	ID11-U1-p15	0	ID11-U2-p15	0	454Ti-U1-MID14	21	454Ti-U2-MID8	0	10_90_B1dF51_B4EF3221	p15	F	TRUE
G7BP9S302DZK22	CombinedRun	G7BP9S3	02	DZK22	430	5	426	422	59	346	288	ID11-U1-p15	0	ID11-U2-p15	0	454Ti-U1-MID14	21	454Ti-U2-MID8	0	10_90_B1dF51_B4EF3221	p15	F	TRUE
G7BP9S302EA6KG	CombinedRun	G7BP9S3	02	EA6KG	428	5	426	422	60	347	288	ID11-U2-p15	0	ID11-U1-p15	0	454Ti-U2-MID8	21	454Ti-U1-MID14	0	10_90_B1dF51_B4EF3221	p15	C	TRUE
G7BP9S302C2360	CombinedRun	G7BP9S3	02	C2360	427	5	426	422	60	347	288	ID11-U2-p15	1	ID11-U1-p15	0	454Ti-U2-MID8	21	454Ti-U1-MID14	0	10_90_B1dF51_B4EF3221	p15	C	TRUE
G7BP9S302EHKFQ	CombinedRun	G7BP9S3	02	EHKFQ	427	5	426	422	60	347	288	ID11-U2-p15	0	ID11-U1-p15	0	454Ti-U2-MID8	21	454Ti-U1-MID14	0	10_90_B1dF51_B4EF3221	p15	C	TRUE
G7BP9S302ED7XP	CombinedRun	G7BP9S3	02	ED7XP	425	5	424	420	59	345	287	ID11-U1-p15	0	ID11-U2-p15	0	454Ti-U1-MID14	21	454Ti-U2-MID8	1	10_90_B1dF51_B4EF3221	p15	F	TRUE
G7BP9S302D2KR8	CombinedRun	G7BP9S3	02	D2KR8	427	5	426	422	59	346	288	ID11-U1-p15	0	ID11-U2-p15	0	454Ti-U1-MID14	21	454Ti-U2-MID8	0	10_90_B1dF51_B4EF3221	p15	F	TRUE
G7BP9S302DVAN9	CombinedRun	G7BP9S3	02	DVAN9	428	5	426	422	59	346	288	ID11-U1-p15	0	ID11-U2-p15	0	454Ti-U1-MID14	21	454Ti-U2-MID8	0	10_90_B1dF51_B4EF3221	p15	F	TRUE
G7BP9S302DO8JX	CombinedRun	G7BP9S3	02	DO8JX	424	5	423	419	59	346	288	ID11-U1-p15	0	ID11-U2-p15	2	454Ti-U1-MID14	21	454Ti-U2-MID8	2	10_90_B1dF51_B4EF3221	p15	F	TRUE
G7BP9S302DOSXN	CombinedRun	G7BP9S3	02	DOSXN	428	5	426	422	60	347	288	ID11-U2-p15	1	ID11-U1-p15	0	454Ti-U2-MID8	21	454Ti-U1-MID14	0	10_90_B1dF51_B4EF3221	p15	C	TRUE
G7BP9S302DL1JS	CombinedRun	G7BP9S3	02	DL1JS	436	5	433	429	60	350	291	ID11-U2-p15	0	ID11-U1-p15	3	454Ti-U2-MID8	21	454Ti-U1-MID14	3	10_90_B1dF51_B4EF3221	p15	C	TRUE
G7BP9S302EVPDI	CombinedRun	G7BP9S3	02	EVPDI	426	5	425	421	60	346	287	ID11-U2-p15	2	ID11-U1-p15	0	454Ti-U2-MID8	21	454Ti-U1-MID14	0	10_90_B1dF51_B4EF3221	p15	C	TRUE
G7BP9S302DLL7G	CombinedRun	G7BP9S3	02	DLL7G	428	5	426	422	59	346	288	ID11-U1-p15	0	ID11-U2-p15	0	454Ti-U1-MID14	21	454Ti-U2-MID8	2	10_90_B1dF51_B4EF3221	p15	F	TRUE
G7BP9S302D3S6D	CombinedRun	G7BP9S3	02	D3S6D	427	5	424	420	59	347	289	ID11-U1-p15	0	ID11-U2-p15	2	454Ti-U1-MID14	21	454Ti-U2-MID8	0	10_90_B1dF51_B4EF3221	p15	F	TRUE
G7BP9S302DAQTU	CombinedRun	G7BP9S3	02	DAQTU	427	5	426	422	59	346	288	ID11-U1-p15	0	ID11-U2-p15	0	454Ti-U1-MID14	21	454Ti-U2-MID8	0	10_90_B1dF51_B4EF3221	p15	F	TRUE
G7BP9S302C0JC6	CombinedRun	G7BP9S3	02	C0JC6	426	5	426	422	60	347	288	ID11-U2-p15	0	ID11-U1-p15	0	454Ti-U2-MID8	21	454Ti-U1-MID14	0	10_90_B1dF51_B4EF3221	p15	C	TRUE
G7BP9S302C2RLY	CombinedRun	G7BP9S3	02	C2RLY	426	5	426	422	59	346	288	ID11-U1-p15	0	ID11-U2-p15	0	454Ti-U1-MID14	21	454Ti-U2-MID8	0	10_90_B1dF51_B4EF3221	p15	F	TRUE
G7BP9S302EMXIC	CombinedRun	G7BP9S3	02	EMXIC	429	5	426	422	60	347	288	ID11-U2-p15	1	ID11-U1-p15	0	454Ti-U2-MID8	21	454Ti-U1-MID14	0	10_90_B1dF51_B4EF3221	p15	C	TRUE
G7BP9S302ECIXK	CombinedRun	G7BP9S3	02	ECIXK	427	5	426	422	59	346	288	ID11-U1-p15	1	ID11-U2-p15	0	454Ti-U1-MID14	21	454Ti-U2-MID8	0	10_90_B1dF51_B4EF3221	p15	F	TRUE
G7BP9S302EGK6L	CombinedRun	G7BP9S3	02	EGK6L	427	5	424	420	59	346	288	ID11-U1-p15	0	ID11-U2-p15	1	454Ti-U1-MID14	21	454Ti-U2-MID8	0	10_90_B1dF51_B4EF3221	p15	F	TRUE
G7BP9S302EEMDR	CombinedRun	G7BP9S3	02	EEMDR	425	5	424	420	59	344	286	ID11-U1-p15	1	ID11-U2-p15	0	454Ti-U1-MID14	22	454Ti-U2-MID8	0	10_90_B1dF51_B4EF3221	p15	F	TRUE
G7BP9S302DLU3Y	CombinedRun	G7BP9S3	02	DLU3Y	457	5	430	426	60	349	290	ID11-U2-p15	0	ID11-U1-p15	0	454Ti-U2-MID8	21	454Ti-U1-MID14	2	10_90_B1dF51_B4EF3221	p15	C	TRUE
G7BP9S302EIBKW	CombinedRun	G7BP9S3	02	EIBKW	411	5	410	406	56	328	273	ID11-U2-p16	0	ID11-U1-p16	0	454Ti-U2-MID8	21	454Ti-U1-MID14	0	10_90_B1dF51_B4EF3221	p16	C	TRUE
G7BP9S302DUCNF	CombinedRun	G7BP9S3	02	DUCNF	412	5	411	407	56	329	274	ID11-U2-p16	0	ID11-U1-p16	0	454Ti-U2-MID8	21	454Ti-U1-MID14	0	10_90_B1dF51_B4EF3221	p16	C	TRUE
G7BP9S302DQGIQ	CombinedRun	G7BP9S3	02	DQGIQ	413	5	412	408	56	330	275	ID11-U2-p16	0	ID11-U1-p16	0	454Ti-U2-MID8	21	454Ti-U1-MID14	0	10_90_B1dF51_B4EF3221	p16	C	TRUE
G7BP9S302DME0B	CombinedRun	G7BP9S3	02	DME0B	413	5	412	408	56	331	276	ID11-U2-p16	0	ID11-U1-p16	1	454Ti-U2-MID8	21	454Ti-U1-MID14	0	10_90_B1dF51_B4EF3221	p16	C	TRUE
G7BP9S302D16AB	CombinedRun	G7BP9S3	02	D16AB	413	5	412	408	62	336	275	ID11-U1-p16	0	ID11-U2-p16	0	454Ti-U1-MID14	21	454Ti-U2-MID8	0	10_90_B1dF51_B4EF3221	p16	F	TRUE
G7BP9S302D8SQR	CombinedRun	G7BP9S3	02	D8SQR	414	5	413	409	56	331	276	ID11-U2-p16	0	ID11-U1-p16	0	454Ti-U2-MID8	21	454Ti-U1-MID14	0	10_90_B1dF51_B4EF3221	p16	C	TRUE
G7BP9S302EEL1N	CombinedRun	G7BP9S3	02	EEL1N	413	5	412	408	61	336	276	ID11-U1-p16	1	ID11-U2-p16	0	454Ti-U1-MID14	21	454Ti-U2-MID8	0	10_90_B1dF51_B4EF3221	p16	F	TRUE
G7BP9S302C5HBF	CombinedRun	G7BP9S3	02	C5HBF	414	5	413	409	62	337	276	ID11-U1-p16	0	ID11-U2-p16	0	454Ti-U1-MID14	21	454Ti-U2-MID8	0	10_90_B1dF51_B4EF3221	p16	F	TRUE
G7BP9S302ERI9F	CombinedRun	G7BP9S3	02	ERI9F	416	5	415	411	55	330	276	ID11-U2-p16	1	ID11-U1-p16	0	454Ti-U2-MID8	21	454Ti-U1-MID14	3	10_90_B1dF51_B4EF3221	p16	C	TRUE
G7BP9S302DUU25	CombinedRun	G7BP9S3	02	DUU25	413	5	412	408	55	330	276	ID11-U2-p16	1	ID11-U1-p16	0	454Ti-U2-MID8	21	454Ti-U1-MID14	0	10_90_B1dF51_B4EF3221	p16	C	TRUE
G7BP9S302DJIFG	CombinedRun	G7BP9S3	02	DJIFG	413	5	412	408	56	330	275	ID11-U2-p16	0	ID11-U1-p16	0	454Ti-U2-MID8	21	454Ti-U1-MID14	1	10_90_B1dF51_B4EF3221	p16	C	TRUE
G7BP9S302EXDAV	CombinedRun	G7BP9S3	02	EXDAV	412	5	412	408	56	330	275	ID11-U2-p16	0	ID11-U1-p16	0	454Ti-U2-MID8	21	454Ti-U1-MID14	0	10_90_B1dF51_B4EF3221	p16	C	TRUE
G7BP9S302DQGH3	CombinedRun	G7BP9S3	02	DQGH3	413	5	411	407	56	329	274	ID11-U2-p16	0	ID11-U1-p16	0	454Ti-U2-MID8	21	454Ti-U1-MID14	0	10_90_B1dF51_B4EF3221	p16	C	TRUE
G7BP9S302DSDM8	CombinedRun	G7BP9S3	02	DSDM8	414	5	412	408	62	336	275	ID11-U1-p16	0	ID11-U2-p16	0	454Ti-U1-MID14	21	454Ti-U2-MID8	0	10_90_B1dF51_B4EF3221	p16	F	TRUE
G7BP9S302D796A	CombinedRun	G7BP9S3	02	D796A	413	5	412	408	62	336	275	ID11-U1-p16	0	ID11-U2-p16	0	454Ti-U1-MID14	21	454Ti-U2-MID8	0	10_90_B1dF51_B4EF3221	p16	F	TRUE
G7BP9S302DI8FX	CombinedRun	G7BP9S3	02	DI8FX	414	5	413	409	56	331	276	ID11-U2-p16	0	ID11-U1-p16	0	454Ti-U2-MID8	21	454Ti-U1-MID14	0	10_90_B1dF51_B4EF3221	p16	C	TRUE
G7BP9S302DCB7S	CombinedRun	G7BP9S3	02	DCB7S	414	5	413	409	62	337	276	ID11-U1-p16	0	ID11-U2-p16	0	454Ti-U1-MID14	21	454Ti-U2-MID8	0	10_90_B1dF51_B4EF3221	p16	F	TRUE
G7BP9S302DHZ1U	CombinedRun	G7BP9S3	02	DHZ1U	414	5	413	409	62	337	276	ID11-U1-p16	0	ID11-U2-p16	0	454Ti-U1-MID14	21	454Ti-U2-MID8	0	10_90_B1dF51_B4EF3221	p16	F	TRUE
G7BP9S302C3DS1	CombinedRun	G7BP9S3	02	C3DS1	415	5	413	409	56	331	276	ID11-U2-p16	0	ID11-U1-p16	0	454Ti-U2-MID8	21	454Ti-U1-MID14	0	10_90_B1dF51_B4EF3221	p16	C	TRUE
G7BP9S302DTJJH	CombinedRun	G7BP9S3	02	DTJJH	413	5	412	408	62	336	275	ID11-U1-p16	0	ID11-U2-p16	0	454Ti-U1-MID14	21	454Ti-U2-MID8	0	10_90_B1dF51_B4EF3221	p16	F	TRUE
G7BP9S302D7F1Y	CombinedRun	G7BP9S3	02	D7F1Y	413	5	412	408	62	336	275	ID11-U1-p16	0	ID11-U2-p16	0	454Ti-U1-MID14	21	454Ti-U2-MID8	0	10_90_B1dF51_B4EF3221	p16	F	TRUE
G7BP9S302DLBFT	CombinedRun	G7BP9S3	02	DLBFT	413	5	412	408	62	336	275	ID11-U1-p16	0	ID11-U2-p16	0	454Ti-U1-MID14	21	454Ti-U2-MID8	0	10_90_B1dF51_B4EF3221	p16	F	TRUE
G7BP9S302C70HQ	CombinedRun	G7BP9S3	02	C70HQ	414	5	413	409	62	337	276	ID11-U1-p16	0	ID11-U2-p16	0	454Ti-U1-MID14	21	454Ti-U2-MID8	0	10_90_B1dF51_B4EF3221	p16	F	TRUE
G7BP9S302EQZXL	CombinedRun	G7BP9S3	02	EQZXL	414	5	413	409	62	337	276	ID11-U1-p16	0	ID11-U2-p16	0	454Ti-U1-MID14	21	454Ti-U2-MID8	0	10_90_B1dF51_B4EF3221	p16	F	TRUE
G7BP9S302EXPXR	CombinedRun	G7BP9S3	02	EXPXR	413	5	413	409	56	332	277	ID11-U2-p16	0	ID11-U1-p16	0	454Ti-U2-MID8	21	454Ti-U1-MID14	2	10_90_B1dF51_B4EF3221	p16	C	TRUE
G7BP9S302DYI3I	CombinedRun	G7BP9S3	02	DYI3I	415	5	414	410	62	338	277	ID11-U1-p16	0	ID11-U2-p16	1	454Ti-U1-MID14	21	454Ti-U2-MID8	0	10_90_B1dF51_B4EF3221	p16	F	TRUE
G7BP9S302D0JBF	CombinedRun	G7BP9S3	02	D0JBF	412	5	412	408	56	331	276	ID11-U2-p16	1	ID11-U1-p16	0	454Ti-U2-MID8	22	454Ti-U1-MID14	1	10_90_B1dF51_B4EF3221	p16	C	TRUE
G7BP9S302DX1AC	CombinedRun	G7BP9S3	02	DX1AC	415	5	413	409	62	337	276	ID11-U1-p16	0	ID11-U2-p16	0	454Ti-U1-MID14	21	454Ti-U2-MID8	0	10_90_B1dF51_B4EF3221	p16	F	TRUE
G7BP9S302DIQET	CombinedRun	G7BP9S3	02	DIQET	414	5	413	409	56	331	276	ID11-U2-p16	0	ID11-U1-p16	0	454Ti-U2-MID8	21	454Ti-U1-MID14	0	10_90_B1dF51_B4EF3221	p16	C	TRUE
G7BP9S302DL7B7	CombinedRun	G7BP9S3	02	DL7B7	414	5	411	407	62	337	276	ID11-U1-p16	0	ID11-U2-p16	0	454Ti-U1-MID14	21	454Ti-U2-MID8	0	10_90_B1dF51_B4EF3221	p16	F	TRUE
G7BP9S302EW4X7	CombinedRun	G7BP9S3	02	EW4X7	414	5	413	409	56	331	276	ID11-U2-p16	0	ID11-U1-p16	0	454Ti-U2-MID8	21	454Ti-U1-MID14	0	10_90_B1dF51_B4EF3221	p16	C	TRUE
G7BP9S302DTETW	CombinedRun	G7BP9S3	02	DTETW	413	5	413	409	56	331	276	ID11-U2-p16	0	ID11-U1-p16	0	454Ti-U2-MID8	21	454Ti-U1-MID14	0	10_90_B1dF51_B4EF3221	p16	C	TRUE
G7BP9S302DJGKU	CombinedRun	G7BP9S3	02	DJGKU	416	5	413	409	56	331	276	ID11-U2-p16	0	ID11-U1-p16	0	454Ti-U2-MID8	21	454Ti-U1-MID14	0	10_90_B1dF51_B4EF3221	p16	C	TRUE
G7BP9S302D1UZW	CombinedRun	G7BP9S3	02	D1UZW	419	5	413	409	56	331	276	ID11-U2-p16	0	ID11-U1-p16	0	454Ti-U2-MID8	21	454Ti-U1-MID14	0	10_90_B1dF51_B4EF3221	p16	C	TRUE
G7BP9S302DIR2H	CombinedRun	G7BP9S3	02	DIR2H	413	5	412	408	62	336	275	ID11-U1-p16	0	ID11-U2-p16	0	454Ti-U1-MID14	21	454Ti-U2-MID8	0	10_90_B1dF51_B4EF3221	p16	F	TRUE
G7BP9S302EDB94	CombinedRun	G7BP9S3	02	EDB94	414	5	413	409	62	337	276	ID11-U1-p16	0	ID11-U2-p16	0	454Ti-U1-MID14	21	454Ti-U2-MID8	0	10_90_B1dF51_B4EF3221	p16	F	TRUE
G7BP9S302DZ48I	CombinedRun	G7BP9S3	02	DZ48I	415	5	413	409	62	337	276	ID11-U1-p16	0	ID11-U2-p16	1	454Ti-U1-MID14	21	454Ti-U2-MID8	1	10_90_B1dF51_B4EF3221	p16	F	TRUE
G7BP9S302DXM9B	CombinedRun	G7BP9S3	02	DXM9B	414	5	414	410	62	338	277	ID11-U1-p16	0	ID11-U2-p16	0	454Ti-U1-MID14	21	454Ti-U2-MID8	0	10_90_B1dF51_B4EF3221	p16	F	TRUE
G7BP9S302C8NAF	CombinedRun	G7BP9S3	02	C8NAF	415	5	414	410	56	331	276	ID11-U2-p16	0	ID11-U1-p16	0	454Ti-U2-MID8	21	454Ti-U1-MID14	1	10_90_B1dF51_B4EF3221	p16	C	TRUE
G7BP9S302EE36V	CombinedRun	G7BP9S3	02	EE36V	415	5	411	407	62	337	276	ID11-U1-p16	0	ID11-U2-p16	0	454Ti-U1-MID14	21	454Ti-U2-MID8	0	10_90_B1dF51_B4EF3221	p16	F	TRUE
G7BP9S302EK6L2	CombinedRun	G7BP9S3	02	EK6L2	414	5	413	409	62	337	276	ID11-U1-p16	0	ID11-U2-p16	0	454Ti-U1-MID14	21	454Ti-U2-MID8	0	10_90_B1dF51_B4EF3221	p16	F	TRUE
G7BP9S302DH6ED	CombinedRun	G7BP9S3	02	DH6ED	413	5	413	409	61	336	276	ID11-U1-p16	1	ID11-U2-p16	0	454Ti-U1-MID14	22	454Ti-U2-MID8	1	10_90_B1dF51_B4EF3221	p16	F	TRUE
G7BP9S302C0U5Q	CombinedRun	G7BP9S3	02	C0U5Q	418	5	413	409	56	332	277	ID11-U2-p16	1	ID11-U1-p16	0	454Ti-U2-MID8	22	454Ti-U1-MID14	1	10_90_B1dF51_B4EF3221	p16	C	TRUE
G7BP9S302DM9O5	CombinedRun	G7BP9S3	02	DM9O5	412	5	412	408	62	336	275	ID11-U1-p16	0	ID11-U2-p16	0	454Ti-U1-MID14	21	454Ti-U2-MID8	0	10_90_B1dF51_B4EF3221	p16	F	TRUE
G7BP9S302DHAAA	CombinedRun	G7BP9S3	02	DHAAA	414	5	413	409	62	338	277	ID11-U1-p16	0	ID11-U2-p16	0	454Ti-U1-MID14	21	454Ti-U2-MID8	3	10_90_B1dF51_B4EF3221	p16	F	TRUE
G7BP9S302DGVKT	CombinedRun	G7BP9S3	02	DGVKT	412	5	412	408	55	330	276	ID11-U2-p16	0	ID11-U1-p16	0	454Ti-U2-MID8	22	454Ti-U1-MID14	0	10_90_B1dF51_B4EF3221	p16	C	TRUE
G7BP9S302EXKFR	CombinedRun	G7BP9S3	02	EXKFR	417	5	411	407	62	335	274	ID11-U1-p16	0	ID11-U2-p16	0	454Ti-U1-MID14	21	454Ti-U2-MID8	0	10_90_B1dF51_B4EF3221	p16	F	TRUE
G7BP9S302DX34S	CombinedRun	G7BP9S3	02	DX34S	415	5	414	410	62	338	277	ID11-U1-p16	0	ID11-U2-p16	0	454Ti-U1-MID14	21	454Ti-U2-MID8	0	10_90_B1dF51_B4EF3221	p16	F	TRUE
G7BP9S302EOO08	CombinedRun	G7BP9S3	02	EOO08	418	5	418	414	56	333	278	ID11-U2-p16	0	ID11-U1-p16	1	454Ti-U2-MID8	21	454Ti-U1-MID14	3	10_90_B1dF51_B4EF3221	p16	C	TRUE
G7BP9S302DTJZI	CombinedRun	G7BP9S3	02	DTJZI	412	5	412	408	62	337	276	ID11-U1-p16	1	ID11-U2-p16	0	454Ti-U1-MID14	21	454Ti-U2-MID8	1	10_90_B1dF51_B4EF3221	p16	F	TRUE
G7BP9S302ELJ6Y	CombinedRun	G7BP9S3	02	ELJ6Y	414	5	413	409	62	338	277	ID11-U1-p16	0	ID11-U2-p16	1	454Ti-U1-MID14	21	454Ti-U2-MID8	1	10_90_B1dF51_B4EF3221	p16	F	TRUE
G7BP9S302D36EK	CombinedRun	G7BP9S3	02	D36EK	412	5	411	407	53	338	286	ID11-U1-p17	0	ID11-U2-p17	0	454Ti-U1-MID14	21	454Ti-U2-MID8	0	10_90_B1dF51_B4EF3221	p17	F	TRUE
G7BP9S302C8HWG	CombinedRun	G7BP9S3	02	C8HWG	411	5	410	406	53	337	285	ID11-U1-p17	0	ID11-U2-p17	0	454Ti-U1-MID14	21	454Ti-U2-MID8	0	10_90_B1dF51_B4EF3221	p17	F	TRUE
G7BP9S302DUL0X	CombinedRun	G7BP9S3	02	DUL0X	411	5	410	406	53	337	285	ID11-U2-p17	0	ID11-U1-p17	0	454Ti-U2-MID8	21	454Ti-U1-MID14	0	10_90_B1dF51_B4EF3221	p17	C	TRUE
G7BP9S302EI7DO	CombinedRun	G7BP9S3	02	EI7DO	410	5	409	405	53	337	285	ID11-U1-p17	0	ID11-U2-p17	1	454Ti-U1-MID14	21	454Ti-U2-MID8	0	10_90_B1dF51_B4EF3221	p17	F	TRUE
G7BP9S302DFR2U	CombinedRun	G7BP9S3	02	DFR2U	412	5	410	406	53	337	285	ID11-U2-p17	1	ID11-U1-p17	0	454Ti-U2-MID8	21	454Ti-U1-MID14	0	10_90_B1dF51_B4EF3221	p17	C	TRUE
G7BP9S302D94CG	CombinedRun	G7BP9S3	02	D94CG	411	5	410	406	53	337	285	ID11-U2-p17	0	ID11-U1-p17	0	454Ti-U2-MID8	21	454Ti-U1-MID14	0	10_90_B1dF51_B4EF3221	p17	C	TRUE
G7BP9S302DNTUK	CombinedRun	G7BP9S3	02	DNTUK	411	5	410	406	53	337	285	ID11-U2-p17	0	ID11-U1-p17	0	454Ti-U2-MID8	21	454Ti-U1-MID14	0	10_90_B1dF51_B4EF3221	p17	C	TRUE
G7BP9S302DWRE7	CombinedRun	G7BP9S3	02	DWRE7	411	5	410	406	53	337	285	ID11-U2-p17	0	ID11-U1-p17	0	454Ti-U2-MID8	21	454Ti-U1-MID14	0	10_90_B1dF51_B4EF3221	p17	C	TRUE
G7BP9S302DNBAN	CombinedRun	G7BP9S3	02	DNBAN	413	5	410	406	53	337	285	ID11-U1-p17	0	ID11-U2-p17	0	454Ti-U1-MID14	21	454Ti-U2-MID8	0	10_90_B1dF51_B4EF3221	p17	F	TRUE
G7BP9S302C54LJ	CombinedRun	G7BP9S3	02	C54LJ	408	5	408	404	52	336	285	ID11-U2-p17	1	ID11-U1-p17	0	454Ti-U2-MID8	21	454Ti-U1-MID14	1	10_90_B1dF51_B4EF3221	p17	C	TRUE
G7BP9S302EMUDU	CombinedRun	G7BP9S3	02	EMUDU	412	5	409	405	53	336	284	ID11-U2-p17	0	ID11-U1-p17	0	454Ti-U2-MID8	21	454Ti-U1-MID14	0	10_90_B1dF51_B4EF3221	p17	C	TRUE
G7BP9S302D9EFH	CombinedRun	G7BP9S3	02	D9EFH	410	5	410	406	53	337	285	ID11-U2-p17	0	ID11-U1-p17	0	454Ti-U2-MID8	21	454Ti-U1-MID14	0	10_90_B1dF51_B4EF3221	p17	C	TRUE
G7BP9S302D9DQH	CombinedRun	G7BP9S3	02	D9DQH	410	5	410	406	53	337	285	ID11-U2-p17	0	ID11-U1-p17	1	454Ti-U2-MID8	21	454Ti-U1-MID14	0	10_90_B1dF51_B4EF3221	p17	C	TRUE
G7BP9S302D5TOH	CombinedRun	G7BP9S3	02	D5TOH	410	5	410	406	53	337	285	ID11-U2-p17	0	ID11-U1-p17	0	454Ti-U2-MID8	21	454Ti-U1-MID14	0	10_90_B1dF51_B4EF3221	p17	C	TRUE
G7BP9S302DT738	CombinedRun	G7BP9S3	02	DT738	410	5	409	405	53	337	285	ID11-U2-p17	0	ID11-U1-p17	0	454Ti-U2-MID8	21	454Ti-U1-MID14	1	10_90_B1dF51_B4EF3221	p17	C	TRUE
G7BP9S302D1R44	CombinedRun	G7BP9S3	02	D1R44	409	5	409	405	53	337	285	ID11-U2-p17	0	ID11-U1-p17	1	454Ti-U2-MID8	21	454Ti-U1-MID14	0	10_90_B1dF51_B4EF3221	p17	C	TRUE
G7BP9S302DPO89	CombinedRun	G7BP9S3	02	DPO89	417	5	410	406	53	338	286	ID11-U1-p17	0	ID11-U2-p17	0	454Ti-U1-MID14	21	454Ti-U2-MID8	1	10_90_B1dF51_B4EF3221	p17	F	TRUE
G7BP9S302EOS9T	CombinedRun	G7BP9S3	02	EOS9T	412	5	411	407	53	339	287	ID11-U2-p17	0	ID11-U1-p17	1	454Ti-U2-MID8	21	454Ti-U1-MID14	2	10_90_B1dF51_B4EF3221	p17	C	TRUE
G7BP9S302EHPRQ	CombinedRun	G7BP9S3	02	EHPRQ	420	5	410	406	53	340	288	ID11-U1-p17	0	ID11-U2-p17	0	454Ti-U1-MID14	21	454Ti-U2-MID8	2	10_90_B1dF51_B4EF3221	p17	F	TRUE
G7BP9S302EGGMB	CombinedRun	G7BP9S3	02	EGGMB	410	5	407	403	53	336	284	ID11-U2-p17	0	ID11-U1-p17	1	454Ti-U2-MID8	21	454Ti-U1-MID14	2	10_90_B1dF51_B4EF3221	p17	C	TRUE
G7BP9S302D2UH0	CombinedRun	G7BP9S3	02	D2UH0	429	5	428	424	55	351	297	ID11-U2-p18	0	ID11-U1-p18	0	454Ti-U2-MID8	21	454Ti-U1-MID14	0	10_90_B1dF51_B4EF3221	p18	C	TRUE
G7BP9S302EJXHD	CombinedRun	G7BP9S3	02	EJXHD	428	5	427	423	57	352	296	ID11-U1-p18	0	ID11-U2-p18	0	454Ti-U1-MID14	21	454Ti-U2-MID8	0	10_90_B1dF51_B4EF3221	p18	F	TRUE
G7BP9S302EWNXA	CombinedRun	G7BP9S3	02	EWNXA	428	5	427	423	57	352	296	ID11-U1-p18	0	ID11-U2-p18	0	454Ti-U1-MID14	21	454Ti-U2-MID8	0	10_90_B1dF51_B4EF3221	p18	F	TRUE
G7BP9S302D34K7	CombinedRun	G7BP9S3	02	D34K7	429	5	428	424	57	353	297	ID11-U1-p18	0	ID11-U2-p18	0	454Ti-U1-MID14	21	454Ti-U2-MID8	0	10_90_B1dF51_B4EF3221	p18	F	TRUE
G7BP9S302D36CF	CombinedRun	G7BP9S3	02	D36CF	429	5	428	424	55	351	297	ID11-U2-p18	0	ID11-U1-p18	0	454Ti-U2-MID8	21	454Ti-U1-MID14	0	10_90_B1dF51_B4EF3221	p18	C	TRUE
G7BP9S302C6VX4	CombinedRun	G7BP9S3	02	C6VX4	428	5	427	423	57	352	296	ID11-U1-p18	0	ID11-U2-p18	0	454Ti-U1-MID14	21	454Ti-U2-MID8	0	10_90_B1dF51_B4EF3221	p18	F	TRUE
G7BP9S302EG76E	CombinedRun	G7BP9S3	02	EG76E	429	5	428	424	57	353	297	ID11-U1-p18	0	ID11-U2-p18	0	454Ti-U1-MID14	21	454Ti-U2-MID8	0	10_90_B1dF51_B4EF3221	p18	F	TRUE
G7BP9S302DIWSE	CombinedRun	G7BP9S3	02	DIWSE	429	5	427	423	57	352	296	ID11-U1-p18	0	ID11-U2-p18	0	454Ti-U1-MID14	21	454Ti-U2-MID8	0	10_90_B1dF51_B4EF3221	p18	F	TRUE
G7BP9S302DW2A3	CombinedRun	G7BP9S3	02	DW2A3	429	5	428	424	57	353	297	ID11-U1-p18	0	ID11-U2-p18	0	454Ti-U1-MID14	21	454Ti-U2-MID8	0	10_90_B1dF51_B4EF3221	p18	F	TRUE
G7BP9S302EMCSJ	CombinedRun	G7BP9S3	02	EMCSJ	429	5	428	424	57	353	297	ID11-U1-p18	0	ID11-U2-p18	0	454Ti-U1-MID14	21	454Ti-U2-MID8	0	10_90_B1dF51_B4EF3221	p18	F	TRUE
G7BP9S302EACEQ	CombinedRun	G7BP9S3	02	EACEQ	430	5	428	424	55	351	297	ID11-U2-p18	0	ID11-U1-p18	0	454Ti-U2-MID8	21	454Ti-U1-MID14	0	10_90_B1dF51_B4EF3221	p18	C	TRUE
G7BP9S302EB1LF	CombinedRun	G7BP9S3	02	EB1LF	429	5	428	424	55	351	297	ID11-U2-p18	0	ID11-U1-p18	0	454Ti-U2-MID8	21	454Ti-U1-MID14	0	10_90_B1dF51_B4EF3221	p18	C	TRUE
G7BP9S302EMSDB	CombinedRun	G7BP9S3	02	EMSDB	429	5	428	424	57	353	297	ID11-U1-p18	0	ID11-U2-p18	0	454Ti-U1-MID14	21	454Ti-U2-MID8	0	10_90_B1dF51_B4EF3221	p18	F	TRUE
G7BP9S302C455A	CombinedRun	G7BP9S3	02	C455A	430	5	428	424	55	351	297	ID11-U2-p18	0	ID11-U1-p18	0	454Ti-U2-MID8	21	454Ti-U1-MID14	0	10_90_B1dF51_B4EF3221	p18	C	TRUE
G7BP9S302DDXDG	CombinedRun	G7BP9S3	02	DDXDG	429	5	428	424	57	352	296	ID11-U1-p18	0	ID11-U2-p18	0	454Ti-U1-MID14	21	454Ti-U2-MID8	1	10_90_B1dF51_B4EF3221	p18	F	TRUE
G7BP9S302D6NOX	CombinedRun	G7BP9S3	02	D6NOX	429	5	428	424	57	353	297	ID11-U1-p18	0	ID11-U2-p18	0	454Ti-U1-MID14	21	454Ti-U2-MID8	0	10_90_B1dF51_B4EF3221	p18	F	TRUE
G7BP9S302EV7YZ	CombinedRun	G7BP9S3	02	EV7YZ	427	5	427	423	57	352	296	ID11-U1-p18	0	ID11-U2-p18	0	454Ti-U1-MID14	21	454Ti-U2-MID8	0	10_90_B1dF51_B4EF3221	p18	F	TRUE
G7BP9S302CZ741	CombinedRun	G7BP9S3	02	CZ741	431	5	429	425	57	353	297	ID11-U1-p18	0	ID11-U2-p18	1	454Ti-U1-MID14	21	454Ti-U2-MID8	1	10_90_B1dF51_B4EF3221	p18	F	TRUE
G7BP9S302EGIKW	CombinedRun	G7BP9S3	02	EGIKW	428	5	428	424	55	351	297	ID11-U2-p18	0	ID11-U1-p18	0	454Ti-U2-MID8	21	454Ti-U1-MID14	0	10_90_B1dF51_B4EF3221	p18	C	TRUE
G7BP9S302C9UBB	CombinedRun	G7BP9S3	02	C9UBB	435	5	434	430	57	356	300	ID11-U1-p18	0	ID11-U2-p18	2	454Ti-U1-MID14	21	454Ti-U2-MID8	4	10_90_B1dF51_B4EF3221	p18	F	TRUE
G7BP9S302DDOCP	CombinedRun	G7BP9S3	02	DDOCP	428	5	425	421	57	352	296	ID11-U1-p18	0	ID11-U2-p18	0	454Ti-U1-MID14	21	454Ti-U2-MID8	0	10_90_B1dF51_B4EF3221	p18	F	TRUE
G7BP9S302EYW0I	CombinedRun	G7BP9S3	02	EYW0I	429	5	428	424	57	353	297	ID11-U1-p18	0	ID11-U2-p18	0	454Ti-U1-MID14	21	454Ti-U2-MID8	0	10_90_B1dF51_B4EF3221	p18	F	TRUE
G7BP9S302EH7XF	CombinedRun	G7BP9S3	02	EH7XF	431	5	430	426	57	354	298	ID11-U1-p18	0	ID11-U2-p18	0	454Ti-U1-MID14	21	454Ti-U2-MID8	4	10_90_B1dF51_B4EF3221	p18	F	TRUE
G7BP9S302DSKKI	CombinedRun	G7BP9S3	02	DSKKI	427	5	426	422	57	351	295	ID11-U1-p18	0	ID11-U2-p18	0	454Ti-U1-MID14	21	454Ti-U2-MID8	0	10_90_B1dF51_B4EF3221	p18	F	TRUE
G7BP9S302EZYYN	CombinedRun	G7BP9S3	02	EZYYN	431	5	429	425	55	350	296	ID11-U2-p18	0	ID11-U1-p18	1	454Ti-U2-MID8	21	454Ti-U1-MID14	1	10_90_B1dF51_B4EF3221	p18	C	TRUE
G7BP9S302DDI42	CombinedRun	G7BP9S3	02	DDI42	430	5	429	425	55	351	297	ID11-U2-p18	0	ID11-U1-p18	1	454Ti-U2-MID8	21	454Ti-U1-MID14	0	10_90_B1dF51_B4EF3221	p18	C	TRUE
G7BP9S302DHFUU	CombinedRun	G7BP9S3	02	DHFUU	432	5	431	427	57	355	299	ID11-U1-p18	0	ID11-U2-p18	1	454Ti-U1-MID14	21	454Ti-U2-MID8	3	10_90_B1dF51_B4EF3221	p18	F	TRUE
G7BP9S302DWVE8	CombinedRun	G7BP9S3	02	DWVE8	459	5	456	452	56	373	318	ID11-U1-p19	0	ID11-U2-p19	1	454Ti-U1-MID14	21	454Ti-U2-MID8	1	10_90_B1dF51_B4EF3221	p19	F	TRUE
G7BP9S302DW3XE	CombinedRun	G7BP9S3	02	DW3XE	457	5	455	451	61	379	319	ID11-U2-p19	0	ID11-U1-p19	0	454Ti-U2-MID8	21	454Ti-U1-MID14	0	10_90_B1dF51_B4EF3221	p19	C	TRUE
G7BP9S302EOPTG	CombinedRun	G7BP9S3	02	EOPTG	458	5	456	452	56	375	320	ID11-U1-p19	0	ID11-U2-p19	2	454Ti-U1-MID14	21	454Ti-U2-MID8	0	10_90_B1dF51_B4EF3221	p19	F	TRUE
G7BP9S302D97TZ	CombinedRun	G7BP9S3	02	D97TZ	456	5	455	451	61	379	319	ID11-U2-p19	1	ID11-U1-p19	0	454Ti-U2-MID8	21	454Ti-U1-MID14	0	10_90_B1dF51_B4EF3221	p19	C	TRUE
G7BP9S302C9IS3	CombinedRun	G7BP9S3	02	C9IS3	430	5	429	425	61	349	289	ID11-U2-p2	0	ID11-U1-p2	0	454Ti-U2-MID8	22	454Ti-U1-MID14	0	10_90_B1dF51_B4EF3221	p2	C	TRUE
G7BP9S302DLGVQ	CombinedRun	G7BP9S3	02	DLGVQ	431	5	430	426	61	350	290	ID11-U2-p2	0	ID11-U1-p2	0	454Ti-U2-MID8	21	454Ti-U1-MID14	0	10_90_B1dF51_B4EF3221	p2	C	TRUE
G7BP9S302DPO56	CombinedRun	G7BP9S3	02	DPO56	432	5	430	426	61	350	290	ID11-U2-p2	0	ID11-U1-p2	0	454Ti-U2-MID8	21	454Ti-U1-MID14	0	10_90_B1dF51_B4EF3221	p2	C	TRUE
G7BP9S302DF87I	CombinedRun	G7BP9S3	02	DF87I	431	5	430	426	60	349	290	ID11-U1-p2	0	ID11-U2-p2	0	454Ti-U1-MID14	21	454Ti-U2-MID8	0	10_90_B1dF51_B4EF3221	p2	F	TRUE
G7BP9S302ETDE3	CombinedRun	G7BP9S3	02	ETDE3	431	5	430	426	61	350	290	ID11-U2-p2	0	ID11-U1-p2	0	454Ti-U2-MID8	21	454Ti-U1-MID14	0	10_90_B1dF51_B4EF3221	p2	C	TRUE
G7BP9S302C9X5X	CombinedRun	G7BP9S3	02	C9X5X	431	5	430	426	60	349	290	ID11-U1-p2	0	ID11-U2-p2	0	454Ti-U1-MID14	21	454Ti-U2-MID8	0	10_90_B1dF51_B4EF3221	p2	F	TRUE
G7BP9S302EMXBY	CombinedRun	G7BP9S3	02	EMXBY	431	5	430	426	61	350	290	ID11-U2-p2	0	ID11-U1-p2	0	454Ti-U2-MID8	21	454Ti-U1-MID14	0	10_90_B1dF51_B4EF3221	p2	C	TRUE
G7BP9S302ES6R4	CombinedRun	G7BP9S3	02	ES6R4	431	5	430	426	61	350	290	ID11-U2-p2	0	ID11-U1-p2	0	454Ti-U2-MID8	21	454Ti-U1-MID14	0	10_90_B1dF51_B4EF3221	p2	C	TRUE
G7BP9S302C5XG8	CombinedRun	G7BP9S3	02	C5XG8	430	5	430	426	60	349	290	ID11-U1-p2	0	ID11-U2-p2	0	454Ti-U1-MID14	21	454Ti-U2-MID8	0	10_90_B1dF51_B4EF3221	p2	F	TRUE
G7BP9S302DS4T1	CombinedRun	G7BP9S3	02	DS4T1	432	5	430	426	61	350	290	ID11-U2-p2	0	ID11-U1-p2	0	454Ti-U2-MID8	21	454Ti-U1-MID14	0	10_90_B1dF51_B4EF3221	p2	C	TRUE
G7BP9S302EKNLT	CombinedRun	G7BP9S3	02	EKNLT	431	5	430	426	61	350	290	ID11-U2-p2	0	ID11-U1-p2	0	454Ti-U2-MID8	21	454Ti-U1-MID14	0	10_90_B1dF51_B4EF3221	p2	C	TRUE
G7BP9S302DR8H4	CombinedRun	G7BP9S3	02	DR8H4	431	5	430	426	61	350	290	ID11-U2-p2	0	ID11-U1-p2	0	454Ti-U2-MID8	21	454Ti-U1-MID14	0	10_90_B1dF51_B4EF3221	p2	C	TRUE
G7BP9S302D0SQP	CombinedRun	G7BP9S3	02	D0SQP	430	5	430	426	60	350	291	ID11-U1-p2	0	ID11-U2-p2	1	454Ti-U1-MID14	21	454Ti-U2-MID8	0	10_90_B1dF51_B4EF3221	p2	F	TRUE
G7BP9S302EJIR6	CombinedRun	G7BP9S3	02	EJIR6	431	5	430	426	61	350	290	ID11-U2-p2	0	ID11-U1-p2	0	454Ti-U2-MID8	21	454Ti-U1-MID14	0	10_90_B1dF51_B4EF3221	p2	C	TRUE
G7BP9S302EXWFZ	CombinedRun	G7BP9S3	02	EXWFZ	429	5	428	424	60	347	288	ID11-U1-p2	0	ID11-U2-p2	0	454Ti-U1-MID14	21	454Ti-U2-MID8	0	10_90_B1dF51_B4EF3221	p2	F	TRUE
G7BP9S302DRJRM	CombinedRun	G7BP9S3	02	DRJRM	430	5	430	426	60	349	290	ID11-U1-p2	0	ID11-U2-p2	0	454Ti-U1-MID14	21	454Ti-U2-MID8	0	10_90_B1dF51_B4EF3221	p2	F	TRUE
G7BP9S302ESMII	CombinedRun	G7BP9S3	02	ESMII	430	5	430	426	60	349	290	ID11-U1-p2	0	ID11-U2-p2	1	454Ti-U1-MID14	21	454Ti-U2-MID8	0	10_90_B1dF51_B4EF3221	p2	F	TRUE
G7BP9S302EZYNS	CombinedRun	G7BP9S3	02	EZYNS	431	5	430	426	61	350	290	ID11-U2-p2	0	ID11-U1-p2	0	454Ti-U2-MID8	21	454Ti-U1-MID14	0	10_90_B1dF51_B4EF3221	p2	C	TRUE
G7BP9S302EXQ4Q	CombinedRun	G7BP9S3	02	EXQ4Q	430	5	430	426	61	350	290	ID11-U2-p2	1	ID11-U1-p2	0	454Ti-U2-MID8	22	454Ti-U1-MID14	0	10_90_B1dF51_B4EF3221	p2	C	TRUE
G7BP9S302EQV43	CombinedRun	G7BP9S3	02	EQV43	430	5	430	426	60	349	290	ID11-U1-p2	0	ID11-U2-p2	0	454Ti-U1-MID14	21	454Ti-U2-MID8	0	10_90_B1dF51_B4EF3221	p2	F	TRUE
G7BP9S302DEV4Y	CombinedRun	G7BP9S3	02	DEV4Y	430	5	429	425	60	349	290	ID11-U1-p2	0	ID11-U2-p2	1	454Ti-U1-MID14	21	454Ti-U2-MID8	1	10_90_B1dF51_B4EF3221	p2	F	TRUE
G7BP9S302D7J2J	CombinedRun	G7BP9S3	02	D7J2J	432	5	430	426	61	350	290	ID11-U2-p2	0	ID11-U1-p2	0	454Ti-U2-MID8	21	454Ti-U1-MID14	0	10_90_B1dF51_B4EF3221	p2	C	TRUE
G7BP9S302DE1LT	CombinedRun	G7BP9S3	02	DE1LT	435	5	430	426	61	350	290	ID11-U2-p2	1	ID11-U1-p2	0	454Ti-U2-MID8	21	454Ti-U1-MID14	0	10_90_B1dF51_B4EF3221	p2	C	TRUE
G7BP9S302C83NO	CombinedRun	G7BP9S3	02	C83NO	432	5	430	426	61	350	290	ID11-U2-p2	0	ID11-U1-p2	0	454Ti-U2-MID8	21	454Ti-U1-MID14	0	10_90_B1dF51_B4EF3221	p2	C	TRUE
G7BP9S302EYFIH	CombinedRun	G7BP9S3	02	EYFIH	430	5	430	426	61	350	290	ID11-U2-p2	0	ID11-U1-p2	0	454Ti-U2-MID8	21	454Ti-U1-MID14	0	10_90_B1dF51_B4EF3221	p2	C	TRUE
G7BP9S302ER6UH	CombinedRun	G7BP9S3	02	ER6UH	430	5	429	425	61	350	290	ID11-U2-p2	0	ID11-U1-p2	0	454Ti-U2-MID8	21	454Ti-U1-MID14	1	10_90_B1dF51_B4EF3221	p2	C	TRUE
G7BP9S302DBNF3	CombinedRun	G7BP9S3	02	DBNF3	432	5	431	427	61	351	291	ID11-U2-p2	0	ID11-U1-p2	0	454Ti-U2-MID8	21	454Ti-U1-MID14	0	10_90_B1dF51_B4EF3221	p2	C	TRUE
G7BP9S302DWCLC	CombinedRun	G7BP9S3	02	DWCLC	430	5	429	425	60	348	289	ID11-U1-p2	0	ID11-U2-p2	1	454Ti-U1-MID14	21	454Ti-U2-MID8	0	10_90_B1dF51_B4EF3221	p2	F	TRUE
G7BP9S302DOQJQ	CombinedRun	G7BP9S3	02	DOQJQ	432	5	431	427	60	350	291	ID11-U1-p2	0	ID11-U2-p2	1	454Ti-U1-MID14	21	454Ti-U2-MID8	0	10_90_B1dF51_B4EF3221	p2	F	TRUE
G7BP9S302D52PJ	CombinedRun	G7BP9S3	02	D52PJ	431	5	430	426	61	350	290	ID11-U2-p2	0	ID11-U1-p2	0	454Ti-U2-MID8	21	454Ti-U1-MID14	0	10_90_B1dF51_B4EF3221	p2	C	TRUE
G7BP9S302C41XB	CombinedRun	G7BP9S3	02	C41XB	432	5	430	426	60	349	290	ID11-U1-p2	0	ID11-U2-p2	0	454Ti-U1-MID14	21	454Ti-U2-MID8	0	10_90_B1dF51_B4EF3221	p2	F	TRUE
G7BP9S302D5XRE	CombinedRun	G7BP9S3	02	D5XRE	432	5	432	428	60	351	292	ID11-U1-p2	0	ID11-U2-p2	0	454Ti-U1-MID14	21	454Ti-U2-MID8	0	10_90_B1dF51_B4EF3221	p2	F	TRUE
G7BP9S302ERIXU	CombinedRun	G7BP9S3	02	ERIXU	431	5	430	426	61	350	290	ID11-U2-p2	0	ID11-U1-p2	0	454Ti-U2-MID8	21	454Ti-U1-MID14	0	10_90_B1dF51_B4EF3221	p2	C	TRUE
G7BP9S302DZAU3	CombinedRun	G7BP9S3	02	DZAU3	430	5	430	426	61	350	290	ID11-U2-p2	0	ID11-U1-p2	0	454Ti-U2-MID8	21	454Ti-U1-MID14	0	10_90_B1dF51_B4EF3221	p2	C	TRUE
G7BP9S302DWC8J	CombinedRun	G7BP9S3	02	DWC8J	435	5	430	426	60	349	290	ID11-U1-p2	0	ID11-U2-p2	0	454Ti-U1-MID14	21	454Ti-U2-MID8	0	10_90_B1dF51_B4EF3221	p2	F	TRUE
G7BP9S302ETD9Y	CombinedRun	G7BP9S3	02	ETD9Y	436	5	431	427	61	351	291	ID11-U2-p2	0	ID11-U1-p2	0	454Ti-U2-MID8	21	454Ti-U1-MID14	0	10_90_B1dF51_B4EF3221	p2	C	TRUE
G7BP9S302EVNYS	CombinedRun	G7BP9S3	02	EVNYS	428	5	428	424	60	347	288	ID11-U1-p2	0	ID11-U2-p2	0	454Ti-U1-MID14	21	454Ti-U2-MID8	2	10_90_B1dF51_B4EF3221	p2	F	TRUE
G7BP9S302DYAJB	CombinedRun	G7BP9S3	02	DYAJB	459	5	457	453	65	375	311	ID11-U1-p20	0	ID11-U2-p20	0	454Ti-U1-MID14	21	454Ti-U2-MID8	0	10_90_B1dF51_B4EF3221	p20	F	TRUE
G7BP9S302C45Q9	CombinedRun	G7BP9S3	02	C45Q9	459	5	457	453	65	375	311	ID11-U1-p20	0	ID11-U2-p20	0	454Ti-U1-MID14	21	454Ti-U2-MID8	0	10_90_B1dF51_B4EF3221	p20	F	TRUE
G7BP9S302DNPFA	CombinedRun	G7BP9S3	02	DNPFA	458	5	457	453	65	375	311	ID11-U1-p20	0	ID11-U2-p20	0	454Ti-U1-MID14	21	454Ti-U2-MID8	0	10_90_B1dF51_B4EF3221	p20	F	TRUE
G7BP9S302DAIPD	CombinedRun	G7BP9S3	02	DAIPD	461	5	459	455	65	377	313	ID11-U1-p20	0	ID11-U2-p20	0	454Ti-U1-MID14	21	454Ti-U2-MID8	0	10_90_B1dF51_B4EF3221	p20	F	TRUE
G7BP9S302DVESH	CombinedRun	G7BP9S3	02	DVESH	459	5	457	453	62	373	312	ID11-U2-p20	0	ID11-U1-p20	0	454Ti-U2-MID8	21	454Ti-U1-MID14	1	10_90_B1dF51_B4EF3221	p20	C	TRUE
G7BP9S302D2O0P	CombinedRun	G7BP9S3	02	D2O0P	459	5	458	454	65	376	312	ID11-U1-p20	0	ID11-U2-p20	0	454Ti-U1-MID14	21	454Ti-U2-MID8	0	10_90_B1dF51_B4EF3221	p20	F	TRUE
G7BP9S302DWZ3J	CombinedRun	G7BP9S3	02	DWZ3J	461	5	460	456	62	374	313	ID11-U2-p20	0	ID11-U1-p20	1	454Ti-U2-MID8	21	454Ti-U1-MID14	0	10_90_B1dF51_B4EF3221	p20	C	TRUE
G7BP9S302C7H4R	CombinedRun	G7BP9S3	02	C7H4R	459	5	458	454	62	373	312	ID11-U2-p20	0	ID11-U1-p20	0	454Ti-U2-MID8	21	454Ti-U1-MID14	0	10_90_B1dF51_B4EF3221	p20	C	TRUE
G7BP9S302DUDQM	CombinedRun	G7BP9S3	02	DUDQM	458	5	457	453	64	375	312	ID11-U1-p20	0	ID11-U2-p20	0	454Ti-U1-MID14	22	454Ti-U2-MID8	0	10_90_B1dF51_B4EF3221	p20	F	TRUE
G7BP9S302EAUAP	CombinedRun	G7BP9S3	02	EAUAP	460	5	458	454	65	376	312	ID11-U1-p20	0	ID11-U2-p20	0	454Ti-U1-MID14	21	454Ti-U2-MID8	0	10_90_B1dF51_B4EF3221	p20	F	TRUE
G7BP9S302C5PJA	CombinedRun	G7BP9S3	02	C5PJA	458	5	458	454	65	376	312	ID11-U1-p20	0	ID11-U2-p20	1	454Ti-U1-MID14	21	454Ti-U2-MID8	1	10_90_B1dF51_B4EF3221	p20	F	TRUE
G7BP9S302EVUQY	CombinedRun	G7BP9S3	02	EVUQY	458	5	457	453	61	372	312	ID11-U2-p20	1	ID11-U1-p20	0	454Ti-U2-MID8	21	454Ti-U1-MID14	0	10_90_B1dF51_B4EF3221	p20	C	TRUE
G7BP9S302EIS8J	CombinedRun	G7BP9S3	02	EIS8J	460	5	458	454	65	376	312	ID11-U1-p20	0	ID11-U2-p20	0	454Ti-U1-MID14	21	454Ti-U2-MID8	0	10_90_B1dF51_B4EF3221	p20	F	TRUE
G7BP9S302D5XUN	CombinedRun	G7BP9S3	02	D5XUN	459	5	458	454	65	376	312	ID11-U1-p20	0	ID11-U2-p20	0	454Ti-U1-MID14	21	454Ti-U2-MID8	0	10_90_B1dF51_B4EF3221	p20	F	TRUE
G7BP9S302D5Y09	CombinedRun	G7BP9S3	02	D5Y09	459	5	458	454	65	376	312	ID11-U1-p20	0	ID11-U2-p20	0	454Ti-U1-MID14	21	454Ti-U2-MID8	0	10_90_B1dF51_B4EF3221	p20	F	TRUE
G7BP9S302ER2UM	CombinedRun	G7BP9S3	02	ER2UM	460	5	458	454	65	375	311	ID11-U1-p20	0	ID11-U2-p20	1	454Ti-U1-MID14	21	454Ti-U2-MID8	1	10_90_B1dF51_B4EF3221	p20	F	TRUE
G7BP9S302DH99Q	CombinedRun	G7BP9S3	02	DH99Q	459	5	458	454	65	376	312	ID11-U1-p20	0	ID11-U2-p20	0	454Ti-U1-MID14	21	454Ti-U2-MID8	0	10_90_B1dF51_B4EF3221	p20	F	TRUE
G7BP9S302DM04S	CombinedRun	G7BP9S3	02	DM04S	459	5	458	454	65	376	312	ID11-U1-p20	0	ID11-U2-p20	0	454Ti-U1-MID14	21	454Ti-U2-MID8	0	10_90_B1dF51_B4EF3221	p20	F	TRUE
G7BP9S302D7VVL	CombinedRun	G7BP9S3	02	D7VVL	459	5	458	454	62	373	312	ID11-U2-p20	0	ID11-U1-p20	0	454Ti-U2-MID8	21	454Ti-U1-MID14	0	10_90_B1dF51_B4EF3221	p20	C	TRUE
G7BP9S302ERLVN	CombinedRun	G7BP9S3	02	ERLVN	458	5	457	453	62	373	312	ID11-U2-p20	0	ID11-U1-p20	0	454Ti-U2-MID8	21	454Ti-U1-MID14	1	10_90_B1dF51_B4EF3221	p20	C	TRUE
G7BP9S302DPLDJ	CombinedRun	G7BP9S3	02	DPLDJ	457	5	456	452	61	372	312	ID11-U2-p20	1	ID11-U1-p20	1	454Ti-U2-MID8	21	454Ti-U1-MID14	0	10_90_B1dF51_B4EF3221	p20	C	TRUE
G7BP9S302DU4FT	CombinedRun	G7BP9S3	02	DU4FT	464	5	458	454	65	376	312	ID11-U1-p20	0	ID11-U2-p20	0	454Ti-U1-MID14	21	454Ti-U2-MID8	0	10_90_B1dF51_B4EF3221	p20	F	TRUE
G7BP9S302EOI9F	CombinedRun	G7BP9S3	02	EOI9F	460	5	458	454	65	376	312	ID11-U1-p20	0	ID11-U2-p20	0	454Ti-U1-MID14	21	454Ti-U2-MID8	0	10_90_B1dF51_B4EF3221	p20	F	TRUE
G7BP9S302DWMG2	CombinedRun	G7BP9S3	02	DWMG2	459	5	458	454	62	373	312	ID11-U2-p20	0	ID11-U1-p20	1	454Ti-U2-MID8	21	454Ti-U1-MID14	0	10_90_B1dF51_B4EF3221	p20	C	TRUE
G7BP9S302ECKUD	CombinedRun	G7BP9S3	02	ECKUD	457	5	456	452	61	372	312	ID11-U2-p20	1	ID11-U1-p20	0	454Ti-U2-MID8	21	454Ti-U1-MID14	1	10_90_B1dF51_B4EF3221	p20	C	TRUE
G7BP9S302D771B	CombinedRun	G7BP9S3	02	D771B	478	5	458	454	65	376	312	ID11-U1-p20	0	ID11-U2-p20	0	454Ti-U1-MID14	21	454Ti-U2-MID8	0	10_90_B1dF51_B4EF3221	p20	F	TRUE
G7BP9S302EXK78	CombinedRun	G7BP9S3	02	EXK78	458	5	457	453	62	373	312	ID11-U2-p20	0	ID11-U1-p20	0	454Ti-U2-MID8	21	454Ti-U1-MID14	1	10_90_B1dF51_B4EF3221	p20	C	TRUE
G7BP9S302EWJHD	CombinedRun	G7BP9S3	02	EWJHD	461	5	459	455	62	374	313	ID11-U2-p20	0	ID11-U1-p20	0	454Ti-U2-MID8	21	454Ti-U1-MID14	0	10_90_B1dF51_B4EF3221	p20	C	TRUE
G7BP9S302DUJ9N	CombinedRun	G7BP9S3	02	DUJ9N	460	5	458	454	65	376	312	ID11-U1-p20	0	ID11-U2-p20	0	454Ti-U1-MID14	21	454Ti-U2-MID8	0	10_90_B1dF51_B4EF3221	p20	F	TRUE
G7BP9S302DK9C9	CombinedRun	G7BP9S3	02	DK9C9	459	5	459	455	62	373	312	ID11-U2-p20	0	ID11-U1-p20	1	454Ti-U2-MID8	21	454Ti-U1-MID14	0	10_90_B1dF51_B4EF3221	p20	C	TRUE
G7BP9S302D3KZ2	CombinedRun	G7BP9S3	02	D3KZ2	459	5	458	454	62	373	312	ID11-U2-p20	0	ID11-U1-p20	0	454Ti-U2-MID8	21	454Ti-U1-MID14	0	10_90_B1dF51_B4EF3221	p20	C	TRUE
G7BP9S302C2HUX	CombinedRun	G7BP9S3	02	C2HUX	458	5	458	454	62	373	312	ID11-U2-p20	0	ID11-U1-p20	0	454Ti-U2-MID8	21	454Ti-U1-MID14	0	10_90_B1dF51_B4EF3221	p20	C	TRUE
G7BP9S302EPRWE	CombinedRun	G7BP9S3	02	EPRWE	459	5	458	454	62	373	312	ID11-U2-p20	0	ID11-U1-p20	0	454Ti-U2-MID8	21	454Ti-U1-MID14	0	10_90_B1dF51_B4EF3221	p20	C	TRUE
G7BP9S302D6UP0	CombinedRun	G7BP9S3	02	D6UP0	460	5	460	456	65	376	312	ID11-U1-p20	0	ID11-U2-p20	1	454Ti-U1-MID14	21	454Ti-U2-MID8	1	10_90_B1dF51_B4EF3221	p20	F	TRUE
G7BP9S302ECN1W	CombinedRun	G7BP9S3	02	ECN1W	459	5	459	455	62	373	312	ID11-U2-p20	0	ID11-U1-p20	1	454Ti-U2-MID8	21	454Ti-U1-MID14	0	10_90_B1dF51_B4EF3221	p20	C	TRUE
G7BP9S302EN55Y	CombinedRun	G7BP9S3	02	EN55Y	467	5	466	462	65	384	320	ID11-U1-p20	0	ID11-U2-p20	0	454Ti-U1-MID14	21	454Ti-U2-MID8	0	10_90_B1dF51_B4EF3221	p20	F	TRUE
G7BP9S302DAUVL	CombinedRun	G7BP9S3	02	DAUVL	470	5	459	455	65	376	312	ID11-U1-p20	0	ID11-U2-p20	1	454Ti-U1-MID14	21	454Ti-U2-MID8	1	10_90_B1dF51_B4EF3221	p20	F	TRUE
G7BP9S302DUE99	CombinedRun	G7BP9S3	02	DUE99	465	5	459	455	66	378	313	ID11-U1-p20	1	ID11-U2-p20	4	454Ti-U1-MID14	21	454Ti-U2-MID8	1	10_90_B1dF51_B4EF3221	p20	F	TRUE
G7BP9S302DCBG5	CombinedRun	G7BP9S3	02	DCBG5	460	5	459	455	62	374	313	ID11-U2-p20	0	ID11-U1-p20	0	454Ti-U2-MID8	21	454Ti-U1-MID14	0	10_90_B1dF51_B4EF3221	p20	C	TRUE
G7BP9S302DUQMV	CombinedRun	G7BP9S3	02	DUQMV	477	5	457	453	65	376	312	ID11-U1-p20	0	ID11-U2-p20	0	454Ti-U1-MID14	21	454Ti-U2-MID8	1	10_90_B1dF51_B4EF3221	p20	F	TRUE
G7BP9S302EAILW	CombinedRun	G7BP9S3	02	EAILW	462	5	461	457	66	380	315	ID11-U1-p20	2	ID11-U2-p20	0	454Ti-U1-MID14	21	454Ti-U2-MID8	1	10_90_B1dF51_B4EF3221	p20	F	TRUE
G7BP9S302DPJSJ	CombinedRun	G7BP9S3	02	DPJSJ	422	5	421	417	61	343	283	ID11-U1-p21	0	ID11-U2-p21	0	454Ti-U1-MID14	21	454Ti-U2-MID8	0	10_90_B1dF51_B4EF3221	p21	F	TRUE
G7BP9S302ELCHR	CombinedRun	G7BP9S3	02	ELCHR	422	5	421	417	61	343	283	ID11-U1-p21	0	ID11-U2-p21	0	454Ti-U1-MID14	21	454Ti-U2-MID8	0	10_90_B1dF51_B4EF3221	p21	F	TRUE
G7BP9S302ENSU9	CombinedRun	G7BP9S3	02	ENSU9	421	5	420	416	58	340	283	ID11-U2-p21	0	ID11-U1-p21	0	454Ti-U2-MID8	21	454Ti-U1-MID14	1	10_90_B1dF51_B4EF3221	p21	C	TRUE
G7BP9S302EMLW8	CombinedRun	G7BP9S3	02	EMLW8	422	5	421	417	61	343	283	ID11-U1-p21	0	ID11-U2-p21	0	454Ti-U1-MID14	21	454Ti-U2-MID8	0	10_90_B1dF51_B4EF3221	p21	F	TRUE
G7BP9S302DUIQ2	CombinedRun	G7BP9S3	02	DUIQ2	422	5	421	417	58	340	283	ID11-U2-p21	0	ID11-U1-p21	0	454Ti-U2-MID8	21	454Ti-U1-MID14	0	10_90_B1dF51_B4EF3221	p21	C	TRUE
G7BP9S302C74Z9	CombinedRun	G7BP9S3	02	C74Z9	422	5	421	417	58	340	283	ID11-U2-p21	0	ID11-U1-p21	0	454Ti-U2-MID8	21	454Ti-U1-MID14	0	10_90_B1dF51_B4EF3221	p21	C	TRUE
G7BP9S302EO7AY	CombinedRun	G7BP9S3	02	EO7AY	422	5	421	417	58	340	283	ID11-U2-p21	0	ID11-U1-p21	0	454Ti-U2-MID8	21	454Ti-U1-MID14	0	10_90_B1dF51_B4EF3221	p21	C	TRUE
G7BP9S302DN6DQ	CombinedRun	G7BP9S3	02	DN6DQ	422	5	421	417	58	340	283	ID11-U2-p21	0	ID11-U1-p21	0	454Ti-U2-MID8	21	454Ti-U1-MID14	0	10_90_B1dF51_B4EF3221	p21	C	TRUE
G7BP9S302ERLU4	CombinedRun	G7BP9S3	02	ERLU4	423	5	422	418	59	341	283	ID11-U2-p21	0	ID11-U1-p21	0	454Ti-U2-MID8	22	454Ti-U1-MID14	0	10_90_B1dF51_B4EF3221	p21	C	TRUE
G7BP9S302DWB7H	CombinedRun	G7BP9S3	02	DWB7H	422	5	421	417	61	343	283	ID11-U1-p21	0	ID11-U2-p21	0	454Ti-U1-MID14	21	454Ti-U2-MID8	0	10_90_B1dF51_B4EF3221	p21	F	TRUE
G7BP9S302EC3RJ	CombinedRun	G7BP9S3	02	EC3RJ	422	5	421	417	58	340	283	ID11-U2-p21	0	ID11-U1-p21	0	454Ti-U2-MID8	21	454Ti-U1-MID14	0	10_90_B1dF51_B4EF3221	p21	C	TRUE
G7BP9S302DCUNE	CombinedRun	G7BP9S3	02	DCUNE	422	5	421	417	58	340	283	ID11-U2-p21	0	ID11-U1-p21	0	454Ti-U2-MID8	21	454Ti-U1-MID14	0	10_90_B1dF51_B4EF3221	p21	C	TRUE
G7BP9S302EQ6QK	CombinedRun	G7BP9S3	02	EQ6QK	422	5	421	417	58	340	283	ID11-U2-p21	0	ID11-U1-p21	0	454Ti-U2-MID8	21	454Ti-U1-MID14	0	10_90_B1dF51_B4EF3221	p21	C	TRUE
G7BP9S302DHTWN	CombinedRun	G7BP9S3	02	DHTWN	422	5	421	417	58	340	283	ID11-U2-p21	0	ID11-U1-p21	0	454Ti-U2-MID8	21	454Ti-U1-MID14	0	10_90_B1dF51_B4EF3221	p21	C	TRUE
G7BP9S302EXOP3	CombinedRun	G7BP9S3	02	EXOP3	422	5	421	417	58	340	283	ID11-U2-p21	0	ID11-U1-p21	0	454Ti-U2-MID8	21	454Ti-U1-MID14	0	10_90_B1dF51_B4EF3221	p21	C	TRUE
G7BP9S302DYNPL	CombinedRun	G7BP9S3	02	DYNPL	422	5	421	417	58	340	283	ID11-U2-p21	0	ID11-U1-p21	0	454Ti-U2-MID8	21	454Ti-U1-MID14	0	10_90_B1dF51_B4EF3221	p21	C	TRUE
G7BP9S302ERT47	CombinedRun	G7BP9S3	02	ERT47	422	5	421	417	61	343	283	ID11-U1-p21	0	ID11-U2-p21	0	454Ti-U1-MID14	21	454Ti-U2-MID8	0	10_90_B1dF51_B4EF3221	p21	F	TRUE
G7BP9S302CZ7VC	CombinedRun	G7BP9S3	02	CZ7VC	429	5	423	419	58	340	283	ID11-U2-p21	0	ID11-U1-p21	0	454Ti-U2-MID8	21	454Ti-U1-MID14	1	10_90_B1dF51_B4EF3221	p21	C	TRUE
G7BP9S302DXVLC	CombinedRun	G7BP9S3	02	DXVLC	423	5	421	417	58	340	283	ID11-U2-p21	0	ID11-U1-p21	0	454Ti-U2-MID8	21	454Ti-U1-MID14	0	10_90_B1dF51_B4EF3221	p21	C	TRUE
G7BP9S302DIIDU	CombinedRun	G7BP9S3	02	DIIDU	422	5	421	417	61	343	283	ID11-U1-p21	0	ID11-U2-p21	0	454Ti-U1-MID14	21	454Ti-U2-MID8	0	10_90_B1dF51_B4EF3221	p21	F	TRUE
G7BP9S302EV2Y8	CombinedRun	G7BP9S3	02	EV2Y8	423	5	421	417	58	340	283	ID11-U2-p21	0	ID11-U1-p21	0	454Ti-U2-MID8	21	454Ti-U1-MID14	0	10_90_B1dF51_B4EF3221	p21	C	TRUE
G7BP9S302EKEMU	CombinedRun	G7BP9S3	02	EKEMU	422	5	421	417	61	343	283	ID11-U1-p21	0	ID11-U2-p21	0	454Ti-U1-MID14	21	454Ti-U2-MID8	0	10_90_B1dF51_B4EF3221	p21	F	TRUE
G7BP9S302EJ140	CombinedRun	G7BP9S3	02	EJ140	422	5	421	417	58	340	283	ID11-U2-p21	0	ID11-U1-p21	0	454Ti-U2-MID8	21	454Ti-U1-MID14	0	10_90_B1dF51_B4EF3221	p21	C	TRUE
G7BP9S302D266H	CombinedRun	G7BP9S3	02	D266H	421	5	418	414	61	343	283	ID11-U1-p21	1	ID11-U2-p21	1	454Ti-U1-MID14	21	454Ti-U2-MID8	0	10_90_B1dF51_B4EF3221	p21	F	TRUE
G7BP9S302DM2VP	CombinedRun	G7BP9S3	02	DM2VP	422	5	421	417	61	343	283	ID11-U1-p21	0	ID11-U2-p21	1	454Ti-U1-MID14	21	454Ti-U2-MID8	0	10_90_B1dF51_B4EF3221	p21	F	TRUE
G7BP9S302ECYLE	CombinedRun	G7BP9S3	02	ECYLE	422	5	421	417	61	343	283	ID11-U1-p21	0	ID11-U2-p21	0	454Ti-U1-MID14	21	454Ti-U2-MID8	0	10_90_B1dF51_B4EF3221	p21	F	TRUE
G7BP9S302EVSRW	CombinedRun	G7BP9S3	02	EVSRW	422	5	421	417	58	341	284	ID11-U2-p21	0	ID11-U1-p21	1	454Ti-U2-MID8	21	454Ti-U1-MID14	0	10_90_B1dF51_B4EF3221	p21	C	TRUE
G7BP9S302DOL7H	CombinedRun	G7BP9S3	02	DOL7H	422	5	421	417	61	343	283	ID11-U1-p21	0	ID11-U2-p21	1	454Ti-U1-MID14	21	454Ti-U2-MID8	1	10_90_B1dF51_B4EF3221	p21	F	TRUE
G7BP9S302ESNVU	CombinedRun	G7BP9S3	02	ESNVU	422	5	421	417	61	343	283	ID11-U1-p21	0	ID11-U2-p21	0	454Ti-U1-MID14	21	454Ti-U2-MID8	0	10_90_B1dF51_B4EF3221	p21	F	TRUE
G7BP9S302DK0WU	CombinedRun	G7BP9S3	02	DK0WU	422	5	421	417	61	343	283	ID11-U1-p21	0	ID11-U2-p21	0	454Ti-U1-MID14	21	454Ti-U2-MID8	0	10_90_B1dF51_B4EF3221	p21	F	TRUE
G7BP9S302D81IT	CombinedRun	G7BP9S3	02	D81IT	422	5	421	417	61	343	283	ID11-U1-p21	0	ID11-U2-p21	0	454Ti-U1-MID14	21	454Ti-U2-MID8	0	10_90_B1dF51_B4EF3221	p21	F	TRUE
G7BP9S302DQMN5	CombinedRun	G7BP9S3	02	DQMN5	422	5	421	417	61	343	283	ID11-U1-p21	0	ID11-U2-p21	0	454Ti-U1-MID14	21	454Ti-U2-MID8	0	10_90_B1dF51_B4EF3221	p21	F	TRUE
G7BP9S302C0I73	CombinedRun	G7BP9S3	02	C0I73	421	5	420	416	58	340	283	ID11-U2-p21	0	ID11-U1-p21	1	454Ti-U2-MID8	21	454Ti-U1-MID14	0	10_90_B1dF51_B4EF3221	p21	C	TRUE
G7BP9S302EUTBT	CombinedRun	G7BP9S3	02	EUTBT	421	5	420	416	59	341	283	ID11-U1-p21	2	ID11-U2-p21	0	454Ti-U1-MID14	21	454Ti-U2-MID8	1	10_90_B1dF51_B4EF3221	p21	F	TRUE
G7BP9S302DN68M	CombinedRun	G7BP9S3	02	DN68M	421	5	420	416	61	343	283	ID11-U1-p21	0	ID11-U2-p21	1	454Ti-U1-MID14	21	454Ti-U2-MID8	0	10_90_B1dF51_B4EF3221	p21	F	TRUE
G7BP9S302CZ9S1	CombinedRun	G7BP9S3	02	CZ9S1	422	5	421	417	61	343	283	ID11-U1-p21	0	ID11-U2-p21	0	454Ti-U1-MID14	21	454Ti-U2-MID8	0	10_90_B1dF51_B4EF3221	p21	F	TRUE
G7BP9S302D3F0U	CombinedRun	G7BP9S3	02	D3F0U	422	5	421	417	58	340	283	ID11-U2-p21	0	ID11-U1-p21	0	454Ti-U2-MID8	21	454Ti-U1-MID14	0	10_90_B1dF51_B4EF3221	p21	C	TRUE
G7BP9S302D7JNE	CombinedRun	G7BP9S3	02	D7JNE	421	5	421	417	58	340	283	ID11-U2-p21	1	ID11-U1-p21	0	454Ti-U2-MID8	21	454Ti-U1-MID14	0	10_90_B1dF51_B4EF3221	p21	C	TRUE
G7BP9S302EM1OD	CombinedRun	G7BP9S3	02	EM1OD	422	5	421	417	58	340	283	ID11-U2-p21	0	ID11-U1-p21	0	454Ti-U2-MID8	21	454Ti-U1-MID14	0	10_90_B1dF51_B4EF3221	p21	C	TRUE
G7BP9S302EV7TV	CombinedRun	G7BP9S3	02	EV7TV	421	5	421	417	58	340	283	ID11-U2-p21	0	ID11-U1-p21	0	454Ti-U2-MID8	21	454Ti-U1-MID14	0	10_90_B1dF51_B4EF3221	p21	C	TRUE
G7BP9S302D4WBW	CombinedRun	G7BP9S3	02	D4WBW	423	5	421	417	58	340	283	ID11-U2-p21	0	ID11-U1-p21	0	454Ti-U2-MID8	21	454Ti-U1-MID14	0	10_90_B1dF51_B4EF3221	p21	C	TRUE
G7BP9S302EC6RE	CombinedRun	G7BP9S3	02	EC6RE	422	5	421	417	58	340	283	ID11-U2-p21	0	ID11-U1-p21	0	454Ti-U2-MID8	21	454Ti-U1-MID14	0	10_90_B1dF51_B4EF3221	p21	C	TRUE
G7BP9S302C90EN	CombinedRun	G7BP9S3	02	C90EN	420	5	420	416	61	343	283	ID11-U1-p21	1	ID11-U2-p21	1	454Ti-U1-MID14	21	454Ti-U2-MID8	0	10_90_B1dF51_B4EF3221	p21	F	TRUE
G7BP9S302DUXO4	CombinedRun	G7BP9S3	02	DUXO4	422	5	421	417	58	340	283	ID11-U2-p21	0	ID11-U1-p21	0	454Ti-U2-MID8	21	454Ti-U1-MID14	0	10_90_B1dF51_B4EF3221	p21	C	TRUE
G7BP9S302EEBFL	CombinedRun	G7BP9S3	02	EEBFL	422	5	421	417	61	343	283	ID11-U1-p21	0	ID11-U2-p21	0	454Ti-U1-MID14	21	454Ti-U2-MID8	0	10_90_B1dF51_B4EF3221	p21	F	TRUE
G7BP9S302DWR2D	CombinedRun	G7BP9S3	02	DWR2D	422	5	421	417	61	343	283	ID11-U1-p21	0	ID11-U2-p21	0	454Ti-U1-MID14	21	454Ti-U2-MID8	0	10_90_B1dF51_B4EF3221	p21	F	TRUE
G7BP9S302DJBS3	CombinedRun	G7BP9S3	02	DJBS3	422	5	421	417	58	340	283	ID11-U2-p21	0	ID11-U1-p21	0	454Ti-U2-MID8	21	454Ti-U1-MID14	0	10_90_B1dF51_B4EF3221	p21	C	TRUE
G7BP9S302C32MA	CombinedRun	G7BP9S3	02	C32MA	424	5	423	419	58	342	285	ID11-U2-p21	0	ID11-U1-p21	0	454Ti-U2-MID8	21	454Ti-U1-MID14	0	10_90_B1dF51_B4EF3221	p21	C	TRUE
G7BP9S302EJIL9	CombinedRun	G7BP9S3	02	EJIL9	421	5	421	417	58	340	283	ID11-U2-p21	0	ID11-U1-p21	0	454Ti-U2-MID8	21	454Ti-U1-MID14	0	10_90_B1dF51_B4EF3221	p21	C	TRUE
G7BP9S302ECLHR	CombinedRun	G7BP9S3	02	ECLHR	422	5	421	417	58	340	283	ID11-U2-p21	0	ID11-U1-p21	0	454Ti-U2-MID8	21	454Ti-U1-MID14	0	10_90_B1dF51_B4EF3221	p21	C	TRUE
G7BP9S302DBF7A	CombinedRun	G7BP9S3	02	DBF7A	408	5	407	403	55	327	273	ID11-U1-p22	0	ID11-U2-p22	0	454Ti-U1-MID14	21	454Ti-U2-MID8	0	10_90_B1dF51_B4EF3221	p22	F	TRUE
G7BP9S302DB836	CombinedRun	G7BP9S3	02	DB836	409	5	408	404	55	328	274	ID11-U1-p22	0	ID11-U2-p22	0	454Ti-U1-MID14	21	454Ti-U2-MID8	0	10_90_B1dF51_B4EF3221	p22	F	TRUE
G7BP9S302EEHV7	CombinedRun	G7BP9S3	02	EEHV7	408	5	407	403	60	332	273	ID11-U2-p22	0	ID11-U1-p22	0	454Ti-U2-MID8	21	454Ti-U1-MID14	0	10_90_B1dF51_B4EF3221	p22	C	TRUE
G7BP9S302DPH05	CombinedRun	G7BP9S3	02	DPH05	409	5	408	404	55	328	274	ID11-U1-p22	0	ID11-U2-p22	0	454Ti-U1-MID14	21	454Ti-U2-MID8	0	10_90_B1dF51_B4EF3221	p22	F	TRUE
G7BP9S302DIPY6	CombinedRun	G7BP9S3	02	DIPY6	408	5	406	402	60	331	272	ID11-U2-p22	1	ID11-U1-p22	0	454Ti-U2-MID8	21	454Ti-U1-MID14	0	10_90_B1dF51_B4EF3221	p22	C	TRUE
G7BP9S302DAKE4	CombinedRun	G7BP9S3	02	DAKE4	408	5	407	403	60	332	273	ID11-U2-p22	0	ID11-U1-p22	0	454Ti-U2-MID8	21	454Ti-U1-MID14	0	10_90_B1dF51_B4EF3221	p22	C	TRUE
G7BP9S302D22TH	CombinedRun	G7BP9S3	02	D22TH	409	5	408	404	55	328	274	ID11-U1-p22	0	ID11-U2-p22	0	454Ti-U1-MID14	21	454Ti-U2-MID8	0	10_90_B1dF51_B4EF3221	p22	F	TRUE
G7BP9S302D0LLB	CombinedRun	G7BP9S3	02	D0LLB	409	5	407	403	60	332	273	ID11-U2-p22	0	ID11-U1-p22	0	454Ti-U2-MID8	21	454Ti-U1-MID14	0	10_90_B1dF51_B4EF3221	p22	C	TRUE
G7BP9S302DYV7W	CombinedRun	G7BP9S3	02	DYV7W	409	5	408	404	60	333	274	ID11-U2-p22	0	ID11-U1-p22	0	454Ti-U2-MID8	21	454Ti-U1-MID14	0	10_90_B1dF51_B4EF3221	p22	C	TRUE
G7BP9S302DCX5O	CombinedRun	G7BP9S3	02	DCX5O	408	5	407	403	55	328	274	ID11-U1-p22	0	ID11-U2-p22	1	454Ti-U1-MID14	21	454Ti-U2-MID8	1	10_90_B1dF51_B4EF3221	p22	F	TRUE
G7BP9S302EIRBH	CombinedRun	G7BP9S3	02	EIRBH	409	5	407	403	59	332	274	ID11-U2-p22	1	ID11-U1-p22	0	454Ti-U2-MID8	22	454Ti-U1-MID14	0	10_90_B1dF51_B4EF3221	p22	C	TRUE
G7BP9S302DQK8U	CombinedRun	G7BP9S3	02	DQK8U	412	5	408	404	60	333	274	ID11-U2-p22	0	ID11-U1-p22	0	454Ti-U2-MID8	21	454Ti-U1-MID14	0	10_90_B1dF51_B4EF3221	p22	C	TRUE
G7BP9S302EYP48	CombinedRun	G7BP9S3	02	EYP48	409	5	408	404	55	328	274	ID11-U1-p22	0	ID11-U2-p22	0	454Ti-U1-MID14	21	454Ti-U2-MID8	0	10_90_B1dF51_B4EF3221	p22	F	TRUE
G7BP9S302EFN2Z	CombinedRun	G7BP9S3	02	EFN2Z	409	5	408	404	60	333	274	ID11-U2-p22	0	ID11-U1-p22	0	454Ti-U2-MID8	21	454Ti-U1-MID14	0	10_90_B1dF51_B4EF3221	p22	C	TRUE
G7BP9S302EP3NA	CombinedRun	G7BP9S3	02	EP3NA	409	5	408	404	60	333	274	ID11-U2-p22	0	ID11-U1-p22	0	454Ti-U2-MID8	21	454Ti-U1-MID14	0	10_90_B1dF51_B4EF3221	p22	C	TRUE
G7BP9S302EU4JL	CombinedRun	G7BP9S3	02	EU4JL	408	5	407	403	60	333	274	ID11-U2-p22	0	ID11-U1-p22	1	454Ti-U2-MID8	21	454Ti-U1-MID14	0	10_90_B1dF51_B4EF3221	p22	C	TRUE
G7BP9S302DJELY	CombinedRun	G7BP9S3	02	DJELY	408	5	407	403	55	327	273	ID11-U1-p22	0	ID11-U2-p22	1	454Ti-U1-MID14	21	454Ti-U2-MID8	1	10_90_B1dF51_B4EF3221	p22	F	TRUE
G7BP9S302C203J	CombinedRun	G7BP9S3	02	C203J	409	5	408	404	55	328	274	ID11-U1-p22	0	ID11-U2-p22	0	454Ti-U1-MID14	21	454Ti-U2-MID8	0	10_90_B1dF51_B4EF3221	p22	F	TRUE
G7BP9S302EHOKD	CombinedRun	G7BP9S3	02	EHOKD	408	5	407	403	59	332	274	ID11-U2-p22	1	ID11-U1-p22	0	454Ti-U2-MID8	21	454Ti-U1-MID14	0	10_90_B1dF51_B4EF3221	p22	C	TRUE
G7BP9S302EL3RI	CombinedRun	G7BP9S3	02	EL3RI	409	5	408	404	55	328	274	ID11-U1-p22	0	ID11-U2-p22	0	454Ti-U1-MID14	21	454Ti-U2-MID8	0	10_90_B1dF51_B4EF3221	p22	F	TRUE
G7BP9S302DB45X	CombinedRun	G7BP9S3	02	DB45X	409	5	408	404	55	328	274	ID11-U1-p22	0	ID11-U2-p22	0	454Ti-U1-MID14	21	454Ti-U2-MID8	0	10_90_B1dF51_B4EF3221	p22	F	TRUE
G7BP9S302EG7DT	CombinedRun	G7BP9S3	02	EG7DT	409	5	408	404	60	333	274	ID11-U2-p22	0	ID11-U1-p22	0	454Ti-U2-MID8	21	454Ti-U1-MID14	0	10_90_B1dF51_B4EF3221	p22	C	TRUE
G7BP9S302ET0TW	CombinedRun	G7BP9S3	02	ET0TW	407	5	406	402	55	326	272	ID11-U1-p22	0	ID11-U2-p22	0	454Ti-U1-MID14	21	454Ti-U2-MID8	0	10_90_B1dF51_B4EF3221	p22	F	TRUE
G7BP9S302EB3E4	CombinedRun	G7BP9S3	02	EB3E4	410	5	408	404	55	328	274	ID11-U1-p22	0	ID11-U2-p22	0	454Ti-U1-MID14	21	454Ti-U2-MID8	0	10_90_B1dF51_B4EF3221	p22	F	TRUE
G7BP9S302DKWMZ	CombinedRun	G7BP9S3	02	DKWMZ	408	5	407	403	55	328	274	ID11-U1-p22	0	ID11-U2-p22	1	454Ti-U1-MID14	21	454Ti-U2-MID8	0	10_90_B1dF51_B4EF3221	p22	F	TRUE
G7BP9S302EV546	CombinedRun	G7BP9S3	02	EV546	408	5	407	403	55	327	273	ID11-U1-p22	0	ID11-U2-p22	0	454Ti-U1-MID14	21	454Ti-U2-MID8	0	10_90_B1dF51_B4EF3221	p22	F	TRUE
G7BP9S302EWH8W	CombinedRun	G7BP9S3	02	EWH8W	409	5	408	404	55	328	274	ID11-U1-p22	0	ID11-U2-p22	0	454Ti-U1-MID14	21	454Ti-U2-MID8	0	10_90_B1dF51_B4EF3221	p22	F	TRUE
G7BP9S302DW0GS	CombinedRun	G7BP9S3	02	DW0GS	409	5	408	404	55	328	274	ID11-U1-p22	0	ID11-U2-p22	0	454Ti-U1-MID14	21	454Ti-U2-MID8	0	10_90_B1dF51_B4EF3221	p22	F	TRUE
G7BP9S302DZO70	CombinedRun	G7BP9S3	02	DZO70	409	5	408	404	60	333	274	ID11-U2-p22	1	ID11-U1-p22	0	454Ti-U2-MID8	23	454Ti-U1-MID14	0	10_90_B1dF51_B4EF3221	p22	C	TRUE
G7BP9S302EBC01	CombinedRun	G7BP9S3	02	EBC01	409	5	408	404	55	328	274	ID11-U1-p22	0	ID11-U2-p22	0	454Ti-U1-MID14	21	454Ti-U2-MID8	0	10_90_B1dF51_B4EF3221	p22	F	TRUE
G7BP9S302DOWUP	CombinedRun	G7BP9S3	02	DOWUP	408	5	408	404	55	328	274	ID11-U1-p22	0	ID11-U2-p22	0	454Ti-U1-MID14	21	454Ti-U2-MID8	0	10_90_B1dF51_B4EF3221	p22	F	TRUE
G7BP9S302DY5XL	CombinedRun	G7BP9S3	02	DY5XL	409	5	408	404	60	333	274	ID11-U2-p22	0	ID11-U1-p22	0	454Ti-U2-MID8	21	454Ti-U1-MID14	0	10_90_B1dF51_B4EF3221	p22	C	TRUE
G7BP9S302D5Z7P	CombinedRun	G7BP9S3	02	D5Z7P	408	5	408	404	60	333	274	ID11-U2-p22	0	ID11-U1-p22	0	454Ti-U2-MID8	21	454Ti-U1-MID14	0	10_90_B1dF51_B4EF3221	p22	C	TRUE
G7BP9S302EZQ5B	CombinedRun	G7BP9S3	02	EZQ5B	408	5	407	403	60	332	273	ID11-U2-p22	0	ID11-U1-p22	0	454Ti-U2-MID8	21	454Ti-U1-MID14	0	10_90_B1dF51_B4EF3221	p22	C	TRUE
G7BP9S302DD069	CombinedRun	G7BP9S3	02	DD069	410	5	408	404	55	328	274	ID11-U1-p22	0	ID11-U2-p22	0	454Ti-U1-MID14	21	454Ti-U2-MID8	0	10_90_B1dF51_B4EF3221	p22	F	TRUE
G7BP9S302DAXTJ	CombinedRun	G7BP9S3	02	DAXTJ	409	5	408	404	55	328	274	ID11-U1-p22	0	ID11-U2-p22	0	454Ti-U1-MID14	21	454Ti-U2-MID8	0	10_90_B1dF51_B4EF3221	p22	F	TRUE
G7BP9S302EQ5V4	CombinedRun	G7BP9S3	02	EQ5V4	408	5	407	403	55	327	273	ID11-U1-p22	0	ID11-U2-p22	0	454Ti-U1-MID14	21	454Ti-U2-MID8	0	10_90_B1dF51_B4EF3221	p22	F	TRUE
G7BP9S302DBWHR	CombinedRun	G7BP9S3	02	DBWHR	412	5	407	403	54	327	274	ID11-U1-p22	2	ID11-U2-p22	0	454Ti-U1-MID14	22	454Ti-U2-MID8	0	10_90_B1dF51_B4EF3221	p22	F	TRUE
G7BP9S302DAT3W	CombinedRun	G7BP9S3	02	DAT3W	408	5	408	404	55	328	274	ID11-U1-p22	0	ID11-U2-p22	0	454Ti-U1-MID14	21	454Ti-U2-MID8	0	10_90_B1dF51_B4EF3221	p22	F	TRUE
G7BP9S302DM94I	CombinedRun	G7BP9S3	02	DM94I	409	5	408	404	60	333	274	ID11-U2-p22	0	ID11-U1-p22	0	454Ti-U2-MID8	21	454Ti-U1-MID14	0	10_90_B1dF51_B4EF3221	p22	C	TRUE
G7BP9S302DWQ0Z	CombinedRun	G7BP9S3	02	DWQ0Z	414	5	408	404	55	328	274	ID11-U1-p22	0	ID11-U2-p22	0	454Ti-U1-MID14	21	454Ti-U2-MID8	0	10_90_B1dF51_B4EF3221	p22	F	TRUE
G7BP9S302D8UJM	CombinedRun	G7BP9S3	02	D8UJM	408	5	407	403	55	327	273	ID11-U1-p22	0	ID11-U2-p22	0	454Ti-U1-MID14	21	454Ti-U2-MID8	0	10_90_B1dF51_B4EF3221	p22	F	TRUE
G7BP9S302D5VR8	CombinedRun	G7BP9S3	02	D5VR8	410	5	409	405	55	329	275	ID11-U1-p22	0	ID11-U2-p22	0	454Ti-U1-MID14	21	454Ti-U2-MID8	0	10_90_B1dF51_B4EF3221	p22	F	TRUE
G7BP9S302DE0N5	CombinedRun	G7BP9S3	02	DE0N5	408	5	406	402	60	333	274	ID11-U2-p22	0	ID11-U1-p22	2	454Ti-U2-MID8	21	454Ti-U1-MID14	0	10_90_B1dF51_B4EF3221	p22	C	TRUE
G7BP9S302DHS5F	CombinedRun	G7BP9S3	02	DHS5F	410	5	408	404	60	331	272	ID11-U2-p22	0	ID11-U1-p22	2	454Ti-U2-MID8	21	454Ti-U1-MID14	2	10_90_B1dF51_B4EF3221	p22	C	TRUE
G7BP9S302D2NDD	CombinedRun	G7BP9S3	02	D2NDD	401	5	399	395	60	322	263	ID11-U1-p23	1	ID11-U2-p23	1	454Ti-U1-MID14	21	454Ti-U2-MID8	2	10_90_B1dF51_B4EF3221	p23	F	TRUE
G7BP9S302C90SA	CombinedRun	G7BP9S3	02	C90SA	401	5	400	396	55	319	265	ID11-U2-p23	0	ID11-U1-p23	0	454Ti-U2-MID8	21	454Ti-U1-MID14	0	10_90_B1dF51_B4EF3221	p23	C	TRUE
G7BP9S302EGI91	CombinedRun	G7BP9S3	02	EGI91	399	5	398	394	53	317	265	ID11-U2-p23	2	ID11-U1-p23	0	454Ti-U2-MID8	21	454Ti-U1-MID14	0	10_90_B1dF51_B4EF3221	p23	C	TRUE
G7BP9S302DFRI6	CombinedRun	G7BP9S3	02	DFRI6	401	5	400	396	55	319	265	ID11-U2-p23	0	ID11-U1-p23	0	454Ti-U2-MID8	21	454Ti-U1-MID14	0	10_90_B1dF51_B4EF3221	p23	C	TRUE
G7BP9S302EM4KP	CombinedRun	G7BP9S3	02	EM4KP	401	5	400	396	55	320	266	ID11-U2-p23	0	ID11-U1-p23	1	454Ti-U2-MID8	21	454Ti-U1-MID14	0	10_90_B1dF51_B4EF3221	p23	C	TRUE
G7BP9S302DXA7P	CombinedRun	G7BP9S3	02	DXA7P	401	5	400	396	55	319	265	ID11-U2-p23	0	ID11-U1-p23	0	454Ti-U2-MID8	21	454Ti-U1-MID14	0	10_90_B1dF51_B4EF3221	p23	C	TRUE
G7BP9S302DT1GI	CombinedRun	G7BP9S3	02	DT1GI	401	5	400	396	55	319	265	ID11-U2-p23	0	ID11-U1-p23	0	454Ti-U2-MID8	21	454Ti-U1-MID14	0	10_90_B1dF51_B4EF3221	p23	C	TRUE
G7BP9S302D20XB	CombinedRun	G7BP9S3	02	D20XB	401	5	400	396	55	319	265	ID11-U2-p23	0	ID11-U1-p23	0	454Ti-U2-MID8	21	454Ti-U1-MID14	0	10_90_B1dF51_B4EF3221	p23	C	TRUE
G7BP9S302C29BX	CombinedRun	G7BP9S3	02	C29BX	401	5	399	395	54	318	265	ID11-U2-p23	1	ID11-U1-p23	0	454Ti-U2-MID8	22	454Ti-U1-MID14	0	10_90_B1dF51_B4EF3221	p23	C	TRUE
G7BP9S302EC76J	CombinedRun	G7BP9S3	02	EC76J	401	5	400	396	55	319	265	ID11-U2-p23	0	ID11-U1-p23	0	454Ti-U2-MID8	21	454Ti-U1-MID14	0	10_90_B1dF51_B4EF3221	p23	C	TRUE
G7BP9S302DEXRE	CombinedRun	G7BP9S3	02	DEXRE	401	5	400	396	55	319	265	ID11-U2-p23	0	ID11-U1-p23	0	454Ti-U2-MID8	21	454Ti-U1-MID14	0	10_90_B1dF51_B4EF3221	p23	C	TRUE
G7BP9S302DX30Y	CombinedRun	G7BP9S3	02	DX30Y	399	5	398	394	60	323	264	ID11-U1-p23	1	ID11-U2-p23	0	454Ti-U1-MID14	21	454Ti-U2-MID8	0	10_90_B1dF51_B4EF3221	p23	F	TRUE
G7BP9S302C5EFJ	CombinedRun	G7BP9S3	02	C5EFJ	401	5	400	396	61	325	265	ID11-U1-p23	0	ID11-U2-p23	0	454Ti-U1-MID14	21	454Ti-U2-MID8	0	10_90_B1dF51_B4EF3221	p23	F	TRUE
G7BP9S302EL05M	CombinedRun	G7BP9S3	02	EL05M	400	5	400	396	61	325	265	ID11-U1-p23	0	ID11-U2-p23	0	454Ti-U1-MID14	21	454Ti-U2-MID8	0	10_90_B1dF51_B4EF3221	p23	F	TRUE
G7BP9S302C8P6Q	CombinedRun	G7BP9S3	02	C8P6Q	401	5	400	396	55	319	265	ID11-U2-p23	0	ID11-U1-p23	0	454Ti-U2-MID8	21	454Ti-U1-MID14	0	10_90_B1dF51_B4EF3221	p23	C	TRUE
G7BP9S302C7MGE	CombinedRun	G7BP9S3	02	C7MGE	401	5	400	396	55	319	265	ID11-U2-p23	1	ID11-U1-p23	0	454Ti-U2-MID8	21	454Ti-U1-MID14	0	10_90_B1dF51_B4EF3221	p23	C	TRUE
G7BP9S302D8L4D	CombinedRun	G7BP9S3	02	D8L4D	402	5	400	396	55	319	265	ID11-U2-p23	0	ID11-U1-p23	0	454Ti-U2-MID8	21	454Ti-U1-MID14	0	10_90_B1dF51_B4EF3221	p23	C	TRUE
G7BP9S302DNBQ5	CombinedRun	G7BP9S3	02	DNBQ5	400	5	399	395	54	318	265	ID11-U2-p23	1	ID11-U1-p23	0	454Ti-U2-MID8	22	454Ti-U1-MID14	0	10_90_B1dF51_B4EF3221	p23	C	TRUE
G7BP9S302EMXVO	CombinedRun	G7BP9S3	02	EMXVO	402	5	400	396	55	319	265	ID11-U2-p23	0	ID11-U1-p23	0	454Ti-U2-MID8	21	454Ti-U1-MID14	0	10_90_B1dF51_B4EF3221	p23	C	TRUE
G7BP9S302EY8UI	CombinedRun	G7BP9S3	02	EY8UI	400	5	399	395	60	324	265	ID11-U1-p23	1	ID11-U2-p23	0	454Ti-U1-MID14	21	454Ti-U2-MID8	0	10_90_B1dF51_B4EF3221	p23	F	TRUE
G7BP9S302D85TF	CombinedRun	G7BP9S3	02	D85TF	401	5	400	396	61	325	265	ID11-U1-p23	0	ID11-U2-p23	0	454Ti-U1-MID14	21	454Ti-U2-MID8	0	10_90_B1dF51_B4EF3221	p23	F	TRUE
G7BP9S302ESJX6	CombinedRun	G7BP9S3	02	ESJX6	401	5	400	396	55	319	265	ID11-U2-p23	0	ID11-U1-p23	0	454Ti-U2-MID8	21	454Ti-U1-MID14	0	10_90_B1dF51_B4EF3221	p23	C	TRUE
G7BP9S302EZHJG	CombinedRun	G7BP9S3	02	EZHJG	401	5	399	395	55	319	265	ID11-U2-p23	0	ID11-U1-p23	1	454Ti-U2-MID8	21	454Ti-U1-MID14	0	10_90_B1dF51_B4EF3221	p23	C	TRUE
G7BP9S302D5T5Z	CombinedRun	G7BP9S3	02	D5T5Z	400	5	399	395	61	325	265	ID11-U1-p23	0	ID11-U2-p23	1	454Ti-U1-MID14	21	454Ti-U2-MID8	1	10_90_B1dF51_B4EF3221	p23	F	TRUE
G7BP9S302ELGUO	CombinedRun	G7BP9S3	02	ELGUO	402	5	400	396	61	325	265	ID11-U1-p23	0	ID11-U2-p23	0	454Ti-U1-MID14	21	454Ti-U2-MID8	0	10_90_B1dF51_B4EF3221	p23	F	TRUE
G7BP9S302ERLWG	CombinedRun	G7BP9S3	02	ERLWG	402	5	400	396	61	325	265	ID11-U1-p23	0	ID11-U2-p23	0	454Ti-U1-MID14	21	454Ti-U2-MID8	0	10_90_B1dF51_B4EF3221	p23	F	TRUE
G7BP9S302DHUYU	CombinedRun	G7BP9S3	02	DHUYU	402	5	400	396	55	319	265	ID11-U2-p23	0	ID11-U1-p23	0	454Ti-U2-MID8	21	454Ti-U1-MID14	0	10_90_B1dF51_B4EF3221	p23	C	TRUE
G7BP9S302D7YHM	CombinedRun	G7BP9S3	02	D7YHM	401	5	400	396	61	325	265	ID11-U1-p23	0	ID11-U2-p23	0	454Ti-U1-MID14	21	454Ti-U2-MID8	0	10_90_B1dF51_B4EF3221	p23	F	TRUE
G7BP9S302ELQPC	CombinedRun	G7BP9S3	02	ELQPC	401	5	400	396	61	325	265	ID11-U1-p23	0	ID11-U2-p23	0	454Ti-U1-MID14	21	454Ti-U2-MID8	0	10_90_B1dF51_B4EF3221	p23	F	TRUE
G7BP9S302C7YMM	CombinedRun	G7BP9S3	02	C7YMM	403	5	400	396	55	319	265	ID11-U2-p23	0	ID11-U1-p23	0	454Ti-U2-MID8	21	454Ti-U1-MID14	0	10_90_B1dF51_B4EF3221	p23	C	TRUE
G7BP9S302D38HZ	CombinedRun	G7BP9S3	02	D38HZ	400	5	400	396	61	325	265	ID11-U1-p23	0	ID11-U2-p23	0	454Ti-U1-MID14	21	454Ti-U2-MID8	0	10_90_B1dF51_B4EF3221	p23	F	TRUE
G7BP9S302C0389	CombinedRun	G7BP9S3	02	C0389	402	5	400	396	55	319	265	ID11-U2-p23	0	ID11-U1-p23	0	454Ti-U2-MID8	21	454Ti-U1-MID14	0	10_90_B1dF51_B4EF3221	p23	C	TRUE
G7BP9S302D6MW1	CombinedRun	G7BP9S3	02	D6MW1	401	5	400	396	60	325	266	ID11-U1-p23	1	ID11-U2-p23	0	454Ti-U1-MID14	21	454Ti-U2-MID8	0	10_90_B1dF51_B4EF3221	p23	F	TRUE
G7BP9S302DWPWQ	CombinedRun	G7BP9S3	02	DWPWQ	405	5	402	398	55	319	265	ID11-U2-p23	0	ID11-U1-p23	1	454Ti-U2-MID8	21	454Ti-U1-MID14	1	10_90_B1dF51_B4EF3221	p23	C	TRUE
G7BP9S302D5KFL	CombinedRun	G7BP9S3	02	D5KFL	400	5	400	396	61	325	265	ID11-U1-p23	0	ID11-U2-p23	0	454Ti-U1-MID14	21	454Ti-U2-MID8	0	10_90_B1dF51_B4EF3221	p23	F	TRUE
G7BP9S302DBZR4	CombinedRun	G7BP9S3	02	DBZR4	404	5	400	396	61	325	265	ID11-U1-p23	0	ID11-U2-p23	0	454Ti-U1-MID14	21	454Ti-U2-MID8	0	10_90_B1dF51_B4EF3221	p23	F	TRUE
G7BP9S302EA01E	CombinedRun	G7BP9S3	02	EA01E	401	5	400	396	61	325	265	ID11-U1-p23	0	ID11-U2-p23	0	454Ti-U1-MID14	21	454Ti-U2-MID8	0	10_90_B1dF51_B4EF3221	p23	F	TRUE
G7BP9S302EGD11	CombinedRun	G7BP9S3	02	EGD11	404	5	402	398	55	319	265	ID11-U2-p23	0	ID11-U1-p23	1	454Ti-U2-MID8	21	454Ti-U1-MID14	3	10_90_B1dF51_B4EF3221	p23	C	TRUE
G7BP9S302D8DN3	CombinedRun	G7BP9S3	02	D8DN3	402	5	400	396	55	319	265	ID11-U2-p23	0	ID11-U1-p23	0	454Ti-U2-MID8	21	454Ti-U1-MID14	0	10_90_B1dF51_B4EF3221	p23	C	TRUE
G7BP9S302EW6M8	CombinedRun	G7BP9S3	02	EW6M8	404	5	400	396	61	325	265	ID11-U1-p23	0	ID11-U2-p23	0	454Ti-U1-MID14	21	454Ti-U2-MID8	0	10_90_B1dF51_B4EF3221	p23	F	TRUE
G7BP9S302DQJ5F	CombinedRun	G7BP9S3	02	DQJ5F	400	5	400	396	61	325	265	ID11-U1-p23	0	ID11-U2-p23	0	454Ti-U1-MID14	21	454Ti-U2-MID8	0	10_90_B1dF51_B4EF3221	p23	F	TRUE
G7BP9S302D1M4B	CombinedRun	G7BP9S3	02	D1M4B	406	5	401	397	55	319	265	ID11-U2-p23	0	ID11-U1-p23	0	454Ti-U2-MID8	21	454Ti-U1-MID14	0	10_90_B1dF51_B4EF3221	p23	C	TRUE
G7BP9S302DS6U5	CombinedRun	G7BP9S3	02	DS6U5	406	5	400	396	55	320	266	ID11-U2-p23	0	ID11-U1-p23	0	454Ti-U2-MID8	21	454Ti-U1-MID14	1	10_90_B1dF51_B4EF3221	p23	C	TRUE
G7BP9S302C8DI6	CombinedRun	G7BP9S3	02	C8DI6	396	5	395	391	59	317	259	ID11-U2-p24	0	ID11-U1-p24	1	454Ti-U2-MID8	21	454Ti-U1-MID14	0	10_90_B1dF51_B4EF3221	p24	C	TRUE
G7BP9S302DFMY9	CombinedRun	G7BP9S3	02	DFMY9	398	5	398	394	59	319	261	ID11-U2-p24	0	ID11-U1-p24	0	454Ti-U2-MID8	21	454Ti-U1-MID14	0	10_90_B1dF51_B4EF3221	p24	C	TRUE
G7BP9S302D35IB	CombinedRun	G7BP9S3	02	D35IB	398	5	397	393	59	319	261	ID11-U1-p24	0	ID11-U2-p24	0	454Ti-U1-MID14	21	454Ti-U2-MID8	2	10_90_B1dF51_B4EF3221	p24	F	TRUE
G7BP9S302EOHV5	CombinedRun	G7BP9S3	02	EOHV5	398	5	397	393	59	318	260	ID11-U1-p24	0	ID11-U2-p24	0	454Ti-U1-MID14	21	454Ti-U2-MID8	0	10_90_B1dF51_B4EF3221	p24	F	TRUE
G7BP9S302DYCIS	CombinedRun	G7BP9S3	02	DYCIS	398	5	397	393	59	318	260	ID11-U1-p24	0	ID11-U2-p24	0	454Ti-U1-MID14	21	454Ti-U2-MID8	0	10_90_B1dF51_B4EF3221	p24	F	TRUE
G7BP9S302EHZ4W	CombinedRun	G7BP9S3	02	EHZ4W	398	5	397	393	59	319	261	ID11-U1-p24	0	ID11-U2-p24	1	454Ti-U1-MID14	21	454Ti-U2-MID8	0	10_90_B1dF51_B4EF3221	p24	F	TRUE
G7BP9S302EMT8O	CombinedRun	G7BP9S3	02	EMT8O	398	5	397	393	59	318	260	ID11-U2-p24	0	ID11-U1-p24	0	454Ti-U2-MID8	21	454Ti-U1-MID14	0	10_90_B1dF51_B4EF3221	p24	C	TRUE
G7BP9S302EECN3	CombinedRun	G7BP9S3	02	EECN3	397	5	397	393	59	318	260	ID11-U1-p24	0	ID11-U2-p24	0	454Ti-U1-MID14	21	454Ti-U2-MID8	0	10_90_B1dF51_B4EF3221	p24	F	TRUE
G7BP9S302C2VEC	CombinedRun	G7BP9S3	02	C2VEC	398	5	398	394	59	319	261	ID11-U1-p24	0	ID11-U2-p24	0	454Ti-U1-MID14	21	454Ti-U2-MID8	0	10_90_B1dF51_B4EF3221	p24	F	TRUE
G7BP9S302D9EJO	CombinedRun	G7BP9S3	02	D9EJO	399	5	398	394	59	319	261	ID11-U2-p24	0	ID11-U1-p24	0	454Ti-U2-MID8	21	454Ti-U1-MID14	0	10_90_B1dF51_B4EF3221	p24	C	TRUE
G7BP9S302DP8HC	CombinedRun	G7BP9S3	02	DP8HC	398	5	397	393	59	319	261	ID11-U1-p24	0	ID11-U2-p24	1	454Ti-U1-MID14	21	454Ti-U2-MID8	0	10_90_B1dF51_B4EF3221	p24	F	TRUE
G7BP9S302DDLHB	CombinedRun	G7BP9S3	02	DDLHB	397	5	397	393	59	318	260	ID11-U2-p24	0	ID11-U1-p24	0	454Ti-U2-MID8	21	454Ti-U1-MID14	0	10_90_B1dF51_B4EF3221	p24	C	TRUE
G7BP9S302DTDBM	CombinedRun	G7BP9S3	02	DTDBM	397	5	397	393	59	319	261	ID11-U1-p24	0	ID11-U2-p24	1	454Ti-U1-MID14	21	454Ti-U2-MID8	0	10_90_B1dF51_B4EF3221	p24	F	TRUE
G7BP9S302EPDWG	CombinedRun	G7BP9S3	02	EPDWG	398	5	398	394	59	319	261	ID11-U1-p24	0	ID11-U2-p24	0	454Ti-U1-MID14	21	454Ti-U2-MID8	0	10_90_B1dF51_B4EF3221	p24	F	TRUE
G7BP9S302DFIM9	CombinedRun	G7BP9S3	02	DFIM9	397	5	397	393	58	318	261	ID11-U1-p24	1	ID11-U2-p24	0	454Ti-U1-MID14	21	454Ti-U2-MID8	0	10_90_B1dF51_B4EF3221	p24	F	TRUE
G7BP9S302EO7FE	CombinedRun	G7BP9S3	02	EO7FE	399	5	398	394	59	319	261	ID11-U1-p24	0	ID11-U2-p24	0	454Ti-U1-MID14	21	454Ti-U2-MID8	0	10_90_B1dF51_B4EF3221	p24	F	TRUE
G7BP9S302EB0CS	CombinedRun	G7BP9S3	02	EB0CS	397	5	397	393	59	318	260	ID11-U2-p24	0	ID11-U1-p24	0	454Ti-U2-MID8	21	454Ti-U1-MID14	0	10_90_B1dF51_B4EF3221	p24	C	TRUE
G7BP9S302ESMC6	CombinedRun	G7BP9S3	02	ESMC6	397	5	397	393	59	318	260	ID11-U2-p24	0	ID11-U1-p24	0	454Ti-U2-MID8	21	454Ti-U1-MID14	0	10_90_B1dF51_B4EF3221	p24	C	TRUE
G7BP9S302DNNJN	CombinedRun	G7BP9S3	02	DNNJN	398	5	398	394	59	319	261	ID11-U1-p24	0	ID11-U2-p24	0	454Ti-U1-MID14	21	454Ti-U2-MID8	0	10_90_B1dF51_B4EF3221	p24	F	TRUE
G7BP9S302C1IR0	CombinedRun	G7BP9S3	02	C1IR0	398	5	398	394	59	319	261	ID11-U1-p24	0	ID11-U2-p24	0	454Ti-U1-MID14	21	454Ti-U2-MID8	0	10_90_B1dF51_B4EF3221	p24	F	TRUE
G7BP9S302C9XUO	CombinedRun	G7BP9S3	02	C9XUO	399	5	398	394	59	319	261	ID11-U2-p24	0	ID11-U1-p24	0	454Ti-U2-MID8	21	454Ti-U1-MID14	0	10_90_B1dF51_B4EF3221	p24	C	TRUE
G7BP9S302DOP13	CombinedRun	G7BP9S3	02	DOP13	398	5	398	394	59	320	262	ID11-U1-p24	0	ID11-U2-p24	1	454Ti-U1-MID14	21	454Ti-U2-MID8	0	10_90_B1dF51_B4EF3221	p24	F	TRUE
G7BP9S302DLOZM	CombinedRun	G7BP9S3	02	DLOZM	398	5	398	394	59	319	261	ID11-U2-p24	0	ID11-U1-p24	0	454Ti-U2-MID8	21	454Ti-U1-MID14	0	10_90_B1dF51_B4EF3221	p24	C	TRUE
G7BP9S302C7DYW	CombinedRun	G7BP9S3	02	C7DYW	398	5	398	394	59	319	261	ID11-U1-p24	0	ID11-U2-p24	0	454Ti-U1-MID14	21	454Ti-U2-MID8	0	10_90_B1dF51_B4EF3221	p24	F	TRUE
G7BP9S302EQKF8	CombinedRun	G7BP9S3	02	EQKF8	404	5	398	394	59	319	261	ID11-U1-p24	0	ID11-U2-p24	0	454Ti-U1-MID14	21	454Ti-U2-MID8	0	10_90_B1dF51_B4EF3221	p24	F	TRUE
G7BP9S302ETJG3	CombinedRun	G7BP9S3	02	ETJG3	397	5	397	393	58	318	261	ID11-U1-p24	1	ID11-U2-p24	0	454Ti-U1-MID14	21	454Ti-U2-MID8	0	10_90_B1dF51_B4EF3221	p24	F	TRUE
G7BP9S302EJWI8	CombinedRun	G7BP9S3	02	EJWI8	398	5	397	393	59	319	261	ID11-U2-p24	0	ID11-U1-p24	1	454Ti-U2-MID8	21	454Ti-U1-MID14	0	10_90_B1dF51_B4EF3221	p24	C	TRUE
G7BP9S302D0SQ8	CombinedRun	G7BP9S3	02	D0SQ8	399	5	398	394	59	319	261	ID11-U1-p24	0	ID11-U2-p24	0	454Ti-U1-MID14	21	454Ti-U2-MID8	0	10_90_B1dF51_B4EF3221	p24	F	TRUE
G7BP9S302DLFS3	CombinedRun	G7BP9S3	02	DLFS3	402	5	398	394	59	319	261	ID11-U1-p24	0	ID11-U2-p24	0	454Ti-U1-MID14	21	454Ti-U2-MID8	0	10_90_B1dF51_B4EF3221	p24	F	TRUE
G7BP9S302EHN8Q	CombinedRun	G7BP9S3	02	EHN8Q	398	5	398	394	59	319	261	ID11-U1-p24	0	ID11-U2-p24	0	454Ti-U1-MID14	21	454Ti-U2-MID8	0	10_90_B1dF51_B4EF3221	p24	F	TRUE
G7BP9S302C29MR	CombinedRun	G7BP9S3	02	C29MR	399	5	398	394	59	319	261	ID11-U1-p24	0	ID11-U2-p24	0	454Ti-U1-MID14	21	454Ti-U2-MID8	0	10_90_B1dF51_B4EF3221	p24	F	TRUE
G7BP9S302C7SCO	CombinedRun	G7BP9S3	02	C7SCO	400	5	399	395	59	320	262	ID11-U1-p24	0	ID11-U2-p24	0	454Ti-U1-MID14	21	454Ti-U2-MID8	0	10_90_B1dF51_B4EF3221	p24	F	TRUE
G7BP9S302DBU4T	CombinedRun	G7BP9S3	02	DBU4T	399	5	399	395	59	320	262	ID11-U2-p24	0	ID11-U1-p24	0	454Ti-U2-MID8	21	454Ti-U1-MID14	0	10_90_B1dF51_B4EF3221	p24	C	TRUE
G7BP9S302DZ6Z2	CombinedRun	G7BP9S3	02	DZ6Z2	398	5	398	394	59	319	261	ID11-U1-p24	0	ID11-U2-p24	0	454Ti-U1-MID14	21	454Ti-U2-MID8	0	10_90_B1dF51_B4EF3221	p24	F	TRUE
G7BP9S302EPULU	CombinedRun	G7BP9S3	02	EPULU	399	5	398	394	59	319	261	ID11-U2-p24	0	ID11-U1-p24	0	454Ti-U2-MID8	21	454Ti-U1-MID14	0	10_90_B1dF51_B4EF3221	p24	C	TRUE
G7BP9S302EVSLA	CombinedRun	G7BP9S3	02	EVSLA	397	5	397	393	59	319	261	ID11-U2-p24	0	ID11-U1-p24	0	454Ti-U2-MID8	21	454Ti-U1-MID14	1	10_90_B1dF51_B4EF3221	p24	C	TRUE
G7BP9S302DMCEV	CombinedRun	G7BP9S3	02	DMCEV	399	5	398	394	59	319	261	ID11-U1-p24	0	ID11-U2-p24	0	454Ti-U1-MID14	21	454Ti-U2-MID8	0	10_90_B1dF51_B4EF3221	p24	F	TRUE
G7BP9S302D9JTX	CombinedRun	G7BP9S3	02	D9JTX	400	5	399	395	59	320	262	ID11-U1-p24	0	ID11-U2-p24	0	454Ti-U1-MID14	21	454Ti-U2-MID8	0	10_90_B1dF51_B4EF3221	p24	F	TRUE
G7BP9S302D0ZSH	CombinedRun	G7BP9S3	02	D0ZSH	398	5	398	394	59	319	261	ID11-U2-p24	0	ID11-U1-p24	0	454Ti-U2-MID8	21	454Ti-U1-MID14	0	10_90_B1dF51_B4EF3221	p24	C	TRUE
G7BP9S302DDZ4R	CombinedRun	G7BP9S3	02	DDZ4R	399	5	398	394	59	319	261	ID11-U1-p24	0	ID11-U2-p24	0	454Ti-U1-MID14	21	454Ti-U2-MID8	0	10_90_B1dF51_B4EF3221	p24	F	TRUE
G7BP9S302ERHXT	CombinedRun	G7BP9S3	02	ERHXT	399	5	398	394	59	319	261	ID11-U1-p24	0	ID11-U2-p24	0	454Ti-U1-MID14	21	454Ti-U2-MID8	0	10_90_B1dF51_B4EF3221	p24	F	TRUE
G7BP9S302EP2TO	CombinedRun	G7BP9S3	02	EP2TO	400	5	400	396	59	319	261	ID11-U2-p24	0	ID11-U1-p24	2	454Ti-U2-MID8	21	454Ti-U1-MID14	0	10_90_B1dF51_B4EF3221	p24	C	TRUE
G7BP9S302DSNBB	CombinedRun	G7BP9S3	02	DSNBB	399	5	398	394	59	319	261	ID11-U1-p24	0	ID11-U2-p24	1	454Ti-U1-MID14	21	454Ti-U2-MID8	0	10_90_B1dF51_B4EF3221	p24	F	TRUE
G7BP9S302DGFZ3	CombinedRun	G7BP9S3	02	DGFZ3	398	5	398	394	59	319	261	ID11-U1-p24	0	ID11-U2-p24	0	454Ti-U1-MID14	21	454Ti-U2-MID8	0	10_90_B1dF51_B4EF3221	p24	F	TRUE
G7BP9S302EV6R0	CombinedRun	G7BP9S3	02	EV6R0	399	5	398	394	59	319	261	ID11-U1-p24	0	ID11-U2-p24	0	454Ti-U1-MID14	21	454Ti-U2-MID8	0	10_90_B1dF51_B4EF3221	p24	F	TRUE
G7BP9S302EBAMC	CombinedRun	G7BP9S3	02	EBAMC	401	5	399	395	59	320	262	ID11-U2-p24	0	ID11-U1-p24	0	454Ti-U2-MID8	21	454Ti-U1-MID14	0	10_90_B1dF51_B4EF3221	p24	C	TRUE
G7BP9S302DGGSD	CombinedRun	G7BP9S3	02	DGGSD	399	5	398	394	59	319	261	ID11-U1-p24	0	ID11-U2-p24	0	454Ti-U1-MID14	21	454Ti-U2-MID8	0	10_90_B1dF51_B4EF3221	p24	F	TRUE
G7BP9S302EUBIS	CombinedRun	G7BP9S3	02	EUBIS	398	5	398	394	59	319	261	ID11-U2-p24	0	ID11-U1-p24	0	454Ti-U2-MID8	21	454Ti-U1-MID14	0	10_90_B1dF51_B4EF3221	p24	C	TRUE
G7BP9S302EY4B6	CombinedRun	G7BP9S3	02	EY4B6	403	5	401	397	59	322	264	ID11-U1-p24	0	ID11-U2-p24	0	454Ti-U1-MID14	21	454Ti-U2-MID8	0	10_90_B1dF51_B4EF3221	p24	F	TRUE
G7BP9S302DTK6A	CombinedRun	G7BP9S3	02	DTK6A	404	5	400	396	59	321	263	ID11-U2-p24	1	ID11-U1-p24	0	454Ti-U2-MID8	21	454Ti-U1-MID14	0	10_90_B1dF51_B4EF3221	p24	C	TRUE
G7BP9S302DLBF7	CombinedRun	G7BP9S3	02	DLBF7	400	5	399	395	59	319	261	ID11-U2-p24	1	ID11-U1-p24	0	454Ti-U2-MID8	22	454Ti-U1-MID14	1	10_90_B1dF51_B4EF3221	p24	C	TRUE
G7BP9S302DR8HM	CombinedRun	G7BP9S3	02	DR8HM	400	5	396	392	59	317	259	ID11-U1-p24	0	ID11-U2-p24	0	454Ti-U1-MID14	21	454Ti-U2-MID8	0	10_90_B1dF51_B4EF3221	p24	F	TRUE
G7BP9S302DWGC0	CombinedRun	G7BP9S3	02	DWGC0	401	5	398	394	59	319	261	ID11-U2-p24	0	ID11-U1-p24	0	454Ti-U2-MID8	21	454Ti-U1-MID14	0	10_90_B1dF51_B4EF3221	p24	C	TRUE
G7BP9S302EFR3G	CombinedRun	G7BP9S3	02	EFR3G	400	5	399	395	59	320	262	ID11-U1-p24	0	ID11-U2-p24	0	454Ti-U1-MID14	21	454Ti-U2-MID8	0	10_90_B1dF51_B4EF3221	p24	F	TRUE
G7BP9S302DWRBR	CombinedRun	G7BP9S3	02	DWRBR	414	5	399	395	59	320	262	ID11-U1-p24	0	ID11-U2-p24	0	454Ti-U1-MID14	21	454Ti-U2-MID8	0	10_90_B1dF51_B4EF3221	p24	F	TRUE
G7BP9S302C3QBR	CombinedRun	G7BP9S3	02	C3QBR	427	5	426	422	57	350	294	ID11-U2-p3	0	ID11-U1-p3	0	454Ti-U2-MID8	21	454Ti-U1-MID14	0	10_90_B1dF51_B4EF3221	p3	C	TRUE
G7BP9S302DCXXM	CombinedRun	G7BP9S3	02	DCXXM	430	5	429	425	56	352	297	ID11-U1-p3	0	ID11-U2-p3	0	454Ti-U1-MID14	21	454Ti-U2-MID8	0	10_90_B1dF51_B4EF3221	p3	F	TRUE
G7BP9S302EN9U2	CombinedRun	G7BP9S3	02	EN9U2	429	5	428	424	57	352	296	ID11-U2-p3	0	ID11-U1-p3	0	454Ti-U2-MID8	21	454Ti-U1-MID14	0	10_90_B1dF51_B4EF3221	p3	C	TRUE
G7BP9S302EHA1I	CombinedRun	G7BP9S3	02	EHA1I	428	5	427	423	56	351	296	ID11-U1-p3	0	ID11-U2-p3	1	454Ti-U1-MID14	21	454Ti-U2-MID8	0	10_90_B1dF51_B4EF3221	p3	F	TRUE
G7BP9S302C23JB	CombinedRun	G7BP9S3	02	C23JB	429	5	428	424	56	351	296	ID11-U1-p3	0	ID11-U2-p3	1	454Ti-U1-MID14	21	454Ti-U2-MID8	0	10_90_B1dF51_B4EF3221	p3	F	TRUE
G7BP9S302EBDU9	CombinedRun	G7BP9S3	02	EBDU9	428	5	428	424	56	351	296	ID11-U1-p3	0	ID11-U2-p3	0	454Ti-U1-MID14	21	454Ti-U2-MID8	0	10_90_B1dF51_B4EF3221	p3	F	TRUE
G7BP9S302D2WWD	CombinedRun	G7BP9S3	02	D2WWD	428	5	428	424	56	351	296	ID11-U1-p3	0	ID11-U2-p3	0	454Ti-U1-MID14	21	454Ti-U2-MID8	0	10_90_B1dF51_B4EF3221	p3	F	TRUE
G7BP9S302EKR1F	CombinedRun	G7BP9S3	02	EKR1F	431	5	428	424	56	351	296	ID11-U1-p3	0	ID11-U2-p3	0	454Ti-U1-MID14	21	454Ti-U2-MID8	0	10_90_B1dF51_B4EF3221	p3	F	TRUE
G7BP9S302DS4VU	CombinedRun	G7BP9S3	02	DS4VU	429	5	428	424	57	352	296	ID11-U2-p3	0	ID11-U1-p3	0	454Ti-U2-MID8	21	454Ti-U1-MID14	0	10_90_B1dF51_B4EF3221	p3	C	TRUE
G7BP9S302EKY8S	CombinedRun	G7BP9S3	02	EKY8S	428	5	427	423	56	351	296	ID11-U2-p3	1	ID11-U1-p3	0	454Ti-U2-MID8	21	454Ti-U1-MID14	0	10_90_B1dF51_B4EF3221	p3	C	TRUE
G7BP9S302EVOA1	CombinedRun	G7BP9S3	02	EVOA1	431	5	430	426	56	352	297	ID11-U1-p3	0	ID11-U2-p3	1	454Ti-U1-MID14	21	454Ti-U2-MID8	0	10_90_B1dF51_B4EF3221	p3	F	TRUE
G7BP9S302D6SSF	CombinedRun	G7BP9S3	02	D6SSF	430	5	428	424	57	352	296	ID11-U2-p3	0	ID11-U1-p3	0	454Ti-U2-MID8	21	454Ti-U1-MID14	0	10_90_B1dF51_B4EF3221	p3	C	TRUE
G7BP9S302DT4UX	CombinedRun	G7BP9S3	02	DT4UX	429	5	429	425	56	351	296	ID11-U1-p3	0	ID11-U2-p3	0	454Ti-U1-MID14	21	454Ti-U2-MID8	1	10_90_B1dF51_B4EF3221	p3	F	TRUE
G7BP9S302ENCKO	CombinedRun	G7BP9S3	02	ENCKO	437	5	431	427	57	354	298	ID11-U2-p3	0	ID11-U1-p3	0	454Ti-U2-MID8	21	454Ti-U1-MID14	2	10_90_B1dF51_B4EF3221	p3	C	TRUE
G7BP9S302DOB7P	CombinedRun	G7BP9S3	02	DOB7P	421	5	420	416	61	344	284	ID11-U1-p4	0	ID11-U2-p4	0	454Ti-U1-MID14	21	454Ti-U2-MID8	0	10_90_B1dF51_B4EF3221	p4	F	TRUE
G7BP9S302DLCHA	CombinedRun	G7BP9S3	02	DLCHA	423	5	422	418	56	339	284	ID11-U2-p4	0	ID11-U1-p4	0	454Ti-U2-MID8	21	454Ti-U1-MID14	2	10_90_B1dF51_B4EF3221	p4	C	TRUE
G7BP9S302DQA11	CombinedRun	G7BP9S3	02	DQA11	420	5	419	415	60	343	284	ID11-U1-p4	1	ID11-U2-p4	0	454Ti-U1-MID14	21	454Ti-U2-MID8	0	10_90_B1dF51_B4EF3221	p4	F	TRUE
G7BP9S302DPDZD	CombinedRun	G7BP9S3	02	DPDZD	422	5	420	416	56	339	284	ID11-U2-p4	1	ID11-U1-p4	1	454Ti-U2-MID8	21	454Ti-U1-MID14	0	10_90_B1dF51_B4EF3221	p4	C	TRUE
G7BP9S302EH9N3	CombinedRun	G7BP9S3	02	EH9N3	421	5	420	416	61	344	284	ID11-U1-p4	0	ID11-U2-p4	0	454Ti-U1-MID14	21	454Ti-U2-MID8	0	10_90_B1dF51_B4EF3221	p4	F	TRUE
G7BP9S302DJR1D	CombinedRun	G7BP9S3	02	DJR1D	422	5	420	416	56	339	284	ID11-U2-p4	0	ID11-U1-p4	0	454Ti-U2-MID8	21	454Ti-U1-MID14	0	10_90_B1dF51_B4EF3221	p4	C	TRUE
G7BP9S302C2A8S	CombinedRun	G7BP9S3	02	C2A8S	422	5	420	416	56	339	284	ID11-U2-p4	0	ID11-U1-p4	1	454Ti-U2-MID8	21	454Ti-U1-MID14	0	10_90_B1dF51_B4EF3221	p4	C	TRUE
G7BP9S302DB4TJ	CombinedRun	G7BP9S3	02	DB4TJ	421	5	420	416	61	344	284	ID11-U1-p4	0	ID11-U2-p4	0	454Ti-U1-MID14	21	454Ti-U2-MID8	0	10_90_B1dF51_B4EF3221	p4	F	TRUE
G7BP9S302DAVK2	CombinedRun	G7BP9S3	02	DAVK2	422	5	420	416	61	345	285	ID11-U1-p4	0	ID11-U2-p4	1	454Ti-U1-MID14	21	454Ti-U2-MID8	0	10_90_B1dF51_B4EF3221	p4	F	TRUE
G7BP9S302DL7SV	CombinedRun	G7BP9S3	02	DL7SV	421	5	420	416	56	339	284	ID11-U2-p4	0	ID11-U1-p4	0	454Ti-U2-MID8	21	454Ti-U1-MID14	0	10_90_B1dF51_B4EF3221	p4	C	TRUE
G7BP9S302C59PV	CombinedRun	G7BP9S3	02	C59PV	421	5	420	416	61	344	284	ID11-U1-p4	0	ID11-U2-p4	0	454Ti-U1-MID14	21	454Ti-U2-MID8	0	10_90_B1dF51_B4EF3221	p4	F	TRUE
G7BP9S302C8L3Q	CombinedRun	G7BP9S3	02	C8L3Q	422	5	421	417	56	340	285	ID11-U2-p4	0	ID11-U1-p4	0	454Ti-U2-MID8	21	454Ti-U1-MID14	0	10_90_B1dF51_B4EF3221	p4	C	TRUE
G7BP9S302EKNMN	CombinedRun	G7BP9S3	02	EKNMN	421	5	420	416	61	344	284	ID11-U1-p4	0	ID11-U2-p4	0	454Ti-U1-MID14	21	454Ti-U2-MID8	0	10_90_B1dF51_B4EF3221	p4	F	TRUE
G7BP9S302EQJG7	CombinedRun	G7BP9S3	02	EQJG7	421	5	420	416	61	344	284	ID11-U1-p4	0	ID11-U2-p4	0	454Ti-U1-MID14	21	454Ti-U2-MID8	0	10_90_B1dF51_B4EF3221	p4	F	TRUE
G7BP9S302DIA9U	CombinedRun	G7BP9S3	02	DIA9U	420	5	419	415	55	338	284	ID11-U2-p4	1	ID11-U1-p4	0	454Ti-U2-MID8	21	454Ti-U1-MID14	0	10_90_B1dF51_B4EF3221	p4	C	TRUE
G7BP9S302EVYFZ	CombinedRun	G7BP9S3	02	EVYFZ	421	5	420	416	61	344	284	ID11-U1-p4	0	ID11-U2-p4	0	454Ti-U1-MID14	21	454Ti-U2-MID8	0	10_90_B1dF51_B4EF3221	p4	F	TRUE
G7BP9S302DULVQ	CombinedRun	G7BP9S3	02	DULVQ	421	5	420	416	61	344	284	ID11-U1-p4	0	ID11-U2-p4	0	454Ti-U1-MID14	21	454Ti-U2-MID8	0	10_90_B1dF51_B4EF3221	p4	F	TRUE
G7BP9S302DYGOI	CombinedRun	G7BP9S3	02	DYGOI	420	5	419	415	61	344	284	ID11-U1-p4	0	ID11-U2-p4	0	454Ti-U1-MID14	21	454Ti-U2-MID8	1	10_90_B1dF51_B4EF3221	p4	F	TRUE
G7BP9S302DLRBE	CombinedRun	G7BP9S3	02	DLRBE	420	5	419	415	61	344	284	ID11-U1-p4	0	ID11-U2-p4	1	454Ti-U1-MID14	21	454Ti-U2-MID8	0	10_90_B1dF51_B4EF3221	p4	F	TRUE
G7BP9S302C7L1U	CombinedRun	G7BP9S3	02	C7L1U	422	5	420	416	56	339	284	ID11-U2-p4	0	ID11-U1-p4	0	454Ti-U2-MID8	21	454Ti-U1-MID14	0	10_90_B1dF51_B4EF3221	p4	C	TRUE
G7BP9S302D2ASL	CombinedRun	G7BP9S3	02	D2ASL	420	5	419	415	55	338	284	ID11-U2-p4	1	ID11-U1-p4	0	454Ti-U2-MID8	21	454Ti-U1-MID14	0	10_90_B1dF51_B4EF3221	p4	C	TRUE
G7BP9S302EK0CV	CombinedRun	G7BP9S3	02	EK0CV	422	5	420	416	56	339	284	ID11-U2-p4	0	ID11-U1-p4	0	454Ti-U2-MID8	21	454Ti-U1-MID14	0	10_90_B1dF51_B4EF3221	p4	C	TRUE
G7BP9S302EAKHI	CombinedRun	G7BP9S3	02	EAKHI	421	5	420	416	56	339	284	ID11-U2-p4	0	ID11-U1-p4	0	454Ti-U2-MID8	21	454Ti-U1-MID14	0	10_90_B1dF51_B4EF3221	p4	C	TRUE
G7BP9S302DUPHL	CombinedRun	G7BP9S3	02	DUPHL	421	5	420	416	61	344	284	ID11-U1-p4	0	ID11-U2-p4	0	454Ti-U1-MID14	21	454Ti-U2-MID8	0	10_90_B1dF51_B4EF3221	p4	F	TRUE
G7BP9S302D59XR	CombinedRun	G7BP9S3	02	D59XR	421	5	420	416	61	345	285	ID11-U1-p4	0	ID11-U2-p4	0	454Ti-U1-MID14	21	454Ti-U2-MID8	1	10_90_B1dF51_B4EF3221	p4	F	TRUE
G7BP9S302DBURA	CombinedRun	G7BP9S3	02	DBURA	420	5	420	416	61	344	284	ID11-U1-p4	0	ID11-U2-p4	0	454Ti-U1-MID14	21	454Ti-U2-MID8	0	10_90_B1dF51_B4EF3221	p4	F	TRUE
G7BP9S302D8F7O	CombinedRun	G7BP9S3	02	D8F7O	421	5	420	416	56	339	284	ID11-U2-p4	0	ID11-U1-p4	0	454Ti-U2-MID8	21	454Ti-U1-MID14	0	10_90_B1dF51_B4EF3221	p4	C	TRUE
G7BP9S302EVXM4	CombinedRun	G7BP9S3	02	EVXM4	421	5	420	416	56	339	284	ID11-U2-p4	0	ID11-U1-p4	0	454Ti-U2-MID8	21	454Ti-U1-MID14	0	10_90_B1dF51_B4EF3221	p4	C	TRUE
G7BP9S302DJ2JU	CombinedRun	G7BP9S3	02	DJ2JU	420	5	420	416	56	339	284	ID11-U2-p4	0	ID11-U1-p4	0	454Ti-U2-MID8	21	454Ti-U1-MID14	0	10_90_B1dF51_B4EF3221	p4	C	TRUE
G7BP9S302EC133	CombinedRun	G7BP9S3	02	EC133	424	5	421	417	56	339	284	ID11-U2-p4	0	ID11-U1-p4	1	454Ti-U2-MID8	21	454Ti-U1-MID14	0	10_90_B1dF51_B4EF3221	p4	C	TRUE
G7BP9S302DB73U	CombinedRun	G7BP9S3	02	DB73U	421	5	420	416	61	344	284	ID11-U1-p4	0	ID11-U2-p4	0	454Ti-U1-MID14	21	454Ti-U2-MID8	0	10_90_B1dF51_B4EF3221	p4	F	TRUE
G7BP9S302DIQVA	CombinedRun	G7BP9S3	02	DIQVA	421	5	420	416	61	344	284	ID11-U1-p4	0	ID11-U2-p4	0	454Ti-U1-MID14	21	454Ti-U2-MID8	0	10_90_B1dF51_B4EF3221	p4	F	TRUE
G7BP9S302D1ZUY	CombinedRun	G7BP9S3	02	D1ZUY	422	5	420	416	56	339	284	ID11-U2-p4	0	ID11-U1-p4	0	454Ti-U2-MID8	21	454Ti-U1-MID14	0	10_90_B1dF51_B4EF3221	p4	C	TRUE
G7BP9S302EVT59	CombinedRun	G7BP9S3	02	EVT59	421	5	420	416	61	344	284	ID11-U1-p4	0	ID11-U2-p4	0	454Ti-U1-MID14	21	454Ti-U2-MID8	0	10_90_B1dF51_B4EF3221	p4	F	TRUE
G7BP9S302C47IC	CombinedRun	G7BP9S3	02	C47IC	422	5	418	414	55	338	284	ID11-U2-p4	1	ID11-U1-p4	0	454Ti-U2-MID8	21	454Ti-U1-MID14	1	10_90_B1dF51_B4EF3221	p4	C	TRUE
G7BP9S302EM9OZ	CombinedRun	G7BP9S3	02	EM9OZ	420	5	419	415	61	344	284	ID11-U1-p4	1	ID11-U2-p4	1	454Ti-U1-MID14	21	454Ti-U2-MID8	0	10_90_B1dF51_B4EF3221	p4	F	TRUE
G7BP9S302C131N	CombinedRun	G7BP9S3	02	C131N	421	5	420	416	61	344	284	ID11-U1-p4	0	ID11-U2-p4	0	454Ti-U1-MID14	21	454Ti-U2-MID8	0	10_90_B1dF51_B4EF3221	p4	F	TRUE
G7BP9S302D0KX4	CombinedRun	G7BP9S3	02	D0KX4	421	5	420	416	61	344	284	ID11-U1-p4	0	ID11-U2-p4	0	454Ti-U1-MID14	21	454Ti-U2-MID8	0	10_90_B1dF51_B4EF3221	p4	F	TRUE
G7BP9S302EIW9O	CombinedRun	G7BP9S3	02	EIW9O	420	5	419	415	61	344	284	ID11-U1-p4	0	ID11-U2-p4	1	454Ti-U1-MID14	21	454Ti-U2-MID8	0	10_90_B1dF51_B4EF3221	p4	F	TRUE
G7BP9S302DRMJV	CombinedRun	G7BP9S3	02	DRMJV	421	5	420	416	56	339	284	ID11-U2-p4	0	ID11-U1-p4	0	454Ti-U2-MID8	21	454Ti-U1-MID14	0	10_90_B1dF51_B4EF3221	p4	C	TRUE
G7BP9S302DKRBU	CombinedRun	G7BP9S3	02	DKRBU	421	5	419	415	55	338	284	ID11-U2-p4	1	ID11-U1-p4	0	454Ti-U2-MID8	21	454Ti-U1-MID14	0	10_90_B1dF51_B4EF3221	p4	C	TRUE
G7BP9S302D3CZ3	CombinedRun	G7BP9S3	02	D3CZ3	423	5	420	416	56	339	284	ID11-U2-p4	0	ID11-U1-p4	0	454Ti-U2-MID8	21	454Ti-U1-MID14	0	10_90_B1dF51_B4EF3221	p4	C	TRUE
G7BP9S302ENL57	CombinedRun	G7BP9S3	02	ENL57	419	5	419	415	55	338	284	ID11-U2-p4	1	ID11-U1-p4	0	454Ti-U2-MID8	21	454Ti-U1-MID14	0	10_90_B1dF51_B4EF3221	p4	C	TRUE
G7BP9S302DNNDU	CombinedRun	G7BP9S3	02	DNNDU	420	5	419	415	55	338	284	ID11-U2-p4	1	ID11-U1-p4	0	454Ti-U2-MID8	21	454Ti-U1-MID14	0	10_90_B1dF51_B4EF3221	p4	C	TRUE
G7BP9S302EJURI	CombinedRun	G7BP9S3	02	EJURI	421	5	420	416	61	344	284	ID11-U1-p4	0	ID11-U2-p4	0	454Ti-U1-MID14	21	454Ti-U2-MID8	0	10_90_B1dF51_B4EF3221	p4	F	TRUE
G7BP9S302C96SN	CombinedRun	G7BP9S3	02	C96SN	420	5	420	416	56	339	284	ID11-U2-p4	0	ID11-U1-p4	0	454Ti-U2-MID8	21	454Ti-U1-MID14	0	10_90_B1dF51_B4EF3221	p4	C	TRUE
G7BP9S302EW91C	CombinedRun	G7BP9S3	02	EW91C	420	5	419	415	56	338	283	ID11-U2-p4	0	ID11-U1-p4	0	454Ti-U2-MID8	21	454Ti-U1-MID14	0	10_90_B1dF51_B4EF3221	p4	C	TRUE
G7BP9S302DN63B	CombinedRun	G7BP9S3	02	DN63B	420	5	419	415	55	338	284	ID11-U2-p4	1	ID11-U1-p4	0	454Ti-U2-MID8	21	454Ti-U1-MID14	0	10_90_B1dF51_B4EF3221	p4	C	TRUE
G7BP9S302DW0NG	CombinedRun	G7BP9S3	02	DW0NG	425	5	424	420	61	347	287	ID11-U1-p4	0	ID11-U2-p4	0	454Ti-U1-MID14	21	454Ti-U2-MID8	1	10_90_B1dF51_B4EF3221	p4	F	TRUE
G7BP9S302ENBFR	CombinedRun	G7BP9S3	02	ENBFR	421	5	420	416	61	344	284	ID11-U1-p4	0	ID11-U2-p4	0	454Ti-U1-MID14	21	454Ti-U2-MID8	0	10_90_B1dF51_B4EF3221	p4	F	TRUE
G7BP9S302EIODH	CombinedRun	G7BP9S3	02	EIODH	421	5	420	416	61	344	284	ID11-U1-p4	0	ID11-U2-p4	0	454Ti-U1-MID14	21	454Ti-U2-MID8	0	10_90_B1dF51_B4EF3221	p4	F	TRUE
G7BP9S302EQNDU	CombinedRun	G7BP9S3	02	EQNDU	422	5	421	417	61	345	285	ID11-U1-p4	0	ID11-U2-p4	1	454Ti-U1-MID14	21	454Ti-U2-MID8	0	10_90_B1dF51_B4EF3221	p4	F	TRUE
G7BP9S302DDWDK	CombinedRun	G7BP9S3	02	DDWDK	429	5	428	424	56	347	292	ID11-U2-p4	0	ID11-U1-p4	0	454Ti-U2-MID8	21	454Ti-U1-MID14	0	10_90_B1dF51_B4EF3221	p4	C	TRUE
G7BP9S302D1UWC	CombinedRun	G7BP9S3	02	D1UWC	423	5	422	418	61	345	285	ID11-U1-p4	0	ID11-U2-p4	0	454Ti-U1-MID14	21	454Ti-U2-MID8	1	10_90_B1dF51_B4EF3221	p4	F	TRUE
G7BP9S302D0Z0Q	CombinedRun	G7BP9S3	02	D0Z0Q	421	5	420	416	61	344	284	ID11-U1-p4	0	ID11-U2-p4	0	454Ti-U1-MID14	21	454Ti-U2-MID8	0	10_90_B1dF51_B4EF3221	p4	F	TRUE
G7BP9S302DG5FE	CombinedRun	G7BP9S3	02	DG5FE	421	5	420	416	61	344	284	ID11-U1-p4	0	ID11-U2-p4	0	454Ti-U1-MID14	21	454Ti-U2-MID8	0	10_90_B1dF51_B4EF3221	p4	F	TRUE
G7BP9S302ETD4K	CombinedRun	G7BP9S3	02	ETD4K	423	5	420	416	56	339	284	ID11-U2-p4	0	ID11-U1-p4	0	454Ti-U2-MID8	21	454Ti-U1-MID14	0	10_90_B1dF51_B4EF3221	p4	C	TRUE
G7BP9S302C9ZRG	CombinedRun	G7BP9S3	02	C9ZRG	421	5	420	416	56	339	284	ID11-U2-p4	0	ID11-U1-p4	0	454Ti-U2-MID8	21	454Ti-U1-MID14	0	10_90_B1dF51_B4EF3221	p4	C	TRUE
G7BP9S302EW6W6	CombinedRun	G7BP9S3	02	EW6W6	420	5	419	415	56	339	284	ID11-U2-p4	0	ID11-U1-p4	2	454Ti-U2-MID8	21	454Ti-U1-MID14	1	10_90_B1dF51_B4EF3221	p4	C	TRUE
G7BP9S302DY2JM	CombinedRun	G7BP9S3	02	DY2JM	423	5	420	416	61	344	284	ID11-U1-p4	0	ID11-U2-p4	1	454Ti-U1-MID14	21	454Ti-U2-MID8	0	10_90_B1dF51_B4EF3221	p4	F	TRUE
G7BP9S302EYQWV	CombinedRun	G7BP9S3	02	EYQWV	427	5	420	416	61	345	285	ID11-U1-p4	0	ID11-U2-p4	1	454Ti-U1-MID14	21	454Ti-U2-MID8	0	10_90_B1dF51_B4EF3221	p4	F	TRUE
G7BP9S302EX9K6	CombinedRun	G7BP9S3	02	EX9K6	422	5	421	417	61	345	285	ID11-U1-p4	1	ID11-U2-p4	0	454Ti-U1-MID14	21	454Ti-U2-MID8	0	10_90_B1dF51_B4EF3221	p4	F	TRUE
G7BP9S302C1JQ0	CombinedRun	G7BP9S3	02	C1JQ0	420	5	419	415	61	344	284	ID11-U1-p4	0	ID11-U2-p4	1	454Ti-U1-MID14	21	454Ti-U2-MID8	0	10_90_B1dF51_B4EF3221	p4	F	TRUE
G7BP9S302C5W66	CombinedRun	G7BP9S3	02	C5W66	425	5	420	416	56	339	284	ID11-U2-p4	0	ID11-U1-p4	0	454Ti-U2-MID8	21	454Ti-U1-MID14	0	10_90_B1dF51_B4EF3221	p4	C	TRUE
G7BP9S302DOLZU	CombinedRun	G7BP9S3	02	DOLZU	423	5	422	418	61	345	285	ID11-U1-p4	0	ID11-U2-p4	0	454Ti-U1-MID14	21	454Ti-U2-MID8	1	10_90_B1dF51_B4EF3221	p4	F	TRUE
G7BP9S302EA5KP	CombinedRun	G7BP9S3	02	EA5KP	422	5	421	417	56	339	284	ID11-U2-p4	0	ID11-U1-p4	0	454Ti-U2-MID8	21	454Ti-U1-MID14	1	10_90_B1dF51_B4EF3221	p4	C	TRUE
G7BP9S302EL285	CombinedRun	G7BP9S3	02	EL285	421	5	418	414	56	339	284	ID11-U2-p4	0	ID11-U1-p4	2	454Ti-U2-MID8	21	454Ti-U1-MID14	2	10_90_B1dF51_B4EF3221	p4	C	TRUE
G7BP9S302D3DQS	CombinedRun	G7BP9S3	02	D3DQS	421	5	420	416	56	339	284	ID11-U2-p4	0	ID11-U1-p4	0	454Ti-U2-MID8	21	454Ti-U1-MID14	0	10_90_B1dF51_B4EF3221	p4	C	TRUE
G7BP9S302DRZH1	CombinedRun	G7BP9S3	02	DRZH1	422	5	421	417	61	345	285	ID11-U1-p4	0	ID11-U2-p4	0	454Ti-U1-MID14	21	454Ti-U2-MID8	0	10_90_B1dF51_B4EF3221	p4	F	TRUE
G7BP9S302D5D8K	CombinedRun	G7BP9S3	02	D5D8K	421	5	420	416	56	340	285	ID11-U2-p4	0	ID11-U1-p4	0	454Ti-U2-MID8	21	454Ti-U1-MID14	1	10_90_B1dF51_B4EF3221	p4	C	TRUE
G7BP9S302EDR16	CombinedRun	G7BP9S3	02	EDR16	424	5	424	420	61	349	289	ID11-U1-p4	0	ID11-U2-p4	1	454Ti-U1-MID14	21	454Ti-U2-MID8	2	10_90_B1dF51_B4EF3221	p4	F	TRUE
G7BP9S302D1KWA	CombinedRun	G7BP9S3	02	D1KWA	422	5	421	417	61	345	285	ID11-U1-p4	0	ID11-U2-p4	0	454Ti-U1-MID14	21	454Ti-U2-MID8	0	10_90_B1dF51_B4EF3221	p4	F	TRUE
G7BP9S302EB18E	CombinedRun	G7BP9S3	02	EB18E	421	5	419	415	56	339	284	ID11-U2-p4	0	ID11-U1-p4	0	454Ti-U2-MID8	21	454Ti-U1-MID14	1	10_90_B1dF51_B4EF3221	p4	C	TRUE
G7BP9S302C6RUQ	CombinedRun	G7BP9S3	02	C6RUQ	433	5	421	417	57	340	284	ID11-U2-p4	2	ID11-U1-p4	0	454Ti-U2-MID8	21	454Ti-U1-MID14	0	10_90_B1dF51_B4EF3221	p4	C	TRUE
G7BP9S302D7VX7	CombinedRun	G7BP9S3	02	D7VX7	421	5	418	414	61	345	285	ID11-U1-p4	0	ID11-U2-p4	0	454Ti-U1-MID14	21	454Ti-U2-MID8	3	10_90_B1dF51_B4EF3221	p4	F	TRUE
G7BP9S302EYAYQ	CombinedRun	G7BP9S3	02	EYAYQ	420	5	419	415	56	339	284	ID11-U2-p4	0	ID11-U1-p4	2	454Ti-U2-MID8	21	454Ti-U1-MID14	1	10_90_B1dF51_B4EF3221	p4	C	TRUE
G7BP9S302DZCSM	CombinedRun	G7BP9S3	02	DZCSM	429	5	424	420	61	347	287	ID11-U1-p4	0	ID11-U2-p4	0	454Ti-U1-MID14	21	454Ti-U2-MID8	3	10_90_B1dF51_B4EF3221	p4	F	TRUE
G7BP9S302DYY1G	CombinedRun	G7BP9S3	02	DYY1G	420	5	419	415	56	339	284	ID11-U2-p4	0	ID11-U1-p4	2	454Ti-U2-MID8	21	454Ti-U1-MID14	1	10_90_B1dF51_B4EF3221	p4	C	TRUE
G7BP9S302D7QHZ	CombinedRun	G7BP9S3	02	D7QHZ	454	5	452	448	60	374	315	ID11-U2-p5	0	ID11-U1-p5	0	454Ti-U2-MID8	21	454Ti-U1-MID14	0	10_90_B1dF51_B4EF3221	p5	C	TRUE
G7BP9S302C61TE	CombinedRun	G7BP9S3	02	C61TE	454	5	451	447	58	370	313	ID11-U1-p5	0	ID11-U2-p5	2	454Ti-U1-MID14	21	454Ti-U2-MID8	1	10_90_B1dF51_B4EF3221	p5	F	TRUE
G7BP9S302D1MI0	CombinedRun	G7BP9S3	02	D1MI0	453	5	452	448	60	374	315	ID11-U2-p5	0	ID11-U1-p5	0	454Ti-U2-MID8	21	454Ti-U1-MID14	0	10_90_B1dF51_B4EF3221	p5	C	TRUE
G7BP9S302DMRF6	CombinedRun	G7BP9S3	02	DMRF6	454	5	452	448	60	374	315	ID11-U2-p5	0	ID11-U1-p5	1	454Ti-U2-MID8	21	454Ti-U1-MID14	0	10_90_B1dF51_B4EF3221	p5	C	TRUE
G7BP9S302EEOM8	CombinedRun	G7BP9S3	02	EEOM8	453	5	452	448	60	374	315	ID11-U2-p5	0	ID11-U1-p5	0	454Ti-U2-MID8	21	454Ti-U1-MID14	0	10_90_B1dF51_B4EF3221	p5	C	TRUE
G7BP9S302ELCO6	CombinedRun	G7BP9S3	02	ELCO6	456	5	453	449	58	372	315	ID11-U1-p5	0	ID11-U2-p5	3	454Ti-U1-MID14	21	454Ti-U2-MID8	1	10_90_B1dF51_B4EF3221	p5	F	TRUE
G7BP9S302EXT7C	CombinedRun	G7BP9S3	02	EXT7C	453	5	452	448	60	374	315	ID11-U2-p5	0	ID11-U1-p5	0	454Ti-U2-MID8	21	454Ti-U1-MID14	0	10_90_B1dF51_B4EF3221	p5	C	TRUE
G7BP9S302ELFLE	CombinedRun	G7BP9S3	02	ELFLE	453	5	452	448	60	374	315	ID11-U2-p5	1	ID11-U1-p5	0	454Ti-U2-MID8	22	454Ti-U1-MID14	0	10_90_B1dF51_B4EF3221	p5	C	TRUE
G7BP9S302DRZ95	CombinedRun	G7BP9S3	02	DRZ95	456	5	455	451	60	376	317	ID11-U2-p5	0	ID11-U1-p5	0	454Ti-U2-MID8	21	454Ti-U1-MID14	1	10_90_B1dF51_B4EF3221	p5	C	TRUE
G7BP9S302DC03C	CombinedRun	G7BP9S3	02	DC03C	454	5	452	448	60	374	315	ID11-U2-p5	0	ID11-U1-p5	0	454Ti-U2-MID8	21	454Ti-U1-MID14	0	10_90_B1dF51_B4EF3221	p5	C	TRUE
G7BP9S302EE0UX	CombinedRun	G7BP9S3	02	EE0UX	453	5	452	448	60	374	315	ID11-U2-p5	0	ID11-U1-p5	0	454Ti-U2-MID8	21	454Ti-U1-MID14	0	10_90_B1dF51_B4EF3221	p5	C	TRUE
G7BP9S302C1VOH	CombinedRun	G7BP9S3	02	C1VOH	479	5	459	455	58	373	316	ID11-U1-p5	0	ID11-U2-p5	3	454Ti-U1-MID14	21	454Ti-U2-MID8	4	10_90_B1dF51_B4EF3221	p5	F	TRUE
G7BP9S302EPYRI	CombinedRun	G7BP9S3	02	EPYRI	416	5	414	410	57	331	275	ID11-U2-p6	0	ID11-U1-p6	0	454Ti-U2-MID8	21	454Ti-U1-MID14	0	10_90_B1dF51_B4EF3221	p6	C	TRUE
G7BP9S302D0825	CombinedRun	G7BP9S3	02	D0825	415	5	414	410	57	331	275	ID11-U2-p6	0	ID11-U1-p6	0	454Ti-U2-MID8	21	454Ti-U1-MID14	0	10_90_B1dF51_B4EF3221	p6	C	TRUE
G7BP9S302DVTJM	CombinedRun	G7BP9S3	02	DVTJM	415	5	413	409	57	331	275	ID11-U2-p6	0	ID11-U1-p6	1	454Ti-U2-MID8	21	454Ti-U1-MID14	0	10_90_B1dF51_B4EF3221	p6	C	TRUE
G7BP9S302EG5MS	CombinedRun	G7BP9S3	02	EG5MS	415	5	414	410	63	337	275	ID11-U1-p6	0	ID11-U2-p6	0	454Ti-U1-MID14	21	454Ti-U2-MID8	0	10_90_B1dF51_B4EF3221	p6	F	TRUE
G7BP9S302ELZ1X	CombinedRun	G7BP9S3	02	ELZ1X	416	5	414	410	63	337	275	ID11-U1-p6	1	ID11-U2-p6	0	454Ti-U1-MID14	21	454Ti-U2-MID8	0	10_90_B1dF51_B4EF3221	p6	F	TRUE
G7BP9S302EOZKF	CombinedRun	G7BP9S3	02	EOZKF	416	5	414	410	63	337	275	ID11-U1-p6	0	ID11-U2-p6	0	454Ti-U1-MID14	21	454Ti-U2-MID8	0	10_90_B1dF51_B4EF3221	p6	F	TRUE
G7BP9S302DXRPT	CombinedRun	G7BP9S3	02	DXRPT	415	5	414	410	63	337	275	ID11-U1-p6	0	ID11-U2-p6	0	454Ti-U1-MID14	21	454Ti-U2-MID8	0	10_90_B1dF51_B4EF3221	p6	F	TRUE
G7BP9S302EXEHD	CombinedRun	G7BP9S3	02	EXEHD	415	5	411	407	63	337	275	ID11-U1-p6	0	ID11-U2-p6	2	454Ti-U1-MID14	21	454Ti-U2-MID8	0	10_90_B1dF51_B4EF3221	p6	F	TRUE
G7BP9S302C36NI	CombinedRun	G7BP9S3	02	C36NI	415	5	414	410	57	331	275	ID11-U2-p6	0	ID11-U1-p6	0	454Ti-U2-MID8	21	454Ti-U1-MID14	0	10_90_B1dF51_B4EF3221	p6	C	TRUE
G7BP9S302DX0AZ	CombinedRun	G7BP9S3	02	DX0AZ	415	5	414	410	57	331	275	ID11-U2-p6	0	ID11-U1-p6	0	454Ti-U2-MID8	21	454Ti-U1-MID14	0	10_90_B1dF51_B4EF3221	p6	C	TRUE
G7BP9S302EYB05	CombinedRun	G7BP9S3	02	EYB05	416	5	414	410	57	331	275	ID11-U2-p6	0	ID11-U1-p6	0	454Ti-U2-MID8	21	454Ti-U1-MID14	0	10_90_B1dF51_B4EF3221	p6	C	TRUE
G7BP9S302EA2PF	CombinedRun	G7BP9S3	02	EA2PF	414	5	413	409	57	331	275	ID11-U2-p6	0	ID11-U1-p6	1	454Ti-U2-MID8	21	454Ti-U1-MID14	0	10_90_B1dF51_B4EF3221	p6	C	TRUE
G7BP9S302EB07X	CombinedRun	G7BP9S3	02	EB07X	415	5	414	410	63	337	275	ID11-U1-p6	0	ID11-U2-p6	0	454Ti-U1-MID14	21	454Ti-U2-MID8	0	10_90_B1dF51_B4EF3221	p6	F	TRUE
G7BP9S302ETOOF	CombinedRun	G7BP9S3	02	ETOOF	415	5	414	410	63	337	275	ID11-U1-p6	0	ID11-U2-p6	0	454Ti-U1-MID14	21	454Ti-U2-MID8	0	10_90_B1dF51_B4EF3221	p6	F	TRUE
G7BP9S302DXUAM	CombinedRun	G7BP9S3	02	DXUAM	418	5	414	410	63	337	275	ID11-U1-p6	0	ID11-U2-p6	0	454Ti-U1-MID14	21	454Ti-U2-MID8	0	10_90_B1dF51_B4EF3221	p6	F	TRUE
G7BP9S302D2LZE	CombinedRun	G7BP9S3	02	D2LZE	415	5	414	410	57	331	275	ID11-U2-p6	0	ID11-U1-p6	0	454Ti-U2-MID8	21	454Ti-U1-MID14	0	10_90_B1dF51_B4EF3221	p6	C	TRUE
G7BP9S302D35HL	CombinedRun	G7BP9S3	02	D35HL	414	5	414	410	63	337	275	ID11-U1-p6	0	ID11-U2-p6	0	454Ti-U1-MID14	21	454Ti-U2-MID8	0	10_90_B1dF51_B4EF3221	p6	F	TRUE
G7BP9S302DHLGX	CombinedRun	G7BP9S3	02	DHLGX	415	5	414	410	63	337	275	ID11-U1-p6	0	ID11-U2-p6	0	454Ti-U1-MID14	21	454Ti-U2-MID8	0	10_90_B1dF51_B4EF3221	p6	F	TRUE
G7BP9S302DVFK6	CombinedRun	G7BP9S3	02	DVFK6	415	5	415	411	63	338	276	ID11-U1-p6	0	ID11-U2-p6	1	454Ti-U1-MID14	21	454Ti-U2-MID8	0	10_90_B1dF51_B4EF3221	p6	F	TRUE
G7BP9S302DO32J	CombinedRun	G7BP9S3	02	DO32J	416	5	415	411	57	331	275	ID11-U2-p6	0	ID11-U1-p6	0	454Ti-U2-MID8	21	454Ti-U1-MID14	1	10_90_B1dF51_B4EF3221	p6	C	TRUE
G7BP9S302D45F4	CombinedRun	G7BP9S3	02	D45F4	416	5	413	409	56	330	275	ID11-U2-p6	0	ID11-U1-p6	0	454Ti-U2-MID8	22	454Ti-U1-MID14	0	10_90_B1dF51_B4EF3221	p6	C	TRUE
G7BP9S302D4VGK	CombinedRun	G7BP9S3	02	D4VGK	415	5	414	410	57	331	275	ID11-U2-p6	0	ID11-U1-p6	0	454Ti-U2-MID8	21	454Ti-U1-MID14	0	10_90_B1dF51_B4EF3221	p6	C	TRUE
G7BP9S302C20O3	CombinedRun	G7BP9S3	02	C20O3	415	5	414	410	63	337	275	ID11-U1-p6	0	ID11-U2-p6	0	454Ti-U1-MID14	21	454Ti-U2-MID8	0	10_90_B1dF51_B4EF3221	p6	F	TRUE
G7BP9S302EJ5EG	CombinedRun	G7BP9S3	02	EJ5EG	417	5	416	412	65	339	275	ID11-U1-p6	2	ID11-U2-p6	0	454Ti-U1-MID14	21	454Ti-U2-MID8	0	10_90_B1dF51_B4EF3221	p6	F	TRUE
G7BP9S302EBE7P	CombinedRun	G7BP9S3	02	EBE7P	414	5	414	410	57	331	275	ID11-U2-p6	0	ID11-U1-p6	0	454Ti-U2-MID8	21	454Ti-U1-MID14	0	10_90_B1dF51_B4EF3221	p6	C	TRUE
G7BP9S302EHHZQ	CombinedRun	G7BP9S3	02	EHHZQ	413	5	412	408	62	335	274	ID11-U1-p6	1	ID11-U2-p6	0	454Ti-U1-MID14	21	454Ti-U2-MID8	0	10_90_B1dF51_B4EF3221	p6	F	TRUE
G7BP9S302DZUNS	CombinedRun	G7BP9S3	02	DZUNS	421	5	416	412	57	332	276	ID11-U2-p6	0	ID11-U1-p6	1	454Ti-U2-MID8	21	454Ti-U1-MID14	2	10_90_B1dF51_B4EF3221	p6	C	TRUE
G7BP9S302EQF7I	CombinedRun	G7BP9S3	02	EQF7I	421	5	420	416	56	344	289	ID11-U1-p7	0	ID11-U2-p7	0	454Ti-U1-MID14	21	454Ti-U2-MID8	0	10_90_B1dF51_B4EF3221	p7	F	TRUE
G7BP9S302D4E55	CombinedRun	G7BP9S3	02	D4E55	424	5	422	418	56	346	291	ID11-U1-p7	0	ID11-U2-p7	0	454Ti-U1-MID14	21	454Ti-U2-MID8	0	10_90_B1dF51_B4EF3221	p7	F	TRUE
G7BP9S302D7FAP	CombinedRun	G7BP9S3	02	D7FAP	423	5	422	418	56	346	291	ID11-U1-p7	0	ID11-U2-p7	0	454Ti-U1-MID14	21	454Ti-U2-MID8	0	10_90_B1dF51_B4EF3221	p7	F	TRUE
G7BP9S302D5GPY	CombinedRun	G7BP9S3	02	D5GPY	423	5	423	419	55	347	293	ID11-U1-p7	1	ID11-U2-p7	1	454Ti-U1-MID14	21	454Ti-U2-MID8	0	10_90_B1dF51_B4EF3221	p7	F	TRUE
G7BP9S302EIT50	CombinedRun	G7BP9S3	02	EIT50	423	5	422	418	56	346	291	ID11-U2-p7	0	ID11-U1-p7	0	454Ti-U2-MID8	21	454Ti-U1-MID14	0	10_90_B1dF51_B4EF3221	p7	C	TRUE
G7BP9S302DBLS6	CombinedRun	G7BP9S3	02	DBLS6	423	5	422	418	56	346	291	ID11-U2-p7	0	ID11-U1-p7	0	454Ti-U2-MID8	21	454Ti-U1-MID14	0	10_90_B1dF51_B4EF3221	p7	C	TRUE
G7BP9S302C42LV	CombinedRun	G7BP9S3	02	C42LV	422	5	422	418	56	346	291	ID11-U1-p7	0	ID11-U2-p7	0	454Ti-U1-MID14	21	454Ti-U2-MID8	0	10_90_B1dF51_B4EF3221	p7	F	TRUE
G7BP9S302DJYU3	CombinedRun	G7BP9S3	02	DJYU3	422	5	422	418	55	346	292	ID11-U1-p7	0	ID11-U2-p7	0	454Ti-U1-MID14	22	454Ti-U2-MID8	0	10_90_B1dF51_B4EF3221	p7	F	TRUE
G7BP9S302D56IW	CombinedRun	G7BP9S3	02	D56IW	423	5	421	417	56	345	290	ID11-U1-p7	0	ID11-U2-p7	0	454Ti-U1-MID14	21	454Ti-U2-MID8	0	10_90_B1dF51_B4EF3221	p7	F	TRUE
G7BP9S302DYMIL	CombinedRun	G7BP9S3	02	DYMIL	421	5	420	416	56	344	289	ID11-U1-p7	0	ID11-U2-p7	1	454Ti-U1-MID14	21	454Ti-U2-MID8	0	10_90_B1dF51_B4EF3221	p7	F	TRUE
G7BP9S302DLZLK	CombinedRun	G7BP9S3	02	DLZLK	422	5	422	418	56	346	291	ID11-U2-p7	0	ID11-U1-p7	0	454Ti-U2-MID8	21	454Ti-U1-MID14	0	10_90_B1dF51_B4EF3221	p7	C	TRUE
G7BP9S302DJ7MI	CombinedRun	G7BP9S3	02	DJ7MI	423	5	422	418	56	346	291	ID11-U2-p7	0	ID11-U1-p7	0	454Ti-U2-MID8	21	454Ti-U1-MID14	0	10_90_B1dF51_B4EF3221	p7	C	TRUE
G7BP9S302DDI44	CombinedRun	G7BP9S3	02	DDI44	424	5	422	418	56	346	291	ID11-U2-p7	0	ID11-U1-p7	0	454Ti-U2-MID8	21	454Ti-U1-MID14	0	10_90_B1dF51_B4EF3221	p7	C	TRUE
G7BP9S302DN1EK	CombinedRun	G7BP9S3	02	DN1EK	423	5	422	418	56	346	291	ID11-U2-p7	0	ID11-U1-p7	0	454Ti-U2-MID8	21	454Ti-U1-MID14	0	10_90_B1dF51_B4EF3221	p7	C	TRUE
G7BP9S302D7BWO	CombinedRun	G7BP9S3	02	D7BWO	418	5	418	414	56	343	288	ID11-U1-p7	0	ID11-U2-p7	0	454Ti-U1-MID14	21	454Ti-U2-MID8	1	10_90_B1dF51_B4EF3221	p7	F	TRUE
G7BP9S302D2RFV	CombinedRun	G7BP9S3	02	D2RFV	424	5	422	418	56	346	291	ID11-U2-p7	0	ID11-U1-p7	0	454Ti-U2-MID8	21	454Ti-U1-MID14	0	10_90_B1dF51_B4EF3221	p7	C	TRUE
G7BP9S302C3Y66	CombinedRun	G7BP9S3	02	C3Y66	425	5	423	419	56	347	292	ID11-U1-p7	0	ID11-U2-p7	1	454Ti-U1-MID14	21	454Ti-U2-MID8	0	10_90_B1dF51_B4EF3221	p7	F	TRUE
G7BP9S302D9QCV	CombinedRun	G7BP9S3	02	D9QCV	423	5	422	418	56	346	291	ID11-U2-p7	0	ID11-U1-p7	0	454Ti-U2-MID8	21	454Ti-U1-MID14	0	10_90_B1dF51_B4EF3221	p7	C	TRUE
G7BP9S302EV5EX	CombinedRun	G7BP9S3	02	EV5EX	423	5	422	418	56	346	291	ID11-U1-p7	1	ID11-U2-p7	0	454Ti-U1-MID14	21	454Ti-U2-MID8	0	10_90_B1dF51_B4EF3221	p7	F	TRUE
G7BP9S302EJAN3	CombinedRun	G7BP9S3	02	EJAN3	428	5	427	423	56	350	295	ID11-U1-p7	0	ID11-U2-p7	0	454Ti-U1-MID14	21	454Ti-U2-MID8	1	10_90_B1dF51_B4EF3221	p7	F	TRUE
G7BP9S302EJ2RJ	CombinedRun	G7BP9S3	02	EJ2RJ	423	5	422	418	56	346	291	ID11-U2-p7	0	ID11-U1-p7	0	454Ti-U2-MID8	21	454Ti-U1-MID14	0	10_90_B1dF51_B4EF3221	p7	C	TRUE
G7BP9S302C0X2T	CombinedRun	G7BP9S3	02	C0X2T	422	5	422	418	56	346	291	ID11-U1-p7	0	ID11-U2-p7	0	454Ti-U1-MID14	21	454Ti-U2-MID8	0	10_90_B1dF51_B4EF3221	p7	F	TRUE
G7BP9S302DKTNM	CombinedRun	G7BP9S3	02	DKTNM	423	5	422	418	56	346	291	ID11-U1-p7	0	ID11-U2-p7	0	454Ti-U1-MID14	21	454Ti-U2-MID8	0	10_90_B1dF51_B4EF3221	p7	F	TRUE
G7BP9S302EYFK7	CombinedRun	G7BP9S3	02	EYFK7	422	5	422	418	56	346	291	ID11-U1-p7	0	ID11-U2-p7	0	454Ti-U1-MID14	21	454Ti-U2-MID8	0	10_90_B1dF51_B4EF3221	p7	F	TRUE
G7BP9S302EPKNN	CombinedRun	G7BP9S3	02	EPKNN	422	5	422	418	56	346	291	ID11-U2-p7	1	ID11-U1-p7	0	454Ti-U2-MID8	22	454Ti-U1-MID14	0	10_90_B1dF51_B4EF3221	p7	C	TRUE
G7BP9S302DZI7J	CombinedRun	G7BP9S3	02	DZI7J	423	5	422	418	56	346	291	ID11-U1-p7	0	ID11-U2-p7	1	454Ti-U1-MID14	21	454Ti-U2-MID8	0	10_90_B1dF51_B4EF3221	p7	F	TRUE
G7BP9S302C2R4C	CombinedRun	G7BP9S3	02	C2R4C	423	5	422	418	56	346	291	ID11-U2-p7	0	ID11-U1-p7	0	454Ti-U2-MID8	21	454Ti-U1-MID14	0	10_90_B1dF51_B4EF3221	p7	C	TRUE
G7BP9S302EO7XB	CombinedRun	G7BP9S3	02	EO7XB	423	5	422	418	56	346	291	ID11-U2-p7	0	ID11-U1-p7	0	454Ti-U2-MID8	21	454Ti-U1-MID14	0	10_90_B1dF51_B4EF3221	p7	C	TRUE
G7BP9S302EQDSJ	CombinedRun	G7BP9S3	02	EQDSJ	421	5	421	417	56	345	290	ID11-U1-p7	0	ID11-U2-p7	0	454Ti-U1-MID14	21	454Ti-U2-MID8	0	10_90_B1dF51_B4EF3221	p7	F	TRUE
G7BP9S302EO1JT	CombinedRun	G7BP9S3	02	EO1JT	424	5	421	417	56	345	290	ID11-U1-p7	0	ID11-U2-p7	0	454Ti-U1-MID14	21	454Ti-U2-MID8	0	10_90_B1dF51_B4EF3221	p7	F	TRUE
G7BP9S302D32CW	CombinedRun	G7BP9S3	02	D32CW	423	5	422	418	56	346	291	ID11-U1-p7	0	ID11-U2-p7	0	454Ti-U1-MID14	21	454Ti-U2-MID8	0	10_90_B1dF51_B4EF3221	p7	F	TRUE
G7BP9S302D7OBC	CombinedRun	G7BP9S3	02	D7OBC	423	5	422	418	56	346	291	ID11-U2-p7	0	ID11-U1-p7	0	454Ti-U2-MID8	21	454Ti-U1-MID14	0	10_90_B1dF51_B4EF3221	p7	C	TRUE
G7BP9S302EGPU6	CombinedRun	G7BP9S3	02	EGPU6	423	5	422	418	56	346	291	ID11-U1-p7	0	ID11-U2-p7	0	454Ti-U1-MID14	21	454Ti-U2-MID8	0	10_90_B1dF51_B4EF3221	p7	F	TRUE
G7BP9S302C9PPS	CombinedRun	G7BP9S3	02	C9PPS	423	5	422	418	56	346	291	ID11-U1-p7	0	ID11-U2-p7	0	454Ti-U1-MID14	21	454Ti-U2-MID8	0	10_90_B1dF51_B4EF3221	p7	F	TRUE
G7BP9S302EN6KV	CombinedRun	G7BP9S3	02	EN6KV	422	5	422	418	56	346	291	ID11-U2-p7	0	ID11-U1-p7	0	454Ti-U2-MID8	21	454Ti-U1-MID14	1	10_90_B1dF51_B4EF3221	p7	C	TRUE
G7BP9S302EIQTT	CombinedRun	G7BP9S3	02	EIQTT	422	5	421	417	56	346	291	ID11-U1-p7	0	ID11-U2-p7	1	454Ti-U1-MID14	21	454Ti-U2-MID8	0	10_90_B1dF51_B4EF3221	p7	F	TRUE
G7BP9S302EJKR4	CombinedRun	G7BP9S3	02	EJKR4	423	5	422	418	56	346	291	ID11-U2-p7	0	ID11-U1-p7	1	454Ti-U2-MID8	21	454Ti-U1-MID14	0	10_90_B1dF51_B4EF3221	p7	C	TRUE
G7BP9S302DXR4I	CombinedRun	G7BP9S3	02	DXR4I	426	5	426	422	56	350	295	ID11-U2-p7	0	ID11-U1-p7	0	454Ti-U2-MID8	21	454Ti-U1-MID14	0	10_90_B1dF51_B4EF3221	p7	C	TRUE
G7BP9S302EEHYQ	CombinedRun	G7BP9S3	02	EEHYQ	423	5	423	419	56	347	292	ID11-U2-p7	0	ID11-U1-p7	0	454Ti-U2-MID8	21	454Ti-U1-MID14	0	10_90_B1dF51_B4EF3221	p7	C	TRUE
G7BP9S302DSOEY	CombinedRun	G7BP9S3	02	DSOEY	422	5	422	418	56	346	291	ID11-U1-p7	0	ID11-U2-p7	0	454Ti-U1-MID14	21	454Ti-U2-MID8	0	10_90_B1dF51_B4EF3221	p7	F	TRUE
G7BP9S302DQW8Q	CombinedRun	G7BP9S3	02	DQW8Q	423	5	423	419	56	347	292	ID11-U2-p7	0	ID11-U1-p7	0	454Ti-U2-MID8	21	454Ti-U1-MID14	0	10_90_B1dF51_B4EF3221	p7	C	TRUE
G7BP9S302DJ1O3	CombinedRun	G7BP9S3	02	DJ1O3	422	5	422	418	56	346	291	ID11-U1-p7	0	ID11-U2-p7	0	454Ti-U1-MID14	21	454Ti-U2-MID8	0	10_90_B1dF51_B4EF3221	p7	F	TRUE
G7BP9S302EQQGJ	CombinedRun	G7BP9S3	02	EQQGJ	426	5	423	419	56	346	291	ID11-U1-p7	0	ID11-U2-p7	0	454Ti-U1-MID14	21	454Ti-U2-MID8	4	10_90_B1dF51_B4EF3221	p7	F	TRUE
G7BP9S302EV1OO	CombinedRun	G7BP9S3	02	EV1OO	429	5	422	418	56	349	294	ID11-U1-p7	0	ID11-U2-p7	3	454Ti-U1-MID14	21	454Ti-U2-MID8	0	10_90_B1dF51_B4EF3221	p7	F	TRUE
G7BP9S302ENBF0	CombinedRun	G7BP9S3	02	ENBF0	424	5	422	418	56	345	290	ID11-U1-p7	0	ID11-U2-p7	1	454Ti-U1-MID14	21	454Ti-U2-MID8	0	10_90_B1dF51_B4EF3221	p7	F	TRUE
G7BP9S302EHKMN	CombinedRun	G7BP9S3	02	EHKMN	426	5	425	421	59	348	290	ID11-U2-p8	0	ID11-U1-p8	0	454Ti-U2-MID8	21	454Ti-U1-MID14	0	10_90_B1dF51_B4EF3221	p8	C	TRUE
G7BP9S302EYUUW	CombinedRun	G7BP9S3	02	EYUUW	427	5	425	421	59	348	290	ID11-U2-p8	0	ID11-U1-p8	0	454Ti-U2-MID8	21	454Ti-U1-MID14	0	10_90_B1dF51_B4EF3221	p8	C	TRUE
G7BP9S302EQMON	CombinedRun	G7BP9S3	02	EQMON	425	5	424	420	59	347	289	ID11-U2-p8	0	ID11-U1-p8	0	454Ti-U2-MID8	21	454Ti-U1-MID14	0	10_90_B1dF51_B4EF3221	p8	C	TRUE
G7BP9S302ET746	CombinedRun	G7BP9S3	02	ET746	426	5	425	421	57	346	290	ID11-U1-p8	0	ID11-U2-p8	0	454Ti-U1-MID14	21	454Ti-U2-MID8	0	10_90_B1dF51_B4EF3221	p8	F	TRUE
G7BP9S302EVT6H	CombinedRun	G7BP9S3	02	EVT6H	427	5	425	421	57	346	290	ID11-U1-p8	0	ID11-U2-p8	0	454Ti-U1-MID14	21	454Ti-U2-MID8	0	10_90_B1dF51_B4EF3221	p8	F	TRUE
G7BP9S302DBAPW	CombinedRun	G7BP9S3	02	DBAPW	426	5	425	421	57	346	290	ID11-U1-p8	0	ID11-U2-p8	0	454Ti-U1-MID14	21	454Ti-U2-MID8	0	10_90_B1dF51_B4EF3221	p8	F	TRUE
G7BP9S302D59N6	CombinedRun	G7BP9S3	02	D59N6	426	5	425	421	59	348	290	ID11-U2-p8	0	ID11-U1-p8	0	454Ti-U2-MID8	21	454Ti-U1-MID14	0	10_90_B1dF51_B4EF3221	p8	C	TRUE
G7BP9S302DMGI2	CombinedRun	G7BP9S3	02	DMGI2	427	5	425	421	59	348	290	ID11-U2-p8	0	ID11-U1-p8	0	454Ti-U2-MID8	21	454Ti-U1-MID14	0	10_90_B1dF51_B4EF3221	p8	C	TRUE
G7BP9S302DNWTT	CombinedRun	G7BP9S3	02	DNWTT	426	5	425	421	57	346	290	ID11-U1-p8	0	ID11-U2-p8	1	454Ti-U1-MID14	21	454Ti-U2-MID8	0	10_90_B1dF51_B4EF3221	p8	F	TRUE
G7BP9S302DCQML	CombinedRun	G7BP9S3	02	DCQML	426	5	425	421	57	346	290	ID11-U1-p8	0	ID11-U2-p8	0	454Ti-U1-MID14	21	454Ti-U2-MID8	0	10_90_B1dF51_B4EF3221	p8	F	TRUE
G7BP9S302DE669	CombinedRun	G7BP9S3	02	DE669	425	5	424	420	58	347	290	ID11-U2-p8	1	ID11-U1-p8	0	454Ti-U2-MID8	21	454Ti-U1-MID14	0	10_90_B1dF51_B4EF3221	p8	C	TRUE
G7BP9S302EHR3Q	CombinedRun	G7BP9S3	02	EHR3Q	425	5	424	420	58	347	290	ID11-U2-p8	0	ID11-U1-p8	0	454Ti-U2-MID8	22	454Ti-U1-MID14	0	10_90_B1dF51_B4EF3221	p8	C	TRUE
G7BP9S302D5ZQ0	CombinedRun	G7BP9S3	02	D5ZQ0	427	5	426	422	57	347	291	ID11-U1-p8	0	ID11-U2-p8	0	454Ti-U1-MID14	21	454Ti-U2-MID8	0	10_90_B1dF51_B4EF3221	p8	F	TRUE
G7BP9S302EVPGU	CombinedRun	G7BP9S3	02	EVPGU	426	5	425	421	57	346	290	ID11-U1-p8	0	ID11-U2-p8	0	454Ti-U1-MID14	21	454Ti-U2-MID8	0	10_90_B1dF51_B4EF3221	p8	F	TRUE
G7BP9S302EP52T	CombinedRun	G7BP9S3	02	EP52T	426	5	425	421	59	348	290	ID11-U2-p8	0	ID11-U1-p8	0	454Ti-U2-MID8	21	454Ti-U1-MID14	0	10_90_B1dF51_B4EF3221	p8	C	TRUE
G7BP9S302C6TLC	CombinedRun	G7BP9S3	02	C6TLC	425	5	424	420	56	345	290	ID11-U1-p8	0	ID11-U2-p8	0	454Ti-U1-MID14	22	454Ti-U2-MID8	0	10_90_B1dF51_B4EF3221	p8	F	TRUE
G7BP9S302ED9JD	CombinedRun	G7BP9S3	02	ED9JD	426	5	425	421	59	348	290	ID11-U2-p8	0	ID11-U1-p8	0	454Ti-U2-MID8	21	454Ti-U1-MID14	0	10_90_B1dF51_B4EF3221	p8	C	TRUE
G7BP9S302C7NCU	CombinedRun	G7BP9S3	02	C7NCU	425	5	424	420	57	346	290	ID11-U1-p8	0	ID11-U2-p8	4	454Ti-U1-MID14	21	454Ti-U2-MID8	1	10_90_B1dF51_B4EF3221	p8	F	TRUE
G7BP9S302EO2CB	CombinedRun	G7BP9S3	02	EO2CB	427	5	425	421	57	346	290	ID11-U1-p8	0	ID11-U2-p8	0	454Ti-U1-MID14	21	454Ti-U2-MID8	0	10_90_B1dF51_B4EF3221	p8	F	TRUE
G7BP9S302EEE2P	CombinedRun	G7BP9S3	02	EEE2P	426	5	425	421	59	348	290	ID11-U2-p8	0	ID11-U1-p8	0	454Ti-U2-MID8	21	454Ti-U1-MID14	0	10_90_B1dF51_B4EF3221	p8	C	TRUE
G7BP9S302D2GOQ	CombinedRun	G7BP9S3	02	D2GOQ	426	5	425	421	57	346	290	ID11-U1-p8	0	ID11-U2-p8	0	454Ti-U1-MID14	21	454Ti-U2-MID8	0	10_90_B1dF51_B4EF3221	p8	F	TRUE
G7BP9S302DV5UM	CombinedRun	G7BP9S3	02	DV5UM	426	5	425	421	59	348	290	ID11-U2-p8	0	ID11-U1-p8	0	454Ti-U2-MID8	21	454Ti-U1-MID14	0	10_90_B1dF51_B4EF3221	p8	C	TRUE
G7BP9S302EUQ2F	CombinedRun	G7BP9S3	02	EUQ2F	426	5	425	421	57	346	290	ID11-U1-p8	0	ID11-U2-p8	0	454Ti-U1-MID14	21	454Ti-U2-MID8	0	10_90_B1dF51_B4EF3221	p8	F	TRUE
G7BP9S302EX8Y4	CombinedRun	G7BP9S3	02	EX8Y4	426	5	425	421	59	348	290	ID11-U2-p8	0	ID11-U1-p8	0	454Ti-U2-MID8	21	454Ti-U1-MID14	0	10_90_B1dF51_B4EF3221	p8	C	TRUE
G7BP9S302C6DWW	CombinedRun	G7BP9S3	02	C6DWW	426	5	425	421	57	346	290	ID11-U1-p8	0	ID11-U2-p8	0	454Ti-U1-MID14	21	454Ti-U2-MID8	0	10_90_B1dF51_B4EF3221	p8	F	TRUE
G7BP9S302DO808	CombinedRun	G7BP9S3	02	DO808	426	5	425	421	57	346	290	ID11-U1-p8	0	ID11-U2-p8	0	454Ti-U1-MID14	21	454Ti-U2-MID8	0	10_90_B1dF51_B4EF3221	p8	F	TRUE
G7BP9S302DH0YW	CombinedRun	G7BP9S3	02	DH0YW	429	5	428	424	57	346	290	ID11-U1-p8	0	ID11-U2-p8	0	454Ti-U1-MID14	21	454Ti-U2-MID8	3	10_90_B1dF51_B4EF3221	p8	F	TRUE
G7BP9S302EWA6M	CombinedRun	G7BP9S3	02	EWA6M	426	5	425	421	57	346	290	ID11-U1-p8	0	ID11-U2-p8	0	454Ti-U1-MID14	21	454Ti-U2-MID8	0	10_90_B1dF51_B4EF3221	p8	F	TRUE
G7BP9S302DGTWQ	CombinedRun	G7BP9S3	02	DGTWQ	426	5	425	421	57	346	290	ID11-U1-p8	0	ID11-U2-p8	0	454Ti-U1-MID14	21	454Ti-U2-MID8	0	10_90_B1dF51_B4EF3221	p8	F	TRUE
G7BP9S302D2KRE	CombinedRun	G7BP9S3	02	D2KRE	426	5	425	421	57	346	290	ID11-U1-p8	0	ID11-U2-p8	0	454Ti-U1-MID14	21	454Ti-U2-MID8	0	10_90_B1dF51_B4EF3221	p8	F	TRUE
G7BP9S302DMI3N	CombinedRun	G7BP9S3	02	DMI3N	426	5	425	421	59	348	290	ID11-U2-p8	0	ID11-U1-p8	0	454Ti-U2-MID8	21	454Ti-U1-MID14	0	10_90_B1dF51_B4EF3221	p8	C	TRUE
G7BP9S302C5DD0	CombinedRun	G7BP9S3	02	C5DD0	428	5	426	422	59	349	291	ID11-U2-p8	0	ID11-U1-p8	0	454Ti-U2-MID8	21	454Ti-U1-MID14	0	10_90_B1dF51_B4EF3221	p8	C	TRUE
G7BP9S302DTSBU	CombinedRun	G7BP9S3	02	DTSBU	428	5	426	422	57	346	290	ID11-U1-p8	0	ID11-U2-p8	1	454Ti-U1-MID14	21	454Ti-U2-MID8	0	10_90_B1dF51_B4EF3221	p8	F	TRUE
G7BP9S302C5V9G	CombinedRun	G7BP9S3	02	C5V9G	428	5	425	421	59	348	290	ID11-U2-p8	0	ID11-U1-p8	0	454Ti-U2-MID8	21	454Ti-U1-MID14	0	10_90_B1dF51_B4EF3221	p8	C	TRUE
G7BP9S302C09M0	CombinedRun	G7BP9S3	02	C09M0	429	5	426	422	57	347	291	ID11-U1-p8	0	ID11-U2-p8	1	454Ti-U1-MID14	21	454Ti-U2-MID8	0	10_90_B1dF51_B4EF3221	p8	F	TRUE
G7BP9S302D6C14	CombinedRun	G7BP9S3	02	D6C14	426	5	425	421	57	346	290	ID11-U1-p8	0	ID11-U2-p8	0	454Ti-U1-MID14	21	454Ti-U2-MID8	0	10_90_B1dF51_B4EF3221	p8	F	TRUE
G7BP9S302DRHE1	CombinedRun	G7BP9S3	02	DRHE1	430	5	426	422	59	348	290	ID11-U2-p8	0	ID11-U1-p8	0	454Ti-U2-MID8	21	454Ti-U1-MID14	1	10_90_B1dF51_B4EF3221	p8	C	TRUE
G7BP9S302EKXBJ	CombinedRun	G7BP9S3	02	EKXBJ	429	5	426	422	57	346	290	ID11-U1-p8	0	ID11-U2-p8	0	454Ti-U1-MID14	21	454Ti-U2-MID8	1	10_90_B1dF51_B4EF3221	p8	F	TRUE
G7BP9S302EIZRM	CombinedRun	G7BP9S3	02	EIZRM	433	5	432	428	57	353	297	ID11-U2-p9	0	ID11-U1-p9	0	454Ti-U2-MID8	21	454Ti-U1-MID14	0	10_90_B1dF51_B4EF3221	p9	C	TRUE
G7BP9S302EULPM	CombinedRun	G7BP9S3	02	EULPM	433	5	432	428	59	355	297	ID11-U1-p9	0	ID11-U2-p9	0	454Ti-U1-MID14	21	454Ti-U2-MID8	0	10_90_B1dF51_B4EF3221	p9	F	TRUE
G7BP9S302ETDCC	CombinedRun	G7BP9S3	02	ETDCC	433	5	432	428	57	353	297	ID11-U2-p9	0	ID11-U1-p9	0	454Ti-U2-MID8	21	454Ti-U1-MID14	0	10_90_B1dF51_B4EF3221	p9	C	TRUE
G7BP9S302DTV8O	CombinedRun	G7BP9S3	02	DTV8O	433	5	432	428	57	353	297	ID11-U2-p9	0	ID11-U1-p9	1	454Ti-U2-MID8	21	454Ti-U1-MID14	0	10_90_B1dF51_B4EF3221	p9	C	TRUE
G7BP9S302EBRQ8	CombinedRun	G7BP9S3	02	EBRQ8	434	5	432	428	57	353	297	ID11-U2-p9	0	ID11-U1-p9	0	454Ti-U2-MID8	21	454Ti-U1-MID14	0	10_90_B1dF51_B4EF3221	p9	C	TRUE
G7BP9S302D9YA5	CombinedRun	G7BP9S3	02	D9YA5	433	5	432	428	59	355	297	ID11-U1-p9	0	ID11-U2-p9	0	454Ti-U1-MID14	21	454Ti-U2-MID8	0	10_90_B1dF51_B4EF3221	p9	F	TRUE
G7BP9S302EE0H6	CombinedRun	G7BP9S3	02	EE0H6	433	5	432	428	59	355	297	ID11-U1-p9	0	ID11-U2-p9	0	454Ti-U1-MID14	21	454Ti-U2-MID8	0	10_90_B1dF51_B4EF3221	p9	F	TRUE
G7BP9S302EGGLX	CombinedRun	G7BP9S3	02	EGGLX	433	5	432	428	57	353	297	ID11-U2-p9	0	ID11-U1-p9	0	454Ti-U2-MID8	21	454Ti-U1-MID14	0	10_90_B1dF51_B4EF3221	p9	C	TRUE
G7BP9S302DM4QU	CombinedRun	G7BP9S3	02	DM4QU	433	5	432	428	57	353	297	ID11-U2-p9	0	ID11-U1-p9	0	454Ti-U2-MID8	21	454Ti-U1-MID14	0	10_90_B1dF51_B4EF3221	p9	C	TRUE
G7BP9S302DTCN4	CombinedRun	G7BP9S3	02	DTCN4	433	5	432	428	59	355	297	ID11-U1-p9	0	ID11-U2-p9	0	454Ti-U1-MID14	21	454Ti-U2-MID8	0	10_90_B1dF51_B4EF3221	p9	F	TRUE
G7BP9S302D8SM4	CombinedRun	G7BP9S3	02	D8SM4	433	5	432	428	59	355	297	ID11-U1-p9	0	ID11-U2-p9	0	454Ti-U1-MID14	21	454Ti-U2-MID8	0	10_90_B1dF51_B4EF3221	p9	F	TRUE
G7BP9S302D61S3	CombinedRun	G7BP9S3	02	D61S3	433	5	432	428	57	353	297	ID11-U2-p9	0	ID11-U1-p9	0	454Ti-U2-MID8	21	454Ti-U1-MID14	0	10_90_B1dF51_B4EF3221	p9	C	TRUE
G7BP9S302DXVFU	CombinedRun	G7BP9S3	02	DXVFU	434	5	432	428	57	353	297	ID11-U2-p9	0	ID11-U1-p9	0	454Ti-U2-MID8	21	454Ti-U1-MID14	0	10_90_B1dF51_B4EF3221	p9	C	TRUE
G7BP9S302DLY5S	CombinedRun	G7BP9S3	02	DLY5S	433	5	432	428	59	355	297	ID11-U1-p9	0	ID11-U2-p9	0	454Ti-U1-MID14	21	454Ti-U2-MID8	0	10_90_B1dF51_B4EF3221	p9	F	TRUE
G7BP9S302DAQKP	CombinedRun	G7BP9S3	02	DAQKP	433	5	432	428	57	353	297	ID11-U2-p9	0	ID11-U1-p9	0	454Ti-U2-MID8	21	454Ti-U1-MID14	0	10_90_B1dF51_B4EF3221	p9	C	TRUE
G7BP9S302D2936	CombinedRun	G7BP9S3	02	D2936	433	5	432	428	59	355	297	ID11-U1-p9	0	ID11-U2-p9	0	454Ti-U1-MID14	21	454Ti-U2-MID8	0	10_90_B1dF51_B4EF3221	p9	F	TRUE
G7BP9S302C4SNF	CombinedRun	G7BP9S3	02	C4SNF	434	5	432	428	57	353	297	ID11-U2-p9	0	ID11-U1-p9	0	454Ti-U2-MID8	21	454Ti-U1-MID14	0	10_90_B1dF51_B4EF3221	p9	C	TRUE
G7BP9S302DOPXA	CombinedRun	G7BP9S3	02	DOPXA	433	5	432	428	57	353	297	ID11-U2-p9	0	ID11-U1-p9	0	454Ti-U2-MID8	21	454Ti-U1-MID14	0	10_90_B1dF51_B4EF3221	p9	C	TRUE
G7BP9S302DIVUQ	CombinedRun	G7BP9S3	02	DIVUQ	433	5	432	428	59	355	297	ID11-U1-p9	0	ID11-U2-p9	0	454Ti-U1-MID14	21	454Ti-U2-MID8	0	10_90_B1dF51_B4EF3221	p9	F	TRUE
G7BP9S302EZFTI	CombinedRun	G7BP9S3	02	EZFTI	433	5	432	428	57	353	297	ID11-U2-p9	0	ID11-U1-p9	0	454Ti-U2-MID8	21	454Ti-U1-MID14	0	10_90_B1dF51_B4EF3221	p9	C	TRUE
G7BP9S302EWLTW	CombinedRun	G7BP9S3	02	EWLTW	433	5	432	428	59	355	297	ID11-U1-p9	0	ID11-U2-p9	0	454Ti-U1-MID14	21	454Ti-U2-MID8	0	10_90_B1dF51_B4EF3221	p9	F	TRUE
G7BP9S302ETRPI	CombinedRun	G7BP9S3	02	ETRPI	433	5	432	428	59	355	297	ID11-U1-p9	0	ID11-U2-p9	1	454Ti-U1-MID14	21	454Ti-U2-MID8	1	10_90_B1dF51_B4EF3221	p9	F	TRUE
G7BP9S302EAVS4	CombinedRun	G7BP9S3	02	EAVS4	432	5	431	427	59	355	297	ID11-U1-p9	0	ID11-U2-p9	1	454Ti-U1-MID14	21	454Ti-U2-MID8	0	10_90_B1dF51_B4EF3221	p9	F	TRUE
G7BP9S302DD8V2	CombinedRun	G7BP9S3	02	DD8V2	435	5	433	429	57	353	297	ID11-U2-p9	0	ID11-U1-p9	0	454Ti-U2-MID8	21	454Ti-U1-MID14	1	10_90_B1dF51_B4EF3221	p9	C	TRUE
G7BP9S302EDN1M	CombinedRun	G7BP9S3	02	EDN1M	433	5	432	428	59	355	297	ID11-U1-p9	0	ID11-U2-p9	0	454Ti-U1-MID14	21	454Ti-U2-MID8	0	10_90_B1dF51_B4EF3221	p9	F	TRUE
G7BP9S302C4FXN	CombinedRun	G7BP9S3	02	C4FXN	432	5	431	427	56	352	297	ID11-U2-p9	2	ID11-U1-p9	0	454Ti-U2-MID8	22	454Ti-U1-MID14	0	10_90_B1dF51_B4EF3221	p9	C	TRUE
G7BP9S302DCKWS	CombinedRun	G7BP9S3	02	DCKWS	433	5	432	428	57	353	297	ID11-U2-p9	0	ID11-U1-p9	0	454Ti-U2-MID8	21	454Ti-U1-MID14	0	10_90_B1dF51_B4EF3221	p9	C	TRUE
G7BP9S302D2OV8	CombinedRun	G7BP9S3	02	D2OV8	433	5	432	428	59	355	297	ID11-U1-p9	0	ID11-U2-p9	0	454Ti-U1-MID14	21	454Ti-U2-MID8	0	10_90_B1dF51_B4EF3221	p9	F	TRUE
G7BP9S302DEYJ0	CombinedRun	G7BP9S3	02	DEYJ0	433	5	432	428	57	353	297	ID11-U2-p9	0	ID11-U1-p9	0	454Ti-U2-MID8	21	454Ti-U1-MID14	0	10_90_B1dF51_B4EF3221	p9	C	TRUE
G7BP9S302C48HA	CombinedRun	G7BP9S3	02	C48HA	433	5	432	428	59	355	297	ID11-U1-p9	0	ID11-U2-p9	0	454Ti-U1-MID14	21	454Ti-U2-MID8	0	10_90_B1dF51_B4EF3221	p9	F	TRUE
G7BP9S302D0KDV	CombinedRun	G7BP9S3	02	D0KDV	433	5	432	428	59	355	297	ID11-U1-p9	0	ID11-U2-p9	0	454Ti-U1-MID14	21	454Ti-U2-MID8	0	10_90_B1dF51_B4EF3221	p9	F	TRUE
G7BP9S302DLTLF	CombinedRun	G7BP9S3	02	DLTLF	434	5	432	428	57	353	297	ID11-U2-p9	0	ID11-U1-p9	0	454Ti-U2-MID8	21	454Ti-U1-MID14	0	10_90_B1dF51_B4EF3221	p9	C	TRUE
G7BP9S302EAXRE	CombinedRun	G7BP9S3	02	EAXRE	433	5	432	428	59	355	297	ID11-U1-p9	0	ID11-U2-p9	0	454Ti-U1-MID14	21	454Ti-U2-MID8	0	10_90_B1dF51_B4EF3221	p9	F	TRUE
G7BP9S302EAGBD	CombinedRun	G7BP9S3	02	EAGBD	432	5	432	428	57	353	297	ID11-U2-p9	0	ID11-U1-p9	0	454Ti-U2-MID8	21	454Ti-U1-MID14	0	10_90_B1dF51_B4EF3221	p9	C	TRUE
G7BP9S302D6CWF	CombinedRun	G7BP9S3	02	D6CWF	433	5	432	428	59	355	297	ID11-U1-p9	0	ID11-U2-p9	0	454Ti-U1-MID14	21	454Ti-U2-MID8	0	10_90_B1dF51_B4EF3221	p9	F	TRUE
G7BP9S302DFPFB	CombinedRun	G7BP9S3	02	DFPFB	433	5	432	428	57	353	297	ID11-U2-p9	0	ID11-U1-p9	0	454Ti-U2-MID8	21	454Ti-U1-MID14	0	10_90_B1dF51_B4EF3221	p9	C	TRUE
G7BP9S302DT95I	CombinedRun	G7BP9S3	02	DT95I	432	5	432	428	57	353	297	ID11-U2-p9	0	ID11-U1-p9	0	454Ti-U2-MID8	21	454Ti-U1-MID14	0	10_90_B1dF51_B4EF3221	p9	C	TRUE
G7BP9S302ESWLZ	CombinedRun	G7BP9S3	02	ESWLZ	432	5	432	428	57	353	297	ID11-U2-p9	0	ID11-U1-p9	0	454Ti-U2-MID8	21	454Ti-U1-MID14	0	10_90_B1dF51_B4EF3221	p9	C	TRUE
G7BP9S302EEIP3	CombinedRun	G7BP9S3	02	EEIP3	433	5	433	429	59	356	298	ID11-U1-p9	0	ID11-U2-p9	0	454Ti-U1-MID14	21	454Ti-U2-MID8	0	10_90_B1dF51_B4EF3221	p9	F	TRUE
G7BP9S302EPAUK	CombinedRun	G7BP9S3	02	EPAUK	432	5	432	428	59	355	297	ID11-U1-p9	0	ID11-U2-p9	0	454Ti-U1-MID14	21	454Ti-U2-MID8	0	10_90_B1dF51_B4EF3221	p9	F	TRUE
G7BP9S302D3C5S	CombinedRun	G7BP9S3	02	D3C5S	433	5	432	428	59	355	297	ID11-U1-p9	0	ID11-U2-p9	0	454Ti-U1-MID14	21	454Ti-U2-MID8	0	10_90_B1dF51_B4EF3221	p9	F	TRUE
G7BP9S302DSVXW	CombinedRun	G7BP9S3	02	DSVXW	434	5	432	428	59	355	297	ID11-U1-p9	0	ID11-U2-p9	1	454Ti-U1-MID14	21	454Ti-U2-MID8	1	10_90_B1dF51_B4EF3221	p9	F	TRUE
G7BP9S302ENQTA	CombinedRun	G7BP9S3	02	ENQTA	434	5	433	429	59	356	298	ID11-U1-p9	0	ID11-U2-p9	0	454Ti-U1-MID14	21	454Ti-U2-MID8	0	10_90_B1dF51_B4EF3221	p9	F	TRUE
G7BP9S302DUHYC	CombinedRun	G7BP9S3	02	DUHYC	435	5	434	430	59	356	298	ID11-U1-p9	0	ID11-U2-p9	1	454Ti-U1-MID14	21	454Ti-U2-MID8	1	10_90_B1dF51_B4EF3221	p9	F	TRUE
G7BP9S302C6JSW	CombinedRun	G7BP9S3	02	C6JSW	432	5	432	428	59	355	297	ID11-U1-p9	0	ID11-U2-p9	0	454Ti-U1-MID14	21	454Ti-U2-MID8	0	10_90_B1dF51_B4EF3221	p9	F	TRUE
G7BP9S302EJNUR	CombinedRun	G7BP9S3	02	EJNUR	432	5	432	428	57	353	297	ID11-U2-p9	0	ID11-U1-p9	0	454Ti-U2-MID8	21	454Ti-U1-MID14	0	10_90_B1dF51_B4EF3221	p9	C	TRUE
G7BP9S302DA1FP	CombinedRun	G7BP9S3	02	DA1FP	433	5	432	428	57	353	297	ID11-U2-p9	0	ID11-U1-p9	0	454Ti-U2-MID8	21	454Ti-U1-MID14	0	10_90_B1dF51_B4EF3221	p9	C	TRUE
G7BP9S302D8W2W	CombinedRun	G7BP9S3	02	D8W2W	435	5	434	430	59	355	297	ID11-U1-p9	0	ID11-U2-p9	0	454Ti-U1-MID14	22	454Ti-U2-MID8	2	10_90_B1dF51_B4EF3221	p9	F	TRUE
G7BP9S302DYOQK	CombinedRun	G7BP9S3	02	DYOQK	438	5	437	433	59	358	300	ID11-U1-p9	0	ID11-U2-p9	4	454Ti-U1-MID14	21	454Ti-U2-MID8	2	10_90_B1dF51_B4EF3221	p9	F	TRUE
G7BP9S302C45R0	CombinedRun	G7BP9S3	02	C45R0	433	5	432	428	57	353	297	ID11-U2-p9	0	ID11-U1-p9	0	454Ti-U2-MID8	21	454Ti-U1-MID14	0	10_90_B1dF51_B4EF3221	p9	C	TRUE
G7BP9S302EZRLK	CombinedRun	G7BP9S3	02	EZRLK	458	5	433	429	59	356	298	ID11-U1-p9	0	ID11-U2-p9	4	454Ti-U1-MID14	21	454Ti-U2-MID8	3	10_90_B1dF51_B4EF3221	p9	F	TRUE
G7BP9S302C3BFE	CombinedRun	G7BP9S3	02	C3BFE	434	5	433	429	59	359	301	ID11-U1-p9	0	ID11-U2-p9	3	454Ti-U1-MID14	21	454Ti-U2-MID8	0	10_90_B1dF51_B4EF3221	p9	F	TRUE
G7BP9S302DN265	CombinedRun	G7BP9S3	02	DN265	433	5	430	426	59	355	297	ID11-U1-p9	0	ID11-U2-p9	0	454Ti-U1-MID14	21	454Ti-U2-MID8	0	10_90_B1dF51_B4EF3221	p9	F	TRUE
G7BP9S302C9UNE	CombinedRun	G7BP9S3	02	C9UNE	416	5	415	411	55	339	285	ID11-U1-p1	0	ID11-U2-p1	0	454Ti-U1-MID14	21	454Ti-U2-MID11	0	30_70_B1dF51_B4EF3221	p1	F	TRUE
G7BP9S302DD60A	CombinedRun	G7BP9S3	02	DD60A	414	5	412	408	55	338	284	ID11-U1-p1	0	ID11-U2-p1	2	454Ti-U1-MID14	21	454Ti-U2-MID11	1	30_70_B1dF51_B4EF3221	p1	F	TRUE
G7BP9S302DXGQB	CombinedRun	G7BP9S3	02	DXGQB	417	5	415	411	56	340	285	ID11-U2-p1	0	ID11-U1-p1	0	454Ti-U2-MID11	21	454Ti-U1-MID14	0	30_70_B1dF51_B4EF3221	p1	C	TRUE
G7BP9S302DS5LY	CombinedRun	G7BP9S3	02	DS5LY	415	5	414	410	55	338	284	ID11-U1-p1	0	ID11-U2-p1	0	454Ti-U1-MID14	21	454Ti-U2-MID11	0	30_70_B1dF51_B4EF3221	p1	F	TRUE
G7BP9S302EPLAX	CombinedRun	G7BP9S3	02	EPLAX	415	5	414	410	55	338	284	ID11-U1-p1	0	ID11-U2-p1	0	454Ti-U1-MID14	21	454Ti-U2-MID11	0	30_70_B1dF51_B4EF3221	p1	F	TRUE
G7BP9S302EHPNG	CombinedRun	G7BP9S3	02	EHPNG	415	5	414	410	56	339	284	ID11-U2-p1	0	ID11-U1-p1	0	454Ti-U2-MID11	21	454Ti-U1-MID14	0	30_70_B1dF51_B4EF3221	p1	C	TRUE
G7BP9S302DU8AP	CombinedRun	G7BP9S3	02	DU8AP	415	5	414	410	55	338	284	ID11-U1-p1	0	ID11-U2-p1	0	454Ti-U1-MID14	21	454Ti-U2-MID11	0	30_70_B1dF51_B4EF3221	p1	F	TRUE
G7BP9S302DJF44	CombinedRun	G7BP9S3	02	DJF44	417	5	416	412	56	341	286	ID11-U2-p1	0	ID11-U1-p1	0	454Ti-U2-MID11	21	454Ti-U1-MID14	0	30_70_B1dF51_B4EF3221	p1	C	TRUE
G7BP9S302EHA5D	CombinedRun	G7BP9S3	02	EHA5D	416	5	415	411	55	340	286	ID11-U2-p1	0	ID11-U1-p1	0	454Ti-U2-MID11	22	454Ti-U1-MID14	0	30_70_B1dF51_B4EF3221	p1	C	TRUE
G7BP9S302DBA5G	CombinedRun	G7BP9S3	02	DBA5G	415	5	414	410	55	338	284	ID11-U1-p1	0	ID11-U2-p1	0	454Ti-U1-MID14	21	454Ti-U2-MID11	0	30_70_B1dF51_B4EF3221	p1	F	TRUE
G7BP9S302C4BFP	CombinedRun	G7BP9S3	02	C4BFP	416	5	415	411	56	340	285	ID11-U2-p1	0	ID11-U1-p1	0	454Ti-U2-MID11	21	454Ti-U1-MID14	0	30_70_B1dF51_B4EF3221	p1	C	TRUE
G7BP9S302C9QV9	CombinedRun	G7BP9S3	02	C9QV9	416	5	415	411	56	340	285	ID11-U2-p1	0	ID11-U1-p1	1	454Ti-U2-MID11	21	454Ti-U1-MID14	1	30_70_B1dF51_B4EF3221	p1	C	TRUE
G7BP9S302D59FI	CombinedRun	G7BP9S3	02	D59FI	416	5	415	411	55	339	285	ID11-U1-p1	0	ID11-U2-p1	0	454Ti-U1-MID14	21	454Ti-U2-MID11	0	30_70_B1dF51_B4EF3221	p1	F	TRUE
G7BP9S302D9VY9	CombinedRun	G7BP9S3	02	D9VY9	415	5	414	410	55	338	284	ID11-U1-p1	0	ID11-U2-p1	0	454Ti-U1-MID14	21	454Ti-U2-MID11	0	30_70_B1dF51_B4EF3221	p1	F	TRUE
G7BP9S302D0Y3J	CombinedRun	G7BP9S3	02	D0Y3J	416	5	416	412	56	341	286	ID11-U2-p1	0	ID11-U1-p1	0	454Ti-U2-MID11	21	454Ti-U1-MID14	0	30_70_B1dF51_B4EF3221	p1	C	TRUE
G7BP9S302ENTIC	CombinedRun	G7BP9S3	02	ENTIC	417	5	416	412	56	340	285	ID11-U2-p1	0	ID11-U1-p1	1	454Ti-U2-MID11	21	454Ti-U1-MID14	0	30_70_B1dF51_B4EF3221	p1	C	TRUE
G7BP9S302DG2HS	CombinedRun	G7BP9S3	02	DG2HS	416	5	415	411	56	340	285	ID11-U2-p1	0	ID11-U1-p1	0	454Ti-U2-MID11	21	454Ti-U1-MID14	0	30_70_B1dF51_B4EF3221	p1	C	TRUE
G7BP9S302DYDNA	CombinedRun	G7BP9S3	02	DYDNA	416	5	415	411	55	339	285	ID11-U1-p1	0	ID11-U2-p1	0	454Ti-U1-MID14	21	454Ti-U2-MID11	0	30_70_B1dF51_B4EF3221	p1	F	TRUE
G7BP9S302EF4SE	CombinedRun	G7BP9S3	02	EF4SE	415	5	413	409	56	339	284	ID11-U2-p1	0	ID11-U1-p1	1	454Ti-U2-MID11	21	454Ti-U1-MID14	0	30_70_B1dF51_B4EF3221	p1	C	TRUE
G7BP9S302ENDBI	CombinedRun	G7BP9S3	02	ENDBI	415	5	415	411	56	340	285	ID11-U2-p1	0	ID11-U1-p1	0	454Ti-U2-MID11	21	454Ti-U1-MID14	0	30_70_B1dF51_B4EF3221	p1	C	TRUE
G7BP9S302DP1RW	CombinedRun	G7BP9S3	02	DP1RW	416	5	415	411	55	339	285	ID11-U1-p1	0	ID11-U2-p1	1	454Ti-U1-MID14	21	454Ti-U2-MID11	1	30_70_B1dF51_B4EF3221	p1	F	TRUE
G7BP9S302C2O8E	CombinedRun	G7BP9S3	02	C2O8E	415	5	414	410	55	338	284	ID11-U1-p1	0	ID11-U2-p1	0	454Ti-U1-MID14	21	454Ti-U2-MID11	0	30_70_B1dF51_B4EF3221	p1	F	TRUE
G7BP9S302D5ZG9	CombinedRun	G7BP9S3	02	D5ZG9	415	5	415	411	55	339	285	ID11-U1-p1	0	ID11-U2-p1	0	454Ti-U1-MID14	21	454Ti-U2-MID11	0	30_70_B1dF51_B4EF3221	p1	F	TRUE
G7BP9S302EDELY	CombinedRun	G7BP9S3	02	EDELY	416	5	415	411	56	340	285	ID11-U2-p1	0	ID11-U1-p1	0	454Ti-U2-MID11	21	454Ti-U1-MID14	0	30_70_B1dF51_B4EF3221	p1	C	TRUE
G7BP9S302C7CSO	CombinedRun	G7BP9S3	02	C7CSO	415	5	415	411	55	339	285	ID11-U1-p1	0	ID11-U2-p1	0	454Ti-U1-MID14	21	454Ti-U2-MID11	0	30_70_B1dF51_B4EF3221	p1	F	TRUE
G7BP9S302ENWF9	CombinedRun	G7BP9S3	02	ENWF9	416	5	415	411	56	339	284	ID11-U2-p1	0	ID11-U1-p1	0	454Ti-U2-MID11	21	454Ti-U1-MID14	1	30_70_B1dF51_B4EF3221	p1	C	TRUE
G7BP9S302EO8R6	CombinedRun	G7BP9S3	02	EO8R6	415	5	414	410	56	341	286	ID11-U2-p1	0	ID11-U1-p1	1	454Ti-U2-MID11	21	454Ti-U1-MID14	2	30_70_B1dF51_B4EF3221	p1	C	TRUE
G7BP9S302ENUYZ	CombinedRun	G7BP9S3	02	ENUYZ	416	5	415	411	55	339	285	ID11-U1-p1	0	ID11-U2-p1	0	454Ti-U1-MID14	21	454Ti-U2-MID11	0	30_70_B1dF51_B4EF3221	p1	F	TRUE
G7BP9S302DOLNY	CombinedRun	G7BP9S3	02	DOLNY	415	5	414	410	56	339	284	ID11-U2-p1	0	ID11-U1-p1	0	454Ti-U2-MID11	21	454Ti-U1-MID14	0	30_70_B1dF51_B4EF3221	p1	C	TRUE
G7BP9S302DUPMB	CombinedRun	G7BP9S3	02	DUPMB	416	5	415	411	56	340	285	ID11-U2-p1	0	ID11-U1-p1	0	454Ti-U2-MID11	21	454Ti-U1-MID14	0	30_70_B1dF51_B4EF3221	p1	C	TRUE
G7BP9S302EOSGP	CombinedRun	G7BP9S3	02	EOSGP	416	5	415	411	55	339	285	ID11-U1-p1	0	ID11-U2-p1	0	454Ti-U1-MID14	21	454Ti-U2-MID11	0	30_70_B1dF51_B4EF3221	p1	F	TRUE
G7BP9S302DIDQU	CombinedRun	G7BP9S3	02	DIDQU	417	5	416	412	56	341	286	ID11-U2-p1	0	ID11-U1-p1	0	454Ti-U2-MID11	21	454Ti-U1-MID14	0	30_70_B1dF51_B4EF3221	p1	C	TRUE
G7BP9S302DYVGQ	CombinedRun	G7BP9S3	02	DYVGQ	415	5	415	411	55	339	285	ID11-U1-p1	0	ID11-U2-p1	0	454Ti-U1-MID14	21	454Ti-U2-MID11	0	30_70_B1dF51_B4EF3221	p1	F	TRUE
G7BP9S302DRM5P	CombinedRun	G7BP9S3	02	DRM5P	418	5	416	412	56	341	286	ID11-U2-p1	0	ID11-U1-p1	0	454Ti-U2-MID11	21	454Ti-U1-MID14	0	30_70_B1dF51_B4EF3221	p1	C	TRUE
G7BP9S302DV7YJ	CombinedRun	G7BP9S3	02	DV7YJ	415	5	415	411	55	339	285	ID11-U1-p1	0	ID11-U2-p1	0	454Ti-U1-MID14	21	454Ti-U2-MID11	0	30_70_B1dF51_B4EF3221	p1	F	TRUE
G7BP9S302DPUML	CombinedRun	G7BP9S3	02	DPUML	415	5	415	411	56	340	285	ID11-U2-p1	0	ID11-U1-p1	0	454Ti-U2-MID11	21	454Ti-U1-MID14	0	30_70_B1dF51_B4EF3221	p1	C	TRUE
G7BP9S302DV6VX	CombinedRun	G7BP9S3	02	DV6VX	417	5	417	413	56	342	287	ID11-U2-p1	0	ID11-U1-p1	0	454Ti-U2-MID11	21	454Ti-U1-MID14	0	30_70_B1dF51_B4EF3221	p1	C	TRUE
G7BP9S302EC9EH	CombinedRun	G7BP9S3	02	EC9EH	417	5	414	410	56	340	285	ID11-U1-p1	1	ID11-U2-p1	0	454Ti-U1-MID14	21	454Ti-U2-MID11	0	30_70_B1dF51_B4EF3221	p1	F	TRUE
G7BP9S302EXQD0	CombinedRun	G7BP9S3	02	EXQD0	417	5	415	411	56	340	285	ID11-U2-p1	0	ID11-U1-p1	0	454Ti-U2-MID11	21	454Ti-U1-MID14	0	30_70_B1dF51_B4EF3221	p1	C	TRUE
G7BP9S302EA4XT	CombinedRun	G7BP9S3	02	EA4XT	416	5	415	411	56	340	285	ID11-U2-p1	0	ID11-U1-p1	0	454Ti-U2-MID11	21	454Ti-U1-MID14	0	30_70_B1dF51_B4EF3221	p1	C	TRUE
G7BP9S302C3V52	CombinedRun	G7BP9S3	02	C3V52	415	5	414	410	56	341	286	ID11-U2-p1	0	ID11-U1-p1	0	454Ti-U2-MID11	21	454Ti-U1-MID14	3	30_70_B1dF51_B4EF3221	p1	C	TRUE
G7BP9S302DOP0Q	CombinedRun	G7BP9S3	02	DOP0Q	415	5	415	411	56	340	285	ID11-U2-p1	0	ID11-U1-p1	0	454Ti-U2-MID11	21	454Ti-U1-MID14	0	30_70_B1dF51_B4EF3221	p1	C	TRUE
G7BP9S302DVRUO	CombinedRun	G7BP9S3	02	DVRUO	423	5	418	414	56	342	287	ID11-U2-p1	0	ID11-U1-p1	1	454Ti-U2-MID11	21	454Ti-U1-MID14	1	30_70_B1dF51_B4EF3221	p1	C	TRUE
G7BP9S302DF94W	CombinedRun	G7BP9S3	02	DF94W	417	5	416	412	56	341	286	ID11-U2-p1	0	ID11-U1-p1	0	454Ti-U2-MID11	21	454Ti-U1-MID14	0	30_70_B1dF51_B4EF3221	p1	C	TRUE
G7BP9S302EZ1GL	CombinedRun	G7BP9S3	02	EZ1GL	417	5	416	412	55	340	286	ID11-U1-p1	0	ID11-U2-p1	0	454Ti-U1-MID14	21	454Ti-U2-MID11	0	30_70_B1dF51_B4EF3221	p1	F	TRUE
G7BP9S302EXOTO	CombinedRun	G7BP9S3	02	EXOTO	415	5	415	411	56	340	285	ID11-U2-p1	0	ID11-U1-p1	1	454Ti-U2-MID11	21	454Ti-U1-MID14	0	30_70_B1dF51_B4EF3221	p1	C	TRUE
G7BP9S302C2YGG	CombinedRun	G7BP9S3	02	C2YGG	418	5	415	411	55	339	285	ID11-U1-p1	0	ID11-U2-p1	0	454Ti-U1-MID14	21	454Ti-U2-MID11	0	30_70_B1dF51_B4EF3221	p1	F	TRUE
G7BP9S302EYAK4	CombinedRun	G7BP9S3	02	EYAK4	415	5	415	411	55	339	285	ID11-U1-p1	0	ID11-U2-p1	0	454Ti-U1-MID14	21	454Ti-U2-MID11	0	30_70_B1dF51_B4EF3221	p1	F	TRUE
G7BP9S302EHBOD	CombinedRun	G7BP9S3	02	EHBOD	416	5	416	412	56	340	285	ID11-U1-p1	1	ID11-U2-p1	0	454Ti-U1-MID14	21	454Ti-U2-MID11	0	30_70_B1dF51_B4EF3221	p1	F	TRUE
G7BP9S302C1MP8	CombinedRun	G7BP9S3	02	C1MP8	422	5	413	409	55	339	285	ID11-U1-p1	0	ID11-U2-p1	0	454Ti-U1-MID14	21	454Ti-U2-MID11	0	30_70_B1dF51_B4EF3221	p1	F	TRUE
G7BP9S302DOWCZ	CombinedRun	G7BP9S3	02	DOWCZ	429	5	422	418	56	341	286	ID11-U1-p1	1	ID11-U2-p1	2	454Ti-U1-MID14	21	454Ti-U2-MID11	4	30_70_B1dF51_B4EF3221	p1	F	TRUE
G7BP9S302DDYTI	CombinedRun	G7BP9S3	02	DDYTI	447	5	447	443	57	368	312	ID11-U2-p10	0	ID11-U1-p10	0	454Ti-U2-MID11	21	454Ti-U1-MID14	1	30_70_B1dF51_B4EF3221	p10	C	TRUE
G7BP9S302DJ7V1	CombinedRun	G7BP9S3	02	DJ7V1	449	5	448	444	57	368	312	ID11-U2-p10	0	ID11-U1-p10	0	454Ti-U2-MID11	21	454Ti-U1-MID14	0	30_70_B1dF51_B4EF3221	p10	C	TRUE
G7BP9S302DAECW	CombinedRun	G7BP9S3	02	DAECW	450	5	448	444	60	371	312	ID11-U1-p10	0	ID11-U2-p10	0	454Ti-U1-MID14	21	454Ti-U2-MID11	0	30_70_B1dF51_B4EF3221	p10	F	TRUE
G7BP9S302DYPUZ	CombinedRun	G7BP9S3	02	DYPUZ	450	5	449	445	60	372	313	ID11-U1-p10	0	ID11-U2-p10	0	454Ti-U1-MID14	21	454Ti-U2-MID11	0	30_70_B1dF51_B4EF3221	p10	F	TRUE
G7BP9S302DO8TP	CombinedRun	G7BP9S3	02	DO8TP	450	5	448	444	60	371	312	ID11-U1-p10	0	ID11-U2-p10	0	454Ti-U1-MID14	21	454Ti-U2-MID11	0	30_70_B1dF51_B4EF3221	p10	F	TRUE
G7BP9S302D6NKL	CombinedRun	G7BP9S3	02	D6NKL	455	5	453	449	60	374	315	ID11-U1-p10	0	ID11-U2-p10	2	454Ti-U1-MID14	21	454Ti-U2-MID11	0	30_70_B1dF51_B4EF3221	p10	F	TRUE
G7BP9S302EHH7I	CombinedRun	G7BP9S3	02	EHH7I	449	5	448	444	57	368	312	ID11-U2-p10	0	ID11-U1-p10	0	454Ti-U2-MID11	21	454Ti-U1-MID14	0	30_70_B1dF51_B4EF3221	p10	C	TRUE
G7BP9S302EY8SC	CombinedRun	G7BP9S3	02	EY8SC	450	5	448	444	57	368	312	ID11-U2-p10	0	ID11-U1-p10	0	454Ti-U2-MID11	21	454Ti-U1-MID14	0	30_70_B1dF51_B4EF3221	p10	C	TRUE
G7BP9S302EWIS5	CombinedRun	G7BP9S3	02	EWIS5	449	5	448	444	57	368	312	ID11-U2-p10	0	ID11-U1-p10	0	454Ti-U2-MID11	21	454Ti-U1-MID14	0	30_70_B1dF51_B4EF3221	p10	C	TRUE
G7BP9S302C440F	CombinedRun	G7BP9S3	02	C440F	449	5	448	444	57	368	312	ID11-U2-p10	1	ID11-U1-p10	0	454Ti-U2-MID11	21	454Ti-U1-MID14	0	30_70_B1dF51_B4EF3221	p10	C	TRUE
G7BP9S302DJ2KL	CombinedRun	G7BP9S3	02	DJ2KL	448	5	448	444	60	371	312	ID11-U1-p10	0	ID11-U2-p10	1	454Ti-U1-MID14	21	454Ti-U2-MID11	0	30_70_B1dF51_B4EF3221	p10	F	TRUE
G7BP9S302D171S	CombinedRun	G7BP9S3	02	D171S	450	5	449	445	60	372	313	ID11-U1-p10	0	ID11-U2-p10	0	454Ti-U1-MID14	21	454Ti-U2-MID11	0	30_70_B1dF51_B4EF3221	p10	F	TRUE
G7BP9S302DP6RV	CombinedRun	G7BP9S3	02	DP6RV	450	5	448	444	57	368	312	ID11-U2-p10	1	ID11-U1-p10	0	454Ti-U2-MID11	21	454Ti-U1-MID14	0	30_70_B1dF51_B4EF3221	p10	C	TRUE
G7BP9S302EVSMV	CombinedRun	G7BP9S3	02	EVSMV	449	5	448	444	57	368	312	ID11-U2-p10	0	ID11-U1-p10	0	454Ti-U2-MID11	21	454Ti-U1-MID14	0	30_70_B1dF51_B4EF3221	p10	C	TRUE
G7BP9S302DAACI	CombinedRun	G7BP9S3	02	DAACI	450	5	447	443	60	370	311	ID11-U1-p10	1	ID11-U2-p10	0	454Ti-U1-MID14	21	454Ti-U2-MID11	0	30_70_B1dF51_B4EF3221	p10	F	TRUE
G7BP9S302C0NHU	CombinedRun	G7BP9S3	02	C0NHU	450	5	448	444	57	367	311	ID11-U2-p10	0	ID11-U1-p10	2	454Ti-U2-MID11	21	454Ti-U1-MID14	2	30_70_B1dF51_B4EF3221	p10	C	TRUE
G7BP9S302DJX3S	CombinedRun	G7BP9S3	02	DJX3S	448	5	448	444	57	368	312	ID11-U2-p10	0	ID11-U1-p10	0	454Ti-U2-MID11	21	454Ti-U1-MID14	0	30_70_B1dF51_B4EF3221	p10	C	TRUE
G7BP9S302C5HYB	CombinedRun	G7BP9S3	02	C5HYB	451	5	449	445	60	371	312	ID11-U1-p10	0	ID11-U2-p10	0	454Ti-U1-MID14	21	454Ti-U2-MID11	1	30_70_B1dF51_B4EF3221	p10	F	TRUE
G7BP9S302DP01Z	CombinedRun	G7BP9S3	02	DP01Z	448	5	448	444	57	368	312	ID11-U2-p10	0	ID11-U1-p10	0	454Ti-U2-MID11	21	454Ti-U1-MID14	0	30_70_B1dF51_B4EF3221	p10	C	TRUE
G7BP9S302C0DBB	CombinedRun	G7BP9S3	02	C0DBB	449	5	447	443	60	370	311	ID11-U1-p10	0	ID11-U2-p10	0	454Ti-U1-MID14	21	454Ti-U2-MID11	0	30_70_B1dF51_B4EF3221	p10	F	TRUE
G7BP9S302DEI5U	CombinedRun	G7BP9S3	02	DEI5U	450	5	449	445	60	372	313	ID11-U1-p10	0	ID11-U2-p10	0	454Ti-U1-MID14	21	454Ti-U2-MID11	0	30_70_B1dF51_B4EF3221	p10	F	TRUE
G7BP9S302DY9E8	CombinedRun	G7BP9S3	02	DY9E8	450	5	449	445	57	369	313	ID11-U2-p10	0	ID11-U1-p10	0	454Ti-U2-MID11	21	454Ti-U1-MID14	0	30_70_B1dF51_B4EF3221	p10	C	TRUE
G7BP9S302D6DN7	CombinedRun	G7BP9S3	02	D6DN7	452	5	448	444	60	372	313	ID11-U1-p10	0	ID11-U2-p10	0	454Ti-U1-MID14	21	454Ti-U2-MID11	1	30_70_B1dF51_B4EF3221	p10	F	TRUE
G7BP9S302DS1DZ	CombinedRun	G7BP9S3	02	DS1DZ	457	5	454	450	60	373	314	ID11-U1-p10	0	ID11-U2-p10	3	454Ti-U1-MID14	21	454Ti-U2-MID11	2	30_70_B1dF51_B4EF3221	p10	F	TRUE
G7BP9S302DVCNT	CombinedRun	G7BP9S3	02	DVCNT	452	5	451	447	60	372	313	ID11-U1-p10	0	ID11-U2-p10	1	454Ti-U1-MID14	21	454Ti-U2-MID11	2	30_70_B1dF51_B4EF3221	p10	F	TRUE
G7BP9S302D8FQE	CombinedRun	G7BP9S3	02	D8FQE	452	5	450	446	57	370	314	ID11-U2-p10	0	ID11-U1-p10	1	454Ti-U2-MID11	21	454Ti-U1-MID14	1	30_70_B1dF51_B4EF3221	p10	C	TRUE
G7BP9S302EVAUF	CombinedRun	G7BP9S3	02	EVAUF	450	5	448	444	57	368	312	ID11-U2-p10	0	ID11-U1-p10	0	454Ti-U2-MID11	21	454Ti-U1-MID14	0	30_70_B1dF51_B4EF3221	p10	C	TRUE
G7BP9S302C6V7M	CombinedRun	G7BP9S3	02	C6V7M	450	5	449	445	58	369	312	ID11-U2-p10	1	ID11-U1-p10	0	454Ti-U2-MID11	21	454Ti-U1-MID14	0	30_70_B1dF51_B4EF3221	p10	C	TRUE
G7BP9S302DB2XL	CombinedRun	G7BP9S3	02	DB2XL	449	5	448	444	56	368	313	ID11-U2-p10	2	ID11-U1-p10	0	454Ti-U2-MID11	21	454Ti-U1-MID14	0	30_70_B1dF51_B4EF3221	p10	C	TRUE
G7BP9S302ENIW8	CombinedRun	G7BP9S3	02	ENIW8	451	5	450	446	57	369	313	ID11-U2-p10	0	ID11-U1-p10	0	454Ti-U2-MID11	21	454Ti-U1-MID14	1	30_70_B1dF51_B4EF3221	p10	C	TRUE
G7BP9S302EVN6Q	CombinedRun	G7BP9S3	02	EVN6Q	452	5	451	447	57	371	315	ID11-U2-p10	1	ID11-U1-p10	0	454Ti-U2-MID11	21	454Ti-U1-MID14	0	30_70_B1dF51_B4EF3221	p10	C	TRUE
G7BP9S302D7K83	CombinedRun	G7BP9S3	02	D7K83	420	5	418	414	59	341	283	ID11-U2-p11	0	ID11-U1-p11	0	454Ti-U2-MID11	21	454Ti-U1-MID14	1	30_70_B1dF51_B4EF3221	p11	C	TRUE
G7BP9S302C6BNQ	CombinedRun	G7BP9S3	02	C6BNQ	419	5	418	414	58	339	282	ID11-U1-p11	0	ID11-U2-p11	0	454Ti-U1-MID14	21	454Ti-U2-MID11	0	30_70_B1dF51_B4EF3221	p11	F	TRUE
G7BP9S302DFQCZ	CombinedRun	G7BP9S3	02	DFQCZ	420	5	419	415	58	340	283	ID11-U1-p11	0	ID11-U2-p11	0	454Ti-U1-MID14	21	454Ti-U2-MID11	0	30_70_B1dF51_B4EF3221	p11	F	TRUE
G7BP9S302EP4QJ	CombinedRun	G7BP9S3	02	EP4QJ	420	5	419	415	58	340	283	ID11-U1-p11	0	ID11-U2-p11	1	454Ti-U1-MID14	21	454Ti-U2-MID11	0	30_70_B1dF51_B4EF3221	p11	F	TRUE
G7BP9S302DVQAG	CombinedRun	G7BP9S3	02	DVQAG	420	5	419	415	58	340	283	ID11-U1-p11	0	ID11-U2-p11	0	454Ti-U1-MID14	21	454Ti-U2-MID11	0	30_70_B1dF51_B4EF3221	p11	F	TRUE
G7BP9S302DAHGC	CombinedRun	G7BP9S3	02	DAHGC	420	5	419	415	58	340	283	ID11-U1-p11	1	ID11-U2-p11	0	454Ti-U1-MID14	22	454Ti-U2-MID11	0	30_70_B1dF51_B4EF3221	p11	F	TRUE
G7BP9S302EB5LK	CombinedRun	G7BP9S3	02	EB5LK	420	5	419	415	58	340	283	ID11-U1-p11	0	ID11-U2-p11	0	454Ti-U1-MID14	21	454Ti-U2-MID11	0	30_70_B1dF51_B4EF3221	p11	F	TRUE
G7BP9S302DZQV1	CombinedRun	G7BP9S3	02	DZQV1	420	5	419	415	59	341	283	ID11-U2-p11	0	ID11-U1-p11	0	454Ti-U2-MID11	21	454Ti-U1-MID14	0	30_70_B1dF51_B4EF3221	p11	C	TRUE
G7BP9S302DRFC8	CombinedRun	G7BP9S3	02	DRFC8	424	5	419	415	59	341	283	ID11-U2-p11	1	ID11-U1-p11	1	454Ti-U2-MID11	21	454Ti-U1-MID14	0	30_70_B1dF51_B4EF3221	p11	C	TRUE
G7BP9S302EAQTN	CombinedRun	G7BP9S3	02	EAQTN	419	5	419	415	59	341	283	ID11-U2-p11	0	ID11-U1-p11	0	454Ti-U2-MID11	21	454Ti-U1-MID14	0	30_70_B1dF51_B4EF3221	p11	C	TRUE
G7BP9S302EPKXF	CombinedRun	G7BP9S3	02	EPKXF	420	5	419	415	58	340	283	ID11-U1-p11	0	ID11-U2-p11	0	454Ti-U1-MID14	21	454Ti-U2-MID11	0	30_70_B1dF51_B4EF3221	p11	F	TRUE
G7BP9S302C8V13	CombinedRun	G7BP9S3	02	C8V13	419	5	418	414	57	339	283	ID11-U1-p11	2	ID11-U2-p11	1	454Ti-U1-MID14	23	454Ti-U2-MID11	0	30_70_B1dF51_B4EF3221	p11	F	TRUE
G7BP9S302DYPER	CombinedRun	G7BP9S3	02	DYPER	421	5	419	415	59	341	283	ID11-U2-p11	0	ID11-U1-p11	0	454Ti-U2-MID11	21	454Ti-U1-MID14	0	30_70_B1dF51_B4EF3221	p11	C	TRUE
G7BP9S302ETMJM	CombinedRun	G7BP9S3	02	ETMJM	420	5	419	415	58	340	283	ID11-U1-p11	0	ID11-U2-p11	0	454Ti-U1-MID14	21	454Ti-U2-MID11	0	30_70_B1dF51_B4EF3221	p11	F	TRUE
G7BP9S302EN2R9	CombinedRun	G7BP9S3	02	EN2R9	420	5	419	415	58	340	283	ID11-U1-p11	0	ID11-U2-p11	0	454Ti-U1-MID14	21	454Ti-U2-MID11	0	30_70_B1dF51_B4EF3221	p11	F	TRUE
G7BP9S302EALDO	CombinedRun	G7BP9S3	02	EALDO	427	5	423	419	59	342	284	ID11-U1-p11	1	ID11-U2-p11	1	454Ti-U1-MID14	22	454Ti-U2-MID11	1	30_70_B1dF51_B4EF3221	p11	F	TRUE
G7BP9S302DK5QB	CombinedRun	G7BP9S3	02	DK5QB	419	5	419	415	59	341	283	ID11-U2-p11	0	ID11-U1-p11	0	454Ti-U2-MID11	21	454Ti-U1-MID14	0	30_70_B1dF51_B4EF3221	p11	C	TRUE
G7BP9S302EHR9O	CombinedRun	G7BP9S3	02	EHR9O	420	5	419	415	59	341	283	ID11-U2-p11	0	ID11-U1-p11	0	454Ti-U2-MID11	21	454Ti-U1-MID14	0	30_70_B1dF51_B4EF3221	p11	C	TRUE
G7BP9S302D1MMY	CombinedRun	G7BP9S3	02	D1MMY	420	5	419	415	59	341	283	ID11-U2-p11	0	ID11-U1-p11	0	454Ti-U2-MID11	21	454Ti-U1-MID14	0	30_70_B1dF51_B4EF3221	p11	C	TRUE
G7BP9S302EL0IB	CombinedRun	G7BP9S3	02	EL0IB	421	5	420	416	58	340	283	ID11-U1-p11	0	ID11-U2-p11	1	454Ti-U1-MID14	21	454Ti-U2-MID11	1	30_70_B1dF51_B4EF3221	p11	F	TRUE
G7BP9S302D5SLS	CombinedRun	G7BP9S3	02	D5SLS	420	5	419	415	58	340	283	ID11-U1-p11	0	ID11-U2-p11	0	454Ti-U1-MID14	21	454Ti-U2-MID11	0	30_70_B1dF51_B4EF3221	p11	F	TRUE
G7BP9S302EL7TZ	CombinedRun	G7BP9S3	02	EL7TZ	421	5	421	417	58	342	285	ID11-U1-p11	0	ID11-U2-p11	0	454Ti-U1-MID14	21	454Ti-U2-MID11	0	30_70_B1dF51_B4EF3221	p11	F	TRUE
G7BP9S302EQSGB	CombinedRun	G7BP9S3	02	EQSGB	420	5	419	415	58	340	283	ID11-U1-p11	0	ID11-U2-p11	0	454Ti-U1-MID14	21	454Ti-U2-MID11	0	30_70_B1dF51_B4EF3221	p11	F	TRUE
G7BP9S302DQGO4	CombinedRun	G7BP9S3	02	DQGO4	420	5	419	415	59	341	283	ID11-U2-p11	0	ID11-U1-p11	0	454Ti-U2-MID11	21	454Ti-U1-MID14	0	30_70_B1dF51_B4EF3221	p11	C	TRUE
G7BP9S302D7QVH	CombinedRun	G7BP9S3	02	D7QVH	420	5	419	415	58	340	283	ID11-U1-p11	0	ID11-U2-p11	0	454Ti-U1-MID14	21	454Ti-U2-MID11	0	30_70_B1dF51_B4EF3221	p11	F	TRUE
G7BP9S302EK4YQ	CombinedRun	G7BP9S3	02	EK4YQ	420	5	419	415	58	340	283	ID11-U1-p11	0	ID11-U2-p11	0	454Ti-U1-MID14	21	454Ti-U2-MID11	0	30_70_B1dF51_B4EF3221	p11	F	TRUE
G7BP9S302D3QXX	CombinedRun	G7BP9S3	02	D3QXX	420	5	419	415	58	340	283	ID11-U1-p11	0	ID11-U2-p11	1	454Ti-U1-MID14	21	454Ti-U2-MID11	0	30_70_B1dF51_B4EF3221	p11	F	TRUE
G7BP9S302EELW3	CombinedRun	G7BP9S3	02	EELW3	419	5	419	415	59	341	283	ID11-U2-p11	0	ID11-U1-p11	0	454Ti-U2-MID11	21	454Ti-U1-MID14	0	30_70_B1dF51_B4EF3221	p11	C	TRUE
G7BP9S302ELDFZ	CombinedRun	G7BP9S3	02	ELDFZ	421	5	420	416	59	342	284	ID11-U2-p11	0	ID11-U1-p11	0	454Ti-U2-MID11	21	454Ti-U1-MID14	0	30_70_B1dF51_B4EF3221	p11	C	TRUE
G7BP9S302DYHCR	CombinedRun	G7BP9S3	02	DYHCR	419	5	419	415	58	340	283	ID11-U1-p11	0	ID11-U2-p11	0	454Ti-U1-MID14	21	454Ti-U2-MID11	0	30_70_B1dF51_B4EF3221	p11	F	TRUE
G7BP9S302C69D6	CombinedRun	G7BP9S3	02	C69D6	420	5	419	415	59	341	283	ID11-U2-p11	0	ID11-U1-p11	0	454Ti-U2-MID11	21	454Ti-U1-MID14	0	30_70_B1dF51_B4EF3221	p11	C	TRUE
G7BP9S302D5H6X	CombinedRun	G7BP9S3	02	D5H6X	419	5	418	414	58	340	283	ID11-U1-p11	0	ID11-U2-p11	1	454Ti-U1-MID14	21	454Ti-U2-MID11	1	30_70_B1dF51_B4EF3221	p11	F	TRUE
G7BP9S302D6BJB	CombinedRun	G7BP9S3	02	D6BJB	419	5	419	415	59	341	283	ID11-U2-p11	0	ID11-U1-p11	0	454Ti-U2-MID11	21	454Ti-U1-MID14	0	30_70_B1dF51_B4EF3221	p11	C	TRUE
G7BP9S302DDLFH	CombinedRun	G7BP9S3	02	DDLFH	422	5	419	415	59	341	283	ID11-U2-p11	0	ID11-U1-p11	0	454Ti-U2-MID11	21	454Ti-U1-MID14	0	30_70_B1dF51_B4EF3221	p11	C	TRUE
G7BP9S302EDKLN	CombinedRun	G7BP9S3	02	EDKLN	420	5	420	416	58	341	284	ID11-U1-p11	0	ID11-U2-p11	0	454Ti-U1-MID14	21	454Ti-U2-MID11	0	30_70_B1dF51_B4EF3221	p11	F	TRUE
G7BP9S302EIHHW	CombinedRun	G7BP9S3	02	EIHHW	420	5	417	413	58	340	283	ID11-U1-p11	0	ID11-U2-p11	0	454Ti-U1-MID14	21	454Ti-U2-MID11	0	30_70_B1dF51_B4EF3221	p11	F	TRUE
G7BP9S302ETDMR	CombinedRun	G7BP9S3	02	ETDMR	425	5	422	418	59	343	285	ID11-U2-p11	0	ID11-U1-p11	0	454Ti-U2-MID11	21	454Ti-U1-MID14	1	30_70_B1dF51_B4EF3221	p11	C	TRUE
G7BP9S302EBKC9	CombinedRun	G7BP9S3	02	EBKC9	423	5	421	417	59	342	284	ID11-U2-p11	1	ID11-U1-p11	0	454Ti-U2-MID11	21	454Ti-U1-MID14	0	30_70_B1dF51_B4EF3221	p11	C	TRUE
G7BP9S302DS3OM	CombinedRun	G7BP9S3	02	DS3OM	431	5	429	425	59	352	294	ID11-U2-p12	0	ID11-U1-p12	0	454Ti-U2-MID11	21	454Ti-U1-MID14	0	30_70_B1dF51_B4EF3221	p12	C	TRUE
G7BP9S302DQGCW	CombinedRun	G7BP9S3	02	DQGCW	425	5	424	420	59	348	290	ID11-U2-p12	0	ID11-U1-p12	0	454Ti-U2-MID11	21	454Ti-U1-MID14	1	30_70_B1dF51_B4EF3221	p12	C	TRUE
G7BP9S302DHBIC	CombinedRun	G7BP9S3	02	DHBIC	427	5	426	422	57	347	291	ID11-U1-p12	0	ID11-U2-p12	1	454Ti-U1-MID14	21	454Ti-U2-MID11	0	30_70_B1dF51_B4EF3221	p12	F	TRUE
G7BP9S302D4ZGM	CombinedRun	G7BP9S3	02	D4ZGM	427	5	426	422	59	349	291	ID11-U2-p12	0	ID11-U1-p12	0	454Ti-U2-MID11	21	454Ti-U1-MID14	0	30_70_B1dF51_B4EF3221	p12	C	TRUE
G7BP9S302EJ8V0	CombinedRun	G7BP9S3	02	EJ8V0	426	5	426	422	57	347	291	ID11-U1-p12	0	ID11-U2-p12	0	454Ti-U1-MID14	21	454Ti-U2-MID11	0	30_70_B1dF51_B4EF3221	p12	F	TRUE
G7BP9S302DXK9F	CombinedRun	G7BP9S3	02	DXK9F	427	5	426	422	59	349	291	ID11-U2-p12	0	ID11-U1-p12	0	454Ti-U2-MID11	21	454Ti-U1-MID14	0	30_70_B1dF51_B4EF3221	p12	C	TRUE
G7BP9S302ECFK6	CombinedRun	G7BP9S3	02	ECFK6	427	5	426	422	59	349	291	ID11-U2-p12	0	ID11-U1-p12	0	454Ti-U2-MID11	21	454Ti-U1-MID14	0	30_70_B1dF51_B4EF3221	p12	C	TRUE
G7BP9S302D52UE	CombinedRun	G7BP9S3	02	D52UE	427	5	426	422	57	347	291	ID11-U1-p12	0	ID11-U2-p12	0	454Ti-U1-MID14	21	454Ti-U2-MID11	0	30_70_B1dF51_B4EF3221	p12	F	TRUE
G7BP9S302DTA8G	CombinedRun	G7BP9S3	02	DTA8G	428	5	426	422	57	347	291	ID11-U1-p12	0	ID11-U2-p12	0	454Ti-U1-MID14	21	454Ti-U2-MID11	0	30_70_B1dF51_B4EF3221	p12	F	TRUE
G7BP9S302D3HHH	CombinedRun	G7BP9S3	02	D3HHH	429	5	428	424	59	351	293	ID11-U2-p12	0	ID11-U1-p12	0	454Ti-U2-MID11	21	454Ti-U1-MID14	0	30_70_B1dF51_B4EF3221	p12	C	TRUE
G7BP9S302EE8GH	CombinedRun	G7BP9S3	02	EE8GH	426	5	425	421	59	349	291	ID11-U2-p12	0	ID11-U1-p12	0	454Ti-U2-MID11	21	454Ti-U1-MID14	1	30_70_B1dF51_B4EF3221	p12	C	TRUE
G7BP9S302DII89	CombinedRun	G7BP9S3	02	DII89	427	5	426	422	59	349	291	ID11-U2-p12	0	ID11-U1-p12	0	454Ti-U2-MID11	21	454Ti-U1-MID14	0	30_70_B1dF51_B4EF3221	p12	C	TRUE
G7BP9S302C7XKR	CombinedRun	G7BP9S3	02	C7XKR	427	5	426	422	59	349	291	ID11-U2-p12	0	ID11-U1-p12	0	454Ti-U2-MID11	21	454Ti-U1-MID14	0	30_70_B1dF51_B4EF3221	p12	C	TRUE
G7BP9S302DN0K4	CombinedRun	G7BP9S3	02	DN0K4	427	5	426	422	59	349	291	ID11-U2-p12	0	ID11-U1-p12	0	454Ti-U2-MID11	21	454Ti-U1-MID14	0	30_70_B1dF51_B4EF3221	p12	C	TRUE
G7BP9S302EMRDN	CombinedRun	G7BP9S3	02	EMRDN	427	5	425	421	59	349	291	ID11-U2-p12	0	ID11-U1-p12	1	454Ti-U2-MID11	21	454Ti-U1-MID14	1	30_70_B1dF51_B4EF3221	p12	C	TRUE
G7BP9S302DUQE9	CombinedRun	G7BP9S3	02	DUQE9	428	5	427	423	57	347	291	ID11-U1-p12	0	ID11-U2-p12	1	454Ti-U1-MID14	21	454Ti-U2-MID11	0	30_70_B1dF51_B4EF3221	p12	F	TRUE
G7BP9S302C7ZTB	CombinedRun	G7BP9S3	02	C7ZTB	428	5	428	424	59	350	292	ID11-U2-p12	0	ID11-U1-p12	1	454Ti-U2-MID11	21	454Ti-U1-MID14	1	30_70_B1dF51_B4EF3221	p12	C	TRUE
G7BP9S302C8H9U	CombinedRun	G7BP9S3	02	C8H9U	428	5	427	423	57	347	291	ID11-U1-p12	0	ID11-U2-p12	1	454Ti-U1-MID14	21	454Ti-U2-MID11	1	30_70_B1dF51_B4EF3221	p12	F	TRUE
G7BP9S302C6AYV	CombinedRun	G7BP9S3	02	C6AYV	427	5	426	422	59	349	291	ID11-U2-p12	0	ID11-U1-p12	0	454Ti-U2-MID11	21	454Ti-U1-MID14	0	30_70_B1dF51_B4EF3221	p12	C	TRUE
G7BP9S302DTKU4	CombinedRun	G7BP9S3	02	DTKU4	426	5	426	422	57	347	291	ID11-U1-p12	0	ID11-U2-p12	0	454Ti-U1-MID14	21	454Ti-U2-MID11	0	30_70_B1dF51_B4EF3221	p12	F	TRUE
G7BP9S302EAMA0	CombinedRun	G7BP9S3	02	EAMA0	426	5	426	422	57	347	291	ID11-U1-p12	0	ID11-U2-p12	0	454Ti-U1-MID14	21	454Ti-U2-MID11	0	30_70_B1dF51_B4EF3221	p12	F	TRUE
G7BP9S302EPOH8	CombinedRun	G7BP9S3	02	EPOH8	429	5	426	422	57	347	291	ID11-U1-p12	0	ID11-U2-p12	0	454Ti-U1-MID14	21	454Ti-U2-MID11	0	30_70_B1dF51_B4EF3221	p12	F	TRUE
G7BP9S302ED5GP	CombinedRun	G7BP9S3	02	ED5GP	427	5	426	422	57	347	291	ID11-U1-p12	0	ID11-U2-p12	0	454Ti-U1-MID14	21	454Ti-U2-MID11	0	30_70_B1dF51_B4EF3221	p12	F	TRUE
G7BP9S302EYCEQ	CombinedRun	G7BP9S3	02	EYCEQ	426	5	426	422	59	350	292	ID11-U2-p12	0	ID11-U1-p12	0	454Ti-U2-MID11	21	454Ti-U1-MID14	1	30_70_B1dF51_B4EF3221	p12	C	TRUE
G7BP9S302EQC37	CombinedRun	G7BP9S3	02	EQC37	427	5	427	423	59	350	292	ID11-U2-p12	0	ID11-U1-p12	0	454Ti-U2-MID11	21	454Ti-U1-MID14	0	30_70_B1dF51_B4EF3221	p12	C	TRUE
G7BP9S302C9M5V	CombinedRun	G7BP9S3	02	C9M5V	437	5	437	433	57	359	303	ID11-U2-p12	2	ID11-U1-p12	0	454Ti-U2-MID11	21	454Ti-U1-MID14	1	30_70_B1dF51_B4EF3221	p12	C	TRUE
G7BP9S302C6AC1	CombinedRun	G7BP9S3	02	C6AC1	426	5	426	422	59	349	291	ID11-U2-p12	0	ID11-U1-p12	0	454Ti-U2-MID11	21	454Ti-U1-MID14	0	30_70_B1dF51_B4EF3221	p12	C	TRUE
G7BP9S302D4DHG	CombinedRun	G7BP9S3	02	D4DHG	430	5	430	426	59	354	296	ID11-U2-p12	0	ID11-U1-p12	0	454Ti-U2-MID11	21	454Ti-U1-MID14	1	30_70_B1dF51_B4EF3221	p12	C	TRUE
G7BP9S302EE7XH	CombinedRun	G7BP9S3	02	EE7XH	427	5	426	422	57	347	291	ID11-U1-p12	0	ID11-U2-p12	0	454Ti-U1-MID14	21	454Ti-U2-MID11	0	30_70_B1dF51_B4EF3221	p12	F	TRUE
G7BP9S302ELY5D	CombinedRun	G7BP9S3	02	ELY5D	426	5	426	422	57	347	291	ID11-U1-p12	0	ID11-U2-p12	0	454Ti-U1-MID14	21	454Ti-U2-MID11	0	30_70_B1dF51_B4EF3221	p12	F	TRUE
G7BP9S302DQ6P8	CombinedRun	G7BP9S3	02	DQ6P8	427	5	425	421	57	347	291	ID11-U1-p12	0	ID11-U2-p12	0	454Ti-U1-MID14	21	454Ti-U2-MID11	1	30_70_B1dF51_B4EF3221	p12	F	TRUE
G7BP9S302DTB3M	CombinedRun	G7BP9S3	02	DTB3M	426	5	426	422	59	349	291	ID11-U2-p12	0	ID11-U1-p12	0	454Ti-U2-MID11	21	454Ti-U1-MID14	0	30_70_B1dF51_B4EF3221	p12	C	TRUE
G7BP9S302DZE2N	CombinedRun	G7BP9S3	02	DZE2N	427	5	426	422	59	349	291	ID11-U2-p12	0	ID11-U1-p12	0	454Ti-U2-MID11	21	454Ti-U1-MID14	0	30_70_B1dF51_B4EF3221	p12	C	TRUE
G7BP9S302EU3Z9	CombinedRun	G7BP9S3	02	EU3Z9	426	5	426	422	59	349	291	ID11-U2-p12	0	ID11-U1-p12	0	454Ti-U2-MID11	21	454Ti-U1-MID14	0	30_70_B1dF51_B4EF3221	p12	C	TRUE
G7BP9S302EYPA6	CombinedRun	G7BP9S3	02	EYPA6	426	5	426	422	59	349	291	ID11-U2-p12	0	ID11-U1-p12	0	454Ti-U2-MID11	21	454Ti-U1-MID14	0	30_70_B1dF51_B4EF3221	p12	C	TRUE
G7BP9S302EAN2X	CombinedRun	G7BP9S3	02	EAN2X	429	5	426	422	59	349	291	ID11-U2-p12	0	ID11-U1-p12	0	454Ti-U2-MID11	21	454Ti-U1-MID14	0	30_70_B1dF51_B4EF3221	p12	C	TRUE
G7BP9S302DDTIH	CombinedRun	G7BP9S3	02	DDTIH	427	5	426	422	59	349	291	ID11-U2-p12	0	ID11-U1-p12	0	454Ti-U2-MID11	21	454Ti-U1-MID14	0	30_70_B1dF51_B4EF3221	p12	C	TRUE
G7BP9S302EU9IR	CombinedRun	G7BP9S3	02	EU9IR	429	5	429	425	57	347	291	ID11-U1-p12	0	ID11-U2-p12	1	454Ti-U1-MID14	21	454Ti-U2-MID11	2	30_70_B1dF51_B4EF3221	p12	F	TRUE
G7BP9S302DB7PE	CombinedRun	G7BP9S3	02	DB7PE	426	5	426	422	59	349	291	ID11-U2-p12	0	ID11-U1-p12	0	454Ti-U2-MID11	21	454Ti-U1-MID14	0	30_70_B1dF51_B4EF3221	p12	C	TRUE
G7BP9S302ELWE4	CombinedRun	G7BP9S3	02	ELWE4	428	5	426	422	57	347	291	ID11-U1-p12	0	ID11-U2-p12	0	454Ti-U1-MID14	21	454Ti-U2-MID11	0	30_70_B1dF51_B4EF3221	p12	F	TRUE
G7BP9S302EG48S	CombinedRun	G7BP9S3	02	EG48S	427	5	426	422	57	347	291	ID11-U1-p12	0	ID11-U2-p12	0	454Ti-U1-MID14	21	454Ti-U2-MID11	0	30_70_B1dF51_B4EF3221	p12	F	TRUE
G7BP9S302EOB9S	CombinedRun	G7BP9S3	02	EOB9S	426	5	426	422	57	347	291	ID11-U1-p12	0	ID11-U2-p12	0	454Ti-U1-MID14	21	454Ti-U2-MID11	0	30_70_B1dF51_B4EF3221	p12	F	TRUE
G7BP9S302DZKLB	CombinedRun	G7BP9S3	02	DZKLB	429	5	426	422	59	349	291	ID11-U2-p12	0	ID11-U1-p12	0	454Ti-U2-MID11	21	454Ti-U1-MID14	0	30_70_B1dF51_B4EF3221	p12	C	TRUE
G7BP9S302DZ12U	CombinedRun	G7BP9S3	02	DZ12U	428	5	426	422	57	347	291	ID11-U1-p12	0	ID11-U2-p12	0	454Ti-U1-MID14	21	454Ti-U2-MID11	0	30_70_B1dF51_B4EF3221	p12	F	TRUE
G7BP9S302ECG87	CombinedRun	G7BP9S3	02	ECG87	426	5	426	422	57	347	291	ID11-U1-p12	0	ID11-U2-p12	0	454Ti-U1-MID14	21	454Ti-U2-MID11	0	30_70_B1dF51_B4EF3221	p12	F	TRUE
G7BP9S302DUY62	CombinedRun	G7BP9S3	02	DUY62	426	5	426	422	57	347	291	ID11-U1-p12	0	ID11-U2-p12	0	454Ti-U1-MID14	21	454Ti-U2-MID11	0	30_70_B1dF51_B4EF3221	p12	F	TRUE
G7BP9S302D0612	CombinedRun	G7BP9S3	02	D0612	433	5	427	423	59	350	292	ID11-U2-p12	0	ID11-U1-p12	0	454Ti-U2-MID11	21	454Ti-U1-MID14	0	30_70_B1dF51_B4EF3221	p12	C	TRUE
G7BP9S302EVNOK	CombinedRun	G7BP9S3	02	EVNOK	426	5	426	422	59	349	291	ID11-U2-p12	0	ID11-U1-p12	0	454Ti-U2-MID11	21	454Ti-U1-MID14	0	30_70_B1dF51_B4EF3221	p12	C	TRUE
G7BP9S302DHWYN	CombinedRun	G7BP9S3	02	DHWYN	429	5	428	424	59	351	293	ID11-U2-p12	0	ID11-U1-p12	1	454Ti-U2-MID11	21	454Ti-U1-MID14	1	30_70_B1dF51_B4EF3221	p12	C	TRUE
G7BP9S302EMD48	CombinedRun	G7BP9S3	02	EMD48	427	5	426	422	56	347	292	ID11-U1-p12	1	ID11-U2-p12	0	454Ti-U1-MID14	21	454Ti-U2-MID11	0	30_70_B1dF51_B4EF3221	p12	F	TRUE
G7BP9S302EMX29	CombinedRun	G7BP9S3	02	EMX29	427	5	426	422	56	346	291	ID11-U1-p12	1	ID11-U2-p12	1	454Ti-U1-MID14	21	454Ti-U2-MID11	0	30_70_B1dF51_B4EF3221	p12	F	TRUE
G7BP9S302D08YV	CombinedRun	G7BP9S3	02	D08YV	427	5	426	422	57	347	291	ID11-U1-p12	0	ID11-U2-p12	0	454Ti-U1-MID14	21	454Ti-U2-MID11	0	30_70_B1dF51_B4EF3221	p12	F	TRUE
G7BP9S302EFBL0	CombinedRun	G7BP9S3	02	EFBL0	446	5	433	429	59	354	296	ID11-U2-p12	0	ID11-U1-p12	2	454Ti-U2-MID11	21	454Ti-U1-MID14	1	30_70_B1dF51_B4EF3221	p12	C	TRUE
G7BP9S302C3V2A	CombinedRun	G7BP9S3	02	C3V2A	419	5	418	414	57	340	284	ID11-U2-p13	0	ID11-U1-p13	0	454Ti-U2-MID11	21	454Ti-U1-MID14	0	30_70_B1dF51_B4EF3221	p13	C	TRUE
G7BP9S302DYV0M	CombinedRun	G7BP9S3	02	DYV0M	418	5	417	413	58	340	283	ID11-U1-p13	0	ID11-U2-p13	0	454Ti-U1-MID14	21	454Ti-U2-MID11	0	30_70_B1dF51_B4EF3221	p13	F	TRUE
G7BP9S302DVANM	CombinedRun	G7BP9S3	02	DVANM	419	5	418	414	58	341	284	ID11-U1-p13	0	ID11-U2-p13	0	454Ti-U1-MID14	21	454Ti-U2-MID11	0	30_70_B1dF51_B4EF3221	p13	F	TRUE
G7BP9S302C3CWU	CombinedRun	G7BP9S3	02	C3CWU	419	5	418	414	57	340	284	ID11-U2-p13	0	ID11-U1-p13	0	454Ti-U2-MID11	21	454Ti-U1-MID14	0	30_70_B1dF51_B4EF3221	p13	C	TRUE
G7BP9S302DKGWN	CombinedRun	G7BP9S3	02	DKGWN	419	5	418	414	57	340	284	ID11-U2-p13	0	ID11-U1-p13	0	454Ti-U2-MID11	21	454Ti-U1-MID14	0	30_70_B1dF51_B4EF3221	p13	C	TRUE
G7BP9S302D7PJU	CombinedRun	G7BP9S3	02	D7PJU	419	5	418	414	58	341	284	ID11-U1-p13	0	ID11-U2-p13	0	454Ti-U1-MID14	21	454Ti-U2-MID11	0	30_70_B1dF51_B4EF3221	p13	F	TRUE
G7BP9S302D144R	CombinedRun	G7BP9S3	02	D144R	419	5	418	414	58	341	284	ID11-U1-p13	0	ID11-U2-p13	0	454Ti-U1-MID14	21	454Ti-U2-MID11	0	30_70_B1dF51_B4EF3221	p13	F	TRUE
G7BP9S302D5BLS	CombinedRun	G7BP9S3	02	D5BLS	419	5	418	414	58	341	284	ID11-U1-p13	0	ID11-U2-p13	0	454Ti-U1-MID14	21	454Ti-U2-MID11	0	30_70_B1dF51_B4EF3221	p13	F	TRUE
G7BP9S302DO3Y1	CombinedRun	G7BP9S3	02	DO3Y1	419	5	418	414	57	340	284	ID11-U2-p13	0	ID11-U1-p13	0	454Ti-U2-MID11	21	454Ti-U1-MID14	0	30_70_B1dF51_B4EF3221	p13	C	TRUE
G7BP9S302DCMEW	CombinedRun	G7BP9S3	02	DCMEW	419	5	418	414	58	341	284	ID11-U1-p13	0	ID11-U2-p13	0	454Ti-U1-MID14	21	454Ti-U2-MID11	0	30_70_B1dF51_B4EF3221	p13	F	TRUE
G7BP9S302DOV7J	CombinedRun	G7BP9S3	02	DOV7J	419	5	418	414	57	340	284	ID11-U2-p13	0	ID11-U1-p13	0	454Ti-U2-MID11	21	454Ti-U1-MID14	0	30_70_B1dF51_B4EF3221	p13	C	TRUE
G7BP9S302D48ZH	CombinedRun	G7BP9S3	02	D48ZH	418	5	418	414	58	341	284	ID11-U1-p13	0	ID11-U2-p13	0	454Ti-U1-MID14	21	454Ti-U2-MID11	0	30_70_B1dF51_B4EF3221	p13	F	TRUE
G7BP9S302DEUGL	CombinedRun	G7BP9S3	02	DEUGL	418	5	418	414	57	340	284	ID11-U2-p13	0	ID11-U1-p13	0	454Ti-U2-MID11	21	454Ti-U1-MID14	0	30_70_B1dF51_B4EF3221	p13	C	TRUE
G7BP9S302C4W61	CombinedRun	G7BP9S3	02	C4W61	419	5	418	414	58	341	284	ID11-U1-p13	0	ID11-U2-p13	0	454Ti-U1-MID14	21	454Ti-U2-MID11	0	30_70_B1dF51_B4EF3221	p13	F	TRUE
G7BP9S302EHKYN	CombinedRun	G7BP9S3	02	EHKYN	419	5	418	414	58	341	284	ID11-U1-p13	0	ID11-U2-p13	0	454Ti-U1-MID14	21	454Ti-U2-MID11	0	30_70_B1dF51_B4EF3221	p13	F	TRUE
G7BP9S302ERYMB	CombinedRun	G7BP9S3	02	ERYMB	419	5	418	414	57	340	284	ID11-U2-p13	0	ID11-U1-p13	0	454Ti-U2-MID11	21	454Ti-U1-MID14	0	30_70_B1dF51_B4EF3221	p13	C	TRUE
G7BP9S302DIAQO	CombinedRun	G7BP9S3	02	DIAQO	419	5	418	414	58	341	284	ID11-U1-p13	0	ID11-U2-p13	0	454Ti-U1-MID14	21	454Ti-U2-MID11	0	30_70_B1dF51_B4EF3221	p13	F	TRUE
G7BP9S302DUG8X	CombinedRun	G7BP9S3	02	DUG8X	420	5	418	414	58	341	284	ID11-U1-p13	0	ID11-U2-p13	0	454Ti-U1-MID14	21	454Ti-U2-MID11	0	30_70_B1dF51_B4EF3221	p13	F	TRUE
G7BP9S302DF3XH	CombinedRun	G7BP9S3	02	DF3XH	418	5	418	414	57	340	284	ID11-U2-p13	0	ID11-U1-p13	0	454Ti-U2-MID11	21	454Ti-U1-MID14	0	30_70_B1dF51_B4EF3221	p13	C	TRUE
G7BP9S302DGYCC	CombinedRun	G7BP9S3	02	DGYCC	419	5	418	414	57	340	284	ID11-U2-p13	0	ID11-U1-p13	0	454Ti-U2-MID11	21	454Ti-U1-MID14	0	30_70_B1dF51_B4EF3221	p13	C	TRUE
G7BP9S302EL4CD	CombinedRun	G7BP9S3	02	EL4CD	420	5	418	414	57	340	284	ID11-U2-p13	0	ID11-U1-p13	0	454Ti-U2-MID11	21	454Ti-U1-MID14	0	30_70_B1dF51_B4EF3221	p13	C	TRUE
G7BP9S302ETIQ6	CombinedRun	G7BP9S3	02	ETIQ6	418	5	418	414	58	341	284	ID11-U1-p13	0	ID11-U2-p13	0	454Ti-U1-MID14	21	454Ti-U2-MID11	0	30_70_B1dF51_B4EF3221	p13	F	TRUE
G7BP9S302EXA3T	CombinedRun	G7BP9S3	02	EXA3T	419	5	418	414	57	340	284	ID11-U2-p13	0	ID11-U1-p13	0	454Ti-U2-MID11	21	454Ti-U1-MID14	0	30_70_B1dF51_B4EF3221	p13	C	TRUE
G7BP9S302DC5H3	CombinedRun	G7BP9S3	02	DC5H3	418	5	418	414	57	340	284	ID11-U2-p13	0	ID11-U1-p13	0	454Ti-U2-MID11	21	454Ti-U1-MID14	0	30_70_B1dF51_B4EF3221	p13	C	TRUE
G7BP9S302DAAB7	CombinedRun	G7BP9S3	02	DAAB7	419	5	418	414	57	340	284	ID11-U2-p13	0	ID11-U1-p13	0	454Ti-U2-MID11	21	454Ti-U1-MID14	0	30_70_B1dF51_B4EF3221	p13	C	TRUE
G7BP9S302DCCK2	CombinedRun	G7BP9S3	02	DCCK2	419	5	418	414	58	341	284	ID11-U1-p13	0	ID11-U2-p13	0	454Ti-U1-MID14	21	454Ti-U2-MID11	0	30_70_B1dF51_B4EF3221	p13	F	TRUE
G7BP9S302DGL4X	CombinedRun	G7BP9S3	02	DGL4X	419	5	418	414	58	341	284	ID11-U1-p13	0	ID11-U2-p13	0	454Ti-U1-MID14	21	454Ti-U2-MID11	0	30_70_B1dF51_B4EF3221	p13	F	TRUE
G7BP9S302EPOW2	CombinedRun	G7BP9S3	02	EPOW2	419	5	418	414	58	341	284	ID11-U1-p13	0	ID11-U2-p13	0	454Ti-U1-MID14	21	454Ti-U2-MID11	0	30_70_B1dF51_B4EF3221	p13	F	TRUE
G7BP9S302D2LEB	CombinedRun	G7BP9S3	02	D2LEB	419	5	418	414	58	341	284	ID11-U1-p13	0	ID11-U2-p13	0	454Ti-U1-MID14	21	454Ti-U2-MID11	0	30_70_B1dF51_B4EF3221	p13	F	TRUE
G7BP9S302DHVQK	CombinedRun	G7BP9S3	02	DHVQK	419	5	418	414	57	340	284	ID11-U2-p13	0	ID11-U1-p13	0	454Ti-U2-MID11	21	454Ti-U1-MID14	0	30_70_B1dF51_B4EF3221	p13	C	TRUE
G7BP9S302EJFZV	CombinedRun	G7BP9S3	02	EJFZV	420	5	418	414	58	341	284	ID11-U1-p13	0	ID11-U2-p13	0	454Ti-U1-MID14	21	454Ti-U2-MID11	0	30_70_B1dF51_B4EF3221	p13	F	TRUE
G7BP9S302C0JHO	CombinedRun	G7BP9S3	02	C0JHO	418	5	418	414	57	340	284	ID11-U2-p13	0	ID11-U1-p13	0	454Ti-U2-MID11	21	454Ti-U1-MID14	0	30_70_B1dF51_B4EF3221	p13	C	TRUE
G7BP9S302C0WF8	CombinedRun	G7BP9S3	02	C0WF8	424	5	418	414	57	341	285	ID11-U2-p13	0	ID11-U1-p13	0	454Ti-U2-MID11	21	454Ti-U1-MID14	1	30_70_B1dF51_B4EF3221	p13	C	TRUE
G7BP9S302DYEOL	CombinedRun	G7BP9S3	02	DYEOL	441	5	418	414	57	340	284	ID11-U2-p13	0	ID11-U1-p13	0	454Ti-U2-MID11	21	454Ti-U1-MID14	0	30_70_B1dF51_B4EF3221	p13	C	TRUE
G7BP9S302ETNLW	CombinedRun	G7BP9S3	02	ETNLW	421	5	419	415	58	342	285	ID11-U1-p13	1	ID11-U2-p13	0	454Ti-U1-MID14	21	454Ti-U2-MID11	0	30_70_B1dF51_B4EF3221	p13	F	TRUE
G7BP9S302EL54V	CombinedRun	G7BP9S3	02	EL54V	419	5	416	412	58	341	284	ID11-U1-p13	0	ID11-U2-p13	0	454Ti-U1-MID14	21	454Ti-U2-MID11	0	30_70_B1dF51_B4EF3221	p13	F	TRUE
G7BP9S302D6QSM	CombinedRun	G7BP9S3	02	D6QSM	420	5	419	415	58	341	284	ID11-U1-p13	0	ID11-U2-p13	1	454Ti-U1-MID14	21	454Ti-U2-MID11	0	30_70_B1dF51_B4EF3221	p13	F	TRUE
G7BP9S302DM0X6	CombinedRun	G7BP9S3	02	DM0X6	420	5	420	416	58	343	286	ID11-U1-p13	0	ID11-U2-p13	0	454Ti-U1-MID14	21	454Ti-U2-MID11	0	30_70_B1dF51_B4EF3221	p13	F	TRUE
G7BP9S302D6ENO	CombinedRun	G7BP9S3	02	D6ENO	423	5	418	414	57	340	284	ID11-U2-p13	0	ID11-U1-p13	0	454Ti-U2-MID11	21	454Ti-U1-MID14	0	30_70_B1dF51_B4EF3221	p13	C	TRUE
G7BP9S302DU1CU	CombinedRun	G7BP9S3	02	DU1CU	437	5	418	414	57	340	284	ID11-U2-p13	0	ID11-U1-p13	0	454Ti-U2-MID11	21	454Ti-U1-MID14	0	30_70_B1dF51_B4EF3221	p13	C	TRUE
G7BP9S302DID07	CombinedRun	G7BP9S3	02	DID07	419	5	417	413	57	340	284	ID11-U2-p13	1	ID11-U1-p13	1	454Ti-U2-MID11	21	454Ti-U1-MID14	0	30_70_B1dF51_B4EF3221	p13	C	TRUE
G7BP9S302EHLPD	CombinedRun	G7BP9S3	02	EHLPD	415	5	414	410	60	336	277	ID11-U2-p14	0	ID11-U1-p14	0	454Ti-U2-MID11	21	454Ti-U1-MID14	0	30_70_B1dF51_B4EF3221	p14	C	TRUE
G7BP9S302EDXLZ	CombinedRun	G7BP9S3	02	EDXLZ	415	5	413	409	60	335	276	ID11-U2-p14	0	ID11-U1-p14	0	454Ti-U2-MID11	21	454Ti-U1-MID14	0	30_70_B1dF51_B4EF3221	p14	C	TRUE
G7BP9S302C96ZG	CombinedRun	G7BP9S3	02	C96ZG	415	5	414	410	58	334	277	ID11-U1-p14	0	ID11-U2-p14	0	454Ti-U1-MID14	21	454Ti-U2-MID11	0	30_70_B1dF51_B4EF3221	p14	F	TRUE
G7BP9S302DGCHN	CombinedRun	G7BP9S3	02	DGCHN	415	5	414	410	58	334	277	ID11-U1-p14	0	ID11-U2-p14	0	454Ti-U1-MID14	21	454Ti-U2-MID11	0	30_70_B1dF51_B4EF3221	p14	F	TRUE
G7BP9S302DDZPS	CombinedRun	G7BP9S3	02	DDZPS	414	5	413	409	58	334	277	ID11-U1-p14	0	ID11-U2-p14	0	454Ti-U1-MID14	21	454Ti-U2-MID11	1	30_70_B1dF51_B4EF3221	p14	F	TRUE
G7BP9S302D31S4	CombinedRun	G7BP9S3	02	D31S4	414	5	413	409	60	335	276	ID11-U2-p14	0	ID11-U1-p14	0	454Ti-U2-MID11	21	454Ti-U1-MID14	0	30_70_B1dF51_B4EF3221	p14	C	TRUE
G7BP9S302DZ73P	CombinedRun	G7BP9S3	02	DZ73P	414	5	414	410	60	336	277	ID11-U2-p14	0	ID11-U1-p14	0	454Ti-U2-MID11	21	454Ti-U1-MID14	0	30_70_B1dF51_B4EF3221	p14	C	TRUE
G7BP9S302D6YZR	CombinedRun	G7BP9S3	02	D6YZR	415	5	414	410	60	336	277	ID11-U2-p14	1	ID11-U1-p14	0	454Ti-U2-MID11	21	454Ti-U1-MID14	0	30_70_B1dF51_B4EF3221	p14	C	TRUE
G7BP9S302EWVC3	CombinedRun	G7BP9S3	02	EWVC3	416	5	415	411	60	337	278	ID11-U2-p14	0	ID11-U1-p14	0	454Ti-U2-MID11	21	454Ti-U1-MID14	0	30_70_B1dF51_B4EF3221	p14	C	TRUE
G7BP9S302DZQ0J	CombinedRun	G7BP9S3	02	DZQ0J	415	5	414	410	58	334	277	ID11-U1-p14	0	ID11-U2-p14	0	454Ti-U1-MID14	21	454Ti-U2-MID11	0	30_70_B1dF51_B4EF3221	p14	F	TRUE
G7BP9S302D3GVA	CombinedRun	G7BP9S3	02	D3GVA	416	5	415	411	60	337	278	ID11-U2-p14	0	ID11-U1-p14	0	454Ti-U2-MID11	21	454Ti-U1-MID14	0	30_70_B1dF51_B4EF3221	p14	C	TRUE
G7BP9S302DC7Y7	CombinedRun	G7BP9S3	02	DC7Y7	416	5	415	411	60	337	278	ID11-U2-p14	0	ID11-U1-p14	0	454Ti-U2-MID11	21	454Ti-U1-MID14	0	30_70_B1dF51_B4EF3221	p14	C	TRUE
G7BP9S302DMS2M	CombinedRun	G7BP9S3	02	DMS2M	415	5	415	411	60	337	278	ID11-U2-p14	0	ID11-U1-p14	0	454Ti-U2-MID11	21	454Ti-U1-MID14	0	30_70_B1dF51_B4EF3221	p14	C	TRUE
G7BP9S302DXP6Y	CombinedRun	G7BP9S3	02	DXP6Y	416	5	415	411	60	337	278	ID11-U2-p14	0	ID11-U1-p14	0	454Ti-U2-MID11	21	454Ti-U1-MID14	0	30_70_B1dF51_B4EF3221	p14	C	TRUE
G7BP9S302DBSW4	CombinedRun	G7BP9S3	02	DBSW4	417	5	415	411	60	337	278	ID11-U2-p14	0	ID11-U1-p14	0	454Ti-U2-MID11	21	454Ti-U1-MID14	0	30_70_B1dF51_B4EF3221	p14	C	TRUE
G7BP9S302DVVYU	CombinedRun	G7BP9S3	02	DVVYU	415	5	415	411	60	337	278	ID11-U2-p14	0	ID11-U1-p14	0	454Ti-U2-MID11	21	454Ti-U1-MID14	0	30_70_B1dF51_B4EF3221	p14	C	TRUE
G7BP9S302C4NT4	CombinedRun	G7BP9S3	02	C4NT4	416	5	415	411	60	337	278	ID11-U2-p14	0	ID11-U1-p14	0	454Ti-U2-MID11	21	454Ti-U1-MID14	0	30_70_B1dF51_B4EF3221	p14	C	TRUE
G7BP9S302DEL1H	CombinedRun	G7BP9S3	02	DEL1H	415	5	413	409	58	333	276	ID11-U1-p14	0	ID11-U2-p14	0	454Ti-U1-MID14	21	454Ti-U2-MID11	0	30_70_B1dF51_B4EF3221	p14	F	TRUE
G7BP9S302C6M4G	CombinedRun	G7BP9S3	02	C6M4G	416	5	414	410	58	334	277	ID11-U1-p14	0	ID11-U2-p14	1	454Ti-U1-MID14	21	454Ti-U2-MID11	1	30_70_B1dF51_B4EF3221	p14	F	TRUE
G7BP9S302DO5U6	CombinedRun	G7BP9S3	02	DO5U6	416	5	415	411	60	337	278	ID11-U2-p14	0	ID11-U1-p14	0	454Ti-U2-MID11	21	454Ti-U1-MID14	0	30_70_B1dF51_B4EF3221	p14	C	TRUE
G7BP9S302C2SIW	CombinedRun	G7BP9S3	02	C2SIW	415	5	414	410	58	334	277	ID11-U1-p14	0	ID11-U2-p14	0	454Ti-U1-MID14	21	454Ti-U2-MID11	0	30_70_B1dF51_B4EF3221	p14	F	TRUE
G7BP9S302ECWGA	CombinedRun	G7BP9S3	02	ECWGA	415	5	415	411	58	335	278	ID11-U1-p14	0	ID11-U2-p14	0	454Ti-U1-MID14	21	454Ti-U2-MID11	0	30_70_B1dF51_B4EF3221	p14	F	TRUE
G7BP9S302EXGNW	CombinedRun	G7BP9S3	02	EXGNW	415	5	414	410	58	334	277	ID11-U1-p14	0	ID11-U2-p14	0	454Ti-U1-MID14	21	454Ti-U2-MID11	0	30_70_B1dF51_B4EF3221	p14	F	TRUE
G7BP9S302ER0FL	CombinedRun	G7BP9S3	02	ER0FL	416	5	415	411	60	337	278	ID11-U2-p14	0	ID11-U1-p14	0	454Ti-U2-MID11	21	454Ti-U1-MID14	0	30_70_B1dF51_B4EF3221	p14	C	TRUE
G7BP9S302EKB61	CombinedRun	G7BP9S3	02	EKB61	416	5	414	410	58	334	277	ID11-U1-p14	0	ID11-U2-p14	0	454Ti-U1-MID14	21	454Ti-U2-MID11	0	30_70_B1dF51_B4EF3221	p14	F	TRUE
G7BP9S302EXRN4	CombinedRun	G7BP9S3	02	EXRN4	418	5	414	410	58	335	278	ID11-U1-p14	0	ID11-U2-p14	0	454Ti-U1-MID14	21	454Ti-U2-MID11	1	30_70_B1dF51_B4EF3221	p14	F	TRUE
G7BP9S302D4HX7	CombinedRun	G7BP9S3	02	D4HX7	416	5	415	411	58	335	278	ID11-U1-p14	0	ID11-U2-p14	1	454Ti-U1-MID14	22	454Ti-U2-MID11	1	30_70_B1dF51_B4EF3221	p14	F	TRUE
G7BP9S302DCRA2	CombinedRun	G7BP9S3	02	DCRA2	415	5	415	411	60	337	278	ID11-U2-p14	0	ID11-U1-p14	0	454Ti-U2-MID11	21	454Ti-U1-MID14	0	30_70_B1dF51_B4EF3221	p14	C	TRUE
G7BP9S302EIQAP	CombinedRun	G7BP9S3	02	EIQAP	421	5	417	413	60	338	279	ID11-U2-p14	0	ID11-U1-p14	1	454Ti-U2-MID11	21	454Ti-U1-MID14	0	30_70_B1dF51_B4EF3221	p14	C	TRUE
G7BP9S302DZQBE	CombinedRun	G7BP9S3	02	DZQBE	419	5	419	415	60	338	279	ID11-U2-p14	0	ID11-U1-p14	0	454Ti-U2-MID11	21	454Ti-U1-MID14	3	30_70_B1dF51_B4EF3221	p14	C	TRUE
G7BP9S302DUSJB	CombinedRun	G7BP9S3	02	DUSJB	414	5	414	410	58	334	277	ID11-U1-p14	0	ID11-U2-p14	0	454Ti-U1-MID14	21	454Ti-U2-MID11	0	30_70_B1dF51_B4EF3221	p14	F	TRUE
G7BP9S302C3AKA	CombinedRun	G7BP9S3	02	C3AKA	417	5	416	412	60	337	278	ID11-U2-p14	0	ID11-U1-p14	1	454Ti-U2-MID11	21	454Ti-U1-MID14	0	30_70_B1dF51_B4EF3221	p14	C	TRUE
G7BP9S302DTWDU	CombinedRun	G7BP9S3	02	DTWDU	416	5	415	411	60	337	278	ID11-U2-p14	0	ID11-U1-p14	0	454Ti-U2-MID11	21	454Ti-U1-MID14	0	30_70_B1dF51_B4EF3221	p14	C	TRUE
G7BP9S302D7DGT	CombinedRun	G7BP9S3	02	D7DGT	414	5	414	410	58	334	277	ID11-U1-p14	0	ID11-U2-p14	0	454Ti-U1-MID14	21	454Ti-U2-MID11	0	30_70_B1dF51_B4EF3221	p14	F	TRUE
G7BP9S302EUFTC	CombinedRun	G7BP9S3	02	EUFTC	418	5	415	411	60	337	278	ID11-U2-p14	0	ID11-U1-p14	0	454Ti-U2-MID11	21	454Ti-U1-MID14	0	30_70_B1dF51_B4EF3221	p14	C	TRUE
G7BP9S302DC0FT	CombinedRun	G7BP9S3	02	DC0FT	414	5	407	403	58	332	275	ID11-U1-p14	0	ID11-U2-p14	0	454Ti-U1-MID14	21	454Ti-U2-MID11	1	30_70_B1dF51_B4EF3221	p14	F	TRUE
G7BP9S302C8HNT	CombinedRun	G7BP9S3	02	C8HNT	415	5	415	411	60	337	278	ID11-U2-p14	1	ID11-U1-p14	0	454Ti-U2-MID11	22	454Ti-U1-MID14	0	30_70_B1dF51_B4EF3221	p14	C	TRUE
G7BP9S302D0JE8	CombinedRun	G7BP9S3	02	D0JE8	416	5	415	411	58	335	278	ID11-U1-p14	0	ID11-U2-p14	0	454Ti-U1-MID14	21	454Ti-U2-MID11	0	30_70_B1dF51_B4EF3221	p14	F	TRUE
G7BP9S302EYNIM	CombinedRun	G7BP9S3	02	EYNIM	415	5	414	410	58	334	277	ID11-U1-p14	0	ID11-U2-p14	0	454Ti-U1-MID14	21	454Ti-U2-MID11	0	30_70_B1dF51_B4EF3221	p14	F	TRUE
G7BP9S302DK7SO	CombinedRun	G7BP9S3	02	DK7SO	415	5	415	411	58	335	278	ID11-U1-p14	0	ID11-U2-p14	0	454Ti-U1-MID14	21	454Ti-U2-MID11	0	30_70_B1dF51_B4EF3221	p14	F	TRUE
G7BP9S302EVYVK	CombinedRun	G7BP9S3	02	EVYVK	418	5	416	412	60	337	278	ID11-U2-p14	0	ID11-U1-p14	1	454Ti-U2-MID11	21	454Ti-U1-MID14	2	30_70_B1dF51_B4EF3221	p14	C	TRUE
G7BP9S302ERIRN	CombinedRun	G7BP9S3	02	ERIRN	424	5	418	414	60	339	280	ID11-U2-p14	0	ID11-U1-p14	0	454Ti-U2-MID11	21	454Ti-U1-MID14	1	30_70_B1dF51_B4EF3221	p14	C	TRUE
G7BP9S302DYG2S	CombinedRun	G7BP9S3	02	DYG2S	429	5	414	410	60	336	277	ID11-U2-p14	0	ID11-U1-p14	1	454Ti-U2-MID11	21	454Ti-U1-MID14	3	30_70_B1dF51_B4EF3221	p14	C	TRUE
G7BP9S302DPBIW	CombinedRun	G7BP9S3	02	DPBIW	419	5	416	412	58	336	279	ID11-U1-p14	0	ID11-U2-p14	2	454Ti-U1-MID14	21	454Ti-U2-MID11	1	30_70_B1dF51_B4EF3221	p14	F	TRUE
G7BP9S302D9E8S	CombinedRun	G7BP9S3	02	D9E8S	416	5	414	410	58	335	278	ID11-U1-p14	0	ID11-U2-p14	0	454Ti-U1-MID14	21	454Ti-U2-MID11	3	30_70_B1dF51_B4EF3221	p14	F	TRUE
G7BP9S302EBY7W	CombinedRun	G7BP9S3	02	EBY7W	426	5	425	421	59	345	287	ID11-U1-p15	0	ID11-U2-p15	0	454Ti-U1-MID14	21	454Ti-U2-MID11	0	30_70_B1dF51_B4EF3221	p15	F	TRUE
G7BP9S302D1LR9	CombinedRun	G7BP9S3	02	D1LR9	427	5	426	422	59	346	288	ID11-U1-p15	0	ID11-U2-p15	0	454Ti-U1-MID14	21	454Ti-U2-MID11	0	30_70_B1dF51_B4EF3221	p15	F	TRUE
G7BP9S302D0UPH	CombinedRun	G7BP9S3	02	D0UPH	427	5	426	422	59	346	288	ID11-U1-p15	0	ID11-U2-p15	0	454Ti-U1-MID14	21	454Ti-U2-MID11	0	30_70_B1dF51_B4EF3221	p15	F	TRUE
G7BP9S302DHEVY	CombinedRun	G7BP9S3	02	DHEVY	425	5	424	420	60	345	286	ID11-U2-p15	0	ID11-U1-p15	0	454Ti-U2-MID11	21	454Ti-U1-MID14	0	30_70_B1dF51_B4EF3221	p15	C	TRUE
G7BP9S302DZ414	CombinedRun	G7BP9S3	02	DZ414	425	5	424	420	60	345	286	ID11-U2-p15	0	ID11-U1-p15	0	454Ti-U2-MID11	21	454Ti-U1-MID14	0	30_70_B1dF51_B4EF3221	p15	C	TRUE
G7BP9S302DVQWL	CombinedRun	G7BP9S3	02	DVQWL	427	5	426	422	59	346	288	ID11-U1-p15	0	ID11-U2-p15	0	454Ti-U1-MID14	21	454Ti-U2-MID11	0	30_70_B1dF51_B4EF3221	p15	F	TRUE
G7BP9S302DAPZQ	CombinedRun	G7BP9S3	02	DAPZQ	428	5	426	422	59	346	288	ID11-U1-p15	0	ID11-U2-p15	0	454Ti-U1-MID14	21	454Ti-U2-MID11	0	30_70_B1dF51_B4EF3221	p15	F	TRUE
G7BP9S302DU77L	CombinedRun	G7BP9S3	02	DU77L	428	5	426	422	59	348	290	ID11-U1-p15	0	ID11-U2-p15	2	454Ti-U1-MID14	21	454Ti-U2-MID11	0	30_70_B1dF51_B4EF3221	p15	F	TRUE
G7BP9S302DK1SY	CombinedRun	G7BP9S3	02	DK1SY	428	5	426	422	59	346	288	ID11-U1-p15	0	ID11-U2-p15	0	454Ti-U1-MID14	21	454Ti-U2-MID11	0	30_70_B1dF51_B4EF3221	p15	F	TRUE
G7BP9S302DWMBF	CombinedRun	G7BP9S3	02	DWMBF	425	5	424	420	60	345	286	ID11-U2-p15	0	ID11-U1-p15	0	454Ti-U2-MID11	21	454Ti-U1-MID14	0	30_70_B1dF51_B4EF3221	p15	C	TRUE
G7BP9S302EE5MM	CombinedRun	G7BP9S3	02	EE5MM	425	5	424	420	60	345	286	ID11-U2-p15	0	ID11-U1-p15	0	454Ti-U2-MID11	21	454Ti-U1-MID14	0	30_70_B1dF51_B4EF3221	p15	C	TRUE
G7BP9S302D08K1	CombinedRun	G7BP9S3	02	D08K1	426	5	426	422	59	346	288	ID11-U1-p15	0	ID11-U2-p15	0	454Ti-U1-MID14	21	454Ti-U2-MID11	0	30_70_B1dF51_B4EF3221	p15	F	TRUE
G7BP9S302C7D2I	CombinedRun	G7BP9S3	02	C7D2I	427	5	426	422	59	346	288	ID11-U1-p15	0	ID11-U2-p15	0	454Ti-U1-MID14	21	454Ti-U2-MID11	0	30_70_B1dF51_B4EF3221	p15	F	TRUE
G7BP9S302EEDJD	CombinedRun	G7BP9S3	02	EEDJD	425	5	424	420	60	345	286	ID11-U2-p15	1	ID11-U1-p15	0	454Ti-U2-MID11	21	454Ti-U1-MID14	1	30_70_B1dF51_B4EF3221	p15	C	TRUE
G7BP9S302DGTTF	CombinedRun	G7BP9S3	02	DGTTF	427	5	425	421	59	345	287	ID11-U1-p15	0	ID11-U2-p15	0	454Ti-U1-MID14	21	454Ti-U2-MID11	0	30_70_B1dF51_B4EF3221	p15	F	TRUE
G7BP9S302EGCHS	CombinedRun	G7BP9S3	02	EGCHS	427	5	426	422	59	346	288	ID11-U1-p15	0	ID11-U2-p15	0	454Ti-U1-MID14	21	454Ti-U2-MID11	0	30_70_B1dF51_B4EF3221	p15	F	TRUE
G7BP9S302DUHBK	CombinedRun	G7BP9S3	02	DUHBK	426	5	425	421	59	346	288	ID11-U1-p15	0	ID11-U2-p15	2	454Ti-U1-MID14	21	454Ti-U2-MID11	1	30_70_B1dF51_B4EF3221	p15	F	TRUE
G7BP9S302DP99D	CombinedRun	G7BP9S3	02	DP99D	425	5	424	420	60	345	286	ID11-U2-p15	1	ID11-U1-p15	0	454Ti-U2-MID11	21	454Ti-U1-MID14	0	30_70_B1dF51_B4EF3221	p15	C	TRUE
G7BP9S302DI45T	CombinedRun	G7BP9S3	02	DI45T	427	5	426	422	59	346	288	ID11-U1-p15	0	ID11-U2-p15	0	454Ti-U1-MID14	21	454Ti-U2-MID11	0	30_70_B1dF51_B4EF3221	p15	F	TRUE
G7BP9S302ERSDE	CombinedRun	G7BP9S3	02	ERSDE	425	5	425	421	59	346	288	ID11-U1-p15	0	ID11-U2-p15	1	454Ti-U1-MID14	21	454Ti-U2-MID11	1	30_70_B1dF51_B4EF3221	p15	F	TRUE
G7BP9S302D9C3B	CombinedRun	G7BP9S3	02	D9C3B	425	5	424	420	60	345	286	ID11-U2-p15	0	ID11-U1-p15	0	454Ti-U2-MID11	21	454Ti-U1-MID14	0	30_70_B1dF51_B4EF3221	p15	C	TRUE
G7BP9S302D64OX	CombinedRun	G7BP9S3	02	D64OX	428	5	426	422	59	346	288	ID11-U1-p15	0	ID11-U2-p15	0	454Ti-U1-MID14	21	454Ti-U2-MID11	0	30_70_B1dF51_B4EF3221	p15	F	TRUE
G7BP9S302D2BBV	CombinedRun	G7BP9S3	02	D2BBV	425	5	424	420	60	345	286	ID11-U2-p15	0	ID11-U1-p15	0	454Ti-U2-MID11	21	454Ti-U1-MID14	0	30_70_B1dF51_B4EF3221	p15	C	TRUE
G7BP9S302D1WNZ	CombinedRun	G7BP9S3	02	D1WNZ	425	5	424	420	60	345	286	ID11-U2-p15	0	ID11-U1-p15	0	454Ti-U2-MID11	21	454Ti-U1-MID14	0	30_70_B1dF51_B4EF3221	p15	C	TRUE
G7BP9S302DL3JU	CombinedRun	G7BP9S3	02	DL3JU	426	5	425	421	59	345	287	ID11-U1-p15	0	ID11-U2-p15	0	454Ti-U1-MID14	21	454Ti-U2-MID11	2	30_70_B1dF51_B4EF3221	p15	F	TRUE
G7BP9S302DIKAF	CombinedRun	G7BP9S3	02	DIKAF	428	5	427	423	59	347	289	ID11-U1-p15	0	ID11-U2-p15	0	454Ti-U1-MID14	21	454Ti-U2-MID11	0	30_70_B1dF51_B4EF3221	p15	F	TRUE
G7BP9S302DAZQ9	CombinedRun	G7BP9S3	02	DAZQ9	427	5	426	422	59	346	288	ID11-U1-p15	0	ID11-U2-p15	0	454Ti-U1-MID14	21	454Ti-U2-MID11	0	30_70_B1dF51_B4EF3221	p15	F	TRUE
G7BP9S302ERQ72	CombinedRun	G7BP9S3	02	ERQ72	425	5	424	420	60	345	286	ID11-U2-p15	0	ID11-U1-p15	0	454Ti-U2-MID11	21	454Ti-U1-MID14	0	30_70_B1dF51_B4EF3221	p15	C	TRUE
G7BP9S302EYSEH	CombinedRun	G7BP9S3	02	EYSEH	427	5	425	421	59	345	287	ID11-U1-p15	0	ID11-U2-p15	1	454Ti-U1-MID14	21	454Ti-U2-MID11	0	30_70_B1dF51_B4EF3221	p15	F	TRUE
G7BP9S302DZQR1	CombinedRun	G7BP9S3	02	DZQR1	426	5	426	422	59	346	288	ID11-U1-p15	0	ID11-U2-p15	0	454Ti-U1-MID14	21	454Ti-U2-MID11	0	30_70_B1dF51_B4EF3221	p15	F	TRUE
G7BP9S302DY3UA	CombinedRun	G7BP9S3	02	DY3UA	426	5	425	421	60	346	287	ID11-U2-p15	0	ID11-U1-p15	0	454Ti-U2-MID11	21	454Ti-U1-MID14	0	30_70_B1dF51_B4EF3221	p15	C	TRUE
G7BP9S302C0OBM	CombinedRun	G7BP9S3	02	C0OBM	424	5	424	420	60	346	287	ID11-U2-p15	0	ID11-U1-p15	0	454Ti-U2-MID11	21	454Ti-U1-MID14	1	30_70_B1dF51_B4EF3221	p15	C	TRUE
G7BP9S302DQSQN	CombinedRun	G7BP9S3	02	DQSQN	426	5	426	422	59	346	288	ID11-U1-p15	0	ID11-U2-p15	0	454Ti-U1-MID14	21	454Ti-U2-MID11	0	30_70_B1dF51_B4EF3221	p15	F	TRUE
G7BP9S302C131R	CombinedRun	G7BP9S3	02	C131R	426	5	425	421	59	346	288	ID11-U1-p15	0	ID11-U2-p15	0	454Ti-U1-MID14	21	454Ti-U2-MID11	1	30_70_B1dF51_B4EF3221	p15	F	TRUE
G7BP9S302D9NKA	CombinedRun	G7BP9S3	02	D9NKA	426	5	426	422	59	346	288	ID11-U1-p15	0	ID11-U2-p15	0	454Ti-U1-MID14	21	454Ti-U2-MID11	0	30_70_B1dF51_B4EF3221	p15	F	TRUE
G7BP9S302EPNAR	CombinedRun	G7BP9S3	02	EPNAR	426	5	425	421	59	346	288	ID11-U1-p15	0	ID11-U2-p15	1	454Ti-U1-MID14	21	454Ti-U2-MID11	0	30_70_B1dF51_B4EF3221	p15	F	TRUE
G7BP9S302DOLIK	CombinedRun	G7BP9S3	02	DOLIK	426	5	426	422	60	347	288	ID11-U2-p15	0	ID11-U1-p15	0	454Ti-U2-MID11	21	454Ti-U1-MID14	0	30_70_B1dF51_B4EF3221	p15	C	TRUE
G7BP9S302DSDVT	CombinedRun	G7BP9S3	02	DSDVT	427	5	426	422	59	346	288	ID11-U1-p15	0	ID11-U2-p15	1	454Ti-U1-MID14	21	454Ti-U2-MID11	2	30_70_B1dF51_B4EF3221	p15	F	TRUE
G7BP9S302DARAR	CombinedRun	G7BP9S3	02	DARAR	426	5	426	422	59	346	288	ID11-U1-p15	0	ID11-U2-p15	0	454Ti-U1-MID14	21	454Ti-U2-MID11	0	30_70_B1dF51_B4EF3221	p15	F	TRUE
G7BP9S302D2KC1	CombinedRun	G7BP9S3	02	D2KC1	424	5	423	419	60	345	286	ID11-U2-p15	0	ID11-U1-p15	0	454Ti-U2-MID11	21	454Ti-U1-MID14	1	30_70_B1dF51_B4EF3221	p15	C	TRUE
G7BP9S302C291I	CombinedRun	G7BP9S3	02	C291I	426	5	424	420	59	345	287	ID11-U1-p15	0	ID11-U2-p15	1	454Ti-U1-MID14	21	454Ti-U2-MID11	0	30_70_B1dF51_B4EF3221	p15	F	TRUE
G7BP9S302C7OHL	CombinedRun	G7BP9S3	02	C7OHL	428	5	427	423	59	346	288	ID11-U1-p15	0	ID11-U2-p15	3	454Ti-U1-MID14	21	454Ti-U2-MID11	2	30_70_B1dF51_B4EF3221	p15	F	TRUE
G7BP9S302D1EEF	CombinedRun	G7BP9S3	02	D1EEF	435	5	431	427	61	351	291	ID11-U2-p15	1	ID11-U1-p15	1	454Ti-U2-MID11	21	454Ti-U1-MID14	2	30_70_B1dF51_B4EF3221	p15	C	TRUE
G7BP9S302EA9YM	CombinedRun	G7BP9S3	02	EA9YM	424	5	424	420	60	346	287	ID11-U2-p15	0	ID11-U1-p15	0	454Ti-U2-MID11	21	454Ti-U1-MID14	1	30_70_B1dF51_B4EF3221	p15	C	TRUE
G7BP9S302C9FWI	CombinedRun	G7BP9S3	02	C9FWI	428	5	424	420	60	346	287	ID11-U2-p15	0	ID11-U1-p15	0	454Ti-U2-MID11	21	454Ti-U1-MID14	1	30_70_B1dF51_B4EF3221	p15	C	TRUE
G7BP9S302DV9N6	CombinedRun	G7BP9S3	02	DV9N6	426	5	426	422	59	346	288	ID11-U1-p15	0	ID11-U2-p15	0	454Ti-U1-MID14	21	454Ti-U2-MID11	0	30_70_B1dF51_B4EF3221	p15	F	TRUE
G7BP9S302DWXT0	CombinedRun	G7BP9S3	02	DWXT0	428	5	427	423	59	346	288	ID11-U1-p15	0	ID11-U2-p15	0	454Ti-U1-MID14	21	454Ti-U2-MID11	4	30_70_B1dF51_B4EF3221	p15	F	TRUE
G7BP9S302C9MQY	CombinedRun	G7BP9S3	02	C9MQY	431	5	427	423	60	347	288	ID11-U2-p15	0	ID11-U1-p15	0	454Ti-U2-MID11	21	454Ti-U1-MID14	1	30_70_B1dF51_B4EF3221	p15	C	TRUE
G7BP9S302DJ47R	CombinedRun	G7BP9S3	02	DJ47R	413	5	411	407	62	335	274	ID11-U1-p16	0	ID11-U2-p16	0	454Ti-U1-MID14	21	454Ti-U2-MID11	0	30_70_B1dF51_B4EF3221	p16	F	TRUE
G7BP9S302DEBO6	CombinedRun	G7BP9S3	02	DEBO6	414	5	413	409	56	331	276	ID11-U2-p16	0	ID11-U1-p16	0	454Ti-U2-MID11	21	454Ti-U1-MID14	0	30_70_B1dF51_B4EF3221	p16	C	TRUE
G7BP9S302DG89S	CombinedRun	G7BP9S3	02	DG89S	414	5	413	409	56	331	276	ID11-U2-p16	0	ID11-U1-p16	0	454Ti-U2-MID11	21	454Ti-U1-MID14	0	30_70_B1dF51_B4EF3221	p16	C	TRUE
G7BP9S302D3ORA	CombinedRun	G7BP9S3	02	D3ORA	413	5	412	408	62	337	276	ID11-U1-p16	0	ID11-U2-p16	1	454Ti-U1-MID14	21	454Ti-U2-MID11	0	30_70_B1dF51_B4EF3221	p16	F	TRUE
G7BP9S302EHVFX	CombinedRun	G7BP9S3	02	EHVFX	411	5	410	406	62	334	273	ID11-U1-p16	0	ID11-U2-p16	0	454Ti-U1-MID14	21	454Ti-U2-MID11	0	30_70_B1dF51_B4EF3221	p16	F	TRUE
G7BP9S302D9SBN	CombinedRun	G7BP9S3	02	D9SBN	414	5	413	409	56	331	276	ID11-U2-p16	0	ID11-U1-p16	0	454Ti-U2-MID11	21	454Ti-U1-MID14	0	30_70_B1dF51_B4EF3221	p16	C	TRUE
G7BP9S302DNZSH	CombinedRun	G7BP9S3	02	DNZSH	413	5	412	408	62	336	275	ID11-U1-p16	0	ID11-U2-p16	0	454Ti-U1-MID14	21	454Ti-U2-MID11	0	30_70_B1dF51_B4EF3221	p16	F	TRUE
G7BP9S302EA34E	CombinedRun	G7BP9S3	02	EA34E	413	5	412	408	56	331	276	ID11-U2-p16	0	ID11-U1-p16	0	454Ti-U2-MID11	21	454Ti-U1-MID14	1	30_70_B1dF51_B4EF3221	p16	C	TRUE
G7BP9S302ESIAV	CombinedRun	G7BP9S3	02	ESIAV	414	5	413	409	56	331	276	ID11-U2-p16	0	ID11-U1-p16	0	454Ti-U2-MID11	21	454Ti-U1-MID14	0	30_70_B1dF51_B4EF3221	p16	C	TRUE
G7BP9S302C7X9B	CombinedRun	G7BP9S3	02	C7X9B	414	5	413	409	56	331	276	ID11-U2-p16	0	ID11-U1-p16	0	454Ti-U2-MID11	21	454Ti-U1-MID14	0	30_70_B1dF51_B4EF3221	p16	C	TRUE
G7BP9S302C2U1L	CombinedRun	G7BP9S3	02	C2U1L	414	5	413	409	62	337	276	ID11-U1-p16	0	ID11-U2-p16	0	454Ti-U1-MID14	21	454Ti-U2-MID11	0	30_70_B1dF51_B4EF3221	p16	F	TRUE
G7BP9S302D6R7P	CombinedRun	G7BP9S3	02	D6R7P	414	5	413	409	62	337	276	ID11-U1-p16	0	ID11-U2-p16	0	454Ti-U1-MID14	21	454Ti-U2-MID11	0	30_70_B1dF51_B4EF3221	p16	F	TRUE
G7BP9S302C1D3I	CombinedRun	G7BP9S3	02	C1D3I	413	5	412	408	55	330	276	ID11-U2-p16	0	ID11-U1-p16	0	454Ti-U2-MID11	22	454Ti-U1-MID14	0	30_70_B1dF51_B4EF3221	p16	C	TRUE
G7BP9S302D4SAB	CombinedRun	G7BP9S3	02	D4SAB	413	5	412	408	56	331	276	ID11-U2-p16	0	ID11-U1-p16	0	454Ti-U2-MID11	21	454Ti-U1-MID14	1	30_70_B1dF51_B4EF3221	p16	C	TRUE
G7BP9S302D0WTZ	CombinedRun	G7BP9S3	02	D0WTZ	414	5	413	409	62	337	276	ID11-U1-p16	0	ID11-U2-p16	0	454Ti-U1-MID14	21	454Ti-U2-MID11	0	30_70_B1dF51_B4EF3221	p16	F	TRUE
G7BP9S302D8L57	CombinedRun	G7BP9S3	02	D8L57	414	5	413	409	56	331	276	ID11-U2-p16	0	ID11-U1-p16	0	454Ti-U2-MID11	21	454Ti-U1-MID14	0	30_70_B1dF51_B4EF3221	p16	C	TRUE
G7BP9S302EAZJS	CombinedRun	G7BP9S3	02	EAZJS	414	5	413	409	56	331	276	ID11-U2-p16	0	ID11-U1-p16	0	454Ti-U2-MID11	21	454Ti-U1-MID14	0	30_70_B1dF51_B4EF3221	p16	C	TRUE
G7BP9S302DREOC	CombinedRun	G7BP9S3	02	DREOC	414	5	413	409	62	337	276	ID11-U1-p16	0	ID11-U2-p16	0	454Ti-U1-MID14	21	454Ti-U2-MID11	0	30_70_B1dF51_B4EF3221	p16	F	TRUE
G7BP9S302EF6UE	CombinedRun	G7BP9S3	02	EF6UE	414	5	413	409	56	331	276	ID11-U2-p16	0	ID11-U1-p16	0	454Ti-U2-MID11	21	454Ti-U1-MID14	0	30_70_B1dF51_B4EF3221	p16	C	TRUE
G7BP9S302DI430	CombinedRun	G7BP9S3	02	DI430	413	5	412	408	62	336	275	ID11-U1-p16	1	ID11-U2-p16	0	454Ti-U1-MID14	21	454Ti-U2-MID11	0	30_70_B1dF51_B4EF3221	p16	F	TRUE
G7BP9S302D6Y5M	CombinedRun	G7BP9S3	02	D6Y5M	415	5	413	409	56	331	276	ID11-U2-p16	0	ID11-U1-p16	0	454Ti-U2-MID11	21	454Ti-U1-MID14	0	30_70_B1dF51_B4EF3221	p16	C	TRUE
G7BP9S302DIODN	CombinedRun	G7BP9S3	02	DIODN	413	5	412	408	61	336	276	ID11-U1-p16	1	ID11-U2-p16	0	454Ti-U1-MID14	21	454Ti-U2-MID11	0	30_70_B1dF51_B4EF3221	p16	F	TRUE
G7BP9S302EBC2D	CombinedRun	G7BP9S3	02	EBC2D	413	5	412	408	62	336	275	ID11-U1-p16	0	ID11-U2-p16	0	454Ti-U1-MID14	21	454Ti-U2-MID11	0	30_70_B1dF51_B4EF3221	p16	F	TRUE
G7BP9S302DOM9H	CombinedRun	G7BP9S3	02	DOM9H	414	5	413	409	62	337	276	ID11-U1-p16	0	ID11-U2-p16	0	454Ti-U1-MID14	21	454Ti-U2-MID11	0	30_70_B1dF51_B4EF3221	p16	F	TRUE
G7BP9S302D59YY	CombinedRun	G7BP9S3	02	D59YY	414	5	413	409	62	337	276	ID11-U1-p16	0	ID11-U2-p16	0	454Ti-U1-MID14	21	454Ti-U2-MID11	0	30_70_B1dF51_B4EF3221	p16	F	TRUE
G7BP9S302EYMZP	CombinedRun	G7BP9S3	02	EYMZP	413	5	412	408	56	331	276	ID11-U2-p16	0	ID11-U1-p16	0	454Ti-U2-MID11	21	454Ti-U1-MID14	1	30_70_B1dF51_B4EF3221	p16	C	TRUE
G7BP9S302EB1DF	CombinedRun	G7BP9S3	02	EB1DF	414	5	413	409	62	337	276	ID11-U1-p16	0	ID11-U2-p16	0	454Ti-U1-MID14	21	454Ti-U2-MID11	0	30_70_B1dF51_B4EF3221	p16	F	TRUE
G7BP9S302EA6OH	CombinedRun	G7BP9S3	02	EA6OH	413	5	412	408	62	336	275	ID11-U1-p16	0	ID11-U2-p16	0	454Ti-U1-MID14	21	454Ti-U2-MID11	0	30_70_B1dF51_B4EF3221	p16	F	TRUE
G7BP9S302DCHDK	CombinedRun	G7BP9S3	02	DCHDK	414	5	413	409	62	337	276	ID11-U1-p16	0	ID11-U2-p16	0	454Ti-U1-MID14	21	454Ti-U2-MID11	0	30_70_B1dF51_B4EF3221	p16	F	TRUE
G7BP9S302EF339	CombinedRun	G7BP9S3	02	EF339	414	5	413	409	56	331	276	ID11-U2-p16	0	ID11-U1-p16	0	454Ti-U2-MID11	21	454Ti-U1-MID14	0	30_70_B1dF51_B4EF3221	p16	C	TRUE
G7BP9S302ETZME	CombinedRun	G7BP9S3	02	ETZME	414	5	413	409	56	331	276	ID11-U2-p16	0	ID11-U1-p16	0	454Ti-U2-MID11	21	454Ti-U1-MID14	0	30_70_B1dF51_B4EF3221	p16	C	TRUE
G7BP9S302DP06C	CombinedRun	G7BP9S3	02	DP06C	414	5	412	408	56	331	276	ID11-U2-p16	1	ID11-U1-p16	0	454Ti-U2-MID11	22	454Ti-U1-MID14	1	30_70_B1dF51_B4EF3221	p16	C	TRUE
G7BP9S302EHRLA	CombinedRun	G7BP9S3	02	EHRLA	414	5	413	409	56	331	276	ID11-U2-p16	0	ID11-U1-p16	0	454Ti-U2-MID11	21	454Ti-U1-MID14	0	30_70_B1dF51_B4EF3221	p16	C	TRUE
G7BP9S302EE5KY	CombinedRun	G7BP9S3	02	EE5KY	414	5	413	409	62	337	276	ID11-U1-p16	0	ID11-U2-p16	0	454Ti-U1-MID14	21	454Ti-U2-MID11	0	30_70_B1dF51_B4EF3221	p16	F	TRUE
G7BP9S302DL0XZ	CombinedRun	G7BP9S3	02	DL0XZ	412	5	412	408	62	336	275	ID11-U1-p16	0	ID11-U2-p16	0	454Ti-U1-MID14	21	454Ti-U2-MID11	0	30_70_B1dF51_B4EF3221	p16	F	TRUE
G7BP9S302EPIVQ	CombinedRun	G7BP9S3	02	EPIVQ	413	5	412	408	56	331	276	ID11-U2-p16	0	ID11-U1-p16	0	454Ti-U2-MID11	21	454Ti-U1-MID14	1	30_70_B1dF51_B4EF3221	p16	C	TRUE
G7BP9S302ELTW2	CombinedRun	G7BP9S3	02	ELTW2	415	5	413	409	56	331	276	ID11-U2-p16	1	ID11-U1-p16	0	454Ti-U2-MID11	21	454Ti-U1-MID14	2	30_70_B1dF51_B4EF3221	p16	C	TRUE
G7BP9S302EU7OP	CombinedRun	G7BP9S3	02	EU7OP	419	5	418	414	56	336	281	ID11-U2-p16	0	ID11-U1-p16	0	454Ti-U2-MID11	21	454Ti-U1-MID14	0	30_70_B1dF51_B4EF3221	p16	C	TRUE
G7BP9S302EZ0ZC	CombinedRun	G7BP9S3	02	EZ0ZC	413	5	413	409	62	337	276	ID11-U1-p16	0	ID11-U2-p16	0	454Ti-U1-MID14	21	454Ti-U2-MID11	0	30_70_B1dF51_B4EF3221	p16	F	TRUE
G7BP9S302DKNNE	CombinedRun	G7BP9S3	02	DKNNE	417	5	414	410	63	338	276	ID11-U1-p16	1	ID11-U2-p16	0	454Ti-U1-MID14	21	454Ti-U2-MID11	0	30_70_B1dF51_B4EF3221	p16	F	TRUE
G7BP9S302EOWAF	CombinedRun	G7BP9S3	02	EOWAF	412	5	412	408	62	336	275	ID11-U1-p16	0	ID11-U2-p16	0	454Ti-U1-MID14	21	454Ti-U2-MID11	1	30_70_B1dF51_B4EF3221	p16	F	TRUE
G7BP9S302D4G2M	CombinedRun	G7BP9S3	02	D4G2M	414	5	414	410	62	337	276	ID11-U1-p16	0	ID11-U2-p16	0	454Ti-U1-MID14	21	454Ti-U2-MID11	1	30_70_B1dF51_B4EF3221	p16	F	TRUE
G7BP9S302D1FW2	CombinedRun	G7BP9S3	02	D1FW2	413	5	413	409	62	337	276	ID11-U1-p16	0	ID11-U2-p16	0	454Ti-U1-MID14	21	454Ti-U2-MID11	0	30_70_B1dF51_B4EF3221	p16	F	TRUE
G7BP9S302C8G16	CombinedRun	G7BP9S3	02	C8G16	413	5	412	408	56	331	276	ID11-U2-p16	0	ID11-U1-p16	0	454Ti-U2-MID11	21	454Ti-U1-MID14	1	30_70_B1dF51_B4EF3221	p16	C	TRUE
G7BP9S302EVFX8	CombinedRun	G7BP9S3	02	EVFX8	414	5	413	409	56	331	276	ID11-U2-p16	0	ID11-U1-p16	0	454Ti-U2-MID11	21	454Ti-U1-MID14	0	30_70_B1dF51_B4EF3221	p16	C	TRUE
G7BP9S302DOUWT	CombinedRun	G7BP9S3	02	DOUWT	412	5	412	408	56	331	276	ID11-U2-p16	0	ID11-U1-p16	0	454Ti-U2-MID11	21	454Ti-U1-MID14	2	30_70_B1dF51_B4EF3221	p16	C	TRUE
G7BP9S302DVSJ1	CombinedRun	G7BP9S3	02	DVSJ1	415	5	413	409	62	337	276	ID11-U1-p16	0	ID11-U2-p16	0	454Ti-U1-MID14	21	454Ti-U2-MID11	0	30_70_B1dF51_B4EF3221	p16	F	TRUE
G7BP9S302D6WDV	CombinedRun	G7BP9S3	02	D6WDV	414	5	413	409	62	337	276	ID11-U1-p16	0	ID11-U2-p16	0	454Ti-U1-MID14	21	454Ti-U2-MID11	0	30_70_B1dF51_B4EF3221	p16	F	TRUE
G7BP9S302D7HWP	CombinedRun	G7BP9S3	02	D7HWP	412	5	412	408	56	331	276	ID11-U2-p16	0	ID11-U1-p16	0	454Ti-U2-MID11	21	454Ti-U1-MID14	1	30_70_B1dF51_B4EF3221	p16	C	TRUE
G7BP9S302DF3JJ	CombinedRun	G7BP9S3	02	DF3JJ	416	5	414	410	62	338	277	ID11-U1-p16	0	ID11-U2-p16	0	454Ti-U1-MID14	21	454Ti-U2-MID11	0	30_70_B1dF51_B4EF3221	p16	F	TRUE
G7BP9S302D93F3	CombinedRun	G7BP9S3	02	D93F3	416	5	414	410	62	337	276	ID11-U1-p16	0	ID11-U2-p16	0	454Ti-U1-MID14	21	454Ti-U2-MID11	1	30_70_B1dF51_B4EF3221	p16	F	TRUE
G7BP9S302DP972	CombinedRun	G7BP9S3	02	DP972	413	5	413	409	56	331	276	ID11-U2-p16	1	ID11-U1-p16	0	454Ti-U2-MID11	21	454Ti-U1-MID14	0	30_70_B1dF51_B4EF3221	p16	C	TRUE
G7BP9S302DKP4N	CombinedRun	G7BP9S3	02	DKP4N	417	5	416	412	62	340	279	ID11-U1-p16	0	ID11-U2-p16	1	454Ti-U1-MID14	21	454Ti-U2-MID11	2	30_70_B1dF51_B4EF3221	p16	F	TRUE
G7BP9S302EQN2X	CombinedRun	G7BP9S3	02	EQN2X	411	5	410	406	53	337	285	ID11-U1-p17	0	ID11-U2-p17	1	454Ti-U1-MID14	21	454Ti-U2-MID11	0	30_70_B1dF51_B4EF3221	p17	F	TRUE
G7BP9S302EWU3X	CombinedRun	G7BP9S3	02	EWU3X	412	5	410	406	52	337	286	ID11-U1-p17	1	ID11-U2-p17	0	454Ti-U1-MID14	21	454Ti-U2-MID11	0	30_70_B1dF51_B4EF3221	p17	F	TRUE
G7BP9S302DTYF7	CombinedRun	G7BP9S3	02	DTYF7	412	5	411	407	53	338	286	ID11-U1-p17	0	ID11-U2-p17	0	454Ti-U1-MID14	21	454Ti-U2-MID11	0	30_70_B1dF51_B4EF3221	p17	F	TRUE
G7BP9S302DBFCK	CombinedRun	G7BP9S3	02	DBFCK	410	5	409	405	52	336	285	ID11-U2-p17	0	ID11-U1-p17	0	454Ti-U2-MID11	22	454Ti-U1-MID14	0	30_70_B1dF51_B4EF3221	p17	C	TRUE
G7BP9S302D6U3O	CombinedRun	G7BP9S3	02	D6U3O	410	5	409	405	53	336	284	ID11-U2-p17	0	ID11-U1-p17	0	454Ti-U2-MID11	21	454Ti-U1-MID14	0	30_70_B1dF51_B4EF3221	p17	C	TRUE
G7BP9S302C54H5	CombinedRun	G7BP9S3	02	C54H5	411	5	410	406	53	337	285	ID11-U1-p17	0	ID11-U2-p17	1	454Ti-U1-MID14	21	454Ti-U2-MID11	0	30_70_B1dF51_B4EF3221	p17	F	TRUE
G7BP9S302DRH3Y	CombinedRun	G7BP9S3	02	DRH3Y	411	5	410	406	53	337	285	ID11-U1-p17	0	ID11-U2-p17	1	454Ti-U1-MID14	21	454Ti-U2-MID11	0	30_70_B1dF51_B4EF3221	p17	F	TRUE
G7BP9S302DN9ZB	CombinedRun	G7BP9S3	02	DN9ZB	412	5	410	406	53	337	285	ID11-U2-p17	0	ID11-U1-p17	0	454Ti-U2-MID11	21	454Ti-U1-MID14	0	30_70_B1dF51_B4EF3221	p17	C	TRUE
G7BP9S302EX4BN	CombinedRun	G7BP9S3	02	EX4BN	412	5	410	406	53	337	285	ID11-U2-p17	0	ID11-U1-p17	0	454Ti-U2-MID11	21	454Ti-U1-MID14	0	30_70_B1dF51_B4EF3221	p17	C	TRUE
G7BP9S302DO53C	CombinedRun	G7BP9S3	02	DO53C	411	5	410	406	53	337	285	ID11-U2-p17	0	ID11-U1-p17	0	454Ti-U2-MID11	21	454Ti-U1-MID14	0	30_70_B1dF51_B4EF3221	p17	C	TRUE
G7BP9S302C5NZC	CombinedRun	G7BP9S3	02	C5NZC	413	5	412	408	53	339	287	ID11-U2-p17	0	ID11-U1-p17	0	454Ti-U2-MID11	21	454Ti-U1-MID14	0	30_70_B1dF51_B4EF3221	p17	C	TRUE
G7BP9S302DHUMN	CombinedRun	G7BP9S3	02	DHUMN	411	5	410	406	53	337	285	ID11-U2-p17	0	ID11-U1-p17	0	454Ti-U2-MID11	21	454Ti-U1-MID14	0	30_70_B1dF51_B4EF3221	p17	C	TRUE
G7BP9S302C1RPW	CombinedRun	G7BP9S3	02	C1RPW	412	5	410	406	53	340	288	ID11-U2-p17	0	ID11-U1-p17	3	454Ti-U2-MID11	21	454Ti-U1-MID14	0	30_70_B1dF51_B4EF3221	p17	C	TRUE
G7BP9S302C1DNR	CombinedRun	G7BP9S3	02	C1DNR	409	5	409	405	52	336	285	ID11-U1-p17	1	ID11-U2-p17	0	454Ti-U1-MID14	22	454Ti-U2-MID11	0	30_70_B1dF51_B4EF3221	p17	F	TRUE
G7BP9S302D4LXJ	CombinedRun	G7BP9S3	02	D4LXJ	410	5	410	406	53	337	285	ID11-U2-p17	0	ID11-U1-p17	0	454Ti-U2-MID11	21	454Ti-U1-MID14	0	30_70_B1dF51_B4EF3221	p17	C	TRUE
G7BP9S302DPEAD	CombinedRun	G7BP9S3	02	DPEAD	411	5	410	406	53	337	285	ID11-U2-p17	0	ID11-U1-p17	0	454Ti-U2-MID11	21	454Ti-U1-MID14	0	30_70_B1dF51_B4EF3221	p17	C	TRUE
G7BP9S302D471R	CombinedRun	G7BP9S3	02	D471R	415	5	411	407	53	338	286	ID11-U1-p17	1	ID11-U2-p17	0	454Ti-U1-MID14	21	454Ti-U2-MID11	0	30_70_B1dF51_B4EF3221	p17	F	TRUE
G7BP9S302ELGNI	CombinedRun	G7BP9S3	02	ELGNI	411	5	410	406	53	337	285	ID11-U2-p17	0	ID11-U1-p17	0	454Ti-U2-MID11	21	454Ti-U1-MID14	0	30_70_B1dF51_B4EF3221	p17	C	TRUE
G7BP9S302C1UO1	CombinedRun	G7BP9S3	02	C1UO1	414	5	410	406	53	337	285	ID11-U2-p17	0	ID11-U1-p17	0	454Ti-U2-MID11	21	454Ti-U1-MID14	0	30_70_B1dF51_B4EF3221	p17	C	TRUE
G7BP9S302D0LBX	CombinedRun	G7BP9S3	02	D0LBX	416	5	411	407	53	338	286	ID11-U2-p17	0	ID11-U1-p17	0	454Ti-U2-MID11	21	454Ti-U1-MID14	0	30_70_B1dF51_B4EF3221	p17	C	TRUE
G7BP9S302D5KGX	CombinedRun	G7BP9S3	02	D5KGX	410	5	409	405	52	336	285	ID11-U2-p17	1	ID11-U1-p17	0	454Ti-U2-MID11	21	454Ti-U1-MID14	0	30_70_B1dF51_B4EF3221	p17	C	TRUE
G7BP9S302EAS1A	CombinedRun	G7BP9S3	02	EAS1A	410	5	409	405	52	336	285	ID11-U2-p17	1	ID11-U1-p17	0	454Ti-U2-MID11	21	454Ti-U1-MID14	0	30_70_B1dF51_B4EF3221	p17	C	TRUE
G7BP9S302DZMKH	CombinedRun	G7BP9S3	02	DZMKH	420	5	410	406	53	336	284	ID11-U1-p17	0	ID11-U2-p17	0	454Ti-U1-MID14	21	454Ti-U2-MID11	1	30_70_B1dF51_B4EF3221	p17	F	TRUE
G7BP9S302ES13K	CombinedRun	G7BP9S3	02	ES13K	419	5	412	408	53	337	285	ID11-U2-p17	0	ID11-U1-p17	1	454Ti-U2-MID11	21	454Ti-U1-MID14	2	30_70_B1dF51_B4EF3221	p17	C	TRUE
G7BP9S302ELE1R	CombinedRun	G7BP9S3	02	ELE1R	415	5	412	408	53	337	285	ID11-U2-p17	0	ID11-U1-p17	0	454Ti-U2-MID11	21	454Ti-U1-MID14	2	30_70_B1dF51_B4EF3221	p17	C	TRUE
G7BP9S302C1FXA	CombinedRun	G7BP9S3	02	C1FXA	411	5	410	406	53	337	285	ID11-U1-p17	0	ID11-U2-p17	1	454Ti-U1-MID14	21	454Ti-U2-MID11	0	30_70_B1dF51_B4EF3221	p17	F	TRUE
G7BP9S302EQV8R	CombinedRun	G7BP9S3	02	EQV8R	428	5	427	423	57	352	296	ID11-U1-p18	0	ID11-U2-p18	0	454Ti-U1-MID14	21	454Ti-U2-MID11	0	30_70_B1dF51_B4EF3221	p18	F	TRUE
G7BP9S302D0N5K	CombinedRun	G7BP9S3	02	D0N5K	429	5	428	424	55	351	297	ID11-U2-p18	0	ID11-U1-p18	0	454Ti-U2-MID11	21	454Ti-U1-MID14	0	30_70_B1dF51_B4EF3221	p18	C	TRUE
G7BP9S302DXA9H	CombinedRun	G7BP9S3	02	DXA9H	429	5	428	424	55	351	297	ID11-U2-p18	0	ID11-U1-p18	0	454Ti-U2-MID11	21	454Ti-U1-MID14	0	30_70_B1dF51_B4EF3221	p18	C	TRUE
G7BP9S302EG75K	CombinedRun	G7BP9S3	02	EG75K	429	5	428	424	55	351	297	ID11-U2-p18	0	ID11-U1-p18	0	454Ti-U2-MID11	21	454Ti-U1-MID14	0	30_70_B1dF51_B4EF3221	p18	C	TRUE
G7BP9S302DIKBB	CombinedRun	G7BP9S3	02	DIKBB	429	5	428	424	55	351	297	ID11-U2-p18	0	ID11-U1-p18	0	454Ti-U2-MID11	21	454Ti-U1-MID14	0	30_70_B1dF51_B4EF3221	p18	C	TRUE
G7BP9S302DF91L	CombinedRun	G7BP9S3	02	DF91L	429	5	428	424	57	353	297	ID11-U1-p18	2	ID11-U2-p18	0	454Ti-U1-MID14	22	454Ti-U2-MID11	0	30_70_B1dF51_B4EF3221	p18	F	TRUE
G7BP9S302DZD92	CombinedRun	G7BP9S3	02	DZD92	428	5	427	423	54	350	297	ID11-U2-p18	1	ID11-U1-p18	0	454Ti-U2-MID11	21	454Ti-U1-MID14	0	30_70_B1dF51_B4EF3221	p18	C	TRUE
G7BP9S302D7TS9	CombinedRun	G7BP9S3	02	D7TS9	430	5	429	425	55	352	298	ID11-U2-p18	0	ID11-U1-p18	0	454Ti-U2-MID11	21	454Ti-U1-MID14	0	30_70_B1dF51_B4EF3221	p18	C	TRUE
G7BP9S302ETQSR	CombinedRun	G7BP9S3	02	ETQSR	428	5	427	423	57	352	296	ID11-U1-p18	0	ID11-U2-p18	0	454Ti-U1-MID14	21	454Ti-U2-MID11	0	30_70_B1dF51_B4EF3221	p18	F	TRUE
G7BP9S302C53R4	CombinedRun	G7BP9S3	02	C53R4	428	5	427	423	57	352	296	ID11-U1-p18	0	ID11-U2-p18	0	454Ti-U1-MID14	21	454Ti-U2-MID11	0	30_70_B1dF51_B4EF3221	p18	F	TRUE
G7BP9S302D82BI	CombinedRun	G7BP9S3	02	D82BI	428	5	427	423	57	352	296	ID11-U1-p18	0	ID11-U2-p18	0	454Ti-U1-MID14	21	454Ti-U2-MID11	0	30_70_B1dF51_B4EF3221	p18	F	TRUE
G7BP9S302DQ2JA	CombinedRun	G7BP9S3	02	DQ2JA	429	5	428	424	57	353	297	ID11-U1-p18	0	ID11-U2-p18	0	454Ti-U1-MID14	21	454Ti-U2-MID11	0	30_70_B1dF51_B4EF3221	p18	F	TRUE
G7BP9S302DYMJI	CombinedRun	G7BP9S3	02	DYMJI	428	5	427	423	57	352	296	ID11-U1-p18	0	ID11-U2-p18	0	454Ti-U1-MID14	21	454Ti-U2-MID11	0	30_70_B1dF51_B4EF3221	p18	F	TRUE
G7BP9S302EPDG7	CombinedRun	G7BP9S3	02	EPDG7	429	5	428	424	57	353	297	ID11-U1-p18	0	ID11-U2-p18	0	454Ti-U1-MID14	21	454Ti-U2-MID11	0	30_70_B1dF51_B4EF3221	p18	F	TRUE
G7BP9S302ET2O5	CombinedRun	G7BP9S3	02	ET2O5	429	5	428	424	57	353	297	ID11-U1-p18	0	ID11-U2-p18	0	454Ti-U1-MID14	21	454Ti-U2-MID11	0	30_70_B1dF51_B4EF3221	p18	F	TRUE
G7BP9S302ECGOE	CombinedRun	G7BP9S3	02	ECGOE	428	5	428	424	55	352	298	ID11-U2-p18	0	ID11-U1-p18	0	454Ti-U2-MID11	21	454Ti-U1-MID14	1	30_70_B1dF51_B4EF3221	p18	C	TRUE
G7BP9S302EM1KI	CombinedRun	G7BP9S3	02	EM1KI	430	5	428	424	57	353	297	ID11-U1-p18	0	ID11-U2-p18	0	454Ti-U1-MID14	21	454Ti-U2-MID11	0	30_70_B1dF51_B4EF3221	p18	F	TRUE
G7BP9S302D2O1L	CombinedRun	G7BP9S3	02	D2O1L	429	5	428	424	55	351	297	ID11-U2-p18	0	ID11-U1-p18	0	454Ti-U2-MID11	21	454Ti-U1-MID14	0	30_70_B1dF51_B4EF3221	p18	C	TRUE
G7BP9S302D5X27	CombinedRun	G7BP9S3	02	D5X27	428	5	428	424	55	351	297	ID11-U2-p18	0	ID11-U1-p18	0	454Ti-U2-MID11	21	454Ti-U1-MID14	0	30_70_B1dF51_B4EF3221	p18	C	TRUE
G7BP9S302EYTMP	CombinedRun	G7BP9S3	02	EYTMP	428	5	427	423	57	352	296	ID11-U1-p18	0	ID11-U2-p18	0	454Ti-U1-MID14	21	454Ti-U2-MID11	0	30_70_B1dF51_B4EF3221	p18	F	TRUE
G7BP9S302EI4BF	CombinedRun	G7BP9S3	02	EI4BF	430	5	429	425	55	352	298	ID11-U2-p18	0	ID11-U1-p18	0	454Ti-U2-MID11	21	454Ti-U1-MID14	0	30_70_B1dF51_B4EF3221	p18	C	TRUE
G7BP9S302C33DI	CombinedRun	G7BP9S3	02	C33DI	429	5	429	425	55	352	298	ID11-U2-p18	0	ID11-U1-p18	0	454Ti-U2-MID11	21	454Ti-U1-MID14	0	30_70_B1dF51_B4EF3221	p18	C	TRUE
G7BP9S302DMT4A	CombinedRun	G7BP9S3	02	DMT4A	428	5	427	423	57	352	296	ID11-U1-p18	0	ID11-U2-p18	0	454Ti-U1-MID14	21	454Ti-U2-MID11	0	30_70_B1dF51_B4EF3221	p18	F	TRUE
G7BP9S302DKS5G	CombinedRun	G7BP9S3	02	DKS5G	429	5	428	424	57	353	297	ID11-U1-p18	0	ID11-U2-p18	0	454Ti-U1-MID14	21	454Ti-U2-MID11	0	30_70_B1dF51_B4EF3221	p18	F	TRUE
G7BP9S302EY9CP	CombinedRun	G7BP9S3	02	EY9CP	430	5	428	424	57	353	297	ID11-U1-p18	0	ID11-U2-p18	0	454Ti-U1-MID14	21	454Ti-U2-MID11	0	30_70_B1dF51_B4EF3221	p18	F	TRUE
G7BP9S302EFYCS	CombinedRun	G7BP9S3	02	EFYCS	429	5	429	425	55	352	298	ID11-U2-p18	0	ID11-U1-p18	0	454Ti-U2-MID11	21	454Ti-U1-MID14	0	30_70_B1dF51_B4EF3221	p18	C	TRUE
G7BP9S302EXJ17	CombinedRun	G7BP9S3	02	EXJ17	428	5	428	424	55	351	297	ID11-U2-p18	0	ID11-U1-p18	0	454Ti-U2-MID11	21	454Ti-U1-MID14	0	30_70_B1dF51_B4EF3221	p18	C	TRUE
G7BP9S302EBC9M	CombinedRun	G7BP9S3	02	EBC9M	429	5	428	424	57	353	297	ID11-U1-p18	0	ID11-U2-p18	0	454Ti-U1-MID14	21	454Ti-U2-MID11	0	30_70_B1dF51_B4EF3221	p18	F	TRUE
G7BP9S302DNS32	CombinedRun	G7BP9S3	02	DNS32	430	5	429	425	55	352	298	ID11-U2-p18	0	ID11-U1-p18	0	454Ti-U2-MID11	21	454Ti-U1-MID14	0	30_70_B1dF51_B4EF3221	p18	C	TRUE
G7BP9S302DK129	CombinedRun	G7BP9S3	02	DK129	430	5	428	424	55	351	297	ID11-U2-p18	0	ID11-U1-p18	0	454Ti-U2-MID11	21	454Ti-U1-MID14	0	30_70_B1dF51_B4EF3221	p18	C	TRUE
G7BP9S302ESSTU	CombinedRun	G7BP9S3	02	ESSTU	428	5	427	423	57	352	296	ID11-U1-p18	0	ID11-U2-p18	0	454Ti-U1-MID14	21	454Ti-U2-MID11	0	30_70_B1dF51_B4EF3221	p18	F	TRUE
G7BP9S302D09X2	CombinedRun	G7BP9S3	02	D09X2	432	5	431	427	55	354	300	ID11-U2-p18	0	ID11-U1-p18	0	454Ti-U2-MID11	21	454Ti-U1-MID14	0	30_70_B1dF51_B4EF3221	p18	C	TRUE
G7BP9S302DZ4HF	CombinedRun	G7BP9S3	02	DZ4HF	429	5	428	424	55	352	298	ID11-U2-p18	0	ID11-U1-p18	1	454Ti-U2-MID11	21	454Ti-U1-MID14	2	30_70_B1dF51_B4EF3221	p18	C	TRUE
G7BP9S302C6I2R	CombinedRun	G7BP9S3	02	C6I2R	427	5	426	422	57	352	296	ID11-U1-p18	0	ID11-U2-p18	2	454Ti-U1-MID14	21	454Ti-U2-MID11	3	30_70_B1dF51_B4EF3221	p18	F	TRUE
G7BP9S302D9EKS	CombinedRun	G7BP9S3	02	D9EKS	429	5	428	424	57	352	296	ID11-U1-p18	0	ID11-U2-p18	0	454Ti-U1-MID14	21	454Ti-U2-MID11	1	30_70_B1dF51_B4EF3221	p18	F	TRUE
G7BP9S302EC9LX	CombinedRun	G7BP9S3	02	EC9LX	435	5	433	429	55	361	307	ID11-U2-p18	0	ID11-U1-p18	4	454Ti-U2-MID11	21	454Ti-U1-MID14	3	30_70_B1dF51_B4EF3221	p18	C	TRUE
G7BP9S302EVTOS	CombinedRun	G7BP9S3	02	EVTOS	463	5	458	454	55	373	319	ID11-U1-p19	1	ID11-U2-p19	0	454Ti-U1-MID14	22	454Ti-U2-MID11	4	30_70_B1dF51_B4EF3221	p19	F	TRUE
G7BP9S302D8MYK	CombinedRun	G7BP9S3	02	D8MYK	456	5	455	451	61	379	319	ID11-U2-p19	0	ID11-U1-p19	0	454Ti-U2-MID11	21	454Ti-U1-MID14	0	30_70_B1dF51_B4EF3221	p19	C	TRUE
G7BP9S302ESY5D	CombinedRun	G7BP9S3	02	ESY5D	431	5	430	426	61	350	290	ID11-U2-p2	0	ID11-U1-p2	0	454Ti-U2-MID11	21	454Ti-U1-MID14	0	30_70_B1dF51_B4EF3221	p2	C	TRUE
G7BP9S302C3Y41	CombinedRun	G7BP9S3	02	C3Y41	431	5	430	426	60	349	290	ID11-U1-p2	0	ID11-U2-p2	0	454Ti-U1-MID14	21	454Ti-U2-MID11	0	30_70_B1dF51_B4EF3221	p2	F	TRUE
G7BP9S302EUD6D	CombinedRun	G7BP9S3	02	EUD6D	431	5	430	426	61	350	290	ID11-U2-p2	0	ID11-U1-p2	0	454Ti-U2-MID11	21	454Ti-U1-MID14	0	30_70_B1dF51_B4EF3221	p2	C	TRUE
G7BP9S302D2IQT	CombinedRun	G7BP9S3	02	D2IQT	431	5	430	426	60	349	290	ID11-U1-p2	0	ID11-U2-p2	0	454Ti-U1-MID14	21	454Ti-U2-MID11	0	30_70_B1dF51_B4EF3221	p2	F	TRUE
G7BP9S302EQ3EQ	CombinedRun	G7BP9S3	02	EQ3EQ	432	5	430	426	61	350	290	ID11-U2-p2	0	ID11-U1-p2	0	454Ti-U2-MID11	21	454Ti-U1-MID14	0	30_70_B1dF51_B4EF3221	p2	C	TRUE
G7BP9S302DN8V6	CombinedRun	G7BP9S3	02	DN8V6	430	5	429	425	60	348	289	ID11-U1-p2	0	ID11-U2-p2	0	454Ti-U1-MID14	21	454Ti-U2-MID11	0	30_70_B1dF51_B4EF3221	p2	F	TRUE
G7BP9S302DOBJ8	CombinedRun	G7BP9S3	02	DOBJ8	430	5	430	426	60	349	290	ID11-U1-p2	0	ID11-U2-p2	0	454Ti-U1-MID14	21	454Ti-U2-MID11	0	30_70_B1dF51_B4EF3221	p2	F	TRUE
G7BP9S302D6CKQ	CombinedRun	G7BP9S3	02	D6CKQ	431	5	430	426	61	350	290	ID11-U2-p2	1	ID11-U1-p2	0	454Ti-U2-MID11	21	454Ti-U1-MID14	0	30_70_B1dF51_B4EF3221	p2	C	TRUE
G7BP9S302D4GGM	CombinedRun	G7BP9S3	02	D4GGM	431	5	430	426	61	350	290	ID11-U2-p2	0	ID11-U1-p2	0	454Ti-U2-MID11	21	454Ti-U1-MID14	0	30_70_B1dF51_B4EF3221	p2	C	TRUE
G7BP9S302EDJGN	CombinedRun	G7BP9S3	02	EDJGN	430	5	429	425	60	348	289	ID11-U1-p2	0	ID11-U2-p2	0	454Ti-U1-MID14	21	454Ti-U2-MID11	0	30_70_B1dF51_B4EF3221	p2	F	TRUE
G7BP9S302C15TN	CombinedRun	G7BP9S3	02	C15TN	431	5	430	426	61	350	290	ID11-U2-p2	0	ID11-U1-p2	1	454Ti-U2-MID11	21	454Ti-U1-MID14	0	30_70_B1dF51_B4EF3221	p2	C	TRUE
G7BP9S302EHRZV	CombinedRun	G7BP9S3	02	EHRZV	431	5	430	426	60	349	290	ID11-U1-p2	0	ID11-U2-p2	0	454Ti-U1-MID14	21	454Ti-U2-MID11	0	30_70_B1dF51_B4EF3221	p2	F	TRUE
G7BP9S302EPFPP	CombinedRun	G7BP9S3	02	EPFPP	430	5	429	425	61	349	289	ID11-U2-p2	0	ID11-U1-p2	0	454Ti-U2-MID11	21	454Ti-U1-MID14	0	30_70_B1dF51_B4EF3221	p2	C	TRUE
G7BP9S302DML0H	CombinedRun	G7BP9S3	02	DML0H	430	5	430	426	60	349	290	ID11-U1-p2	0	ID11-U2-p2	0	454Ti-U1-MID14	21	454Ti-U2-MID11	0	30_70_B1dF51_B4EF3221	p2	F	TRUE
G7BP9S302EBQX7	CombinedRun	G7BP9S3	02	EBQX7	431	5	430	426	61	350	290	ID11-U2-p2	0	ID11-U1-p2	0	454Ti-U2-MID11	21	454Ti-U1-MID14	0	30_70_B1dF51_B4EF3221	p2	C	TRUE
G7BP9S302ECCOG	CombinedRun	G7BP9S3	02	ECCOG	430	5	429	425	60	348	289	ID11-U1-p2	0	ID11-U2-p2	0	454Ti-U1-MID14	21	454Ti-U2-MID11	0	30_70_B1dF51_B4EF3221	p2	F	TRUE
G7BP9S302DY3J8	CombinedRun	G7BP9S3	02	DY3J8	431	5	430	426	61	350	290	ID11-U2-p2	1	ID11-U1-p2	0	454Ti-U2-MID11	21	454Ti-U1-MID14	0	30_70_B1dF51_B4EF3221	p2	C	TRUE
G7BP9S302DBVVY	CombinedRun	G7BP9S3	02	DBVVY	431	5	431	427	61	351	291	ID11-U2-p2	0	ID11-U1-p2	0	454Ti-U2-MID11	21	454Ti-U1-MID14	0	30_70_B1dF51_B4EF3221	p2	C	TRUE
G7BP9S302EJ89M	CombinedRun	G7BP9S3	02	EJ89M	432	5	430	426	61	350	290	ID11-U2-p2	0	ID11-U1-p2	0	454Ti-U2-MID11	21	454Ti-U1-MID14	0	30_70_B1dF51_B4EF3221	p2	C	TRUE
G7BP9S302DSJGY	CombinedRun	G7BP9S3	02	DSJGY	431	5	430	426	61	350	290	ID11-U2-p2	1	ID11-U1-p2	0	454Ti-U2-MID11	21	454Ti-U1-MID14	0	30_70_B1dF51_B4EF3221	p2	C	TRUE
G7BP9S302DF05J	CombinedRun	G7BP9S3	02	DF05J	430	5	429	425	61	350	290	ID11-U2-p2	0	ID11-U1-p2	0	454Ti-U2-MID11	21	454Ti-U1-MID14	1	30_70_B1dF51_B4EF3221	p2	C	TRUE
G7BP9S302EEF2N	CombinedRun	G7BP9S3	02	EEF2N	432	5	431	427	61	351	291	ID11-U2-p2	0	ID11-U1-p2	0	454Ti-U2-MID11	21	454Ti-U1-MID14	0	30_70_B1dF51_B4EF3221	p2	C	TRUE
G7BP9S302D5WLW	CombinedRun	G7BP9S3	02	D5WLW	431	5	430	426	60	349	290	ID11-U1-p2	0	ID11-U2-p2	0	454Ti-U1-MID14	21	454Ti-U2-MID11	1	30_70_B1dF51_B4EF3221	p2	F	TRUE
G7BP9S302DW98C	CombinedRun	G7BP9S3	02	DW98C	431	5	430	426	61	350	290	ID11-U2-p2	0	ID11-U1-p2	0	454Ti-U2-MID11	21	454Ti-U1-MID14	0	30_70_B1dF51_B4EF3221	p2	C	TRUE
G7BP9S302EEJCC	CombinedRun	G7BP9S3	02	EEJCC	430	5	429	425	60	348	289	ID11-U1-p2	0	ID11-U2-p2	0	454Ti-U1-MID14	21	454Ti-U2-MID11	0	30_70_B1dF51_B4EF3221	p2	F	TRUE
G7BP9S302C7XW9	CombinedRun	G7BP9S3	02	C7XW9	432	5	431	427	61	351	291	ID11-U2-p2	1	ID11-U1-p2	0	454Ti-U2-MID11	21	454Ti-U1-MID14	0	30_70_B1dF51_B4EF3221	p2	C	TRUE
G7BP9S302C3YYX	CombinedRun	G7BP9S3	02	C3YYX	431	5	430	426	61	350	290	ID11-U2-p2	0	ID11-U1-p2	0	454Ti-U2-MID11	21	454Ti-U1-MID14	0	30_70_B1dF51_B4EF3221	p2	C	TRUE
G7BP9S302DVS88	CombinedRun	G7BP9S3	02	DVS88	433	5	432	428	60	350	291	ID11-U1-p2	0	ID11-U2-p2	1	454Ti-U1-MID14	21	454Ti-U2-MID11	1	30_70_B1dF51_B4EF3221	p2	F	TRUE
G7BP9S302EEPRE	CombinedRun	G7BP9S3	02	EEPRE	433	5	431	427	60	349	290	ID11-U1-p2	0	ID11-U2-p2	1	454Ti-U1-MID14	21	454Ti-U2-MID11	1	30_70_B1dF51_B4EF3221	p2	F	TRUE
G7BP9S302D0TO2	CombinedRun	G7BP9S3	02	D0TO2	431	5	430	426	60	349	290	ID11-U1-p2	0	ID11-U2-p2	0	454Ti-U1-MID14	21	454Ti-U2-MID11	0	30_70_B1dF51_B4EF3221	p2	F	TRUE
G7BP9S302DB6G9	CombinedRun	G7BP9S3	02	DB6G9	432	5	431	427	61	350	290	ID11-U2-p2	0	ID11-U1-p2	0	454Ti-U2-MID11	21	454Ti-U1-MID14	0	30_70_B1dF51_B4EF3221	p2	C	TRUE
G7BP9S302EQ3J3	CombinedRun	G7BP9S3	02	EQ3J3	436	5	436	432	60	352	293	ID11-U1-p2	0	ID11-U2-p2	0	454Ti-U1-MID14	21	454Ti-U2-MID11	3	30_70_B1dF51_B4EF3221	p2	F	TRUE
G7BP9S302C9JSI	CombinedRun	G7BP9S3	02	C9JSI	431	5	429	425	61	350	290	ID11-U2-p2	1	ID11-U1-p2	2	454Ti-U2-MID11	21	454Ti-U1-MID14	2	30_70_B1dF51_B4EF3221	p2	C	TRUE
G7BP9S302D1VPH	CombinedRun	G7BP9S3	02	D1VPH	429	5	429	425	60	348	289	ID11-U1-p2	0	ID11-U2-p2	1	454Ti-U1-MID14	21	454Ti-U2-MID11	0	30_70_B1dF51_B4EF3221	p2	F	TRUE
G7BP9S302DHWXE	CombinedRun	G7BP9S3	02	DHWXE	430	5	430	426	61	350	290	ID11-U2-p2	0	ID11-U1-p2	0	454Ti-U2-MID11	21	454Ti-U1-MID14	0	30_70_B1dF51_B4EF3221	p2	C	TRUE
G7BP9S302EIBRB	CombinedRun	G7BP9S3	02	EIBRB	430	5	430	426	61	350	290	ID11-U2-p2	0	ID11-U1-p2	0	454Ti-U2-MID11	21	454Ti-U1-MID14	0	30_70_B1dF51_B4EF3221	p2	C	TRUE
G7BP9S302DVWON	CombinedRun	G7BP9S3	02	DVWON	431	5	430	426	61	350	290	ID11-U2-p2	1	ID11-U1-p2	0	454Ti-U2-MID11	21	454Ti-U1-MID14	0	30_70_B1dF51_B4EF3221	p2	C	TRUE
G7BP9S302DXA69	CombinedRun	G7BP9S3	02	DXA69	434	5	430	426	60	351	292	ID11-U1-p2	0	ID11-U2-p2	2	454Ti-U1-MID14	21	454Ti-U2-MID11	2	30_70_B1dF51_B4EF3221	p2	F	TRUE
G7BP9S302C40J1	CombinedRun	G7BP9S3	02	C40J1	431	5	430	426	61	350	290	ID11-U2-p2	0	ID11-U1-p2	0	454Ti-U2-MID11	21	454Ti-U1-MID14	0	30_70_B1dF51_B4EF3221	p2	C	TRUE
G7BP9S302C0GSK	CombinedRun	G7BP9S3	02	C0GSK	437	5	430	426	60	349	290	ID11-U1-p2	0	ID11-U2-p2	0	454Ti-U1-MID14	21	454Ti-U2-MID11	0	30_70_B1dF51_B4EF3221	p2	F	TRUE
G7BP9S302ES3KB	CombinedRun	G7BP9S3	02	ES3KB	433	5	431	427	60	350	291	ID11-U1-p2	0	ID11-U2-p2	0	454Ti-U1-MID14	21	454Ti-U2-MID11	0	30_70_B1dF51_B4EF3221	p2	F	TRUE
G7BP9S302EC4JF	CombinedRun	G7BP9S3	02	EC4JF	430	5	430	426	61	350	290	ID11-U2-p2	0	ID11-U1-p2	0	454Ti-U2-MID11	21	454Ti-U1-MID14	0	30_70_B1dF51_B4EF3221	p2	C	TRUE
G7BP9S302DSAXO	CombinedRun	G7BP9S3	02	DSAXO	431	5	430	426	60	349	290	ID11-U1-p2	0	ID11-U2-p2	0	454Ti-U1-MID14	21	454Ti-U2-MID11	0	30_70_B1dF51_B4EF3221	p2	F	TRUE
G7BP9S302DCY09	CombinedRun	G7BP9S3	02	DCY09	444	5	429	425	61	350	290	ID11-U2-p2	0	ID11-U1-p2	2	454Ti-U2-MID11	21	454Ti-U1-MID14	1	30_70_B1dF51_B4EF3221	p2	C	TRUE
G7BP9S302EZO88	CombinedRun	G7BP9S3	02	EZO88	433	5	432	428	61	351	291	ID11-U2-p2	0	ID11-U1-p2	0	454Ti-U2-MID11	21	454Ti-U1-MID14	0	30_70_B1dF51_B4EF3221	p2	C	TRUE
G7BP9S302EQ2CO	CombinedRun	G7BP9S3	02	EQ2CO	435	5	431	427	60	350	291	ID11-U1-p2	0	ID11-U2-p2	0	454Ti-U1-MID14	21	454Ti-U2-MID11	0	30_70_B1dF51_B4EF3221	p2	F	TRUE
G7BP9S302D18MO	CombinedRun	G7BP9S3	02	D18MO	458	5	457	453	62	372	311	ID11-U2-p20	0	ID11-U1-p20	0	454Ti-U2-MID11	21	454Ti-U1-MID14	0	30_70_B1dF51_B4EF3221	p20	C	TRUE
G7BP9S302C9YZJ	CombinedRun	G7BP9S3	02	C9YZJ	460	5	458	454	62	373	312	ID11-U2-p20	0	ID11-U1-p20	1	454Ti-U2-MID11	21	454Ti-U1-MID14	1	30_70_B1dF51_B4EF3221	p20	C	TRUE
G7BP9S302EH3ZN	CombinedRun	G7BP9S3	02	EH3ZN	458	5	457	453	62	373	312	ID11-U2-p20	0	ID11-U1-p20	0	454Ti-U2-MID11	21	454Ti-U1-MID14	1	30_70_B1dF51_B4EF3221	p20	C	TRUE
G7BP9S302D0T6J	CombinedRun	G7BP9S3	02	D0T6J	459	5	458	454	65	376	312	ID11-U1-p20	0	ID11-U2-p20	0	454Ti-U1-MID14	21	454Ti-U2-MID11	0	30_70_B1dF51_B4EF3221	p20	F	TRUE
G7BP9S302DFABW	CombinedRun	G7BP9S3	02	DFABW	459	5	458	454	65	375	311	ID11-U1-p20	0	ID11-U2-p20	1	454Ti-U1-MID14	21	454Ti-U2-MID11	0	30_70_B1dF51_B4EF3221	p20	F	TRUE
G7BP9S302ELKQK	CombinedRun	G7BP9S3	02	ELKQK	458	5	458	454	65	376	312	ID11-U1-p20	0	ID11-U2-p20	0	454Ti-U1-MID14	21	454Ti-U2-MID11	0	30_70_B1dF51_B4EF3221	p20	F	TRUE
G7BP9S302ESMTE	CombinedRun	G7BP9S3	02	ESMTE	459	5	458	454	62	373	312	ID11-U2-p20	0	ID11-U1-p20	0	454Ti-U2-MID11	21	454Ti-U1-MID14	0	30_70_B1dF51_B4EF3221	p20	C	TRUE
G7BP9S302DSDLV	CombinedRun	G7BP9S3	02	DSDLV	459	5	459	455	65	376	312	ID11-U1-p20	0	ID11-U2-p20	0	454Ti-U1-MID14	21	454Ti-U2-MID11	1	30_70_B1dF51_B4EF3221	p20	F	TRUE
G7BP9S302ED3JA	CombinedRun	G7BP9S3	02	ED3JA	459	5	458	454	65	376	312	ID11-U1-p20	1	ID11-U2-p20	0	454Ti-U1-MID14	21	454Ti-U2-MID11	0	30_70_B1dF51_B4EF3221	p20	F	TRUE
G7BP9S302EFV04	CombinedRun	G7BP9S3	02	EFV04	458	5	457	453	62	372	311	ID11-U2-p20	0	ID11-U1-p20	0	454Ti-U2-MID11	21	454Ti-U1-MID14	0	30_70_B1dF51_B4EF3221	p20	C	TRUE
G7BP9S302D85ZE	CombinedRun	G7BP9S3	02	D85ZE	458	5	457	453	62	373	312	ID11-U2-p20	0	ID11-U1-p20	0	454Ti-U2-MID11	21	454Ti-U1-MID14	1	30_70_B1dF51_B4EF3221	p20	C	TRUE
G7BP9S302C0P15	CombinedRun	G7BP9S3	02	C0P15	460	5	458	454	65	376	312	ID11-U1-p20	0	ID11-U2-p20	0	454Ti-U1-MID14	21	454Ti-U2-MID11	0	30_70_B1dF51_B4EF3221	p20	F	TRUE
G7BP9S302EDCDM	CombinedRun	G7BP9S3	02	EDCDM	459	5	458	454	65	376	312	ID11-U1-p20	0	ID11-U2-p20	0	454Ti-U1-MID14	21	454Ti-U2-MID11	0	30_70_B1dF51_B4EF3221	p20	F	TRUE
G7BP9S302EIZY7	CombinedRun	G7BP9S3	02	EIZY7	458	5	457	453	62	373	312	ID11-U2-p20	0	ID11-U1-p20	0	454Ti-U2-MID11	21	454Ti-U1-MID14	1	30_70_B1dF51_B4EF3221	p20	C	TRUE
G7BP9S302DU7W3	CombinedRun	G7BP9S3	02	DU7W3	458	5	458	454	62	373	312	ID11-U2-p20	0	ID11-U1-p20	0	454Ti-U2-MID11	21	454Ti-U1-MID14	0	30_70_B1dF51_B4EF3221	p20	C	TRUE
G7BP9S302EDVYU	CombinedRun	G7BP9S3	02	EDVYU	459	5	458	454	65	376	312	ID11-U1-p20	0	ID11-U2-p20	0	454Ti-U1-MID14	21	454Ti-U2-MID11	1	30_70_B1dF51_B4EF3221	p20	F	TRUE
G7BP9S302EDRM8	CombinedRun	G7BP9S3	02	EDRM8	459	5	458	454	62	373	312	ID11-U2-p20	0	ID11-U1-p20	0	454Ti-U2-MID11	21	454Ti-U1-MID14	0	30_70_B1dF51_B4EF3221	p20	C	TRUE
G7BP9S302DQSF1	CombinedRun	G7BP9S3	02	DQSF1	460	5	460	456	65	377	313	ID11-U1-p20	0	ID11-U2-p20	0	454Ti-U1-MID14	21	454Ti-U2-MID11	1	30_70_B1dF51_B4EF3221	p20	F	TRUE
G7BP9S302DD0H8	CombinedRun	G7BP9S3	02	DD0H8	460	5	458	454	65	376	312	ID11-U1-p20	0	ID11-U2-p20	0	454Ti-U1-MID14	21	454Ti-U2-MID11	0	30_70_B1dF51_B4EF3221	p20	F	TRUE
G7BP9S302DERHG	CombinedRun	G7BP9S3	02	DERHG	456	5	456	452	62	372	311	ID11-U2-p20	0	ID11-U1-p20	0	454Ti-U2-MID11	21	454Ti-U1-MID14	1	30_70_B1dF51_B4EF3221	p20	C	TRUE
G7BP9S302DXKCJ	CombinedRun	G7BP9S3	02	DXKCJ	459	5	458	454	62	373	312	ID11-U2-p20	0	ID11-U1-p20	0	454Ti-U2-MID11	21	454Ti-U1-MID14	0	30_70_B1dF51_B4EF3221	p20	C	TRUE
G7BP9S302EKH74	CombinedRun	G7BP9S3	02	EKH74	461	5	459	455	66	377	312	ID11-U1-p20	1	ID11-U2-p20	0	454Ti-U1-MID14	21	454Ti-U2-MID11	0	30_70_B1dF51_B4EF3221	p20	F	TRUE
G7BP9S302DBPJJ	CombinedRun	G7BP9S3	02	DBPJJ	458	5	457	453	62	373	312	ID11-U2-p20	0	ID11-U1-p20	0	454Ti-U2-MID11	21	454Ti-U1-MID14	1	30_70_B1dF51_B4EF3221	p20	C	TRUE
G7BP9S302ENFX7	CombinedRun	G7BP9S3	02	ENFX7	459	5	458	454	65	376	312	ID11-U1-p20	1	ID11-U2-p20	0	454Ti-U1-MID14	21	454Ti-U2-MID11	0	30_70_B1dF51_B4EF3221	p20	F	TRUE
G7BP9S302D2VOU	CombinedRun	G7BP9S3	02	D2VOU	458	5	457	453	62	373	312	ID11-U2-p20	0	ID11-U1-p20	0	454Ti-U2-MID11	21	454Ti-U1-MID14	1	30_70_B1dF51_B4EF3221	p20	C	TRUE
G7BP9S302D93SV	CombinedRun	G7BP9S3	02	D93SV	460	5	458	454	62	373	312	ID11-U2-p20	0	ID11-U1-p20	0	454Ti-U2-MID11	21	454Ti-U1-MID14	0	30_70_B1dF51_B4EF3221	p20	C	TRUE
G7BP9S302DXE2W	CombinedRun	G7BP9S3	02	DXE2W	462	5	459	455	66	377	312	ID11-U1-p20	1	ID11-U2-p20	0	454Ti-U1-MID14	21	454Ti-U2-MID11	0	30_70_B1dF51_B4EF3221	p20	F	TRUE
G7BP9S302ENZJD	CombinedRun	G7BP9S3	02	ENZJD	458	5	458	454	62	373	312	ID11-U2-p20	1	ID11-U1-p20	0	454Ti-U2-MID11	21	454Ti-U1-MID14	0	30_70_B1dF51_B4EF3221	p20	C	TRUE
G7BP9S302D7L9M	CombinedRun	G7BP9S3	02	D7L9M	459	5	458	454	65	375	311	ID11-U1-p20	0	ID11-U2-p20	0	454Ti-U1-MID14	21	454Ti-U2-MID11	1	30_70_B1dF51_B4EF3221	p20	F	TRUE
G7BP9S302D74FH	CombinedRun	G7BP9S3	02	D74FH	461	5	460	456	65	378	314	ID11-U1-p20	0	ID11-U2-p20	1	454Ti-U1-MID14	21	454Ti-U2-MID11	0	30_70_B1dF51_B4EF3221	p20	F	TRUE
G7BP9S302DYJJL	CombinedRun	G7BP9S3	02	DYJJL	462	5	459	455	65	377	313	ID11-U1-p20	0	ID11-U2-p20	0	454Ti-U1-MID14	21	454Ti-U2-MID11	0	30_70_B1dF51_B4EF3221	p20	F	TRUE
G7BP9S302DQYGC	CombinedRun	G7BP9S3	02	DQYGC	459	5	458	454	62	373	312	ID11-U2-p20	0	ID11-U1-p20	0	454Ti-U2-MID11	21	454Ti-U1-MID14	0	30_70_B1dF51_B4EF3221	p20	C	TRUE
G7BP9S302DDSVV	CombinedRun	G7BP9S3	02	DDSVV	468	5	452	448	65	376	312	ID11-U1-p20	0	ID11-U2-p20	0	454Ti-U1-MID14	21	454Ti-U2-MID11	2	30_70_B1dF51_B4EF3221	p20	F	TRUE
G7BP9S302D0P7Y	CombinedRun	G7BP9S3	02	D0P7Y	458	5	458	454	65	376	312	ID11-U1-p20	0	ID11-U2-p20	0	454Ti-U1-MID14	21	454Ti-U2-MID11	0	30_70_B1dF51_B4EF3221	p20	F	TRUE
G7BP9S302D4PE6	CombinedRun	G7BP9S3	02	D4PE6	464	5	464	460	62	379	318	ID11-U2-p20	1	ID11-U1-p20	1	454Ti-U2-MID11	21	454Ti-U1-MID14	1	30_70_B1dF51_B4EF3221	p20	C	TRUE
G7BP9S302DXZZ0	CombinedRun	G7BP9S3	02	DXZZ0	458	5	457	453	65	376	312	ID11-U1-p20	0	ID11-U2-p20	0	454Ti-U1-MID14	21	454Ti-U2-MID11	1	30_70_B1dF51_B4EF3221	p20	F	TRUE
G7BP9S302C51NW	CombinedRun	G7BP9S3	02	C51NW	461	5	461	457	62	375	314	ID11-U2-p20	0	ID11-U1-p20	2	454Ti-U2-MID11	21	454Ti-U1-MID14	1	30_70_B1dF51_B4EF3221	p20	C	TRUE
G7BP9S302DXF9O	CombinedRun	G7BP9S3	02	DXF9O	460	5	460	456	65	376	312	ID11-U1-p20	0	ID11-U2-p20	0	454Ti-U1-MID14	21	454Ti-U2-MID11	3	30_70_B1dF51_B4EF3221	p20	F	TRUE
G7BP9S302DAJ69	CombinedRun	G7BP9S3	02	DAJ69	421	5	420	416	61	343	283	ID11-U1-p21	0	ID11-U2-p21	1	454Ti-U1-MID14	21	454Ti-U2-MID11	4	30_70_B1dF51_B4EF3221	p21	F	TRUE
G7BP9S302D1DD9	CombinedRun	G7BP9S3	02	D1DD9	422	5	421	417	61	343	283	ID11-U1-p21	0	ID11-U2-p21	0	454Ti-U1-MID14	21	454Ti-U2-MID11	0	30_70_B1dF51_B4EF3221	p21	F	TRUE
G7BP9S302DY8YE	CombinedRun	G7BP9S3	02	DY8YE	422	5	421	417	58	340	283	ID11-U2-p21	0	ID11-U1-p21	0	454Ti-U2-MID11	21	454Ti-U1-MID14	0	30_70_B1dF51_B4EF3221	p21	C	TRUE
G7BP9S302D520D	CombinedRun	G7BP9S3	02	D520D	422	5	421	417	58	340	283	ID11-U2-p21	0	ID11-U1-p21	0	454Ti-U2-MID11	21	454Ti-U1-MID14	0	30_70_B1dF51_B4EF3221	p21	C	TRUE
G7BP9S302EPPY5	CombinedRun	G7BP9S3	02	EPPY5	422	5	421	417	58	340	283	ID11-U2-p21	0	ID11-U1-p21	0	454Ti-U2-MID11	21	454Ti-U1-MID14	0	30_70_B1dF51_B4EF3221	p21	C	TRUE
G7BP9S302D75BN	CombinedRun	G7BP9S3	02	D75BN	421	5	420	416	58	340	283	ID11-U2-p21	0	ID11-U1-p21	0	454Ti-U2-MID11	21	454Ti-U1-MID14	1	30_70_B1dF51_B4EF3221	p21	C	TRUE
G7BP9S302DT9AJ	CombinedRun	G7BP9S3	02	DT9AJ	423	5	421	417	61	343	283	ID11-U1-p21	0	ID11-U2-p21	1	454Ti-U1-MID14	21	454Ti-U2-MID11	1	30_70_B1dF51_B4EF3221	p21	F	TRUE
G7BP9S302D5HFH	CombinedRun	G7BP9S3	02	D5HFH	422	5	421	417	58	340	283	ID11-U2-p21	0	ID11-U1-p21	0	454Ti-U2-MID11	21	454Ti-U1-MID14	0	30_70_B1dF51_B4EF3221	p21	C	TRUE
G7BP9S302EUGMB	CombinedRun	G7BP9S3	02	EUGMB	422	5	421	417	58	340	283	ID11-U2-p21	0	ID11-U1-p21	0	454Ti-U2-MID11	21	454Ti-U1-MID14	0	30_70_B1dF51_B4EF3221	p21	C	TRUE
G7BP9S302C1QBT	CombinedRun	G7BP9S3	02	C1QBT	422	5	421	417	58	340	283	ID11-U2-p21	0	ID11-U1-p21	0	454Ti-U2-MID11	21	454Ti-U1-MID14	0	30_70_B1dF51_B4EF3221	p21	C	TRUE
G7BP9S302DAAI9	CombinedRun	G7BP9S3	02	DAAI9	422	5	421	417	58	340	283	ID11-U2-p21	0	ID11-U1-p21	0	454Ti-U2-MID11	21	454Ti-U1-MID14	0	30_70_B1dF51_B4EF3221	p21	C	TRUE
G7BP9S302EBAB3	CombinedRun	G7BP9S3	02	EBAB3	422	5	421	417	61	343	283	ID11-U1-p21	0	ID11-U2-p21	0	454Ti-U1-MID14	21	454Ti-U2-MID11	0	30_70_B1dF51_B4EF3221	p21	F	TRUE
G7BP9S302DLY1T	CombinedRun	G7BP9S3	02	DLY1T	422	5	421	417	61	343	283	ID11-U1-p21	1	ID11-U2-p21	0	454Ti-U1-MID14	21	454Ti-U2-MID11	0	30_70_B1dF51_B4EF3221	p21	F	TRUE
G7BP9S302D03KJ	CombinedRun	G7BP9S3	02	D03KJ	423	5	421	417	61	343	283	ID11-U1-p21	0	ID11-U2-p21	0	454Ti-U1-MID14	21	454Ti-U2-MID11	0	30_70_B1dF51_B4EF3221	p21	F	TRUE
G7BP9S302ECEGF	CombinedRun	G7BP9S3	02	ECEGF	422	5	421	417	61	343	283	ID11-U1-p21	0	ID11-U2-p21	0	454Ti-U1-MID14	21	454Ti-U2-MID11	0	30_70_B1dF51_B4EF3221	p21	F	TRUE
G7BP9S302C48B1	CombinedRun	G7BP9S3	02	C48B1	422	5	421	417	58	340	283	ID11-U2-p21	0	ID11-U1-p21	0	454Ti-U2-MID11	21	454Ti-U1-MID14	0	30_70_B1dF51_B4EF3221	p21	C	TRUE
G7BP9S302C0PWB	CombinedRun	G7BP9S3	02	C0PWB	423	5	422	418	61	344	284	ID11-U1-p21	0	ID11-U2-p21	0	454Ti-U1-MID14	21	454Ti-U2-MID11	0	30_70_B1dF51_B4EF3221	p21	F	TRUE
G7BP9S302EADJ7	CombinedRun	G7BP9S3	02	EADJ7	423	5	421	417	61	343	283	ID11-U1-p21	0	ID11-U2-p21	0	454Ti-U1-MID14	21	454Ti-U2-MID11	0	30_70_B1dF51_B4EF3221	p21	F	TRUE
G7BP9S302EFP8F	CombinedRun	G7BP9S3	02	EFP8F	422	5	421	417	61	343	283	ID11-U1-p21	0	ID11-U2-p21	0	454Ti-U1-MID14	21	454Ti-U2-MID11	0	30_70_B1dF51_B4EF3221	p21	F	TRUE
G7BP9S302EN5RE	CombinedRun	G7BP9S3	02	EN5RE	422	5	421	417	61	343	283	ID11-U1-p21	0	ID11-U2-p21	0	454Ti-U1-MID14	21	454Ti-U2-MID11	0	30_70_B1dF51_B4EF3221	p21	F	TRUE
G7BP9S302D55CT	CombinedRun	G7BP9S3	02	D55CT	422	5	421	417	61	343	283	ID11-U1-p21	0	ID11-U2-p21	0	454Ti-U1-MID14	21	454Ti-U2-MID11	0	30_70_B1dF51_B4EF3221	p21	F	TRUE
G7BP9S302C1QLD	CombinedRun	G7BP9S3	02	C1QLD	422	5	421	417	61	343	283	ID11-U1-p21	0	ID11-U2-p21	0	454Ti-U1-MID14	21	454Ti-U2-MID11	0	30_70_B1dF51_B4EF3221	p21	F	TRUE
G7BP9S302EF7NT	CombinedRun	G7BP9S3	02	EF7NT	422	5	421	417	61	343	283	ID11-U1-p21	0	ID11-U2-p21	0	454Ti-U1-MID14	21	454Ti-U2-MID11	0	30_70_B1dF51_B4EF3221	p21	F	TRUE
G7BP9S302D2QJA	CombinedRun	G7BP9S3	02	D2QJA	422	5	421	417	58	340	283	ID11-U2-p21	0	ID11-U1-p21	0	454Ti-U2-MID11	21	454Ti-U1-MID14	0	30_70_B1dF51_B4EF3221	p21	C	TRUE
G7BP9S302D1PUT	CombinedRun	G7BP9S3	02	D1PUT	422	5	421	417	61	343	283	ID11-U1-p21	0	ID11-U2-p21	0	454Ti-U1-MID14	21	454Ti-U2-MID11	0	30_70_B1dF51_B4EF3221	p21	F	TRUE
G7BP9S302ELWG3	CombinedRun	G7BP9S3	02	ELWG3	422	5	421	417	58	340	283	ID11-U2-p21	0	ID11-U1-p21	0	454Ti-U2-MID11	21	454Ti-U1-MID14	0	30_70_B1dF51_B4EF3221	p21	C	TRUE
G7BP9S302EPMXW	CombinedRun	G7BP9S3	02	EPMXW	422	5	421	417	58	340	283	ID11-U2-p21	1	ID11-U1-p21	0	454Ti-U2-MID11	21	454Ti-U1-MID14	0	30_70_B1dF51_B4EF3221	p21	C	TRUE
G7BP9S302DT7ZA	CombinedRun	G7BP9S3	02	DT7ZA	422	5	420	416	57	339	283	ID11-U2-p21	2	ID11-U1-p21	0	454Ti-U2-MID11	22	454Ti-U1-MID14	0	30_70_B1dF51_B4EF3221	p21	C	TRUE
G7BP9S302C3VMI	CombinedRun	G7BP9S3	02	C3VMI	422	5	421	417	61	343	283	ID11-U1-p21	0	ID11-U2-p21	0	454Ti-U1-MID14	21	454Ti-U2-MID11	0	30_70_B1dF51_B4EF3221	p21	F	TRUE
G7BP9S302D545T	CombinedRun	G7BP9S3	02	D545T	422	5	421	417	58	340	283	ID11-U2-p21	0	ID11-U1-p21	0	454Ti-U2-MID11	21	454Ti-U1-MID14	0	30_70_B1dF51_B4EF3221	p21	C	TRUE
G7BP9S302DVTIY	CombinedRun	G7BP9S3	02	DVTIY	422	5	421	417	61	343	283	ID11-U1-p21	0	ID11-U2-p21	0	454Ti-U1-MID14	21	454Ti-U2-MID11	0	30_70_B1dF51_B4EF3221	p21	F	TRUE
G7BP9S302C87BI	CombinedRun	G7BP9S3	02	C87BI	421	5	420	416	58	340	283	ID11-U2-p21	0	ID11-U1-p21	0	454Ti-U2-MID11	21	454Ti-U1-MID14	1	30_70_B1dF51_B4EF3221	p21	C	TRUE
G7BP9S302DTJ8R	CombinedRun	G7BP9S3	02	DTJ8R	422	5	421	417	58	340	283	ID11-U2-p21	0	ID11-U1-p21	0	454Ti-U2-MID11	21	454Ti-U1-MID14	0	30_70_B1dF51_B4EF3221	p21	C	TRUE
G7BP9S302DS1KY	CombinedRun	G7BP9S3	02	DS1KY	419	5	418	414	56	338	283	ID11-U2-p21	2	ID11-U1-p21	0	454Ti-U2-MID11	21	454Ti-U1-MID14	1	30_70_B1dF51_B4EF3221	p21	C	TRUE
G7BP9S302DFHGP	CombinedRun	G7BP9S3	02	DFHGP	421	5	421	417	61	343	283	ID11-U1-p21	0	ID11-U2-p21	0	454Ti-U1-MID14	21	454Ti-U2-MID11	0	30_70_B1dF51_B4EF3221	p21	F	TRUE
G7BP9S302C1JFX	CombinedRun	G7BP9S3	02	C1JFX	421	5	421	417	58	340	283	ID11-U2-p21	0	ID11-U1-p21	0	454Ti-U2-MID11	21	454Ti-U1-MID14	0	30_70_B1dF51_B4EF3221	p21	C	TRUE
G7BP9S302DQJD8	CombinedRun	G7BP9S3	02	DQJD8	422	5	421	417	58	340	283	ID11-U2-p21	0	ID11-U1-p21	0	454Ti-U2-MID11	21	454Ti-U1-MID14	0	30_70_B1dF51_B4EF3221	p21	C	TRUE
G7BP9S302C20TY	CombinedRun	G7BP9S3	02	C20TY	422	5	421	417	58	340	283	ID11-U2-p21	0	ID11-U1-p21	0	454Ti-U2-MID11	21	454Ti-U1-MID14	0	30_70_B1dF51_B4EF3221	p21	C	TRUE
G7BP9S302EFWYO	CombinedRun	G7BP9S3	02	EFWYO	422	5	421	417	58	340	283	ID11-U2-p21	0	ID11-U1-p21	0	454Ti-U2-MID11	21	454Ti-U1-MID14	0	30_70_B1dF51_B4EF3221	p21	C	TRUE
G7BP9S302EEN9B	CombinedRun	G7BP9S3	02	EEN9B	422	5	421	417	61	343	283	ID11-U1-p21	1	ID11-U2-p21	0	454Ti-U1-MID14	21	454Ti-U2-MID11	0	30_70_B1dF51_B4EF3221	p21	F	TRUE
G7BP9S302DO9MR	CombinedRun	G7BP9S3	02	DO9MR	422	5	421	417	58	340	283	ID11-U2-p21	0	ID11-U1-p21	0	454Ti-U2-MID11	21	454Ti-U1-MID14	0	30_70_B1dF51_B4EF3221	p21	C	TRUE
G7BP9S302EJRDG	CombinedRun	G7BP9S3	02	EJRDG	422	5	422	418	61	344	284	ID11-U1-p21	0	ID11-U2-p21	0	454Ti-U1-MID14	21	454Ti-U2-MID11	1	30_70_B1dF51_B4EF3221	p21	F	TRUE
G7BP9S302EW7WY	CombinedRun	G7BP9S3	02	EW7WY	423	5	422	418	61	344	284	ID11-U1-p21	0	ID11-U2-p21	0	454Ti-U1-MID14	21	454Ti-U2-MID11	1	30_70_B1dF51_B4EF3221	p21	F	TRUE
G7BP9S302C3ZVX	CombinedRun	G7BP9S3	02	C3ZVX	423	5	421	417	58	340	283	ID11-U2-p21	0	ID11-U1-p21	0	454Ti-U2-MID11	21	454Ti-U1-MID14	0	30_70_B1dF51_B4EF3221	p21	C	TRUE
G7BP9S302D8QCY	CombinedRun	G7BP9S3	02	D8QCY	423	5	421	417	58	340	283	ID11-U2-p21	0	ID11-U1-p21	0	454Ti-U2-MID11	21	454Ti-U1-MID14	0	30_70_B1dF51_B4EF3221	p21	C	TRUE
G7BP9S302D0VW2	CombinedRun	G7BP9S3	02	D0VW2	422	5	422	418	61	344	284	ID11-U1-p21	0	ID11-U2-p21	0	454Ti-U1-MID14	21	454Ti-U2-MID11	0	30_70_B1dF51_B4EF3221	p21	F	TRUE
G7BP9S302D9RZB	CombinedRun	G7BP9S3	02	D9RZB	422	5	421	417	58	340	283	ID11-U2-p21	0	ID11-U1-p21	0	454Ti-U2-MID11	21	454Ti-U1-MID14	0	30_70_B1dF51_B4EF3221	p21	C	TRUE
G7BP9S302EOVTS	CombinedRun	G7BP9S3	02	EOVTS	422	5	421	417	58	340	283	ID11-U2-p21	0	ID11-U1-p21	0	454Ti-U2-MID11	21	454Ti-U1-MID14	0	30_70_B1dF51_B4EF3221	p21	C	TRUE
G7BP9S302C0BP5	CombinedRun	G7BP9S3	02	C0BP5	423	5	421	417	61	343	283	ID11-U1-p21	0	ID11-U2-p21	0	454Ti-U1-MID14	21	454Ti-U2-MID11	0	30_70_B1dF51_B4EF3221	p21	F	TRUE
G7BP9S302C0A0P	CombinedRun	G7BP9S3	02	C0A0P	422	5	421	417	61	343	283	ID11-U1-p21	1	ID11-U2-p21	0	454Ti-U1-MID14	21	454Ti-U2-MID11	0	30_70_B1dF51_B4EF3221	p21	F	TRUE
G7BP9S302DAEVV	CombinedRun	G7BP9S3	02	DAEVV	421	5	421	417	61	343	283	ID11-U1-p21	0	ID11-U2-p21	0	454Ti-U1-MID14	21	454Ti-U2-MID11	0	30_70_B1dF51_B4EF3221	p21	F	TRUE
G7BP9S302D0LH8	CombinedRun	G7BP9S3	02	D0LH8	422	5	421	417	58	340	283	ID11-U2-p21	0	ID11-U1-p21	0	454Ti-U2-MID11	21	454Ti-U1-MID14	0	30_70_B1dF51_B4EF3221	p21	C	TRUE
G7BP9S302EP7F8	CombinedRun	G7BP9S3	02	EP7F8	421	5	420	416	57	339	283	ID11-U2-p21	1	ID11-U1-p21	0	454Ti-U2-MID11	22	454Ti-U1-MID14	0	30_70_B1dF51_B4EF3221	p21	C	TRUE
G7BP9S302C7BKF	CombinedRun	G7BP9S3	02	C7BKF	420	5	420	416	58	344	287	ID11-U2-p21	0	ID11-U1-p21	4	454Ti-U2-MID11	21	454Ti-U1-MID14	1	30_70_B1dF51_B4EF3221	p21	C	TRUE
G7BP9S302DHEP1	CombinedRun	G7BP9S3	02	DHEP1	422	5	421	417	61	343	283	ID11-U1-p21	1	ID11-U2-p21	0	454Ti-U1-MID14	21	454Ti-U2-MID11	0	30_70_B1dF51_B4EF3221	p21	F	TRUE
G7BP9S302DYRMR	CombinedRun	G7BP9S3	02	DYRMR	421	5	420	416	61	343	283	ID11-U1-p21	0	ID11-U2-p21	1	454Ti-U1-MID14	21	454Ti-U2-MID11	0	30_70_B1dF51_B4EF3221	p21	F	TRUE
G7BP9S302EJWF6	CombinedRun	G7BP9S3	02	EJWF6	422	5	421	417	58	340	283	ID11-U2-p21	0	ID11-U1-p21	0	454Ti-U2-MID11	21	454Ti-U1-MID14	2	30_70_B1dF51_B4EF3221	p21	C	TRUE
G7BP9S302D2K6H	CombinedRun	G7BP9S3	02	D2K6H	421	5	421	417	58	340	283	ID11-U2-p21	0	ID11-U1-p21	0	454Ti-U2-MID11	21	454Ti-U1-MID14	0	30_70_B1dF51_B4EF3221	p21	C	TRUE
G7BP9S302D8TNM	CombinedRun	G7BP9S3	02	D8TNM	422	5	421	417	58	340	283	ID11-U2-p21	0	ID11-U1-p21	0	454Ti-U2-MID11	21	454Ti-U1-MID14	0	30_70_B1dF51_B4EF3221	p21	C	TRUE
G7BP9S302DXYQS	CombinedRun	G7BP9S3	02	DXYQS	409	5	408	404	60	333	274	ID11-U2-p22	0	ID11-U1-p22	0	454Ti-U2-MID11	21	454Ti-U1-MID14	0	30_70_B1dF51_B4EF3221	p22	C	TRUE
G7BP9S302D9H4K	CombinedRun	G7BP9S3	02	D9H4K	409	5	408	404	55	328	274	ID11-U1-p22	0	ID11-U2-p22	0	454Ti-U1-MID14	21	454Ti-U2-MID11	0	30_70_B1dF51_B4EF3221	p22	F	TRUE
G7BP9S302ERSZI	CombinedRun	G7BP9S3	02	ERSZI	407	5	406	402	54	327	274	ID11-U1-p22	1	ID11-U2-p22	1	454Ti-U1-MID14	21	454Ti-U2-MID11	0	30_70_B1dF51_B4EF3221	p22	F	TRUE
G7BP9S302DKPKG	CombinedRun	G7BP9S3	02	DKPKG	409	5	408	404	55	328	274	ID11-U1-p22	0	ID11-U2-p22	0	454Ti-U1-MID14	21	454Ti-U2-MID11	0	30_70_B1dF51_B4EF3221	p22	F	TRUE
G7BP9S302C9YU1	CombinedRun	G7BP9S3	02	C9YU1	409	5	408	404	60	333	274	ID11-U2-p22	0	ID11-U1-p22	0	454Ti-U2-MID11	21	454Ti-U1-MID14	0	30_70_B1dF51_B4EF3221	p22	C	TRUE
G7BP9S302DXFAA	CombinedRun	G7BP9S3	02	DXFAA	408	5	408	404	55	328	274	ID11-U1-p22	0	ID11-U2-p22	0	454Ti-U1-MID14	21	454Ti-U2-MID11	0	30_70_B1dF51_B4EF3221	p22	F	TRUE
G7BP9S302EGIYR	CombinedRun	G7BP9S3	02	EGIYR	409	5	408	404	55	328	274	ID11-U1-p22	0	ID11-U2-p22	0	454Ti-U1-MID14	21	454Ti-U2-MID11	0	30_70_B1dF51_B4EF3221	p22	F	TRUE
G7BP9S302EWGQ4	CombinedRun	G7BP9S3	02	EWGQ4	408	5	407	403	54	327	274	ID11-U1-p22	1	ID11-U2-p22	0	454Ti-U1-MID14	22	454Ti-U2-MID11	0	30_70_B1dF51_B4EF3221	p22	F	TRUE
G7BP9S302DTWGP	CombinedRun	G7BP9S3	02	DTWGP	410	5	408	404	60	333	274	ID11-U2-p22	0	ID11-U1-p22	0	454Ti-U2-MID11	21	454Ti-U1-MID14	0	30_70_B1dF51_B4EF3221	p22	C	TRUE
G7BP9S302DCIG8	CombinedRun	G7BP9S3	02	DCIG8	409	5	408	404	55	328	274	ID11-U1-p22	0	ID11-U2-p22	0	454Ti-U1-MID14	21	454Ti-U2-MID11	0	30_70_B1dF51_B4EF3221	p22	F	TRUE
G7BP9S302ERN4W	CombinedRun	G7BP9S3	02	ERN4W	409	5	408	404	55	328	274	ID11-U1-p22	0	ID11-U2-p22	0	454Ti-U1-MID14	21	454Ti-U2-MID11	0	30_70_B1dF51_B4EF3221	p22	F	TRUE
G7BP9S302EHR9R	CombinedRun	G7BP9S3	02	EHR9R	409	5	408	404	55	328	274	ID11-U1-p22	0	ID11-U2-p22	0	454Ti-U1-MID14	21	454Ti-U2-MID11	0	30_70_B1dF51_B4EF3221	p22	F	TRUE
G7BP9S302C7YA5	CombinedRun	G7BP9S3	02	C7YA5	408	5	408	404	60	333	274	ID11-U2-p22	0	ID11-U1-p22	0	454Ti-U2-MID11	21	454Ti-U1-MID14	0	30_70_B1dF51_B4EF3221	p22	C	TRUE
G7BP9S302EFOIG	CombinedRun	G7BP9S3	02	EFOIG	409	5	408	404	55	328	274	ID11-U1-p22	0	ID11-U2-p22	0	454Ti-U1-MID14	21	454Ti-U2-MID11	0	30_70_B1dF51_B4EF3221	p22	F	TRUE
G7BP9S302EZRCR	CombinedRun	G7BP9S3	02	EZRCR	409	5	408	404	55	328	274	ID11-U1-p22	0	ID11-U2-p22	0	454Ti-U1-MID14	21	454Ti-U2-MID11	0	30_70_B1dF51_B4EF3221	p22	F	TRUE
G7BP9S302D41H7	CombinedRun	G7BP9S3	02	D41H7	407	5	406	402	60	333	274	ID11-U2-p22	0	ID11-U1-p22	2	454Ti-U2-MID11	21	454Ti-U1-MID14	0	30_70_B1dF51_B4EF3221	p22	C	TRUE
G7BP9S302DNT1W	CombinedRun	G7BP9S3	02	DNT1W	410	5	408	404	55	328	274	ID11-U1-p22	0	ID11-U2-p22	0	454Ti-U1-MID14	21	454Ti-U2-MID11	0	30_70_B1dF51_B4EF3221	p22	F	TRUE
G7BP9S302EJOKR	CombinedRun	G7BP9S3	02	EJOKR	409	5	408	404	55	328	274	ID11-U1-p22	0	ID11-U2-p22	0	454Ti-U1-MID14	21	454Ti-U2-MID11	0	30_70_B1dF51_B4EF3221	p22	F	TRUE
G7BP9S302DRVXH	CombinedRun	G7BP9S3	02	DRVXH	409	5	408	404	60	333	274	ID11-U2-p22	0	ID11-U1-p22	0	454Ti-U2-MID11	21	454Ti-U1-MID14	0	30_70_B1dF51_B4EF3221	p22	C	TRUE
G7BP9S302ESDHB	CombinedRun	G7BP9S3	02	ESDHB	409	5	408	404	55	328	274	ID11-U1-p22	0	ID11-U2-p22	0	454Ti-U1-MID14	21	454Ti-U2-MID11	0	30_70_B1dF51_B4EF3221	p22	F	TRUE
G7BP9S302EU74J	CombinedRun	G7BP9S3	02	EU74J	408	5	407	403	60	333	274	ID11-U2-p22	0	ID11-U1-p22	1	454Ti-U2-MID11	21	454Ti-U1-MID14	0	30_70_B1dF51_B4EF3221	p22	C	TRUE
G7BP9S302DTM6H	CombinedRun	G7BP9S3	02	DTM6H	408	5	408	404	55	328	274	ID11-U1-p22	1	ID11-U2-p22	0	454Ti-U1-MID14	21	454Ti-U2-MID11	0	30_70_B1dF51_B4EF3221	p22	F	TRUE
G7BP9S302DRDFG	CombinedRun	G7BP9S3	02	DRDFG	410	5	404	400	59	330	272	ID11-U2-p22	2	ID11-U1-p22	0	454Ti-U2-MID11	22	454Ti-U1-MID14	1	30_70_B1dF51_B4EF3221	p22	C	TRUE
G7BP9S302D4OZY	CombinedRun	G7BP9S3	02	D4OZY	409	5	408	404	60	333	274	ID11-U2-p22	0	ID11-U1-p22	0	454Ti-U2-MID11	21	454Ti-U1-MID14	0	30_70_B1dF51_B4EF3221	p22	C	TRUE
G7BP9S302C9YVK	CombinedRun	G7BP9S3	02	C9YVK	409	5	408	404	60	333	274	ID11-U2-p22	0	ID11-U1-p22	0	454Ti-U2-MID11	21	454Ti-U1-MID14	0	30_70_B1dF51_B4EF3221	p22	C	TRUE
G7BP9S302EWFC7	CombinedRun	G7BP9S3	02	EWFC7	409	5	408	404	60	333	274	ID11-U2-p22	0	ID11-U1-p22	0	454Ti-U2-MID11	21	454Ti-U1-MID14	0	30_70_B1dF51_B4EF3221	p22	C	TRUE
G7BP9S302EZIUT	CombinedRun	G7BP9S3	02	EZIUT	409	5	408	404	60	333	274	ID11-U2-p22	0	ID11-U1-p22	0	454Ti-U2-MID11	21	454Ti-U1-MID14	0	30_70_B1dF51_B4EF3221	p22	C	TRUE
G7BP9S302EPO69	CombinedRun	G7BP9S3	02	EPO69	410	5	408	404	60	333	274	ID11-U2-p22	0	ID11-U1-p22	0	454Ti-U2-MID11	21	454Ti-U1-MID14	0	30_70_B1dF51_B4EF3221	p22	C	TRUE
G7BP9S302ECNJ7	CombinedRun	G7BP9S3	02	ECNJ7	408	5	408	404	60	333	274	ID11-U2-p22	1	ID11-U1-p22	0	454Ti-U2-MID11	21	454Ti-U1-MID14	0	30_70_B1dF51_B4EF3221	p22	C	TRUE
G7BP9S302EZAN9	CombinedRun	G7BP9S3	02	EZAN9	408	5	407	403	60	333	274	ID11-U2-p22	0	ID11-U1-p22	0	454Ti-U2-MID11	21	454Ti-U1-MID14	1	30_70_B1dF51_B4EF3221	p22	C	TRUE
G7BP9S302D9L9S	CombinedRun	G7BP9S3	02	D9L9S	409	5	408	404	55	328	274	ID11-U1-p22	1	ID11-U2-p22	0	454Ti-U1-MID14	21	454Ti-U2-MID11	0	30_70_B1dF51_B4EF3221	p22	F	TRUE
G7BP9S302EOVZR	CombinedRun	G7BP9S3	02	EOVZR	410	5	408	404	60	333	274	ID11-U2-p22	0	ID11-U1-p22	0	454Ti-U2-MID11	21	454Ti-U1-MID14	0	30_70_B1dF51_B4EF3221	p22	C	TRUE
G7BP9S302EZNZG	CombinedRun	G7BP9S3	02	EZNZG	407	5	406	402	55	326	272	ID11-U1-p22	0	ID11-U2-p22	0	454Ti-U1-MID14	21	454Ti-U2-MID11	0	30_70_B1dF51_B4EF3221	p22	F	TRUE
G7BP9S302ESLA7	CombinedRun	G7BP9S3	02	ESLA7	412	5	411	407	55	329	275	ID11-U1-p22	0	ID11-U2-p22	3	454Ti-U1-MID14	21	454Ti-U2-MID11	1	30_70_B1dF51_B4EF3221	p22	F	TRUE
G7BP9S302EP7E6	CombinedRun	G7BP9S3	02	EP7E6	407	5	407	403	54	327	274	ID11-U1-p22	1	ID11-U2-p22	0	454Ti-U1-MID14	21	454Ti-U2-MID11	0	30_70_B1dF51_B4EF3221	p22	F	TRUE
G7BP9S302ECM35	CombinedRun	G7BP9S3	02	ECM35	410	5	408	404	60	333	274	ID11-U2-p22	0	ID11-U1-p22	1	454Ti-U2-MID11	21	454Ti-U1-MID14	1	30_70_B1dF51_B4EF3221	p22	C	TRUE
G7BP9S302C21ZQ	CombinedRun	G7BP9S3	02	C21ZQ	410	5	408	404	60	333	274	ID11-U2-p22	0	ID11-U1-p22	0	454Ti-U2-MID11	21	454Ti-U1-MID14	0	30_70_B1dF51_B4EF3221	p22	C	TRUE
G7BP9S302D7F08	CombinedRun	G7BP9S3	02	D7F08	414	5	409	405	60	333	274	ID11-U2-p22	1	ID11-U1-p22	0	454Ti-U2-MID11	21	454Ti-U1-MID14	0	30_70_B1dF51_B4EF3221	p22	C	TRUE
G7BP9S302EZ74P	CombinedRun	G7BP9S3	02	EZ74P	412	5	410	406	60	334	275	ID11-U2-p22	0	ID11-U1-p22	0	454Ti-U2-MID11	21	454Ti-U1-MID14	1	30_70_B1dF51_B4EF3221	p22	C	TRUE
G7BP9S302DR1GL	CombinedRun	G7BP9S3	02	DR1GL	412	5	410	406	60	333	274	ID11-U2-p22	0	ID11-U1-p22	0	454Ti-U2-MID11	21	454Ti-U1-MID14	2	30_70_B1dF51_B4EF3221	p22	C	TRUE
G7BP9S302DZ9L0	CombinedRun	G7BP9S3	02	DZ9L0	413	5	409	405	60	333	274	ID11-U2-p22	0	ID11-U1-p22	0	454Ti-U2-MID11	21	454Ti-U1-MID14	1	30_70_B1dF51_B4EF3221	p22	C	TRUE
G7BP9S302ECIWS	CombinedRun	G7BP9S3	02	ECIWS	412	5	409	405	60	333	274	ID11-U2-p22	0	ID11-U1-p22	0	454Ti-U2-MID11	21	454Ti-U1-MID14	1	30_70_B1dF51_B4EF3221	p22	C	TRUE
G7BP9S302D6XQM	CombinedRun	G7BP9S3	02	D6XQM	400	5	399	395	61	324	264	ID11-U1-p23	0	ID11-U2-p23	0	454Ti-U1-MID14	21	454Ti-U2-MID11	0	30_70_B1dF51_B4EF3221	p23	F	TRUE
G7BP9S302ERLOR	CombinedRun	G7BP9S3	02	ERLOR	399	5	397	393	60	322	263	ID11-U1-p23	1	ID11-U2-p23	0	454Ti-U1-MID14	21	454Ti-U2-MID11	0	30_70_B1dF51_B4EF3221	p23	F	TRUE
G7BP9S302D6CS8	CombinedRun	G7BP9S3	02	D6CS8	398	5	396	392	55	317	263	ID11-U2-p23	0	ID11-U1-p23	3	454Ti-U2-MID11	21	454Ti-U1-MID14	1	30_70_B1dF51_B4EF3221	p23	C	TRUE
G7BP9S302DWIPB	CombinedRun	G7BP9S3	02	DWIPB	400	5	399	395	61	324	264	ID11-U1-p23	0	ID11-U2-p23	0	454Ti-U1-MID14	21	454Ti-U2-MID11	0	30_70_B1dF51_B4EF3221	p23	F	TRUE
G7BP9S302D0RML	CombinedRun	G7BP9S3	02	D0RML	402	5	400	396	55	319	265	ID11-U2-p23	0	ID11-U1-p23	0	454Ti-U2-MID11	21	454Ti-U1-MID14	0	30_70_B1dF51_B4EF3221	p23	C	TRUE
G7BP9S302C8NCQ	CombinedRun	G7BP9S3	02	C8NCQ	401	5	400	396	55	319	265	ID11-U2-p23	0	ID11-U1-p23	0	454Ti-U2-MID11	21	454Ti-U1-MID14	0	30_70_B1dF51_B4EF3221	p23	C	TRUE
G7BP9S302C5QD9	CombinedRun	G7BP9S3	02	C5QD9	402	5	400	396	55	319	265	ID11-U2-p23	0	ID11-U1-p23	0	454Ti-U2-MID11	21	454Ti-U1-MID14	0	30_70_B1dF51_B4EF3221	p23	C	TRUE
G7BP9S302DNIH9	CombinedRun	G7BP9S3	02	DNIH9	401	5	400	396	61	325	265	ID11-U1-p23	0	ID11-U2-p23	0	454Ti-U1-MID14	21	454Ti-U2-MID11	0	30_70_B1dF51_B4EF3221	p23	F	TRUE
G7BP9S302D76J5	CombinedRun	G7BP9S3	02	D76J5	401	5	400	396	55	319	265	ID11-U2-p23	0	ID11-U1-p23	0	454Ti-U2-MID11	21	454Ti-U1-MID14	0	30_70_B1dF51_B4EF3221	p23	C	TRUE
G7BP9S302DD9Q5	CombinedRun	G7BP9S3	02	DD9Q5	401	5	400	396	55	319	265	ID11-U2-p23	0	ID11-U1-p23	0	454Ti-U2-MID11	21	454Ti-U1-MID14	0	30_70_B1dF51_B4EF3221	p23	C	TRUE
G7BP9S302D3GY6	CombinedRun	G7BP9S3	02	D3GY6	401	5	400	396	61	325	265	ID11-U1-p23	0	ID11-U2-p23	0	454Ti-U1-MID14	21	454Ti-U2-MID11	0	30_70_B1dF51_B4EF3221	p23	F	TRUE
G7BP9S302DYRWP	CombinedRun	G7BP9S3	02	DYRWP	402	5	400	396	55	319	265	ID11-U2-p23	0	ID11-U1-p23	0	454Ti-U2-MID11	21	454Ti-U1-MID14	0	30_70_B1dF51_B4EF3221	p23	C	TRUE
G7BP9S302DFJ8T	CombinedRun	G7BP9S3	02	DFJ8T	401	5	400	396	55	319	265	ID11-U2-p23	0	ID11-U1-p23	0	454Ti-U2-MID11	21	454Ti-U1-MID14	0	30_70_B1dF51_B4EF3221	p23	C	TRUE
G7BP9S302DZPI1	CombinedRun	G7BP9S3	02	DZPI1	401	5	400	396	61	325	265	ID11-U1-p23	0	ID11-U2-p23	0	454Ti-U1-MID14	21	454Ti-U2-MID11	0	30_70_B1dF51_B4EF3221	p23	F	TRUE
G7BP9S302DSKOQ	CombinedRun	G7BP9S3	02	DSKOQ	401	5	400	396	55	319	265	ID11-U2-p23	0	ID11-U1-p23	0	454Ti-U2-MID11	21	454Ti-U1-MID14	0	30_70_B1dF51_B4EF3221	p23	C	TRUE
G7BP9S302C52US	CombinedRun	G7BP9S3	02	C52US	401	5	400	396	61	325	265	ID11-U1-p23	0	ID11-U2-p23	0	454Ti-U1-MID14	21	454Ti-U2-MID11	0	30_70_B1dF51_B4EF3221	p23	F	TRUE
G7BP9S302DQAVY	CombinedRun	G7BP9S3	02	DQAVY	402	5	400	396	55	319	265	ID11-U2-p23	0	ID11-U1-p23	0	454Ti-U2-MID11	21	454Ti-U1-MID14	0	30_70_B1dF51_B4EF3221	p23	C	TRUE
G7BP9S302EP9W3	CombinedRun	G7BP9S3	02	EP9W3	401	5	400	396	61	325	265	ID11-U1-p23	0	ID11-U2-p23	0	454Ti-U1-MID14	21	454Ti-U2-MID11	0	30_70_B1dF51_B4EF3221	p23	F	TRUE
G7BP9S302EJ4XH	CombinedRun	G7BP9S3	02	EJ4XH	405	5	400	396	55	319	265	ID11-U2-p23	0	ID11-U1-p23	0	454Ti-U2-MID11	21	454Ti-U1-MID14	0	30_70_B1dF51_B4EF3221	p23	C	TRUE
G7BP9S302EPID2	CombinedRun	G7BP9S3	02	EPID2	399	5	398	394	55	319	265	ID11-U2-p23	0	ID11-U1-p23	1	454Ti-U2-MID11	21	454Ti-U1-MID14	1	30_70_B1dF51_B4EF3221	p23	C	TRUE
G7BP9S302C48OR	CombinedRun	G7BP9S3	02	C48OR	400	5	400	396	61	325	265	ID11-U1-p23	0	ID11-U2-p23	0	454Ti-U1-MID14	21	454Ti-U2-MID11	0	30_70_B1dF51_B4EF3221	p23	F	TRUE
G7BP9S302DXLB5	CombinedRun	G7BP9S3	02	DXLB5	401	5	400	396	61	325	265	ID11-U1-p23	0	ID11-U2-p23	0	454Ti-U1-MID14	21	454Ti-U2-MID11	0	30_70_B1dF51_B4EF3221	p23	F	TRUE
G7BP9S302ETJUR	CombinedRun	G7BP9S3	02	ETJUR	402	5	400	396	61	325	265	ID11-U1-p23	0	ID11-U2-p23	0	454Ti-U1-MID14	21	454Ti-U2-MID11	0	30_70_B1dF51_B4EF3221	p23	F	TRUE
G7BP9S302EDHJX	CombinedRun	G7BP9S3	02	EDHJX	401	5	400	396	61	325	265	ID11-U1-p23	0	ID11-U2-p23	0	454Ti-U1-MID14	21	454Ti-U2-MID11	0	30_70_B1dF51_B4EF3221	p23	F	TRUE
G7BP9S302DSZ5N	CombinedRun	G7BP9S3	02	DSZ5N	401	5	400	396	61	325	265	ID11-U1-p23	0	ID11-U2-p23	0	454Ti-U1-MID14	21	454Ti-U2-MID11	0	30_70_B1dF51_B4EF3221	p23	F	TRUE
G7BP9S302DZN2X	CombinedRun	G7BP9S3	02	DZN2X	400	5	400	396	61	325	265	ID11-U1-p23	0	ID11-U2-p23	0	454Ti-U1-MID14	21	454Ti-U2-MID11	0	30_70_B1dF51_B4EF3221	p23	F	TRUE
G7BP9S302DZ15Y	CombinedRun	G7BP9S3	02	DZ15Y	401	5	400	396	55	319	265	ID11-U2-p23	0	ID11-U1-p23	0	454Ti-U2-MID11	21	454Ti-U1-MID14	0	30_70_B1dF51_B4EF3221	p23	C	TRUE
G7BP9S302C29NE	CombinedRun	G7BP9S3	02	C29NE	401	5	400	396	61	325	265	ID11-U1-p23	0	ID11-U2-p23	0	454Ti-U1-MID14	21	454Ti-U2-MID11	0	30_70_B1dF51_B4EF3221	p23	F	TRUE
G7BP9S302DC6D0	CombinedRun	G7BP9S3	02	DC6D0	401	5	401	397	55	319	265	ID11-U2-p23	0	ID11-U1-p23	0	454Ti-U2-MID11	21	454Ti-U1-MID14	1	30_70_B1dF51_B4EF3221	p23	C	TRUE
G7BP9S302DQ7CM	CombinedRun	G7BP9S3	02	DQ7CM	401	5	400	396	55	319	265	ID11-U2-p23	0	ID11-U1-p23	0	454Ti-U2-MID11	21	454Ti-U1-MID14	0	30_70_B1dF51_B4EF3221	p23	C	TRUE
G7BP9S302EMUWS	CombinedRun	G7BP9S3	02	EMUWS	401	5	400	396	55	319	265	ID11-U2-p23	0	ID11-U1-p23	0	454Ti-U2-MID11	21	454Ti-U1-MID14	0	30_70_B1dF51_B4EF3221	p23	C	TRUE
G7BP9S302EOHWI	CombinedRun	G7BP9S3	02	EOHWI	402	5	401	397	55	320	266	ID11-U2-p23	1	ID11-U1-p23	0	454Ti-U2-MID11	22	454Ti-U1-MID14	0	30_70_B1dF51_B4EF3221	p23	C	TRUE
G7BP9S302EC2XC	CombinedRun	G7BP9S3	02	EC2XC	401	5	401	397	61	326	266	ID11-U1-p23	0	ID11-U2-p23	0	454Ti-U1-MID14	21	454Ti-U2-MID11	0	30_70_B1dF51_B4EF3221	p23	F	TRUE
G7BP9S302DYLT7	CombinedRun	G7BP9S3	02	DYLT7	401	5	400	396	55	319	265	ID11-U2-p23	0	ID11-U1-p23	0	454Ti-U2-MID11	21	454Ti-U1-MID14	0	30_70_B1dF51_B4EF3221	p23	C	TRUE
G7BP9S302DXKYL	CombinedRun	G7BP9S3	02	DXKYL	401	5	400	396	61	325	265	ID11-U1-p23	0	ID11-U2-p23	0	454Ti-U1-MID14	21	454Ti-U2-MID11	0	30_70_B1dF51_B4EF3221	p23	F	TRUE
G7BP9S302ES5RH	CombinedRun	G7BP9S3	02	ES5RH	402	5	401	397	55	320	266	ID11-U2-p23	0	ID11-U1-p23	2	454Ti-U2-MID11	21	454Ti-U1-MID14	3	30_70_B1dF51_B4EF3221	p23	C	TRUE
G7BP9S302EHURX	CombinedRun	G7BP9S3	02	EHURX	400	5	400	396	55	319	265	ID11-U2-p23	1	ID11-U1-p23	0	454Ti-U2-MID11	21	454Ti-U1-MID14	0	30_70_B1dF51_B4EF3221	p23	C	TRUE
G7BP9S302C8A5Q	CombinedRun	G7BP9S3	02	C8A5Q	404	5	399	395	62	326	265	ID11-U1-p23	1	ID11-U2-p23	0	454Ti-U1-MID14	21	454Ti-U2-MID11	0	30_70_B1dF51_B4EF3221	p23	F	TRUE
G7BP9S302ETIJJ	CombinedRun	G7BP9S3	02	ETIJJ	402	5	400	396	55	319	265	ID11-U2-p23	1	ID11-U1-p23	0	454Ti-U2-MID11	21	454Ti-U1-MID14	0	30_70_B1dF51_B4EF3221	p23	C	TRUE
G7BP9S302EV4NM	CombinedRun	G7BP9S3	02	EV4NM	401	5	400	396	61	325	265	ID11-U1-p23	0	ID11-U2-p23	0	454Ti-U1-MID14	21	454Ti-U2-MID11	0	30_70_B1dF51_B4EF3221	p23	F	TRUE
G7BP9S302ERQW9	CombinedRun	G7BP9S3	02	ERQW9	401	5	400	396	55	319	265	ID11-U2-p23	0	ID11-U1-p23	0	454Ti-U2-MID11	21	454Ti-U1-MID14	0	30_70_B1dF51_B4EF3221	p23	C	TRUE
G7BP9S302C6QJ4	CombinedRun	G7BP9S3	02	C6QJ4	402	5	400	396	55	319	265	ID11-U2-p23	0	ID11-U1-p23	0	454Ti-U2-MID11	21	454Ti-U1-MID14	0	30_70_B1dF51_B4EF3221	p23	C	TRUE
G7BP9S302DXED2	CombinedRun	G7BP9S3	02	DXED2	401	5	400	396	61	325	265	ID11-U1-p23	0	ID11-U2-p23	1	454Ti-U1-MID14	21	454Ti-U2-MID11	1	30_70_B1dF51_B4EF3221	p23	F	TRUE
G7BP9S302DZ61G	CombinedRun	G7BP9S3	02	DZ61G	401	5	400	396	61	325	265	ID11-U1-p23	0	ID11-U2-p23	0	454Ti-U1-MID14	21	454Ti-U2-MID11	0	30_70_B1dF51_B4EF3221	p23	F	TRUE
G7BP9S302EW1IQ	CombinedRun	G7BP9S3	02	EW1IQ	402	5	400	396	61	325	265	ID11-U1-p23	0	ID11-U2-p23	0	454Ti-U1-MID14	21	454Ti-U2-MID11	0	30_70_B1dF51_B4EF3221	p23	F	TRUE
G7BP9S302EIJ1B	CombinedRun	G7BP9S3	02	EIJ1B	402	5	400	396	55	319	265	ID11-U2-p23	0	ID11-U1-p23	1	454Ti-U2-MID11	21	454Ti-U1-MID14	1	30_70_B1dF51_B4EF3221	p23	C	TRUE
G7BP9S302D273J	CombinedRun	G7BP9S3	02	D273J	402	5	399	395	55	319	265	ID11-U2-p23	1	ID11-U1-p23	1	454Ti-U2-MID11	21	454Ti-U1-MID14	2	30_70_B1dF51_B4EF3221	p23	C	TRUE
G7BP9S302EF3QX	CombinedRun	G7BP9S3	02	EF3QX	401	5	400	396	55	319	265	ID11-U2-p23	0	ID11-U1-p23	0	454Ti-U2-MID11	21	454Ti-U1-MID14	0	30_70_B1dF51_B4EF3221	p23	C	TRUE
G7BP9S302DKDB8	CombinedRun	G7BP9S3	02	DKDB8	402	5	401	397	55	319	265	ID11-U2-p23	0	ID11-U1-p23	0	454Ti-U2-MID11	21	454Ti-U1-MID14	1	30_70_B1dF51_B4EF3221	p23	C	TRUE
G7BP9S302DW129	CombinedRun	G7BP9S3	02	DW129	406	5	404	400	56	322	267	ID11-U2-p23	1	ID11-U1-p23	2	454Ti-U2-MID11	21	454Ti-U1-MID14	0	30_70_B1dF51_B4EF3221	p23	C	TRUE
G7BP9S302ETALH	CombinedRun	G7BP9S3	02	ETALH	399	5	398	394	59	319	261	ID11-U2-p24	0	ID11-U1-p24	0	454Ti-U2-MID11	21	454Ti-U1-MID14	0	30_70_B1dF51_B4EF3221	p24	C	TRUE
G7BP9S302DZUWQ	CombinedRun	G7BP9S3	02	DZUWQ	398	5	397	393	59	318	260	ID11-U1-p24	0	ID11-U2-p24	0	454Ti-U1-MID14	21	454Ti-U2-MID11	0	30_70_B1dF51_B4EF3221	p24	F	TRUE
G7BP9S302C2EUT	CombinedRun	G7BP9S3	02	C2EUT	399	5	398	394	59	319	261	ID11-U2-p24	0	ID11-U1-p24	0	454Ti-U2-MID11	21	454Ti-U1-MID14	0	30_70_B1dF51_B4EF3221	p24	C	TRUE
G7BP9S302EIEZV	CombinedRun	G7BP9S3	02	EIEZV	398	5	397	393	59	318	260	ID11-U1-p24	0	ID11-U2-p24	0	454Ti-U1-MID14	21	454Ti-U2-MID11	0	30_70_B1dF51_B4EF3221	p24	F	TRUE
G7BP9S302EHZ0O	CombinedRun	G7BP9S3	02	EHZ0O	399	5	398	394	59	319	261	ID11-U2-p24	1	ID11-U1-p24	0	454Ti-U2-MID11	21	454Ti-U1-MID14	0	30_70_B1dF51_B4EF3221	p24	C	TRUE
G7BP9S302D3KH3	CombinedRun	G7BP9S3	02	D3KH3	399	5	398	394	59	319	261	ID11-U2-p24	0	ID11-U1-p24	0	454Ti-U2-MID11	21	454Ti-U1-MID14	0	30_70_B1dF51_B4EF3221	p24	C	TRUE
G7BP9S302DYGJ3	CombinedRun	G7BP9S3	02	DYGJ3	399	5	398	394	59	319	261	ID11-U2-p24	0	ID11-U1-p24	0	454Ti-U2-MID11	21	454Ti-U1-MID14	0	30_70_B1dF51_B4EF3221	p24	C	TRUE
G7BP9S302DKMFK	CombinedRun	G7BP9S3	02	DKMFK	398	5	398	394	59	319	261	ID11-U2-p24	0	ID11-U1-p24	0	454Ti-U2-MID11	21	454Ti-U1-MID14	0	30_70_B1dF51_B4EF3221	p24	C	TRUE
G7BP9S302C48XF	CombinedRun	G7BP9S3	02	C48XF	398	5	397	393	59	319	261	ID11-U2-p24	0	ID11-U1-p24	1	454Ti-U2-MID11	21	454Ti-U1-MID14	0	30_70_B1dF51_B4EF3221	p24	C	TRUE
G7BP9S302EPNIU	CombinedRun	G7BP9S3	02	EPNIU	399	5	398	394	59	319	261	ID11-U1-p24	0	ID11-U2-p24	0	454Ti-U1-MID14	21	454Ti-U2-MID11	0	30_70_B1dF51_B4EF3221	p24	F	TRUE
G7BP9S302DU9LR	CombinedRun	G7BP9S3	02	DU9LR	404	5	402	398	59	321	263	ID11-U1-p24	0	ID11-U2-p24	2	454Ti-U1-MID14	21	454Ti-U2-MID11	0	30_70_B1dF51_B4EF3221	p24	F	TRUE
G7BP9S302DV3TM	CombinedRun	G7BP9S3	02	DV3TM	399	5	398	394	59	319	261	ID11-U1-p24	0	ID11-U2-p24	0	454Ti-U1-MID14	21	454Ti-U2-MID11	0	30_70_B1dF51_B4EF3221	p24	F	TRUE
G7BP9S302DJL61	CombinedRun	G7BP9S3	02	DJL61	399	5	398	394	59	319	261	ID11-U2-p24	0	ID11-U1-p24	0	454Ti-U2-MID11	21	454Ti-U1-MID14	0	30_70_B1dF51_B4EF3221	p24	C	TRUE
G7BP9S302EW9ZO	CombinedRun	G7BP9S3	02	EW9ZO	398	5	398	394	59	319	261	ID11-U2-p24	0	ID11-U1-p24	0	454Ti-U2-MID11	21	454Ti-U1-MID14	0	30_70_B1dF51_B4EF3221	p24	C	TRUE
G7BP9S302C39DX	CombinedRun	G7BP9S3	02	C39DX	399	5	398	394	59	319	261	ID11-U1-p24	0	ID11-U2-p24	0	454Ti-U1-MID14	21	454Ti-U2-MID11	0	30_70_B1dF51_B4EF3221	p24	F	TRUE
G7BP9S302DIRJU	CombinedRun	G7BP9S3	02	DIRJU	399	5	398	394	59	319	261	ID11-U2-p24	0	ID11-U1-p24	0	454Ti-U2-MID11	21	454Ti-U1-MID14	0	30_70_B1dF51_B4EF3221	p24	C	TRUE
G7BP9S302DJZ2S	CombinedRun	G7BP9S3	02	DJZ2S	396	5	395	391	59	318	260	ID11-U1-p24	0	ID11-U2-p24	3	454Ti-U1-MID14	21	454Ti-U2-MID11	1	30_70_B1dF51_B4EF3221	p24	F	TRUE
G7BP9S302EB9HO	CombinedRun	G7BP9S3	02	EB9HO	397	5	397	393	58	318	261	ID11-U1-p24	1	ID11-U2-p24	0	454Ti-U1-MID14	21	454Ti-U2-MID11	0	30_70_B1dF51_B4EF3221	p24	F	TRUE
G7BP9S302EZO90	CombinedRun	G7BP9S3	02	EZO90	399	5	398	394	59	319	261	ID11-U2-p24	0	ID11-U1-p24	0	454Ti-U2-MID11	21	454Ti-U1-MID14	0	30_70_B1dF51_B4EF3221	p24	C	TRUE
G7BP9S302DZ6T6	CombinedRun	G7BP9S3	02	DZ6T6	399	5	398	394	59	319	261	ID11-U2-p24	0	ID11-U1-p24	0	454Ti-U2-MID11	21	454Ti-U1-MID14	0	30_70_B1dF51_B4EF3221	p24	C	TRUE
G7BP9S302EI2UW	CombinedRun	G7BP9S3	02	EI2UW	398	5	397	393	59	318	260	ID11-U1-p24	0	ID11-U2-p24	0	454Ti-U1-MID14	21	454Ti-U2-MID11	0	30_70_B1dF51_B4EF3221	p24	F	TRUE
G7BP9S302EVH0J	CombinedRun	G7BP9S3	02	EVH0J	398	5	398	394	59	319	261	ID11-U1-p24	0	ID11-U2-p24	0	454Ti-U1-MID14	21	454Ti-U2-MID11	0	30_70_B1dF51_B4EF3221	p24	F	TRUE
G7BP9S302EX0I7	CombinedRun	G7BP9S3	02	EX0I7	398	5	397	393	58	317	260	ID11-U1-p24	1	ID11-U2-p24	0	454Ti-U1-MID14	21	454Ti-U2-MID11	1	30_70_B1dF51_B4EF3221	p24	F	TRUE
G7BP9S302EZ38R	CombinedRun	G7BP9S3	02	EZ38R	398	5	398	394	59	319	261	ID11-U2-p24	0	ID11-U1-p24	0	454Ti-U2-MID11	21	454Ti-U1-MID14	0	30_70_B1dF51_B4EF3221	p24	C	TRUE
G7BP9S302C8RHV	CombinedRun	G7BP9S3	02	C8RHV	399	5	397	393	59	318	260	ID11-U1-p24	0	ID11-U2-p24	0	454Ti-U1-MID14	21	454Ti-U2-MID11	0	30_70_B1dF51_B4EF3221	p24	F	TRUE
G7BP9S302EYZGQ	CombinedRun	G7BP9S3	02	EYZGQ	398	5	398	394	59	319	261	ID11-U2-p24	0	ID11-U1-p24	0	454Ti-U2-MID11	21	454Ti-U1-MID14	0	30_70_B1dF51_B4EF3221	p24	C	TRUE
G7BP9S302D3HVR	CombinedRun	G7BP9S3	02	D3HVR	399	5	399	395	59	320	262	ID11-U2-p24	0	ID11-U1-p24	0	454Ti-U2-MID11	21	454Ti-U1-MID14	0	30_70_B1dF51_B4EF3221	p24	C	TRUE
G7BP9S302DT0X6	CombinedRun	G7BP9S3	02	DT0X6	398	5	398	394	59	319	261	ID11-U2-p24	0	ID11-U1-p24	0	454Ti-U2-MID11	21	454Ti-U1-MID14	0	30_70_B1dF51_B4EF3221	p24	C	TRUE
G7BP9S302D7VC2	CombinedRun	G7BP9S3	02	D7VC2	400	5	400	396	59	319	261	ID11-U1-p24	0	ID11-U2-p24	2	454Ti-U1-MID14	21	454Ti-U2-MID11	2	30_70_B1dF51_B4EF3221	p24	F	TRUE
G7BP9S302EHDPH	CombinedRun	G7BP9S3	02	EHDPH	398	5	398	394	59	319	261	ID11-U2-p24	0	ID11-U1-p24	0	454Ti-U2-MID11	21	454Ti-U1-MID14	0	30_70_B1dF51_B4EF3221	p24	C	TRUE
G7BP9S302D7UH8	CombinedRun	G7BP9S3	02	D7UH8	400	5	398	394	59	319	261	ID11-U1-p24	0	ID11-U2-p24	1	454Ti-U1-MID14	21	454Ti-U2-MID11	0	30_70_B1dF51_B4EF3221	p24	F	TRUE
G7BP9S302EFY6R	CombinedRun	G7BP9S3	02	EFY6R	399	5	398	394	59	319	261	ID11-U2-p24	0	ID11-U1-p24	0	454Ti-U2-MID11	21	454Ti-U1-MID14	0	30_70_B1dF51_B4EF3221	p24	C	TRUE
G7BP9S302D3L02	CombinedRun	G7BP9S3	02	D3L02	407	5	401	397	59	321	263	ID11-U2-p24	0	ID11-U1-p24	0	454Ti-U2-MID11	21	454Ti-U1-MID14	1	30_70_B1dF51_B4EF3221	p24	C	TRUE
G7BP9S302D48R1	CombinedRun	G7BP9S3	02	D48R1	398	5	396	392	59	319	261	ID11-U1-p24	0	ID11-U2-p24	0	454Ti-U1-MID14	21	454Ti-U2-MID11	0	30_70_B1dF51_B4EF3221	p24	F	TRUE
G7BP9S302EZULO	CombinedRun	G7BP9S3	02	EZULO	400	5	398	394	59	319	261	ID11-U1-p24	0	ID11-U2-p24	0	454Ti-U1-MID14	21	454Ti-U2-MID11	0	30_70_B1dF51_B4EF3221	p24	F	TRUE
G7BP9S302D6M0T	CombinedRun	G7BP9S3	02	D6M0T	405	5	401	397	59	323	265	ID11-U2-p24	0	ID11-U1-p24	0	454Ti-U2-MID11	21	454Ti-U1-MID14	3	30_70_B1dF51_B4EF3221	p24	C	TRUE
G7BP9S302C4V4L	CombinedRun	G7BP9S3	02	C4V4L	400	5	399	395	59	320	262	ID11-U2-p24	0	ID11-U1-p24	0	454Ti-U2-MID11	21	454Ti-U1-MID14	0	30_70_B1dF51_B4EF3221	p24	C	TRUE
G7BP9S302C9GM9	CombinedRun	G7BP9S3	02	C9GM9	428	5	427	423	56	350	295	ID11-U1-p3	0	ID11-U2-p3	0	454Ti-U1-MID14	21	454Ti-U2-MID11	0	30_70_B1dF51_B4EF3221	p3	F	TRUE
G7BP9S302EALU5	CombinedRun	G7BP9S3	02	EALU5	429	5	428	424	57	352	296	ID11-U2-p3	0	ID11-U1-p3	1	454Ti-U2-MID11	21	454Ti-U1-MID14	0	30_70_B1dF51_B4EF3221	p3	C	TRUE
G7BP9S302DVXDM	CombinedRun	G7BP9S3	02	DVXDM	429	5	428	424	56	351	296	ID11-U1-p3	0	ID11-U2-p3	0	454Ti-U1-MID14	21	454Ti-U2-MID11	0	30_70_B1dF51_B4EF3221	p3	F	TRUE
G7BP9S302C4FCF	CombinedRun	G7BP9S3	02	C4FCF	427	5	427	423	55	350	296	ID11-U1-p3	1	ID11-U2-p3	0	454Ti-U1-MID14	21	454Ti-U2-MID11	0	30_70_B1dF51_B4EF3221	p3	F	TRUE
G7BP9S302DOIV0	CombinedRun	G7BP9S3	02	DOIV0	433	5	431	427	57	355	299	ID11-U2-p3	0	ID11-U1-p3	0	454Ti-U2-MID11	21	454Ti-U1-MID14	0	30_70_B1dF51_B4EF3221	p3	C	TRUE
G7BP9S302DHXC4	CombinedRun	G7BP9S3	02	DHXC4	429	5	428	424	57	352	296	ID11-U2-p3	0	ID11-U1-p3	0	454Ti-U2-MID11	21	454Ti-U1-MID14	0	30_70_B1dF51_B4EF3221	p3	C	TRUE
G7BP9S302DUQNC	CombinedRun	G7BP9S3	02	DUQNC	427	5	427	423	56	351	296	ID11-U1-p3	0	ID11-U2-p3	1	454Ti-U1-MID14	21	454Ti-U2-MID11	1	30_70_B1dF51_B4EF3221	p3	F	TRUE
G7BP9S302EB6LR	CombinedRun	G7BP9S3	02	EB6LR	429	5	428	424	57	352	296	ID11-U2-p3	0	ID11-U1-p3	0	454Ti-U2-MID11	21	454Ti-U1-MID14	0	30_70_B1dF51_B4EF3221	p3	C	TRUE
G7BP9S302C9K5J	CombinedRun	G7BP9S3	02	C9K5J	430	5	428	424	57	352	296	ID11-U2-p3	0	ID11-U1-p3	0	454Ti-U2-MID11	21	454Ti-U1-MID14	0	30_70_B1dF51_B4EF3221	p3	C	TRUE
G7BP9S302EXJ4G	CombinedRun	G7BP9S3	02	EXJ4G	335	5	335	331	56	258	203	ID11-U1-p3	0	ID11-U2-p3	0	454Ti-U1-MID14	21	454Ti-U2-MID11	0	30_70_B1dF51_B4EF3221	p3	F	TRUE
G7BP9S302DWJMZ	CombinedRun	G7BP9S3	02	DWJMZ	431	5	429	425	57	353	297	ID11-U2-p3	0	ID11-U1-p3	0	454Ti-U2-MID11	21	454Ti-U1-MID14	0	30_70_B1dF51_B4EF3221	p3	C	TRUE
G7BP9S302EATBU	CombinedRun	G7BP9S3	02	EATBU	432	5	431	427	56	354	299	ID11-U1-p3	0	ID11-U2-p3	0	454Ti-U1-MID14	21	454Ti-U2-MID11	0	30_70_B1dF51_B4EF3221	p3	F	TRUE
G7BP9S302DMBYQ	CombinedRun	G7BP9S3	02	DMBYQ	428	5	428	424	56	351	296	ID11-U1-p3	0	ID11-U2-p3	0	454Ti-U1-MID14	21	454Ti-U2-MID11	0	30_70_B1dF51_B4EF3221	p3	F	TRUE
G7BP9S302EAPI2	CombinedRun	G7BP9S3	02	EAPI2	428	5	428	424	56	351	296	ID11-U1-p3	0	ID11-U2-p3	0	454Ti-U1-MID14	21	454Ti-U2-MID11	0	30_70_B1dF51_B4EF3221	p3	F	TRUE
G7BP9S302DMITV	CombinedRun	G7BP9S3	02	DMITV	430	5	428	424	57	352	296	ID11-U2-p3	0	ID11-U1-p3	0	454Ti-U2-MID11	21	454Ti-U1-MID14	0	30_70_B1dF51_B4EF3221	p3	C	TRUE
G7BP9S302D9I3S	CombinedRun	G7BP9S3	02	D9I3S	430	5	428	424	56	351	296	ID11-U1-p3	0	ID11-U2-p3	0	454Ti-U1-MID14	21	454Ti-U2-MID11	0	30_70_B1dF51_B4EF3221	p3	F	TRUE
G7BP9S302DKL7E	CombinedRun	G7BP9S3	02	DKL7E	428	5	428	424	56	351	296	ID11-U1-p3	0	ID11-U2-p3	0	454Ti-U1-MID14	21	454Ti-U2-MID11	0	30_70_B1dF51_B4EF3221	p3	F	TRUE
G7BP9S302DTH3N	CombinedRun	G7BP9S3	02	DTH3N	336	5	336	332	56	259	204	ID11-U1-p3	0	ID11-U2-p3	0	454Ti-U1-MID14	21	454Ti-U2-MID11	0	30_70_B1dF51_B4EF3221	p3	F	TRUE
G7BP9S302EUE0W	CombinedRun	G7BP9S3	02	EUE0W	428	5	428	424	57	352	296	ID11-U2-p3	0	ID11-U1-p3	0	454Ti-U2-MID11	21	454Ti-U1-MID14	0	30_70_B1dF51_B4EF3221	p3	C	TRUE
G7BP9S302DXTON	CombinedRun	G7BP9S3	02	DXTON	431	5	428	424	56	351	296	ID11-U1-p3	0	ID11-U2-p3	0	454Ti-U1-MID14	21	454Ti-U2-MID11	0	30_70_B1dF51_B4EF3221	p3	F	TRUE
G7BP9S302EHE8X	CombinedRun	G7BP9S3	02	EHE8X	430	5	427	423	56	350	295	ID11-U1-p3	0	ID11-U2-p3	0	454Ti-U1-MID14	21	454Ti-U2-MID11	0	30_70_B1dF51_B4EF3221	p3	F	TRUE
G7BP9S302DYO9T	CombinedRun	G7BP9S3	02	DYO9T	428	5	428	424	57	352	296	ID11-U2-p3	0	ID11-U1-p3	0	454Ti-U2-MID11	21	454Ti-U1-MID14	0	30_70_B1dF51_B4EF3221	p3	C	TRUE
G7BP9S302EJ8ZY	CombinedRun	G7BP9S3	02	EJ8ZY	429	5	428	424	57	352	296	ID11-U2-p3	0	ID11-U1-p3	0	454Ti-U2-MID11	21	454Ti-U1-MID14	0	30_70_B1dF51_B4EF3221	p3	C	TRUE
G7BP9S302ECQP1	CombinedRun	G7BP9S3	02	ECQP1	429	5	428	424	56	351	296	ID11-U1-p3	0	ID11-U2-p3	0	454Ti-U1-MID14	21	454Ti-U2-MID11	0	30_70_B1dF51_B4EF3221	p3	F	TRUE
G7BP9S302EMUZI	CombinedRun	G7BP9S3	02	EMUZI	429	5	427	423	56	352	297	ID11-U1-p3	0	ID11-U2-p3	2	454Ti-U1-MID14	21	454Ti-U2-MID11	0	30_70_B1dF51_B4EF3221	p3	F	TRUE
G7BP9S302D70YH	CombinedRun	G7BP9S3	02	D70YH	429	5	427	423	56	350	295	ID11-U1-p3	0	ID11-U2-p3	0	454Ti-U1-MID14	21	454Ti-U2-MID11	0	30_70_B1dF51_B4EF3221	p3	F	TRUE
G7BP9S302DN4L2	CombinedRun	G7BP9S3	02	DN4L2	428	5	428	424	57	353	297	ID11-U2-p3	0	ID11-U1-p3	0	454Ti-U2-MID11	21	454Ti-U1-MID14	1	30_70_B1dF51_B4EF3221	p3	C	TRUE
G7BP9S302DBNHS	CombinedRun	G7BP9S3	02	DBNHS	433	5	429	425	56	353	298	ID11-U2-p3	1	ID11-U1-p3	0	454Ti-U2-MID11	21	454Ti-U1-MID14	0	30_70_B1dF51_B4EF3221	p3	C	TRUE
G7BP9S302DY7NW	CombinedRun	G7BP9S3	02	DY7NW	420	5	419	415	56	338	283	ID11-U2-p4	0	ID11-U1-p4	0	454Ti-U2-MID11	21	454Ti-U1-MID14	0	30_70_B1dF51_B4EF3221	p4	C	TRUE
G7BP9S302D7O6W	CombinedRun	G7BP9S3	02	D7O6W	422	5	420	416	56	339	284	ID11-U2-p4	0	ID11-U1-p4	0	454Ti-U2-MID11	21	454Ti-U1-MID14	0	30_70_B1dF51_B4EF3221	p4	C	TRUE
G7BP9S302D7IOR	CombinedRun	G7BP9S3	02	D7IOR	423	5	422	418	61	344	284	ID11-U1-p4	0	ID11-U2-p4	2	454Ti-U1-MID14	21	454Ti-U2-MID11	0	30_70_B1dF51_B4EF3221	p4	F	TRUE
G7BP9S302CZ3SR	CombinedRun	G7BP9S3	02	CZ3SR	421	5	420	416	61	344	284	ID11-U1-p4	0	ID11-U2-p4	0	454Ti-U1-MID14	21	454Ti-U2-MID11	0	30_70_B1dF51_B4EF3221	p4	F	TRUE
G7BP9S302ELDA3	CombinedRun	G7BP9S3	02	ELDA3	421	5	420	416	61	345	285	ID11-U1-p4	0	ID11-U2-p4	4	454Ti-U1-MID14	21	454Ti-U2-MID11	3	30_70_B1dF51_B4EF3221	p4	F	TRUE
G7BP9S302EJGXL	CombinedRun	G7BP9S3	02	EJGXL	421	5	420	416	61	344	284	ID11-U1-p4	0	ID11-U2-p4	0	454Ti-U1-MID14	21	454Ti-U2-MID11	0	30_70_B1dF51_B4EF3221	p4	F	TRUE
G7BP9S302EB26T	CombinedRun	G7BP9S3	02	EB26T	421	5	420	416	61	344	284	ID11-U1-p4	0	ID11-U2-p4	0	454Ti-U1-MID14	21	454Ti-U2-MID11	0	30_70_B1dF51_B4EF3221	p4	F	TRUE
G7BP9S302DNPZC	CombinedRun	G7BP9S3	02	DNPZC	421	5	420	416	61	344	284	ID11-U1-p4	0	ID11-U2-p4	0	454Ti-U1-MID14	21	454Ti-U2-MID11	0	30_70_B1dF51_B4EF3221	p4	F	TRUE
G7BP9S302D6LGI	CombinedRun	G7BP9S3	02	D6LGI	421	5	420	416	56	339	284	ID11-U2-p4	0	ID11-U1-p4	0	454Ti-U2-MID11	21	454Ti-U1-MID14	0	30_70_B1dF51_B4EF3221	p4	C	TRUE
G7BP9S302EDEQT	CombinedRun	G7BP9S3	02	EDEQT	420	5	420	416	56	339	284	ID11-U2-p4	0	ID11-U1-p4	0	454Ti-U2-MID11	21	454Ti-U1-MID14	0	30_70_B1dF51_B4EF3221	p4	C	TRUE
G7BP9S302EIQYB	CombinedRun	G7BP9S3	02	EIQYB	421	5	420	416	61	344	284	ID11-U1-p4	0	ID11-U2-p4	0	454Ti-U1-MID14	21	454Ti-U2-MID11	0	30_70_B1dF51_B4EF3221	p4	F	TRUE
G7BP9S302DZC5I	CombinedRun	G7BP9S3	02	DZC5I	422	5	420	416	56	339	284	ID11-U2-p4	0	ID11-U1-p4	0	454Ti-U2-MID11	21	454Ti-U1-MID14	0	30_70_B1dF51_B4EF3221	p4	C	TRUE
G7BP9S302C1ZM9	CombinedRun	G7BP9S3	02	C1ZM9	419	5	418	414	60	343	284	ID11-U1-p4	1	ID11-U2-p4	1	454Ti-U1-MID14	21	454Ti-U2-MID11	0	30_70_B1dF51_B4EF3221	p4	F	TRUE
G7BP9S302C5526	CombinedRun	G7BP9S3	02	C5526	421	5	420	416	61	344	284	ID11-U1-p4	0	ID11-U2-p4	1	454Ti-U1-MID14	21	454Ti-U2-MID11	0	30_70_B1dF51_B4EF3221	p4	F	TRUE
G7BP9S302D8CFJ	CombinedRun	G7BP9S3	02	D8CFJ	421	5	420	416	56	339	284	ID11-U2-p4	0	ID11-U1-p4	0	454Ti-U2-MID11	21	454Ti-U1-MID14	0	30_70_B1dF51_B4EF3221	p4	C	TRUE
G7BP9S302DRXRQ	CombinedRun	G7BP9S3	02	DRXRQ	421	5	420	416	61	344	284	ID11-U1-p4	0	ID11-U2-p4	0	454Ti-U1-MID14	21	454Ti-U2-MID11	0	30_70_B1dF51_B4EF3221	p4	F	TRUE
G7BP9S302DX2ZE	CombinedRun	G7BP9S3	02	DX2ZE	421	5	420	416	56	339	284	ID11-U2-p4	1	ID11-U1-p4	0	454Ti-U2-MID11	22	454Ti-U1-MID14	0	30_70_B1dF51_B4EF3221	p4	C	TRUE
G7BP9S302ECRE7	CombinedRun	G7BP9S3	02	ECRE7	423	5	420	416	56	339	284	ID11-U2-p4	0	ID11-U1-p4	0	454Ti-U2-MID11	21	454Ti-U1-MID14	0	30_70_B1dF51_B4EF3221	p4	C	TRUE
G7BP9S302DY4OW	CombinedRun	G7BP9S3	02	DY4OW	421	5	420	416	55	340	286	ID11-U2-p4	1	ID11-U1-p4	0	454Ti-U2-MID11	21	454Ti-U1-MID14	1	30_70_B1dF51_B4EF3221	p4	C	TRUE
G7BP9S302DUR2J	CombinedRun	G7BP9S3	02	DUR2J	422	5	421	417	56	340	285	ID11-U2-p4	0	ID11-U1-p4	0	454Ti-U2-MID11	21	454Ti-U1-MID14	0	30_70_B1dF51_B4EF3221	p4	C	TRUE
G7BP9S302D34I4	CombinedRun	G7BP9S3	02	D34I4	420	5	419	415	55	338	284	ID11-U2-p4	1	ID11-U1-p4	0	454Ti-U2-MID11	21	454Ti-U1-MID14	0	30_70_B1dF51_B4EF3221	p4	C	TRUE
G7BP9S302EMC24	CombinedRun	G7BP9S3	02	EMC24	422	5	420	416	61	344	284	ID11-U1-p4	1	ID11-U2-p4	1	454Ti-U1-MID14	21	454Ti-U2-MID11	0	30_70_B1dF51_B4EF3221	p4	F	TRUE
G7BP9S302DWMPN	CombinedRun	G7BP9S3	02	DWMPN	421	5	420	416	61	344	284	ID11-U1-p4	0	ID11-U2-p4	0	454Ti-U1-MID14	21	454Ti-U2-MID11	0	30_70_B1dF51_B4EF3221	p4	F	TRUE
G7BP9S302ELGW4	CombinedRun	G7BP9S3	02	ELGW4	422	5	420	416	56	339	284	ID11-U2-p4	0	ID11-U1-p4	0	454Ti-U2-MID11	21	454Ti-U1-MID14	0	30_70_B1dF51_B4EF3221	p4	C	TRUE
G7BP9S302ESV6E	CombinedRun	G7BP9S3	02	ESV6E	421	5	420	416	56	339	284	ID11-U2-p4	0	ID11-U1-p4	1	454Ti-U2-MID11	21	454Ti-U1-MID14	0	30_70_B1dF51_B4EF3221	p4	C	TRUE
G7BP9S302C57GQ	CombinedRun	G7BP9S3	02	C57GQ	420	5	420	416	56	339	284	ID11-U2-p4	0	ID11-U1-p4	0	454Ti-U2-MID11	21	454Ti-U1-MID14	0	30_70_B1dF51_B4EF3221	p4	C	TRUE
G7BP9S302C5E5D	CombinedRun	G7BP9S3	02	C5E5D	422	5	421	417	61	345	285	ID11-U1-p4	1	ID11-U2-p4	0	454Ti-U1-MID14	22	454Ti-U2-MID11	0	30_70_B1dF51_B4EF3221	p4	F	TRUE
G7BP9S302EYNQY	CombinedRun	G7BP9S3	02	EYNQY	424	5	421	417	56	340	285	ID11-U2-p4	0	ID11-U1-p4	0	454Ti-U2-MID11	21	454Ti-U1-MID14	0	30_70_B1dF51_B4EF3221	p4	C	TRUE
G7BP9S302D5D7Z	CombinedRun	G7BP9S3	02	D5D7Z	424	5	423	419	61	347	287	ID11-U1-p4	0	ID11-U2-p4	0	454Ti-U1-MID14	21	454Ti-U2-MID11	0	30_70_B1dF51_B4EF3221	p4	F	TRUE
G7BP9S302EXTON	CombinedRun	G7BP9S3	02	EXTON	421	5	420	416	61	344	284	ID11-U1-p4	0	ID11-U2-p4	0	454Ti-U1-MID14	21	454Ti-U2-MID11	0	30_70_B1dF51_B4EF3221	p4	F	TRUE
G7BP9S302DTEV9	CombinedRun	G7BP9S3	02	DTEV9	420	5	419	415	55	338	284	ID11-U2-p4	1	ID11-U1-p4	0	454Ti-U2-MID11	22	454Ti-U1-MID14	0	30_70_B1dF51_B4EF3221	p4	C	TRUE
G7BP9S302EI0D3	CombinedRun	G7BP9S3	02	EI0D3	421	5	420	416	61	344	284	ID11-U1-p4	0	ID11-U2-p4	0	454Ti-U1-MID14	21	454Ti-U2-MID11	0	30_70_B1dF51_B4EF3221	p4	F	TRUE
G7BP9S302DNM7I	CombinedRun	G7BP9S3	02	DNM7I	422	5	421	417	56	342	287	ID11-U2-p4	0	ID11-U1-p4	2	454Ti-U2-MID11	21	454Ti-U1-MID14	0	30_70_B1dF51_B4EF3221	p4	C	TRUE
G7BP9S302EO9H5	CombinedRun	G7BP9S3	02	EO9H5	421	5	418	414	61	344	284	ID11-U1-p4	0	ID11-U2-p4	0	454Ti-U1-MID14	21	454Ti-U2-MID11	0	30_70_B1dF51_B4EF3221	p4	F	TRUE
G7BP9S302C26X1	CombinedRun	G7BP9S3	02	C26X1	422	5	421	417	56	340	285	ID11-U2-p4	1	ID11-U1-p4	0	454Ti-U2-MID11	21	454Ti-U1-MID14	0	30_70_B1dF51_B4EF3221	p4	C	TRUE
G7BP9S302C2IUM	CombinedRun	G7BP9S3	02	C2IUM	420	5	419	415	61	344	284	ID11-U1-p4	0	ID11-U2-p4	0	454Ti-U1-MID14	21	454Ti-U2-MID11	2	30_70_B1dF51_B4EF3221	p4	F	TRUE
G7BP9S302EXXYO	CombinedRun	G7BP9S3	02	EXXYO	421	5	420	416	56	339	284	ID11-U2-p4	0	ID11-U1-p4	0	454Ti-U2-MID11	21	454Ti-U1-MID14	0	30_70_B1dF51_B4EF3221	p4	C	TRUE
G7BP9S302DO2ZP	CombinedRun	G7BP9S3	02	DO2ZP	422	5	420	416	56	339	284	ID11-U2-p4	0	ID11-U1-p4	0	454Ti-U2-MID11	21	454Ti-U1-MID14	0	30_70_B1dF51_B4EF3221	p4	C	TRUE
G7BP9S302EM4MX	CombinedRun	G7BP9S3	02	EM4MX	422	5	421	417	56	340	285	ID11-U2-p4	0	ID11-U1-p4	0	454Ti-U2-MID11	21	454Ti-U1-MID14	0	30_70_B1dF51_B4EF3221	p4	C	TRUE
G7BP9S302EXD9G	CombinedRun	G7BP9S3	02	EXD9G	421	5	420	416	61	344	284	ID11-U1-p4	1	ID11-U2-p4	0	454Ti-U1-MID14	22	454Ti-U2-MID11	0	30_70_B1dF51_B4EF3221	p4	F	TRUE
G7BP9S302EW78R	CombinedRun	G7BP9S3	02	EW78R	421	5	419	415	55	338	284	ID11-U2-p4	1	ID11-U1-p4	0	454Ti-U2-MID11	21	454Ti-U1-MID14	0	30_70_B1dF51_B4EF3221	p4	C	TRUE
G7BP9S302EMQ0F	CombinedRun	G7BP9S3	02	EMQ0F	421	5	420	416	61	344	284	ID11-U1-p4	0	ID11-U2-p4	0	454Ti-U1-MID14	21	454Ti-U2-MID11	0	30_70_B1dF51_B4EF3221	p4	F	TRUE
G7BP9S302EHDQG	CombinedRun	G7BP9S3	02	EHDQG	422	5	421	417	61	345	285	ID11-U1-p4	1	ID11-U2-p4	0	454Ti-U1-MID14	22	454Ti-U2-MID11	0	30_70_B1dF51_B4EF3221	p4	F	TRUE
G7BP9S302DE360	CombinedRun	G7BP9S3	02	DE360	423	5	421	417	56	340	285	ID11-U2-p4	1	ID11-U1-p4	0	454Ti-U2-MID11	21	454Ti-U1-MID14	0	30_70_B1dF51_B4EF3221	p4	C	TRUE
G7BP9S302ERCDG	CombinedRun	G7BP9S3	02	ERCDG	421	5	419	415	56	339	284	ID11-U2-p4	0	ID11-U1-p4	0	454Ti-U2-MID11	21	454Ti-U1-MID14	1	30_70_B1dF51_B4EF3221	p4	C	TRUE
G7BP9S302EPATF	CombinedRun	G7BP9S3	02	EPATF	421	5	421	417	56	340	285	ID11-U2-p4	0	ID11-U1-p4	0	454Ti-U2-MID11	21	454Ti-U1-MID14	0	30_70_B1dF51_B4EF3221	p4	C	TRUE
G7BP9S302DH1SQ	CombinedRun	G7BP9S3	02	DH1SQ	423	5	421	417	56	339	284	ID11-U2-p4	0	ID11-U1-p4	0	454Ti-U2-MID11	21	454Ti-U1-MID14	1	30_70_B1dF51_B4EF3221	p4	C	TRUE
G7BP9S302ECLJ0	CombinedRun	G7BP9S3	02	ECLJ0	422	5	421	417	56	340	285	ID11-U2-p4	0	ID11-U1-p4	0	454Ti-U2-MID11	21	454Ti-U1-MID14	0	30_70_B1dF51_B4EF3221	p4	C	TRUE
G7BP9S302EMEZ1	CombinedRun	G7BP9S3	02	EMEZ1	419	5	419	415	56	339	284	ID11-U2-p4	0	ID11-U1-p4	0	454Ti-U2-MID11	21	454Ti-U1-MID14	1	30_70_B1dF51_B4EF3221	p4	C	TRUE
G7BP9S302EKQJC	CombinedRun	G7BP9S3	02	EKQJC	421	5	420	416	56	339	284	ID11-U2-p4	0	ID11-U1-p4	0	454Ti-U2-MID11	21	454Ti-U1-MID14	0	30_70_B1dF51_B4EF3221	p4	C	TRUE
G7BP9S302C3MOO	CombinedRun	G7BP9S3	02	C3MOO	421	5	419	415	56	339	284	ID11-U2-p4	0	ID11-U1-p4	0	454Ti-U2-MID11	21	454Ti-U1-MID14	2	30_70_B1dF51_B4EF3221	p4	C	TRUE
G7BP9S302ET8B9	CombinedRun	G7BP9S3	02	ET8B9	421	5	420	416	56	339	284	ID11-U2-p4	0	ID11-U1-p4	0	454Ti-U2-MID11	21	454Ti-U1-MID14	0	30_70_B1dF51_B4EF3221	p4	C	TRUE
G7BP9S302EPMCJ	CombinedRun	G7BP9S3	02	EPMCJ	422	5	421	417	61	345	285	ID11-U1-p4	0	ID11-U2-p4	0	454Ti-U1-MID14	21	454Ti-U2-MID11	0	30_70_B1dF51_B4EF3221	p4	F	TRUE
G7BP9S302C588U	CombinedRun	G7BP9S3	02	C588U	420	5	419	415	61	344	284	ID11-U1-p4	0	ID11-U2-p4	1	454Ti-U1-MID14	21	454Ti-U2-MID11	0	30_70_B1dF51_B4EF3221	p4	F	TRUE
G7BP9S302DY9RJ	CombinedRun	G7BP9S3	02	DY9RJ	425	5	420	416	55	339	285	ID11-U2-p4	1	ID11-U1-p4	0	454Ti-U2-MID11	21	454Ti-U1-MID14	2	30_70_B1dF51_B4EF3221	p4	C	TRUE
G7BP9S302EC9GG	CombinedRun	G7BP9S3	02	EC9GG	448	5	447	443	61	372	312	ID11-U1-p4	1	ID11-U2-p4	2	454Ti-U1-MID14	21	454Ti-U2-MID11	4	30_70_B1dF51_B4EF3221	p4	F	TRUE
G7BP9S302EJYML	CombinedRun	G7BP9S3	02	EJYML	422	5	421	417	56	339	284	ID11-U2-p4	0	ID11-U1-p4	1	454Ti-U2-MID11	21	454Ti-U1-MID14	1	30_70_B1dF51_B4EF3221	p4	C	TRUE
G7BP9S302EKTJ4	CombinedRun	G7BP9S3	02	EKTJ4	433	5	421	417	56	341	286	ID11-U2-p4	0	ID11-U1-p4	4	454Ti-U2-MID11	21	454Ti-U1-MID14	1	30_70_B1dF51_B4EF3221	p4	C	TRUE
G7BP9S302EWZME	CombinedRun	G7BP9S3	02	EWZME	425	5	422	418	56	340	285	ID11-U2-p4	0	ID11-U1-p4	0	454Ti-U2-MID11	21	454Ti-U1-MID14	1	30_70_B1dF51_B4EF3221	p4	C	TRUE
G7BP9S302EKT3H	CombinedRun	G7BP9S3	02	EKT3H	450	5	449	445	59	372	314	ID11-U2-p5	0	ID11-U1-p5	0	454Ti-U2-MID11	22	454Ti-U1-MID14	1	30_70_B1dF51_B4EF3221	p5	C	TRUE
G7BP9S302DL9A9	CombinedRun	G7BP9S3	02	DL9A9	453	5	452	448	60	374	315	ID11-U2-p5	0	ID11-U1-p5	0	454Ti-U2-MID11	21	454Ti-U1-MID14	0	30_70_B1dF51_B4EF3221	p5	C	TRUE
G7BP9S302C6O9K	CombinedRun	G7BP9S3	02	C6O9K	453	5	452	448	60	374	315	ID11-U2-p5	0	ID11-U1-p5	0	454Ti-U2-MID11	21	454Ti-U1-MID14	0	30_70_B1dF51_B4EF3221	p5	C	TRUE
G7BP9S302DX05M	CombinedRun	G7BP9S3	02	DX05M	453	5	452	448	60	374	315	ID11-U2-p5	0	ID11-U1-p5	0	454Ti-U2-MID11	21	454Ti-U1-MID14	0	30_70_B1dF51_B4EF3221	p5	C	TRUE
G7BP9S302D6FVW	CombinedRun	G7BP9S3	02	D6FVW	453	5	452	448	60	374	315	ID11-U2-p5	0	ID11-U1-p5	0	454Ti-U2-MID11	21	454Ti-U1-MID14	0	30_70_B1dF51_B4EF3221	p5	C	TRUE
G7BP9S302DLSUM	CombinedRun	G7BP9S3	02	DLSUM	452	5	451	447	58	372	315	ID11-U1-p5	0	ID11-U2-p5	1	454Ti-U1-MID14	21	454Ti-U2-MID11	0	30_70_B1dF51_B4EF3221	p5	F	TRUE
G7BP9S302D0FYX	CombinedRun	G7BP9S3	02	D0FYX	454	5	451	447	58	371	314	ID11-U1-p5	0	ID11-U2-p5	2	454Ti-U1-MID14	22	454Ti-U2-MID11	0	30_70_B1dF51_B4EF3221	p5	F	TRUE
G7BP9S302EL8G6	CombinedRun	G7BP9S3	02	EL8G6	456	5	455	451	58	374	317	ID11-U1-p5	0	ID11-U2-p5	2	454Ti-U1-MID14	21	454Ti-U2-MID11	1	30_70_B1dF51_B4EF3221	p5	F	TRUE
G7BP9S302EO5R4	CombinedRun	G7BP9S3	02	EO5R4	453	5	452	448	60	374	315	ID11-U2-p5	0	ID11-U1-p5	0	454Ti-U2-MID11	21	454Ti-U1-MID14	0	30_70_B1dF51_B4EF3221	p5	C	TRUE
G7BP9S302EERIB	CombinedRun	G7BP9S3	02	EERIB	451	5	451	447	60	374	315	ID11-U2-p5	0	ID11-U1-p5	0	454Ti-U2-MID11	21	454Ti-U1-MID14	1	30_70_B1dF51_B4EF3221	p5	C	TRUE
G7BP9S302DRGQB	CombinedRun	G7BP9S3	02	DRGQB	452	5	451	447	60	374	315	ID11-U2-p5	1	ID11-U1-p5	0	454Ti-U2-MID11	21	454Ti-U1-MID14	1	30_70_B1dF51_B4EF3221	p5	C	TRUE
G7BP9S302EI10M	CombinedRun	G7BP9S3	02	EI10M	456	5	453	449	58	372	315	ID11-U1-p5	0	ID11-U2-p5	1	454Ti-U1-MID14	21	454Ti-U2-MID11	0	30_70_B1dF51_B4EF3221	p5	F	TRUE
G7BP9S302ELV4G	CombinedRun	G7BP9S3	02	ELV4G	453	5	452	448	58	371	314	ID11-U1-p5	0	ID11-U2-p5	1	454Ti-U1-MID14	21	454Ti-U2-MID11	0	30_70_B1dF51_B4EF3221	p5	F	TRUE
G7BP9S302D2IK8	CombinedRun	G7BP9S3	02	D2IK8	454	5	453	449	60	374	315	ID11-U2-p5	0	ID11-U1-p5	0	454Ti-U2-MID11	21	454Ti-U1-MID14	1	30_70_B1dF51_B4EF3221	p5	C	TRUE
G7BP9S302EJGLU	CombinedRun	G7BP9S3	02	EJGLU	454	5	452	448	60	375	316	ID11-U2-p5	0	ID11-U1-p5	1	454Ti-U2-MID11	21	454Ti-U1-MID14	0	30_70_B1dF51_B4EF3221	p5	C	TRUE
G7BP9S302EMH7G	CombinedRun	G7BP9S3	02	EMH7G	455	5	454	450	60	375	316	ID11-U2-p5	0	ID11-U1-p5	0	454Ti-U2-MID11	21	454Ti-U1-MID14	1	30_70_B1dF51_B4EF3221	p5	C	TRUE
G7BP9S302D6L0V	CombinedRun	G7BP9S3	02	D6L0V	451	5	450	446	60	373	314	ID11-U2-p5	0	ID11-U1-p5	0	454Ti-U2-MID11	21	454Ti-U1-MID14	1	30_70_B1dF51_B4EF3221	p5	C	TRUE
G7BP9S302EZYQG	CombinedRun	G7BP9S3	02	EZYQG	456	5	455	451	57	374	318	ID11-U1-p5	2	ID11-U2-p5	0	454Ti-U1-MID14	21	454Ti-U2-MID11	1	30_70_B1dF51_B4EF3221	p5	F	TRUE
G7BP9S302D36HU	CombinedRun	G7BP9S3	02	D36HU	454	5	452	448	60	375	316	ID11-U2-p5	0	ID11-U1-p5	0	454Ti-U2-MID11	21	454Ti-U1-MID14	1	30_70_B1dF51_B4EF3221	p5	C	TRUE
G7BP9S302EDYSV	CombinedRun	G7BP9S3	02	EDYSV	454	5	452	448	60	374	315	ID11-U2-p5	0	ID11-U1-p5	0	454Ti-U2-MID11	21	454Ti-U1-MID14	0	30_70_B1dF51_B4EF3221	p5	C	TRUE
G7BP9S302DEMUQ	CombinedRun	G7BP9S3	02	DEMUQ	415	5	413	409	57	331	275	ID11-U2-p6	0	ID11-U1-p6	1	454Ti-U2-MID11	21	454Ti-U1-MID14	0	30_70_B1dF51_B4EF3221	p6	C	TRUE
G7BP9S302D4R9I	CombinedRun	G7BP9S3	02	D4R9I	412	5	411	407	56	329	274	ID11-U2-p6	1	ID11-U1-p6	1	454Ti-U2-MID11	21	454Ti-U1-MID14	0	30_70_B1dF51_B4EF3221	p6	C	TRUE
G7BP9S302DGINL	CombinedRun	G7BP9S3	02	DGINL	414	5	413	409	62	336	275	ID11-U1-p6	1	ID11-U2-p6	0	454Ti-U1-MID14	21	454Ti-U2-MID11	0	30_70_B1dF51_B4EF3221	p6	F	TRUE
G7BP9S302EP32C	CombinedRun	G7BP9S3	02	EP32C	414	5	413	409	62	336	275	ID11-U1-p6	1	ID11-U2-p6	0	454Ti-U1-MID14	21	454Ti-U2-MID11	0	30_70_B1dF51_B4EF3221	p6	F	TRUE
G7BP9S302EXTEC	CombinedRun	G7BP9S3	02	EXTEC	415	5	413	409	56	330	275	ID11-U2-p6	1	ID11-U1-p6	0	454Ti-U2-MID11	21	454Ti-U1-MID14	0	30_70_B1dF51_B4EF3221	p6	C	TRUE
G7BP9S302D1ACM	CombinedRun	G7BP9S3	02	D1ACM	415	5	414	410	57	331	275	ID11-U2-p6	0	ID11-U1-p6	0	454Ti-U2-MID11	21	454Ti-U1-MID14	0	30_70_B1dF51_B4EF3221	p6	C	TRUE
G7BP9S302DFHT1	CombinedRun	G7BP9S3	02	DFHT1	416	5	414	410	63	337	275	ID11-U1-p6	0	ID11-U2-p6	0	454Ti-U1-MID14	21	454Ti-U2-MID11	0	30_70_B1dF51_B4EF3221	p6	F	TRUE
G7BP9S302D95GZ	CombinedRun	G7BP9S3	02	D95GZ	415	5	414	410	63	337	275	ID11-U1-p6	0	ID11-U2-p6	0	454Ti-U1-MID14	21	454Ti-U2-MID11	0	30_70_B1dF51_B4EF3221	p6	F	TRUE
G7BP9S302EXUX5	CombinedRun	G7BP9S3	02	EXUX5	413	5	413	409	57	331	275	ID11-U2-p6	0	ID11-U1-p6	1	454Ti-U2-MID11	21	454Ti-U1-MID14	0	30_70_B1dF51_B4EF3221	p6	C	TRUE
G7BP9S302EJH6H	CombinedRun	G7BP9S3	02	EJH6H	414	5	414	410	63	337	275	ID11-U1-p6	0	ID11-U2-p6	0	454Ti-U1-MID14	21	454Ti-U2-MID11	0	30_70_B1dF51_B4EF3221	p6	F	TRUE
G7BP9S302EV0XH	CombinedRun	G7BP9S3	02	EV0XH	419	5	418	414	63	341	279	ID11-U1-p6	0	ID11-U2-p6	0	454Ti-U1-MID14	21	454Ti-U2-MID11	0	30_70_B1dF51_B4EF3221	p6	F	TRUE
G7BP9S302EPZ41	CombinedRun	G7BP9S3	02	EPZ41	416	5	414	410	63	337	275	ID11-U1-p6	0	ID11-U2-p6	0	454Ti-U1-MID14	21	454Ti-U2-MID11	0	30_70_B1dF51_B4EF3221	p6	F	TRUE
G7BP9S302DAWLM	CombinedRun	G7BP9S3	02	DAWLM	414	5	414	410	57	331	275	ID11-U2-p6	0	ID11-U1-p6	0	454Ti-U2-MID11	21	454Ti-U1-MID14	0	30_70_B1dF51_B4EF3221	p6	C	TRUE
G7BP9S302ETM3U	CombinedRun	G7BP9S3	02	ETM3U	414	5	414	410	57	331	275	ID11-U2-p6	0	ID11-U1-p6	0	454Ti-U2-MID11	21	454Ti-U1-MID14	0	30_70_B1dF51_B4EF3221	p6	C	TRUE
G7BP9S302D3SG4	CombinedRun	G7BP9S3	02	D3SG4	415	5	414	410	63	337	275	ID11-U1-p6	0	ID11-U2-p6	0	454Ti-U1-MID14	21	454Ti-U2-MID11	0	30_70_B1dF51_B4EF3221	p6	F	TRUE
G7BP9S302DVJVO	CombinedRun	G7BP9S3	02	DVJVO	416	5	414	410	57	331	275	ID11-U2-p6	2	ID11-U1-p6	0	454Ti-U2-MID11	21	454Ti-U1-MID14	0	30_70_B1dF51_B4EF3221	p6	C	TRUE
G7BP9S302D3CAG	CombinedRun	G7BP9S3	02	D3CAG	415	5	414	410	63	337	275	ID11-U1-p6	0	ID11-U2-p6	0	454Ti-U1-MID14	21	454Ti-U2-MID11	0	30_70_B1dF51_B4EF3221	p6	F	TRUE
G7BP9S302ERPFG	CombinedRun	G7BP9S3	02	ERPFG	414	5	414	410	57	331	275	ID11-U2-p6	0	ID11-U1-p6	0	454Ti-U2-MID11	21	454Ti-U1-MID14	0	30_70_B1dF51_B4EF3221	p6	C	TRUE
G7BP9S302C1RF0	CombinedRun	G7BP9S3	02	C1RF0	414	5	414	410	57	331	275	ID11-U2-p6	1	ID11-U1-p6	0	454Ti-U2-MID11	21	454Ti-U1-MID14	0	30_70_B1dF51_B4EF3221	p6	C	TRUE
G7BP9S302C7XOT	CombinedRun	G7BP9S3	02	C7XOT	421	5	417	413	63	339	277	ID11-U1-p6	1	ID11-U2-p6	1	454Ti-U1-MID14	22	454Ti-U2-MID11	0	30_70_B1dF51_B4EF3221	p6	F	TRUE
G7BP9S302EUREI	CombinedRun	G7BP9S3	02	EUREI	414	5	414	410	57	331	275	ID11-U2-p6	0	ID11-U1-p6	0	454Ti-U2-MID11	21	454Ti-U1-MID14	0	30_70_B1dF51_B4EF3221	p6	C	TRUE
G7BP9S302C22AM	CombinedRun	G7BP9S3	02	C22AM	424	5	414	410	57	331	275	ID11-U2-p6	0	ID11-U1-p6	1	454Ti-U2-MID11	21	454Ti-U1-MID14	1	30_70_B1dF51_B4EF3221	p6	C	TRUE
G7BP9S302DSOIU	CombinedRun	G7BP9S3	02	DSOIU	416	5	414	410	63	337	275	ID11-U1-p6	0	ID11-U2-p6	0	454Ti-U1-MID14	21	454Ti-U2-MID11	0	30_70_B1dF51_B4EF3221	p6	F	TRUE
G7BP9S302DSUBF	CombinedRun	G7BP9S3	02	DSUBF	414	5	414	410	57	331	275	ID11-U2-p6	0	ID11-U1-p6	0	454Ti-U2-MID11	21	454Ti-U1-MID14	0	30_70_B1dF51_B4EF3221	p6	C	TRUE
G7BP9S302EU3G6	CombinedRun	G7BP9S3	02	EU3G6	420	5	415	411	63	337	275	ID11-U1-p6	0	ID11-U2-p6	0	454Ti-U1-MID14	21	454Ti-U2-MID11	1	30_70_B1dF51_B4EF3221	p6	F	TRUE
G7BP9S302EIFLC	CombinedRun	G7BP9S3	02	EIFLC	416	5	414	410	57	331	275	ID11-U2-p6	0	ID11-U1-p6	0	454Ti-U2-MID11	21	454Ti-U1-MID14	0	30_70_B1dF51_B4EF3221	p6	C	TRUE
G7BP9S302DDJ38	CombinedRun	G7BP9S3	02	DDJ38	415	5	414	410	63	337	275	ID11-U1-p6	0	ID11-U2-p6	0	454Ti-U1-MID14	21	454Ti-U2-MID11	0	30_70_B1dF51_B4EF3221	p6	F	TRUE
G7BP9S302D105P	CombinedRun	G7BP9S3	02	D105P	415	5	414	410	57	331	275	ID11-U2-p6	0	ID11-U1-p6	0	454Ti-U2-MID11	21	454Ti-U1-MID14	0	30_70_B1dF51_B4EF3221	p6	C	TRUE
G7BP9S302DO8VA	CombinedRun	G7BP9S3	02	DO8VA	415	5	415	411	63	337	275	ID11-U1-p6	0	ID11-U2-p6	0	454Ti-U1-MID14	21	454Ti-U2-MID11	1	30_70_B1dF51_B4EF3221	p6	F	TRUE
G7BP9S302ERDKE	CombinedRun	G7BP9S3	02	ERDKE	414	5	414	410	63	337	275	ID11-U1-p6	0	ID11-U2-p6	0	454Ti-U1-MID14	21	454Ti-U2-MID11	0	30_70_B1dF51_B4EF3221	p6	F	TRUE
G7BP9S302DOJKM	CombinedRun	G7BP9S3	02	DOJKM	414	5	414	410	57	331	275	ID11-U2-p6	0	ID11-U1-p6	0	454Ti-U2-MID11	21	454Ti-U1-MID14	0	30_70_B1dF51_B4EF3221	p6	C	TRUE
G7BP9S302DU0UE	CombinedRun	G7BP9S3	02	DU0UE	416	5	414	410	63	337	275	ID11-U1-p6	0	ID11-U2-p6	0	454Ti-U1-MID14	21	454Ti-U2-MID11	0	30_70_B1dF51_B4EF3221	p6	F	TRUE
G7BP9S302EY4CA	CombinedRun	G7BP9S3	02	EY4CA	416	5	414	410	63	337	275	ID11-U1-p6	0	ID11-U2-p6	0	454Ti-U1-MID14	21	454Ti-U2-MID11	0	30_70_B1dF51_B4EF3221	p6	F	TRUE
G7BP9S302EMQ99	CombinedRun	G7BP9S3	02	EMQ99	415	5	414	410	63	337	275	ID11-U1-p6	0	ID11-U2-p6	0	454Ti-U1-MID14	21	454Ti-U2-MID11	0	30_70_B1dF51_B4EF3221	p6	F	TRUE
G7BP9S302DOKCD	CombinedRun	G7BP9S3	02	DOKCD	415	5	414	410	57	331	275	ID11-U2-p6	0	ID11-U1-p6	0	454Ti-U2-MID11	21	454Ti-U1-MID14	0	30_70_B1dF51_B4EF3221	p6	C	TRUE
G7BP9S302EFDQ0	CombinedRun	G7BP9S3	02	EFDQ0	415	5	414	410	57	331	275	ID11-U2-p6	0	ID11-U1-p6	0	454Ti-U2-MID11	21	454Ti-U1-MID14	0	30_70_B1dF51_B4EF3221	p6	C	TRUE
G7BP9S302EWA5R	CombinedRun	G7BP9S3	02	EWA5R	414	5	414	410	57	331	275	ID11-U2-p6	0	ID11-U1-p6	0	454Ti-U2-MID11	21	454Ti-U1-MID14	0	30_70_B1dF51_B4EF3221	p6	C	TRUE
G7BP9S302DXU1G	CombinedRun	G7BP9S3	02	DXU1G	416	5	414	410	57	331	275	ID11-U2-p6	0	ID11-U1-p6	0	454Ti-U2-MID11	21	454Ti-U1-MID14	0	30_70_B1dF51_B4EF3221	p6	C	TRUE
G7BP9S302D1E9Q	CombinedRun	G7BP9S3	02	D1E9Q	414	5	413	409	63	336	274	ID11-U1-p6	0	ID11-U2-p6	0	454Ti-U1-MID14	21	454Ti-U2-MID11	0	30_70_B1dF51_B4EF3221	p6	F	TRUE
G7BP9S302DAJZF	CombinedRun	G7BP9S3	02	DAJZF	417	5	416	412	65	339	275	ID11-U1-p6	2	ID11-U2-p6	0	454Ti-U1-MID14	21	454Ti-U2-MID11	0	30_70_B1dF51_B4EF3221	p6	F	TRUE
G7BP9S302D0XGJ	CombinedRun	G7BP9S3	02	D0XGJ	423	5	417	413	57	334	278	ID11-U2-p6	1	ID11-U1-p6	1	454Ti-U2-MID11	21	454Ti-U1-MID14	0	30_70_B1dF51_B4EF3221	p6	C	TRUE
G7BP9S302D27ZK	CombinedRun	G7BP9S3	02	D27ZK	417	5	414	410	63	337	275	ID11-U1-p6	0	ID11-U2-p6	0	454Ti-U1-MID14	21	454Ti-U2-MID11	0	30_70_B1dF51_B4EF3221	p6	F	TRUE
G7BP9S302C24Z3	CombinedRun	G7BP9S3	02	C24Z3	413	5	412	408	63	335	273	ID11-U1-p6	0	ID11-U2-p6	0	454Ti-U1-MID14	21	454Ti-U2-MID11	0	30_70_B1dF51_B4EF3221	p6	F	TRUE
G7BP9S302D47ML	CombinedRun	G7BP9S3	02	D47ML	418	5	417	413	65	340	276	ID11-U1-p6	2	ID11-U2-p6	0	454Ti-U1-MID14	21	454Ti-U2-MID11	0	30_70_B1dF51_B4EF3221	p6	F	TRUE
G7BP9S302EODT0	CombinedRun	G7BP9S3	02	EODT0	416	5	415	411	64	338	275	ID11-U1-p6	1	ID11-U2-p6	0	454Ti-U1-MID14	21	454Ti-U2-MID11	0	30_70_B1dF51_B4EF3221	p6	F	TRUE
G7BP9S302D7EXO	CombinedRun	G7BP9S3	02	D7EXO	419	5	416	412	64	339	276	ID11-U1-p6	1	ID11-U2-p6	0	454Ti-U1-MID14	21	454Ti-U2-MID11	0	30_70_B1dF51_B4EF3221	p6	F	TRUE
G7BP9S302DZ5E6	CombinedRun	G7BP9S3	02	DZ5E6	428	5	419	415	65	343	279	ID11-U1-p6	2	ID11-U2-p6	2	454Ti-U1-MID14	21	454Ti-U2-MID11	3	30_70_B1dF51_B4EF3221	p6	F	TRUE
G7BP9S302DD55X	CombinedRun	G7BP9S3	02	DD55X	424	5	420	416	64	341	278	ID11-U1-p6	1	ID11-U2-p6	0	454Ti-U1-MID14	21	454Ti-U2-MID11	2	30_70_B1dF51_B4EF3221	p6	F	TRUE
G7BP9S302D3APZ	CombinedRun	G7BP9S3	02	D3APZ	423	5	423	419	56	347	292	ID11-U1-p7	0	ID11-U2-p7	0	454Ti-U1-MID14	21	454Ti-U2-MID11	0	30_70_B1dF51_B4EF3221	p7	F	TRUE
G7BP9S302DIEAV	CombinedRun	G7BP9S3	02	DIEAV	423	5	422	418	56	346	291	ID11-U2-p7	0	ID11-U1-p7	0	454Ti-U2-MID11	21	454Ti-U1-MID14	0	30_70_B1dF51_B4EF3221	p7	C	TRUE
G7BP9S302DT53J	CombinedRun	G7BP9S3	02	DT53J	429	5	428	424	56	352	297	ID11-U2-p7	0	ID11-U1-p7	0	454Ti-U2-MID11	21	454Ti-U1-MID14	0	30_70_B1dF51_B4EF3221	p7	C	TRUE
G7BP9S302DZHD7	CombinedRun	G7BP9S3	02	DZHD7	423	5	422	418	56	346	291	ID11-U1-p7	0	ID11-U2-p7	0	454Ti-U1-MID14	21	454Ti-U2-MID11	0	30_70_B1dF51_B4EF3221	p7	F	TRUE
G7BP9S302DUW9B	CombinedRun	G7BP9S3	02	DUW9B	422	5	421	417	56	345	290	ID11-U1-p7	0	ID11-U2-p7	0	454Ti-U1-MID14	21	454Ti-U2-MID11	0	30_70_B1dF51_B4EF3221	p7	F	TRUE
G7BP9S302DPZ8X	CombinedRun	G7BP9S3	02	DPZ8X	422	5	422	418	56	346	291	ID11-U1-p7	0	ID11-U2-p7	0	454Ti-U1-MID14	21	454Ti-U2-MID11	0	30_70_B1dF51_B4EF3221	p7	F	TRUE
G7BP9S302EORQ4	CombinedRun	G7BP9S3	02	EORQ4	424	5	423	419	56	347	292	ID11-U1-p7	0	ID11-U2-p7	0	454Ti-U1-MID14	21	454Ti-U2-MID11	0	30_70_B1dF51_B4EF3221	p7	F	TRUE
G7BP9S302C1C5K	CombinedRun	G7BP9S3	02	C1C5K	423	5	421	417	56	345	290	ID11-U1-p7	0	ID11-U2-p7	0	454Ti-U1-MID14	21	454Ti-U2-MID11	0	30_70_B1dF51_B4EF3221	p7	F	TRUE
G7BP9S302DTGVI	CombinedRun	G7BP9S3	02	DTGVI	425	5	424	420	56	348	293	ID11-U2-p7	0	ID11-U1-p7	0	454Ti-U2-MID11	21	454Ti-U1-MID14	0	30_70_B1dF51_B4EF3221	p7	C	TRUE
G7BP9S302EN810	CombinedRun	G7BP9S3	02	EN810	424	5	422	418	56	346	291	ID11-U2-p7	0	ID11-U1-p7	0	454Ti-U2-MID11	21	454Ti-U1-MID14	0	30_70_B1dF51_B4EF3221	p7	C	TRUE
G7BP9S302DIQG0	CombinedRun	G7BP9S3	02	DIQG0	423	5	422	418	56	346	291	ID11-U1-p7	0	ID11-U2-p7	0	454Ti-U1-MID14	21	454Ti-U2-MID11	0	30_70_B1dF51_B4EF3221	p7	F	TRUE
G7BP9S302EWO0M	CombinedRun	G7BP9S3	02	EWO0M	423	5	422	418	56	346	291	ID11-U2-p7	0	ID11-U1-p7	0	454Ti-U2-MID11	21	454Ti-U1-MID14	0	30_70_B1dF51_B4EF3221	p7	C	TRUE
G7BP9S302DEYU8	CombinedRun	G7BP9S3	02	DEYU8	422	5	422	418	56	346	291	ID11-U2-p7	0	ID11-U1-p7	0	454Ti-U2-MID11	21	454Ti-U1-MID14	0	30_70_B1dF51_B4EF3221	p7	C	TRUE
G7BP9S302D2GFU	CombinedRun	G7BP9S3	02	D2GFU	422	5	421	417	56	345	290	ID11-U1-p7	0	ID11-U2-p7	0	454Ti-U1-MID14	21	454Ti-U2-MID11	0	30_70_B1dF51_B4EF3221	p7	F	TRUE
G7BP9S302EWUMH	CombinedRun	G7BP9S3	02	EWUMH	422	5	420	416	56	344	289	ID11-U1-p7	0	ID11-U2-p7	0	454Ti-U1-MID14	21	454Ti-U2-MID11	0	30_70_B1dF51_B4EF3221	p7	F	TRUE
G7BP9S302C9854	CombinedRun	G7BP9S3	02	C9854	422	5	422	418	56	346	291	ID11-U1-p7	0	ID11-U2-p7	0	454Ti-U1-MID14	21	454Ti-U2-MID11	0	30_70_B1dF51_B4EF3221	p7	F	TRUE
G7BP9S302EV6P3	CombinedRun	G7BP9S3	02	EV6P3	423	5	422	418	56	346	291	ID11-U2-p7	0	ID11-U1-p7	0	454Ti-U2-MID11	21	454Ti-U1-MID14	0	30_70_B1dF51_B4EF3221	p7	C	TRUE
G7BP9S302C9WHC	CombinedRun	G7BP9S3	02	C9WHC	421	5	421	417	56	345	290	ID11-U1-p7	0	ID11-U2-p7	0	454Ti-U1-MID14	21	454Ti-U2-MID11	0	30_70_B1dF51_B4EF3221	p7	F	TRUE
G7BP9S302DH9SG	CombinedRun	G7BP9S3	02	DH9SG	423	5	422	418	56	346	291	ID11-U2-p7	0	ID11-U1-p7	0	454Ti-U2-MID11	21	454Ti-U1-MID14	0	30_70_B1dF51_B4EF3221	p7	C	TRUE
G7BP9S302DHG8S	CombinedRun	G7BP9S3	02	DHG8S	423	5	422	418	56	346	291	ID11-U2-p7	0	ID11-U1-p7	0	454Ti-U2-MID11	21	454Ti-U1-MID14	0	30_70_B1dF51_B4EF3221	p7	C	TRUE
G7BP9S302D74TO	CombinedRun	G7BP9S3	02	D74TO	424	5	423	419	56	346	291	ID11-U2-p7	0	ID11-U1-p7	1	454Ti-U2-MID11	21	454Ti-U1-MID14	0	30_70_B1dF51_B4EF3221	p7	C	TRUE
G7BP9S302D7KOU	CombinedRun	G7BP9S3	02	D7KOU	427	5	423	419	56	347	292	ID11-U2-p7	0	ID11-U1-p7	0	454Ti-U2-MID11	21	454Ti-U1-MID14	0	30_70_B1dF51_B4EF3221	p7	C	TRUE
G7BP9S302EVPUS	CombinedRun	G7BP9S3	02	EVPUS	423	5	422	418	56	346	291	ID11-U2-p7	0	ID11-U1-p7	0	454Ti-U2-MID11	21	454Ti-U1-MID14	0	30_70_B1dF51_B4EF3221	p7	C	TRUE
G7BP9S302EV89E	CombinedRun	G7BP9S3	02	EV89E	422	5	422	418	56	346	291	ID11-U1-p7	0	ID11-U2-p7	0	454Ti-U1-MID14	21	454Ti-U2-MID11	0	30_70_B1dF51_B4EF3221	p7	F	TRUE
G7BP9S302EYSA5	CombinedRun	G7BP9S3	02	EYSA5	424	5	424	420	56	348	293	ID11-U2-p7	0	ID11-U1-p7	0	454Ti-U2-MID11	21	454Ti-U1-MID14	0	30_70_B1dF51_B4EF3221	p7	C	TRUE
G7BP9S302D09W7	CombinedRun	G7BP9S3	02	D09W7	423	5	422	418	56	346	291	ID11-U1-p7	0	ID11-U2-p7	0	454Ti-U1-MID14	21	454Ti-U2-MID11	0	30_70_B1dF51_B4EF3221	p7	F	TRUE
G7BP9S302EZHQZ	CombinedRun	G7BP9S3	02	EZHQZ	426	5	423	419	56	347	292	ID11-U2-p7	0	ID11-U1-p7	0	454Ti-U2-MID11	21	454Ti-U1-MID14	0	30_70_B1dF51_B4EF3221	p7	C	TRUE
G7BP9S302D8V20	CombinedRun	G7BP9S3	02	D8V20	426	5	425	421	59	348	290	ID11-U2-p8	0	ID11-U1-p8	0	454Ti-U2-MID11	21	454Ti-U1-MID14	0	30_70_B1dF51_B4EF3221	p8	C	TRUE
G7BP9S302ERH9A	CombinedRun	G7BP9S3	02	ERH9A	426	5	425	421	59	348	290	ID11-U2-p8	0	ID11-U1-p8	0	454Ti-U2-MID11	21	454Ti-U1-MID14	0	30_70_B1dF51_B4EF3221	p8	C	TRUE
G7BP9S302D5KBO	CombinedRun	G7BP9S3	02	D5KBO	425	5	424	420	57	345	289	ID11-U1-p8	0	ID11-U2-p8	0	454Ti-U1-MID14	21	454Ti-U2-MID11	0	30_70_B1dF51_B4EF3221	p8	F	TRUE
G7BP9S302DMN3N	CombinedRun	G7BP9S3	02	DMN3N	426	5	425	421	57	346	290	ID11-U1-p8	0	ID11-U2-p8	0	454Ti-U1-MID14	21	454Ti-U2-MID11	0	30_70_B1dF51_B4EF3221	p8	F	TRUE
G7BP9S302D6AZD	CombinedRun	G7BP9S3	02	D6AZD	426	5	425	421	57	346	290	ID11-U1-p8	0	ID11-U2-p8	0	454Ti-U1-MID14	21	454Ti-U2-MID11	0	30_70_B1dF51_B4EF3221	p8	F	TRUE
G7BP9S302C097Z	CombinedRun	G7BP9S3	02	C097Z	426	5	425	421	57	346	290	ID11-U1-p8	0	ID11-U2-p8	0	454Ti-U1-MID14	21	454Ti-U2-MID11	0	30_70_B1dF51_B4EF3221	p8	F	TRUE
G7BP9S302D0V0W	CombinedRun	G7BP9S3	02	D0V0W	426	5	425	421	59	348	290	ID11-U2-p8	0	ID11-U1-p8	0	454Ti-U2-MID11	21	454Ti-U1-MID14	0	30_70_B1dF51_B4EF3221	p8	C	TRUE
G7BP9S302ESFAF	CombinedRun	G7BP9S3	02	ESFAF	426	5	425	421	57	346	290	ID11-U1-p8	1	ID11-U2-p8	0	454Ti-U1-MID14	21	454Ti-U2-MID11	0	30_70_B1dF51_B4EF3221	p8	F	TRUE
G7BP9S302D5DCA	CombinedRun	G7BP9S3	02	D5DCA	426	5	425	421	59	348	290	ID11-U2-p8	0	ID11-U1-p8	0	454Ti-U2-MID11	21	454Ti-U1-MID14	0	30_70_B1dF51_B4EF3221	p8	C	TRUE
G7BP9S302EYBVH	CombinedRun	G7BP9S3	02	EYBVH	426	5	425	421	59	348	290	ID11-U2-p8	0	ID11-U1-p8	0	454Ti-U2-MID11	21	454Ti-U1-MID14	0	30_70_B1dF51_B4EF3221	p8	C	TRUE
G7BP9S302DM1IY	CombinedRun	G7BP9S3	02	DM1IY	426	5	425	421	59	348	290	ID11-U2-p8	0	ID11-U1-p8	0	454Ti-U2-MID11	21	454Ti-U1-MID14	0	30_70_B1dF51_B4EF3221	p8	C	TRUE
G7BP9S302DS55V	CombinedRun	G7BP9S3	02	DS55V	426	5	425	421	59	348	290	ID11-U2-p8	0	ID11-U1-p8	0	454Ti-U2-MID11	21	454Ti-U1-MID14	0	30_70_B1dF51_B4EF3221	p8	C	TRUE
G7BP9S302DW3YD	CombinedRun	G7BP9S3	02	DW3YD	426	5	425	421	59	348	290	ID11-U2-p8	0	ID11-U1-p8	0	454Ti-U2-MID11	21	454Ti-U1-MID14	0	30_70_B1dF51_B4EF3221	p8	C	TRUE
G7BP9S302C1TYA	CombinedRun	G7BP9S3	02	C1TYA	426	5	425	421	60	349	290	ID11-U2-p8	0	ID11-U1-p8	0	454Ti-U2-MID11	22	454Ti-U1-MID14	1	30_70_B1dF51_B4EF3221	p8	C	TRUE
G7BP9S302EQZQ7	CombinedRun	G7BP9S3	02	EQZQ7	426	5	425	421	59	348	290	ID11-U2-p8	0	ID11-U1-p8	0	454Ti-U2-MID11	21	454Ti-U1-MID14	0	30_70_B1dF51_B4EF3221	p8	C	TRUE
G7BP9S302DXVLM	CombinedRun	G7BP9S3	02	DXVLM	426	5	425	421	59	348	290	ID11-U2-p8	0	ID11-U1-p8	0	454Ti-U2-MID11	21	454Ti-U1-MID14	0	30_70_B1dF51_B4EF3221	p8	C	TRUE
G7BP9S302EKCGJ	CombinedRun	G7BP9S3	02	EKCGJ	427	5	425	421	57	346	290	ID11-U1-p8	0	ID11-U2-p8	0	454Ti-U1-MID14	21	454Ti-U2-MID11	0	30_70_B1dF51_B4EF3221	p8	F	TRUE
G7BP9S302EA9QM	CombinedRun	G7BP9S3	02	EA9QM	426	5	425	421	57	346	290	ID11-U1-p8	0	ID11-U2-p8	0	454Ti-U1-MID14	21	454Ti-U2-MID11	0	30_70_B1dF51_B4EF3221	p8	F	TRUE
G7BP9S302ERFYQ	CombinedRun	G7BP9S3	02	ERFYQ	425	5	425	421	57	346	290	ID11-U1-p8	0	ID11-U2-p8	0	454Ti-U1-MID14	21	454Ti-U2-MID11	0	30_70_B1dF51_B4EF3221	p8	F	TRUE
G7BP9S302ECCVJ	CombinedRun	G7BP9S3	02	ECCVJ	427	5	425	421	59	348	290	ID11-U2-p8	0	ID11-U1-p8	0	454Ti-U2-MID11	21	454Ti-U1-MID14	0	30_70_B1dF51_B4EF3221	p8	C	TRUE
G7BP9S302D2QI7	CombinedRun	G7BP9S3	02	D2QI7	426	5	425	421	59	348	290	ID11-U2-p8	0	ID11-U1-p8	0	454Ti-U2-MID11	21	454Ti-U1-MID14	0	30_70_B1dF51_B4EF3221	p8	C	TRUE
G7BP9S302EQTX7	CombinedRun	G7BP9S3	02	EQTX7	425	5	424	420	59	348	290	ID11-U2-p8	0	ID11-U1-p8	1	454Ti-U2-MID11	21	454Ti-U1-MID14	0	30_70_B1dF51_B4EF3221	p8	C	TRUE
G7BP9S302EGFN4	CombinedRun	G7BP9S3	02	EGFN4	426	5	425	421	57	346	290	ID11-U1-p8	0	ID11-U2-p8	0	454Ti-U1-MID14	21	454Ti-U2-MID11	0	30_70_B1dF51_B4EF3221	p8	F	TRUE
G7BP9S302DKLA3	CombinedRun	G7BP9S3	02	DKLA3	426	5	425	421	57	346	290	ID11-U1-p8	1	ID11-U2-p8	0	454Ti-U1-MID14	21	454Ti-U2-MID11	0	30_70_B1dF51_B4EF3221	p8	F	TRUE
G7BP9S302ES86Z	CombinedRun	G7BP9S3	02	ES86Z	426	5	425	421	57	346	290	ID11-U1-p8	0	ID11-U2-p8	2	454Ti-U1-MID14	21	454Ti-U2-MID11	2	30_70_B1dF51_B4EF3221	p8	F	TRUE
G7BP9S302EOTWG	CombinedRun	G7BP9S3	02	EOTWG	425	5	425	421	59	350	292	ID11-U2-p8	0	ID11-U1-p8	2	454Ti-U2-MID11	21	454Ti-U1-MID14	0	30_70_B1dF51_B4EF3221	p8	C	TRUE
G7BP9S302ED93V	CombinedRun	G7BP9S3	02	ED93V	425	5	425	421	57	346	290	ID11-U1-p8	0	ID11-U2-p8	0	454Ti-U1-MID14	21	454Ti-U2-MID11	0	30_70_B1dF51_B4EF3221	p8	F	TRUE
G7BP9S302EEZFY	CombinedRun	G7BP9S3	02	EEZFY	425	5	425	421	59	348	290	ID11-U2-p8	0	ID11-U1-p8	0	454Ti-U2-MID11	21	454Ti-U1-MID14	0	30_70_B1dF51_B4EF3221	p8	C	TRUE
G7BP9S302DCU5C	CombinedRun	G7BP9S3	02	DCU5C	425	5	425	421	57	346	290	ID11-U1-p8	0	ID11-U2-p8	0	454Ti-U1-MID14	21	454Ti-U2-MID11	0	30_70_B1dF51_B4EF3221	p8	F	TRUE
G7BP9S302D3PYC	CombinedRun	G7BP9S3	02	D3PYC	424	5	424	420	57	346	290	ID11-U1-p8	0	ID11-U2-p8	0	454Ti-U1-MID14	21	454Ti-U2-MID11	1	30_70_B1dF51_B4EF3221	p8	F	TRUE
G7BP9S302ER4PI	CombinedRun	G7BP9S3	02	ER4PI	425	5	425	421	59	348	290	ID11-U2-p8	0	ID11-U1-p8	0	454Ti-U2-MID11	21	454Ti-U1-MID14	0	30_70_B1dF51_B4EF3221	p8	C	TRUE
G7BP9S302EQPOZ	CombinedRun	G7BP9S3	02	EQPOZ	426	5	425	421	59	348	290	ID11-U2-p8	0	ID11-U1-p8	0	454Ti-U2-MID11	21	454Ti-U1-MID14	0	30_70_B1dF51_B4EF3221	p8	C	TRUE
G7BP9S302EXTQY	CombinedRun	G7BP9S3	02	EXTQY	426	5	425	421	59	348	290	ID11-U2-p8	0	ID11-U1-p8	0	454Ti-U2-MID11	21	454Ti-U1-MID14	0	30_70_B1dF51_B4EF3221	p8	C	TRUE
G7BP9S302D9715	CombinedRun	G7BP9S3	02	D9715	427	5	425	421	59	348	290	ID11-U2-p8	0	ID11-U1-p8	0	454Ti-U2-MID11	21	454Ti-U1-MID14	0	30_70_B1dF51_B4EF3221	p8	C	TRUE
G7BP9S302EAFGE	CombinedRun	G7BP9S3	02	EAFGE	426	5	425	421	59	348	290	ID11-U2-p8	0	ID11-U1-p8	0	454Ti-U2-MID11	21	454Ti-U1-MID14	0	30_70_B1dF51_B4EF3221	p8	C	TRUE
G7BP9S302EVGGP	CombinedRun	G7BP9S3	02	EVGGP	437	5	429	425	58	352	295	ID11-U1-p8	1	ID11-U2-p8	1	454Ti-U1-MID14	21	454Ti-U2-MID11	1	30_70_B1dF51_B4EF3221	p8	F	TRUE
G7BP9S302DGEQR	CombinedRun	G7BP9S3	02	DGEQR	426	5	425	421	57	346	290	ID11-U1-p8	0	ID11-U2-p8	0	454Ti-U1-MID14	21	454Ti-U2-MID11	0	30_70_B1dF51_B4EF3221	p8	F	TRUE
G7BP9S302C2096	CombinedRun	G7BP9S3	02	C2096	426	5	424	420	57	345	289	ID11-U1-p8	0	ID11-U2-p8	0	454Ti-U1-MID14	21	454Ti-U2-MID11	0	30_70_B1dF51_B4EF3221	p8	F	TRUE
G7BP9S302C2NAV	CombinedRun	G7BP9S3	02	C2NAV	426	5	425	421	59	348	290	ID11-U2-p8	0	ID11-U1-p8	0	454Ti-U2-MID11	21	454Ti-U1-MID14	0	30_70_B1dF51_B4EF3221	p8	C	TRUE
G7BP9S302DN66U	CombinedRun	G7BP9S3	02	DN66U	427	5	427	423	57	347	291	ID11-U1-p8	0	ID11-U2-p8	1	454Ti-U1-MID14	21	454Ti-U2-MID11	0	30_70_B1dF51_B4EF3221	p8	F	TRUE
G7BP9S302D7OUV	CombinedRun	G7BP9S3	02	D7OUV	426	5	425	421	57	347	291	ID11-U1-p8	0	ID11-U2-p8	3	454Ti-U1-MID14	21	454Ti-U2-MID11	1	30_70_B1dF51_B4EF3221	p8	F	TRUE
G7BP9S302DMXAV	CombinedRun	G7BP9S3	02	DMXAV	426	5	425	421	59	348	290	ID11-U2-p8	0	ID11-U1-p8	0	454Ti-U2-MID11	21	454Ti-U1-MID14	0	30_70_B1dF51_B4EF3221	p8	C	TRUE
G7BP9S302D2XX2	CombinedRun	G7BP9S3	02	D2XX2	428	5	426	422	57	346	290	ID11-U1-p8	0	ID11-U2-p8	0	454Ti-U1-MID14	21	454Ti-U2-MID11	2	30_70_B1dF51_B4EF3221	p8	F	TRUE
G7BP9S302DZQTQ	CombinedRun	G7BP9S3	02	DZQTQ	425	5	425	421	59	348	290	ID11-U2-p8	0	ID11-U1-p8	0	454Ti-U2-MID11	21	454Ti-U1-MID14	0	30_70_B1dF51_B4EF3221	p8	C	TRUE
G7BP9S302D1U7Y	CombinedRun	G7BP9S3	02	D1U7Y	426	5	425	421	59	348	290	ID11-U2-p8	0	ID11-U1-p8	0	454Ti-U2-MID11	21	454Ti-U1-MID14	0	30_70_B1dF51_B4EF3221	p8	C	TRUE
G7BP9S302EBMWB	CombinedRun	G7BP9S3	02	EBMWB	431	5	428	424	57	350	294	ID11-U1-p8	0	ID11-U2-p8	2	454Ti-U1-MID14	21	454Ti-U2-MID11	1	30_70_B1dF51_B4EF3221	p8	F	TRUE
G7BP9S302EH6AV	CombinedRun	G7BP9S3	02	EH6AV	427	5	426	422	57	347	291	ID11-U1-p8	0	ID11-U2-p8	0	454Ti-U1-MID14	21	454Ti-U2-MID11	0	30_70_B1dF51_B4EF3221	p8	F	TRUE
G7BP9S302DS2EA	CombinedRun	G7BP9S3	02	DS2EA	429	5	429	425	57	348	292	ID11-U1-p8	0	ID11-U2-p8	0	454Ti-U1-MID14	21	454Ti-U2-MID11	2	30_70_B1dF51_B4EF3221	p8	F	TRUE
G7BP9S302C2GXB	CombinedRun	G7BP9S3	02	C2GXB	433	5	432	428	57	353	297	ID11-U2-p9	0	ID11-U1-p9	0	454Ti-U2-MID11	21	454Ti-U1-MID14	0	30_70_B1dF51_B4EF3221	p9	C	TRUE
G7BP9S302EGNEW	CombinedRun	G7BP9S3	02	EGNEW	432	5	431	427	58	354	297	ID11-U1-p9	1	ID11-U2-p9	0	454Ti-U1-MID14	22	454Ti-U2-MID11	0	30_70_B1dF51_B4EF3221	p9	F	TRUE
G7BP9S302D1C5Q	CombinedRun	G7BP9S3	02	D1C5Q	434	5	432	428	57	353	297	ID11-U2-p9	0	ID11-U1-p9	0	454Ti-U2-MID11	21	454Ti-U1-MID14	0	30_70_B1dF51_B4EF3221	p9	C	TRUE
G7BP9S302DLCH3	CombinedRun	G7BP9S3	02	DLCH3	432	5	431	427	57	353	297	ID11-U2-p9	0	ID11-U1-p9	0	454Ti-U2-MID11	21	454Ti-U1-MID14	1	30_70_B1dF51_B4EF3221	p9	C	TRUE
G7BP9S302C4M3E	CombinedRun	G7BP9S3	02	C4M3E	433	5	432	428	56	353	298	ID11-U2-p9	1	ID11-U1-p9	0	454Ti-U2-MID11	21	454Ti-U1-MID14	0	30_70_B1dF51_B4EF3221	p9	C	TRUE
G7BP9S302D5Q9I	CombinedRun	G7BP9S3	02	D5Q9I	433	5	432	428	57	353	297	ID11-U2-p9	0	ID11-U1-p9	0	454Ti-U2-MID11	21	454Ti-U1-MID14	0	30_70_B1dF51_B4EF3221	p9	C	TRUE
G7BP9S302ECJDN	CombinedRun	G7BP9S3	02	ECJDN	433	5	432	428	59	355	297	ID11-U1-p9	0	ID11-U2-p9	0	454Ti-U1-MID14	21	454Ti-U2-MID11	0	30_70_B1dF51_B4EF3221	p9	F	TRUE
G7BP9S302DQ9Q4	CombinedRun	G7BP9S3	02	DQ9Q4	433	5	432	428	57	353	297	ID11-U2-p9	0	ID11-U1-p9	0	454Ti-U2-MID11	21	454Ti-U1-MID14	0	30_70_B1dF51_B4EF3221	p9	C	TRUE
G7BP9S302ERV7Z	CombinedRun	G7BP9S3	02	ERV7Z	433	5	432	428	59	355	297	ID11-U1-p9	0	ID11-U2-p9	0	454Ti-U1-MID14	21	454Ti-U2-MID11	0	30_70_B1dF51_B4EF3221	p9	F	TRUE
G7BP9S302ETU5W	CombinedRun	G7BP9S3	02	ETU5W	434	5	433	429	59	355	297	ID11-U1-p9	0	ID11-U2-p9	0	454Ti-U1-MID14	21	454Ti-U2-MID11	1	30_70_B1dF51_B4EF3221	p9	F	TRUE
G7BP9S302EGCK6	CombinedRun	G7BP9S3	02	EGCK6	433	5	432	428	59	355	297	ID11-U1-p9	0	ID11-U2-p9	0	454Ti-U1-MID14	21	454Ti-U2-MID11	0	30_70_B1dF51_B4EF3221	p9	F	TRUE
G7BP9S302DVFHK	CombinedRun	G7BP9S3	02	DVFHK	432	5	432	428	57	353	297	ID11-U2-p9	0	ID11-U1-p9	0	454Ti-U2-MID11	21	454Ti-U1-MID14	0	30_70_B1dF51_B4EF3221	p9	C	TRUE
G7BP9S302EZYYK	CombinedRun	G7BP9S3	02	EZYYK	432	5	431	427	59	355	297	ID11-U1-p9	0	ID11-U2-p9	0	454Ti-U1-MID14	21	454Ti-U2-MID11	2	30_70_B1dF51_B4EF3221	p9	F	TRUE
G7BP9S302EVND3	CombinedRun	G7BP9S3	02	EVND3	434	5	432	428	57	353	297	ID11-U2-p9	0	ID11-U1-p9	0	454Ti-U2-MID11	21	454Ti-U1-MID14	0	30_70_B1dF51_B4EF3221	p9	C	TRUE
G7BP9S302EB093	CombinedRun	G7BP9S3	02	EB093	434	5	432	428	57	353	297	ID11-U2-p9	0	ID11-U1-p9	0	454Ti-U2-MID11	21	454Ti-U1-MID14	0	30_70_B1dF51_B4EF3221	p9	C	TRUE
G7BP9S302D8UJ1	CombinedRun	G7BP9S3	02	D8UJ1	434	5	432	428	57	353	297	ID11-U2-p9	0	ID11-U1-p9	0	454Ti-U2-MID11	21	454Ti-U1-MID14	0	30_70_B1dF51_B4EF3221	p9	C	TRUE
G7BP9S302C5IJ0	CombinedRun	G7BP9S3	02	C5IJ0	438	5	436	432	57	356	300	ID11-U2-p9	0	ID11-U1-p9	0	454Ti-U2-MID11	21	454Ti-U1-MID14	1	30_70_B1dF51_B4EF3221	p9	C	TRUE
G7BP9S302C08TY	CombinedRun	G7BP9S3	02	C08TY	433	5	432	428	59	355	297	ID11-U1-p9	0	ID11-U2-p9	0	454Ti-U1-MID14	21	454Ti-U2-MID11	0	30_70_B1dF51_B4EF3221	p9	F	TRUE
G7BP9S302ENA48	CombinedRun	G7BP9S3	02	ENA48	432	5	431	427	58	354	297	ID11-U1-p9	1	ID11-U2-p9	0	454Ti-U1-MID14	21	454Ti-U2-MID11	0	30_70_B1dF51_B4EF3221	p9	F	TRUE
G7BP9S302DC9LS	CombinedRun	G7BP9S3	02	DC9LS	433	5	432	428	59	355	297	ID11-U1-p9	0	ID11-U2-p9	0	454Ti-U1-MID14	21	454Ti-U2-MID11	0	30_70_B1dF51_B4EF3221	p9	F	TRUE
G7BP9S302DPTFV	CombinedRun	G7BP9S3	02	DPTFV	433	5	432	428	59	355	297	ID11-U1-p9	0	ID11-U2-p9	0	454Ti-U1-MID14	21	454Ti-U2-MID11	0	30_70_B1dF51_B4EF3221	p9	F	TRUE
G7BP9S302EM4ZI	CombinedRun	G7BP9S3	02	EM4ZI	433	5	432	428	59	355	297	ID11-U1-p9	0	ID11-U2-p9	0	454Ti-U1-MID14	21	454Ti-U2-MID11	0	30_70_B1dF51_B4EF3221	p9	F	TRUE
G7BP9S302C8IY6	CombinedRun	G7BP9S3	02	C8IY6	434	5	433	429	59	355	297	ID11-U1-p9	0	ID11-U2-p9	0	454Ti-U1-MID14	21	454Ti-U2-MID11	1	30_70_B1dF51_B4EF3221	p9	F	TRUE
G7BP9S302DGH90	CombinedRun	G7BP9S3	02	DGH90	432	5	432	428	57	353	297	ID11-U2-p9	0	ID11-U1-p9	0	454Ti-U2-MID11	21	454Ti-U1-MID14	0	30_70_B1dF51_B4EF3221	p9	C	TRUE
G7BP9S302C6K9E	CombinedRun	G7BP9S3	02	C6K9E	433	5	432	428	59	355	297	ID11-U1-p9	0	ID11-U2-p9	0	454Ti-U1-MID14	21	454Ti-U2-MID11	0	30_70_B1dF51_B4EF3221	p9	F	TRUE
G7BP9S302D8TRB	CombinedRun	G7BP9S3	02	D8TRB	432	5	432	428	59	355	297	ID11-U1-p9	0	ID11-U2-p9	0	454Ti-U1-MID14	21	454Ti-U2-MID11	0	30_70_B1dF51_B4EF3221	p9	F	TRUE
G7BP9S302C8RKZ	CombinedRun	G7BP9S3	02	C8RKZ	432	5	432	428	57	353	297	ID11-U2-p9	0	ID11-U1-p9	1	454Ti-U2-MID11	21	454Ti-U1-MID14	0	30_70_B1dF51_B4EF3221	p9	C	TRUE
G7BP9S302DYJKZ	CombinedRun	G7BP9S3	02	DYJKZ	433	5	432	428	59	355	297	ID11-U1-p9	0	ID11-U2-p9	0	454Ti-U1-MID14	21	454Ti-U2-MID11	0	30_70_B1dF51_B4EF3221	p9	F	TRUE
G7BP9S302ENAPM	CombinedRun	G7BP9S3	02	ENAPM	434	5	432	428	59	355	297	ID11-U1-p9	0	ID11-U2-p9	0	454Ti-U1-MID14	21	454Ti-U2-MID11	0	30_70_B1dF51_B4EF3221	p9	F	TRUE
G7BP9S302EDS8N	CombinedRun	G7BP9S3	02	EDS8N	433	5	432	428	59	355	297	ID11-U1-p9	1	ID11-U2-p9	0	454Ti-U1-MID14	21	454Ti-U2-MID11	0	30_70_B1dF51_B4EF3221	p9	F	TRUE
G7BP9S302ELY1Y	CombinedRun	G7BP9S3	02	ELY1Y	439	5	433	429	57	353	297	ID11-U2-p9	0	ID11-U1-p9	0	454Ti-U2-MID11	21	454Ti-U1-MID14	1	30_70_B1dF51_B4EF3221	p9	C	TRUE
G7BP9S302ES0GW	CombinedRun	G7BP9S3	02	ES0GW	433	5	432	428	59	355	297	ID11-U1-p9	0	ID11-U2-p9	0	454Ti-U1-MID14	21	454Ti-U2-MID11	0	30_70_B1dF51_B4EF3221	p9	F	TRUE
G7BP9S302C6P3U	CombinedRun	G7BP9S3	02	C6P3U	433	5	432	428	59	355	297	ID11-U1-p9	1	ID11-U2-p9	0	454Ti-U1-MID14	21	454Ti-U2-MID11	0	30_70_B1dF51_B4EF3221	p9	F	TRUE
G7BP9S302EKBQF	CombinedRun	G7BP9S3	02	EKBQF	434	5	432	428	57	353	297	ID11-U2-p9	0	ID11-U1-p9	0	454Ti-U2-MID11	21	454Ti-U1-MID14	0	30_70_B1dF51_B4EF3221	p9	C	TRUE
G7BP9S302EPAJT	CombinedRun	G7BP9S3	02	EPAJT	432	5	432	428	57	353	297	ID11-U2-p9	0	ID11-U1-p9	0	454Ti-U2-MID11	21	454Ti-U1-MID14	0	30_70_B1dF51_B4EF3221	p9	C	TRUE
G7BP9S302EBV4N	CombinedRun	G7BP9S3	02	EBV4N	432	5	431	427	59	355	297	ID11-U1-p9	0	ID11-U2-p9	1	454Ti-U1-MID14	21	454Ti-U2-MID11	0	30_70_B1dF51_B4EF3221	p9	F	TRUE
G7BP9S302DMYSR	CombinedRun	G7BP9S3	02	DMYSR	433	5	432	428	59	355	297	ID11-U1-p9	0	ID11-U2-p9	0	454Ti-U1-MID14	21	454Ti-U2-MID11	0	30_70_B1dF51_B4EF3221	p9	F	TRUE
G7BP9S302EFNFL	CombinedRun	G7BP9S3	02	EFNFL	433	5	432	428	59	355	297	ID11-U1-p9	0	ID11-U2-p9	0	454Ti-U1-MID14	21	454Ti-U2-MID11	0	30_70_B1dF51_B4EF3221	p9	F	TRUE
G7BP9S302EINS5	CombinedRun	G7BP9S3	02	EINS5	433	5	432	428	57	353	297	ID11-U2-p9	0	ID11-U1-p9	1	454Ti-U2-MID11	21	454Ti-U1-MID14	0	30_70_B1dF51_B4EF3221	p9	C	TRUE
G7BP9S302EB0TY	CombinedRun	G7BP9S3	02	EB0TY	432	5	432	428	57	353	297	ID11-U2-p9	0	ID11-U1-p9	0	454Ti-U2-MID11	21	454Ti-U1-MID14	0	30_70_B1dF51_B4EF3221	p9	C	TRUE
G7BP9S302EO5ZZ	CombinedRun	G7BP9S3	02	EO5ZZ	433	5	432	428	57	353	297	ID11-U2-p9	0	ID11-U1-p9	0	454Ti-U2-MID11	21	454Ti-U1-MID14	0	30_70_B1dF51_B4EF3221	p9	C	TRUE
G7BP9S302EYCSB	CombinedRun	G7BP9S3	02	EYCSB	434	5	432	428	57	353	297	ID11-U2-p9	0	ID11-U1-p9	0	454Ti-U2-MID11	21	454Ti-U1-MID14	0	30_70_B1dF51_B4EF3221	p9	C	TRUE
G7BP9S302EGUZO	CombinedRun	G7BP9S3	02	EGUZO	432	5	432	428	57	353	297	ID11-U2-p9	0	ID11-U1-p9	0	454Ti-U2-MID11	21	454Ti-U1-MID14	0	30_70_B1dF51_B4EF3221	p9	C	TRUE
G7BP9S302EBDZ1	CombinedRun	G7BP9S3	02	EBDZ1	433	5	432	428	57	353	297	ID11-U2-p9	0	ID11-U1-p9	0	454Ti-U2-MID11	21	454Ti-U1-MID14	0	30_70_B1dF51_B4EF3221	p9	C	TRUE
G7BP9S302DQ4XH	CombinedRun	G7BP9S3	02	DQ4XH	432	5	431	427	59	355	297	ID11-U1-p9	0	ID11-U2-p9	1	454Ti-U1-MID14	21	454Ti-U2-MID11	1	30_70_B1dF51_B4EF3221	p9	F	TRUE
G7BP9S302EQ1FN	CombinedRun	G7BP9S3	02	EQ1FN	434	5	432	428	57	353	297	ID11-U2-p9	0	ID11-U1-p9	0	454Ti-U2-MID11	21	454Ti-U1-MID14	0	30_70_B1dF51_B4EF3221	p9	C	TRUE
G7BP9S302DV5BN	CombinedRun	G7BP9S3	02	DV5BN	433	5	432	428	57	353	297	ID11-U2-p9	0	ID11-U1-p9	0	454Ti-U2-MID11	21	454Ti-U1-MID14	0	30_70_B1dF51_B4EF3221	p9	C	TRUE
G7BP9S302EEP3W	CombinedRun	G7BP9S3	02	EEP3W	433	5	432	428	59	355	297	ID11-U1-p9	0	ID11-U2-p9	0	454Ti-U1-MID14	21	454Ti-U2-MID11	0	30_70_B1dF51_B4EF3221	p9	F	TRUE
G7BP9S302DU94Q	CombinedRun	G7BP9S3	02	DU94Q	444	5	441	437	59	362	304	ID11-U1-p9	0	ID11-U2-p9	2	454Ti-U1-MID14	21	454Ti-U2-MID11	1	30_70_B1dF51_B4EF3221	p9	F	TRUE
G7BP9S302DIXZ5	CombinedRun	G7BP9S3	02	DIXZ5	433	5	433	429	59	355	297	ID11-U1-p9	0	ID11-U2-p9	0	454Ti-U1-MID14	21	454Ti-U2-MID11	3	30_70_B1dF51_B4EF3221	p9	F	TRUE
G7BP9S302ETI7W	CombinedRun	G7BP9S3	02	ETI7W	434	5	433	429	57	353	297	ID11-U2-p9	0	ID11-U1-p9	0	454Ti-U2-MID11	21	454Ti-U1-MID14	1	30_70_B1dF51_B4EF3221	p9	C	TRUE
G7BP9S302DFNFP	CombinedRun	G7BP9S3	02	DFNFP	433	5	432	428	57	353	297	ID11-U2-p9	0	ID11-U1-p9	0	454Ti-U2-MID11	21	454Ti-U1-MID14	0	30_70_B1dF51_B4EF3221	p9	C	TRUE
G7BP9S302D5ZG7	CombinedRun	G7BP9S3	02	D5ZG7	433	5	433	429	57	354	298	ID11-U2-p9	0	ID11-U1-p9	0	454Ti-U2-MID11	21	454Ti-U1-MID14	0	30_70_B1dF51_B4EF3221	p9	C	TRUE
G7BP9S302EX562	CombinedRun	G7BP9S3	02	EX562	436	5	433	429	57	353	297	ID11-U2-p9	0	ID11-U1-p9	0	454Ti-U2-MID11	21	454Ti-U1-MID14	1	30_70_B1dF51_B4EF3221	p9	C	TRUE
G7BP9S302DDWQJ	CombinedRun	G7BP9S3	02	DDWQJ	433	5	432	428	57	353	297	ID11-U2-p9	0	ID11-U1-p9	0	454Ti-U2-MID11	21	454Ti-U1-MID14	0	30_70_B1dF51_B4EF3221	p9	C	TRUE
G7BP9S302DYAJI	CombinedRun	G7BP9S3	02	DYAJI	459	5	436	432	59	363	305	ID11-U1-p9	0	ID11-U2-p9	2	454Ti-U1-MID14	21	454Ti-U2-MID11	3	30_70_B1dF51_B4EF3221	p9	F	TRUE
G4S1EIW02C842I	CombinedRun	G4S1EIW	02	C842I	413	5	387	383	54	336	283	ID11-U1-p1	1	ID11-U2-p1	0	454Ti-U1-MID11	21	454Ti-U2-MID1	0	40WS3P50_ST_1A	p1	F	TRUE
G4S1EIW02DKERK	CombinedRun	G4S1EIW	02	DKERK	413	5	387	383	54	336	283	ID11-U1-p1	1	ID11-U2-p1	0	454Ti-U1-MID11	21	454Ti-U2-MID1	0	40WS3P50_ST_1A	p1	F	TRUE
G4S1EIW02C74JK	CombinedRun	G4S1EIW	02	C74JK	413	5	388	384	54	337	284	ID11-U1-p1	1	ID11-U2-p1	0	454Ti-U1-MID11	22	454Ti-U2-MID1	0	40WS3P50_ST_1A	p1	F	TRUE
G4S1EIW02DDZL9	CombinedRun	G4S1EIW	02	DDZL9	416	5	390	386	55	339	285	ID11-U1-p1	0	ID11-U2-p1	0	454Ti-U1-MID11	21	454Ti-U2-MID1	0	40WS3P50_ST_1A	p1	F	TRUE
G4S1EIW02DZZ5S	CombinedRun	G4S1EIW	02	DZZ5S	416	5	390	386	55	339	285	ID11-U1-p1	0	ID11-U2-p1	0	454Ti-U1-MID11	21	454Ti-U2-MID1	0	40WS3P50_ST_1A	p1	F	TRUE
G4S1EIW02D8Z5A	CombinedRun	G4S1EIW	02	D8Z5A	416	5	390	386	56	340	285	ID11-U2-p1	0	ID11-U1-p1	0	454Ti-U2-MID1	21	454Ti-U1-MID11	0	40WS3P50_ST_1A	p1	C	TRUE
G4S1EIW02D2FZS	CombinedRun	G4S1EIW	02	D2FZS	415	5	390	386	55	339	285	ID11-U1-p1	0	ID11-U2-p1	0	454Ti-U1-MID11	21	454Ti-U2-MID1	0	40WS3P50_ST_1A	p1	F	TRUE
G4S1EIW02DC9X9	CombinedRun	G4S1EIW	02	DC9X9	416	5	390	386	55	339	285	ID11-U1-p1	0	ID11-U2-p1	1	454Ti-U1-MID11	21	454Ti-U2-MID1	0	40WS3P50_ST_1A	p1	F	TRUE
G4S1EIW02C2ASE	CombinedRun	G4S1EIW	02	C2ASE	415	5	390	386	56	340	285	ID11-U2-p1	0	ID11-U1-p1	0	454Ti-U2-MID1	21	454Ti-U1-MID11	0	40WS3P50_ST_1A	p1	C	TRUE
G4S1EIW02ETT1Z	CombinedRun	G4S1EIW	02	ETT1Z	415	5	390	386	55	339	285	ID11-U1-p1	0	ID11-U2-p1	0	454Ti-U1-MID11	21	454Ti-U2-MID1	0	40WS3P50_ST_1A	p1	F	TRUE
G4S1EIW02DEAEN	CombinedRun	G4S1EIW	02	DEAEN	416	5	390	386	56	340	285	ID11-U2-p1	1	ID11-U1-p1	0	454Ti-U2-MID1	22	454Ti-U1-MID11	0	40WS3P50_ST_1A	p1	C	TRUE
G4S1EIW02EKLUA	CombinedRun	G4S1EIW	02	EKLUA	415	5	390	386	55	339	285	ID11-U1-p1	0	ID11-U2-p1	0	454Ti-U1-MID11	21	454Ti-U2-MID1	0	40WS3P50_ST_1A	p1	F	TRUE
G4S1EIW02EOICK	CombinedRun	G4S1EIW	02	EOICK	416	5	390	386	55	339	285	ID11-U1-p1	0	ID11-U2-p1	0	454Ti-U1-MID11	21	454Ti-U2-MID1	0	40WS3P50_ST_1A	p1	F	TRUE
G4S1EIW02C2WGO	CombinedRun	G4S1EIW	02	C2WGO	415	5	390	386	56	340	285	ID11-U2-p1	0	ID11-U1-p1	0	454Ti-U2-MID1	21	454Ti-U1-MID11	0	40WS3P50_ST_1A	p1	C	TRUE
G4S1EIW02ET16S	CombinedRun	G4S1EIW	02	ET16S	414	5	390	386	56	340	285	ID11-U2-p1	0	ID11-U1-p1	0	454Ti-U2-MID1	21	454Ti-U1-MID11	1	40WS3P50_ST_1A	p1	C	TRUE
G4S1EIW02ELHQG	CombinedRun	G4S1EIW	02	ELHQG	416	5	390	386	55	339	285	ID11-U1-p1	0	ID11-U2-p1	0	454Ti-U1-MID11	21	454Ti-U2-MID1	0	40WS3P50_ST_1A	p1	F	TRUE
G4S1EIW02D79S2	CombinedRun	G4S1EIW	02	D79S2	417	5	390	386	55	339	285	ID11-U1-p1	0	ID11-U2-p1	0	454Ti-U1-MID11	21	454Ti-U2-MID1	0	40WS3P50_ST_1A	p1	F	TRUE
G4S1EIW02DCGY5	CombinedRun	G4S1EIW	02	DCGY5	415	5	390	386	56	340	285	ID11-U2-p1	0	ID11-U1-p1	0	454Ti-U2-MID1	21	454Ti-U1-MID11	0	40WS3P50_ST_1A	p1	C	TRUE
G4S1EIW02EDKXF	CombinedRun	G4S1EIW	02	EDKXF	416	5	389	385	55	339	285	ID11-U1-p1	0	ID11-U2-p1	1	454Ti-U1-MID11	21	454Ti-U2-MID1	1	40WS3P50_ST_1A	p1	F	TRUE
G4S1EIW02ESUST	CombinedRun	G4S1EIW	02	ESUST	416	5	390	386	56	340	285	ID11-U2-p1	0	ID11-U1-p1	0	454Ti-U2-MID1	21	454Ti-U1-MID11	0	40WS3P50_ST_1A	p1	C	TRUE
G4S1EIW02C5OJU	CombinedRun	G4S1EIW	02	C5OJU	418	5	393	389	56	342	287	ID11-U2-p1	0	ID11-U1-p1	1	454Ti-U2-MID1	21	454Ti-U1-MID11	0	40WS3P50_ST_1A	p1	C	TRUE
G4S1EIW02ECDO1	CombinedRun	G4S1EIW	02	ECDO1	417	5	390	386	56	340	285	ID11-U2-p1	0	ID11-U1-p1	0	454Ti-U2-MID1	21	454Ti-U1-MID11	0	40WS3P50_ST_1A	p1	C	TRUE
G4S1EIW02DSS3C	CombinedRun	G4S1EIW	02	DSS3C	415	5	390	386	56	340	285	ID11-U2-p1	0	ID11-U1-p1	0	454Ti-U2-MID1	21	454Ti-U1-MID11	0	40WS3P50_ST_1A	p1	C	TRUE
G4S1EIW02DNP0H	CombinedRun	G4S1EIW	02	DNP0H	415	5	390	386	55	339	285	ID11-U1-p1	0	ID11-U2-p1	0	454Ti-U1-MID11	21	454Ti-U2-MID1	0	40WS3P50_ST_1A	p1	F	TRUE
G4S1EIW02EX5WG	CombinedRun	G4S1EIW	02	EX5WG	415	5	390	386	56	340	285	ID11-U2-p1	0	ID11-U1-p1	1	454Ti-U2-MID1	21	454Ti-U1-MID11	1	40WS3P50_ST_1A	p1	C	TRUE
G4S1EIW02E06AD	CombinedRun	G4S1EIW	02	E06AD	415	5	390	386	55	339	285	ID11-U1-p1	0	ID11-U2-p1	0	454Ti-U1-MID11	21	454Ti-U2-MID1	0	40WS3P50_ST_1A	p1	F	TRUE
G4S1EIW02EML12	CombinedRun	G4S1EIW	02	EML12	415	5	389	385	56	339	284	ID11-U2-p1	0	ID11-U1-p1	0	454Ti-U2-MID1	21	454Ti-U1-MID11	0	40WS3P50_ST_1A	p1	C	TRUE
G4S1EIW02EX1OT	CombinedRun	G4S1EIW	02	EX1OT	417	5	390	386	56	340	285	ID11-U2-p1	0	ID11-U1-p1	0	454Ti-U2-MID1	21	454Ti-U1-MID11	0	40WS3P50_ST_1A	p1	C	TRUE
G4S1EIW02D7R39	CombinedRun	G4S1EIW	02	D7R39	416	5	390	386	56	340	285	ID11-U2-p1	1	ID11-U1-p1	0	454Ti-U2-MID1	22	454Ti-U1-MID11	0	40WS3P50_ST_1A	p1	C	TRUE
G4S1EIW02C5PWL	CombinedRun	G4S1EIW	02	C5PWL	415	5	390	386	55	339	285	ID11-U1-p1	0	ID11-U2-p1	0	454Ti-U1-MID11	21	454Ti-U2-MID1	0	40WS3P50_ST_1A	p1	F	TRUE
G4S1EIW02EGWWL	CombinedRun	G4S1EIW	02	EGWWL	415	5	390	386	56	340	285	ID11-U2-p1	0	ID11-U1-p1	0	454Ti-U2-MID1	21	454Ti-U1-MID11	0	40WS3P50_ST_1A	p1	C	TRUE
G4S1EIW02DZ0I2	CombinedRun	G4S1EIW	02	DZ0I2	417	5	390	386	56	340	285	ID11-U2-p1	0	ID11-U1-p1	0	454Ti-U2-MID1	21	454Ti-U1-MID11	0	40WS3P50_ST_1A	p1	C	TRUE
G4S1EIW02D365G	CombinedRun	G4S1EIW	02	D365G	416	5	389	385	55	339	285	ID11-U2-p1	1	ID11-U1-p1	0	454Ti-U2-MID1	22	454Ti-U1-MID11	0	40WS3P50_ST_1A	p1	C	TRUE
G4S1EIW02EDK0G	CombinedRun	G4S1EIW	02	EDK0G	416	5	390	386	56	340	285	ID11-U2-p1	0	ID11-U1-p1	0	454Ti-U2-MID1	21	454Ti-U1-MID11	0	40WS3P50_ST_1A	p1	C	TRUE
G4S1EIW02DA39S	CombinedRun	G4S1EIW	02	DA39S	416	5	390	386	55	339	285	ID11-U1-p1	0	ID11-U2-p1	0	454Ti-U1-MID11	21	454Ti-U2-MID1	0	40WS3P50_ST_1A	p1	F	TRUE
G4S1EIW02ECT8L	CombinedRun	G4S1EIW	02	ECT8L	416	5	390	386	56	340	285	ID11-U2-p1	0	ID11-U1-p1	0	454Ti-U2-MID1	21	454Ti-U1-MID11	0	40WS3P50_ST_1A	p1	C	TRUE
G4S1EIW02D2VSB	CombinedRun	G4S1EIW	02	D2VSB	414	5	388	384	55	339	285	ID11-U2-p1	1	ID11-U1-p1	1	454Ti-U2-MID1	22	454Ti-U1-MID11	0	40WS3P50_ST_1A	p1	C	TRUE
G4S1EIW02DA6QB	CombinedRun	G4S1EIW	02	DA6QB	415	5	390	386	55	339	285	ID11-U1-p1	0	ID11-U2-p1	0	454Ti-U1-MID11	21	454Ti-U2-MID1	0	40WS3P50_ST_1A	p1	F	TRUE
G4S1EIW02DUA49	CombinedRun	G4S1EIW	02	DUA49	415	5	390	386	56	340	285	ID11-U2-p1	0	ID11-U1-p1	0	454Ti-U2-MID1	21	454Ti-U1-MID11	1	40WS3P50_ST_1A	p1	C	TRUE
G4S1EIW02EL7UY	CombinedRun	G4S1EIW	02	EL7UY	415	5	390	386	56	340	285	ID11-U2-p1	0	ID11-U1-p1	0	454Ti-U2-MID1	21	454Ti-U1-MID11	1	40WS3P50_ST_1A	p1	C	TRUE
G4S1EIW02D4HSG	CombinedRun	G4S1EIW	02	D4HSG	414	5	390	386	56	340	285	ID11-U2-p1	0	ID11-U1-p1	0	454Ti-U2-MID1	21	454Ti-U1-MID11	1	40WS3P50_ST_1A	p1	C	TRUE
G4S1EIW02DNPDZ	CombinedRun	G4S1EIW	02	DNPDZ	417	5	390	386	56	340	285	ID11-U2-p1	0	ID11-U1-p1	0	454Ti-U2-MID1	21	454Ti-U1-MID11	0	40WS3P50_ST_1A	p1	C	TRUE
G4S1EIW02EW8HR	CombinedRun	G4S1EIW	02	EW8HR	415	5	390	386	56	340	285	ID11-U2-p1	0	ID11-U1-p1	0	454Ti-U2-MID1	21	454Ti-U1-MID11	1	40WS3P50_ST_1A	p1	C	TRUE
G4S1EIW02DQL3B	CombinedRun	G4S1EIW	02	DQL3B	417	5	390	386	55	339	285	ID11-U1-p1	0	ID11-U2-p1	0	454Ti-U1-MID11	21	454Ti-U2-MID1	0	40WS3P50_ST_1A	p1	F	TRUE
G4S1EIW02D3QHW	CombinedRun	G4S1EIW	02	D3QHW	415	5	390	386	56	340	285	ID11-U2-p1	0	ID11-U1-p1	0	454Ti-U2-MID1	21	454Ti-U1-MID11	0	40WS3P50_ST_1A	p1	C	TRUE
G4S1EIW02EQHVG	CombinedRun	G4S1EIW	02	EQHVG	415	5	390	386	55	339	285	ID11-U1-p1	0	ID11-U2-p1	0	454Ti-U1-MID11	21	454Ti-U2-MID1	0	40WS3P50_ST_1A	p1	F	TRUE
G4S1EIW02DWO7I	CombinedRun	G4S1EIW	02	DWO7I	417	5	390	386	56	340	285	ID11-U2-p1	0	ID11-U1-p1	0	454Ti-U2-MID1	21	454Ti-U1-MID11	0	40WS3P50_ST_1A	p1	C	TRUE
G4S1EIW02DQNQJ	CombinedRun	G4S1EIW	02	DQNQJ	418	5	390	386	55	339	285	ID11-U1-p1	0	ID11-U2-p1	0	454Ti-U1-MID11	21	454Ti-U2-MID1	0	40WS3P50_ST_1A	p1	F	TRUE
G4S1EIW02DRZB2	CombinedRun	G4S1EIW	02	DRZB2	418	5	391	387	57	341	285	ID11-U2-p1	1	ID11-U1-p1	0	454Ti-U2-MID1	21	454Ti-U1-MID11	0	40WS3P50_ST_1A	p1	C	TRUE
G4S1EIW02DPCB2	CombinedRun	G4S1EIW	02	DPCB2	415	5	390	386	55	339	285	ID11-U1-p1	0	ID11-U2-p1	0	454Ti-U1-MID11	21	454Ti-U2-MID1	0	40WS3P50_ST_1A	p1	F	TRUE
G4S1EIW02DJ2G1	CombinedRun	G4S1EIW	02	DJ2G1	415	5	390	386	56	340	285	ID11-U2-p1	0	ID11-U1-p1	0	454Ti-U2-MID1	21	454Ti-U1-MID11	0	40WS3P50_ST_1A	p1	C	TRUE
G4S1EIW02DZPRD	CombinedRun	G4S1EIW	02	DZPRD	415	5	390	386	56	340	285	ID11-U2-p1	0	ID11-U1-p1	0	454Ti-U2-MID1	21	454Ti-U1-MID11	0	40WS3P50_ST_1A	p1	C	TRUE
G4S1EIW02EW1ZY	CombinedRun	G4S1EIW	02	EW1ZY	416	5	390	386	56	340	285	ID11-U2-p1	0	ID11-U1-p1	0	454Ti-U2-MID1	21	454Ti-U1-MID11	0	40WS3P50_ST_1A	p1	C	TRUE
G4S1EIW02D3ZVN	CombinedRun	G4S1EIW	02	D3ZVN	415	5	389	385	54	338	285	ID11-U1-p1	0	ID11-U2-p1	0	454Ti-U1-MID11	22	454Ti-U2-MID1	0	40WS3P50_ST_1A	p1	F	TRUE
G4S1EIW02DSZK7	CombinedRun	G4S1EIW	02	DSZK7	419	5	392	388	56	341	286	ID11-U2-p1	0	ID11-U1-p1	1	454Ti-U2-MID1	21	454Ti-U1-MID11	1	40WS3P50_ST_1A	p1	C	TRUE
G4S1EIW02EDQDW	CombinedRun	G4S1EIW	02	EDQDW	416	5	390	386	56	340	285	ID11-U2-p1	0	ID11-U1-p1	0	454Ti-U2-MID1	21	454Ti-U1-MID11	0	40WS3P50_ST_1A	p1	C	TRUE
G4S1EIW02DOFPI	CombinedRun	G4S1EIW	02	DOFPI	416	5	390	386	56	340	285	ID11-U2-p1	0	ID11-U1-p1	0	454Ti-U2-MID1	21	454Ti-U1-MID11	1	40WS3P50_ST_1A	p1	C	TRUE
G4S1EIW02EYLJD	CombinedRun	G4S1EIW	02	EYLJD	415	5	390	386	55	339	285	ID11-U1-p1	0	ID11-U2-p1	0	454Ti-U1-MID11	21	454Ti-U2-MID1	0	40WS3P50_ST_1A	p1	F	TRUE
G4S1EIW02C6BOL	CombinedRun	G4S1EIW	02	C6BOL	418	5	390	386	56	340	285	ID11-U2-p1	0	ID11-U1-p1	0	454Ti-U2-MID1	21	454Ti-U1-MID11	0	40WS3P50_ST_1A	p1	C	TRUE
G4S1EIW02EY41S	CombinedRun	G4S1EIW	02	EY41S	415	5	390	386	56	340	285	ID11-U2-p1	0	ID11-U1-p1	0	454Ti-U2-MID1	21	454Ti-U1-MID11	1	40WS3P50_ST_1A	p1	C	TRUE
G4S1EIW02DI6GU	CombinedRun	G4S1EIW	02	DI6GU	417	5	391	387	55	340	286	ID11-U1-p1	0	ID11-U2-p1	0	454Ti-U1-MID11	21	454Ti-U2-MID1	0	40WS3P50_ST_1A	p1	F	TRUE
G4S1EIW02EVEXQ	CombinedRun	G4S1EIW	02	EVEXQ	416	5	390	386	56	340	285	ID11-U2-p1	0	ID11-U1-p1	0	454Ti-U2-MID1	21	454Ti-U1-MID11	0	40WS3P50_ST_1A	p1	C	TRUE
G4S1EIW02DBJRJ	CombinedRun	G4S1EIW	02	DBJRJ	417	5	390	386	56	340	285	ID11-U2-p1	0	ID11-U1-p1	0	454Ti-U2-MID1	21	454Ti-U1-MID11	0	40WS3P50_ST_1A	p1	C	TRUE
G4S1EIW02DQ0IJ	CombinedRun	G4S1EIW	02	DQ0IJ	415	5	390	386	56	340	285	ID11-U2-p1	0	ID11-U1-p1	0	454Ti-U2-MID1	21	454Ti-U1-MID11	0	40WS3P50_ST_1A	p1	C	TRUE
G4S1EIW02EBYL0	CombinedRun	G4S1EIW	02	EBYL0	416	5	390	386	56	340	285	ID11-U2-p1	0	ID11-U1-p1	0	454Ti-U2-MID1	21	454Ti-U1-MID11	0	40WS3P50_ST_1A	p1	C	TRUE
G4S1EIW02D6QYB	CombinedRun	G4S1EIW	02	D6QYB	415	5	389	385	54	338	285	ID11-U1-p1	1	ID11-U2-p1	0	454Ti-U1-MID11	21	454Ti-U2-MID1	0	40WS3P50_ST_1A	p1	F	TRUE
G4S1EIW02DBJ6G	CombinedRun	G4S1EIW	02	DBJ6G	420	5	391	387	56	341	286	ID11-U2-p1	0	ID11-U1-p1	0	454Ti-U2-MID1	21	454Ti-U1-MID11	1	40WS3P50_ST_1A	p1	C	TRUE
G4S1EIW02ERT85	CombinedRun	G4S1EIW	02	ERT85	417	5	390	386	55	339	285	ID11-U1-p1	0	ID11-U2-p1	0	454Ti-U1-MID11	21	454Ti-U2-MID1	0	40WS3P50_ST_1A	p1	F	TRUE
G4S1EIW02EX34S	CombinedRun	G4S1EIW	02	EX34S	416	5	390	386	55	339	285	ID11-U1-p1	0	ID11-U2-p1	0	454Ti-U1-MID11	21	454Ti-U2-MID1	0	40WS3P50_ST_1A	p1	F	TRUE
G4S1EIW02DH285	CombinedRun	G4S1EIW	02	DH285	418	5	390	386	56	340	285	ID11-U2-p1	0	ID11-U1-p1	0	454Ti-U2-MID1	21	454Ti-U1-MID11	0	40WS3P50_ST_1A	p1	C	TRUE
G4S1EIW02ELIT9	CombinedRun	G4S1EIW	02	ELIT9	417	5	389	385	56	340	285	ID11-U2-p1	0	ID11-U1-p1	1	454Ti-U2-MID1	21	454Ti-U1-MID11	0	40WS3P50_ST_1A	p1	C	TRUE
G4S1EIW02D0XVA	CombinedRun	G4S1EIW	02	D0XVA	416	5	390	386	55	339	285	ID11-U1-p1	0	ID11-U2-p1	0	454Ti-U1-MID11	21	454Ti-U2-MID1	0	40WS3P50_ST_1A	p1	F	TRUE
G4S1EIW02EI4JC	CombinedRun	G4S1EIW	02	EI4JC	415	5	390	386	56	340	285	ID11-U2-p1	0	ID11-U1-p1	0	454Ti-U2-MID1	21	454Ti-U1-MID11	0	40WS3P50_ST_1A	p1	C	TRUE
G4S1EIW02D6AWX	CombinedRun	G4S1EIW	02	D6AWX	418	5	390	386	55	339	285	ID11-U1-p1	0	ID11-U2-p1	0	454Ti-U1-MID11	21	454Ti-U2-MID1	0	40WS3P50_ST_1A	p1	F	TRUE
G4S1EIW02EMUQ2	CombinedRun	G4S1EIW	02	EMUQ2	416	5	390	386	56	340	285	ID11-U2-p1	0	ID11-U1-p1	0	454Ti-U2-MID1	21	454Ti-U1-MID11	1	40WS3P50_ST_1A	p1	C	TRUE
G4S1EIW02C8PST	CombinedRun	G4S1EIW	02	C8PST	417	5	390	386	56	340	285	ID11-U2-p1	0	ID11-U1-p1	0	454Ti-U2-MID1	21	454Ti-U1-MID11	0	40WS3P50_ST_1A	p1	C	TRUE
G4S1EIW02D6WV5	CombinedRun	G4S1EIW	02	D6WV5	416	5	390	386	55	339	285	ID11-U1-p1	0	ID11-U2-p1	0	454Ti-U1-MID11	21	454Ti-U2-MID1	0	40WS3P50_ST_1A	p1	F	TRUE
G4S1EIW02EIQBT	CombinedRun	G4S1EIW	02	EIQBT	417	5	390	386	56	340	285	ID11-U2-p1	0	ID11-U1-p1	0	454Ti-U2-MID1	21	454Ti-U1-MID11	0	40WS3P50_ST_1A	p1	C	TRUE
G4S1EIW02D45YO	CombinedRun	G4S1EIW	02	D45YO	416	5	391	387	56	340	285	ID11-U2-p1	0	ID11-U1-p1	0	454Ti-U2-MID1	21	454Ti-U1-MID11	1	40WS3P50_ST_1A	p1	C	TRUE
G4S1EIW02E0S11	CombinedRun	G4S1EIW	02	E0S11	415	5	390	386	56	340	285	ID11-U2-p1	0	ID11-U1-p1	0	454Ti-U2-MID1	21	454Ti-U1-MID11	0	40WS3P50_ST_1A	p1	C	TRUE
G4S1EIW02DKH5M	CombinedRun	G4S1EIW	02	DKH5M	415	5	390	386	56	340	285	ID11-U2-p1	0	ID11-U1-p1	0	454Ti-U2-MID1	21	454Ti-U1-MID11	1	40WS3P50_ST_1A	p1	C	TRUE
G4S1EIW02EDNZ8	CombinedRun	G4S1EIW	02	EDNZ8	413	5	388	384	56	340	285	ID11-U2-p1	0	ID11-U1-p1	0	454Ti-U2-MID1	21	454Ti-U1-MID11	2	40WS3P50_ST_1A	p1	C	TRUE
G4S1EIW02EH1EL	CombinedRun	G4S1EIW	02	EH1EL	416	5	390	386	56	340	285	ID11-U2-p1	0	ID11-U1-p1	0	454Ti-U2-MID1	21	454Ti-U1-MID11	0	40WS3P50_ST_1A	p1	C	TRUE
G4S1EIW02EEDQR	CombinedRun	G4S1EIW	02	EEDQR	416	5	391	387	55	340	286	ID11-U1-p1	0	ID11-U2-p1	0	454Ti-U1-MID11	21	454Ti-U2-MID1	0	40WS3P50_ST_1A	p1	F	TRUE
G4S1EIW02ENTQX	CombinedRun	G4S1EIW	02	ENTQX	414	5	389	385	56	339	284	ID11-U2-p1	0	ID11-U1-p1	0	454Ti-U2-MID1	21	454Ti-U1-MID11	1	40WS3P50_ST_1A	p1	C	TRUE
G4S1EIW02DD7FB	CombinedRun	G4S1EIW	02	DD7FB	417	5	390	386	56	340	285	ID11-U2-p1	0	ID11-U1-p1	0	454Ti-U2-MID1	21	454Ti-U1-MID11	0	40WS3P50_ST_1A	p1	C	TRUE
G4S1EIW02ESNJC	CombinedRun	G4S1EIW	02	ESNJC	417	5	390	386	56	340	285	ID11-U2-p1	0	ID11-U1-p1	0	454Ti-U2-MID1	21	454Ti-U1-MID11	0	40WS3P50_ST_1A	p1	C	TRUE
G4S1EIW02DBJ4R	CombinedRun	G4S1EIW	02	DBJ4R	416	5	391	387	56	341	286	ID11-U2-p1	0	ID11-U1-p1	0	454Ti-U2-MID1	21	454Ti-U1-MID11	1	40WS3P50_ST_1A	p1	C	TRUE
G4S1EIW02DL305	CombinedRun	G4S1EIW	02	DL305	416	5	390	386	56	340	285	ID11-U2-p1	0	ID11-U1-p1	0	454Ti-U2-MID1	21	454Ti-U1-MID11	0	40WS3P50_ST_1A	p1	C	TRUE
G4S1EIW02DKWJN	CombinedRun	G4S1EIW	02	DKWJN	416	5	390	386	56	340	285	ID11-U2-p1	0	ID11-U1-p1	0	454Ti-U2-MID1	21	454Ti-U1-MID11	1	40WS3P50_ST_1A	p1	C	TRUE
G4S1EIW02C953I	CombinedRun	G4S1EIW	02	C953I	416	5	389	385	56	339	284	ID11-U2-p1	0	ID11-U1-p1	0	454Ti-U2-MID1	21	454Ti-U1-MID11	0	40WS3P50_ST_1A	p1	C	TRUE
G4S1EIW02DUNDY	CombinedRun	G4S1EIW	02	DUNDY	417	5	389	385	56	340	285	ID11-U2-p1	0	ID11-U1-p1	1	454Ti-U2-MID1	21	454Ti-U1-MID11	4	40WS3P50_ST_1A	p1	C	TRUE
G4S1EIW02C2Q31	CombinedRun	G4S1EIW	02	C2Q31	448	5	421	417	60	369	310	ID11-U1-p10	0	ID11-U2-p10	0	454Ti-U1-MID11	21	454Ti-U2-MID1	0	40WS3P50_ST_1A	p10	F	TRUE
G4S1EIW02DDPA4	CombinedRun	G4S1EIW	02	DDPA4	448	5	421	417	57	366	310	ID11-U2-p10	0	ID11-U1-p10	0	454Ti-U2-MID1	21	454Ti-U1-MID11	0	40WS3P50_ST_1A	p10	C	TRUE
G4S1EIW02D3I0Y	CombinedRun	G4S1EIW	02	D3I0Y	448	5	421	417	60	370	311	ID11-U1-p10	0	ID11-U2-p10	1	454Ti-U1-MID11	21	454Ti-U2-MID1	0	40WS3P50_ST_1A	p10	F	TRUE
G4S1EIW02DZWS7	CombinedRun	G4S1EIW	02	DZWS7	447	5	421	417	57	366	310	ID11-U2-p10	0	ID11-U1-p10	0	454Ti-U2-MID1	21	454Ti-U1-MID11	0	40WS3P50_ST_1A	p10	C	TRUE
G4S1EIW02E1RKA	CombinedRun	G4S1EIW	02	E1RKA	449	5	422	418	60	370	311	ID11-U1-p10	0	ID11-U2-p10	0	454Ti-U1-MID11	21	454Ti-U2-MID1	1	40WS3P50_ST_1A	p10	F	TRUE
G4S1EIW02D73TA	CombinedRun	G4S1EIW	02	D73TA	450	5	423	419	57	368	312	ID11-U2-p10	0	ID11-U1-p10	0	454Ti-U2-MID1	21	454Ti-U1-MID11	0	40WS3P50_ST_1A	p10	C	TRUE
[truncated: 382,646 more rows]
