# Supplementary material for: Love the one you’re with: replicate viral adaptations converge on the same phenotypic change
Source: PeerJ. 2016 Jul 19;4:e2227. doi: 10.7717/peerj.2227 (PMC4958007; doi:10.7717/peerj.2227)
Supplement: Supplemental Information 3 [file peerj-04-2227-s003.zip › Markdown_detailed_anlaysis_code_and_data_minor_revisions/Data/ID11 Lysis Time Data Lu 18Dec14.txt]

rownames	Background	Mutation	Plaque	Assay	Minute	Count	Include	Base	Rel.Count
1	J15	none	5/9p1	29-May	14'	1	1	1	1
2	J15	none	5/9p1	29-May	15'	0	1	1	0
3	J15	none	5/9p1	29-May	16'	0	1	1	0
4	J15	none	5/9p1	29-May	17'	1	1	1	1
5	J15	none	5/9p1	29-May	18'	2	1	1	2
6	J15	none	5/9p1	29-May	19'	8	1	1	8
7	J15	none	5/9p1	29-May	20'	25	1	1	25
8	J15	none	5/9p1	29-May	21'	168	1	1	168
9	J15	none	5/9p1	30-May	15'	0	1	1	0
10	J15	none	5/9p1	30-May	16'	0	1	1	0
11	J15	none	5/9p1	30-May	17'	0	1	1	0
12	J15	none	5/9p1	30-May	18'	0	1	1	0
13	J15	none	5/9p1	30-May	19'	0	1	1	0
14	J15	none	5/9p1	30-May	20'	23	1	1	23
15	J15	none	5/9p1	30-May	21'	20	1	1	20
16	J15	none	5/9p1	30-May	22'	120	1	1	120
17	J15	none	5/29p2	8-Jul	17'	0	1	1	0
18	J15	none	5/29p2	8-Jul	19'	10.5	1	1	10.5
19	J15	none	5/29p2	8-Jul	20'	33	1	1	33
20	J15	none	5/29p2	8-Jul	21'	108	1	1	108
21	J15	none	5/29p2	8-Jul	22'	73	1	1	73
22	J15	none	5/29p1	18-Jul	17'	4.5	1	1	4.5
23	J15	none	5/29p1	18-Jul	18'	5	1	1	5
24	J15	none	5/29p1	18-Jul	19'	16	1	1	16
25	J15	none	5/29p1	18-Jul	20'	22	1	1	22
26	J15	none	5/29p1	18-Jul	21'	17	1	1	17
27	J15	none	5/29p1	1-Aug	17'	1	1	1	1
28	J15	none	5/29p1	1-Aug	18'	7	1	1	7
29	J15	none	5/29p1	1-Aug	19'	17	1	1	17
30	J15	none	5/29p1	1-Aug	20'	28	1	1	28
31	J15	none	5/29p1	1-Aug	21'	120	1	1	120
32	J15	none	5/29p1	21-Aug	16'	5	1	5	1			
33	J15	none	5/29p1	21-Aug	17'	17	1	5	3.4			
35	J15	none	5/29p1	21-Aug	18'	32	1	5	6.4			
37	J15	none	5/29p1	21-Aug	19'	68	1	5	13.6			
38	J15	none	5/29p1	21-Aug	20'	74	1	5	14.8			
39	J15	none	5/29p1	28-Aug	15'	0	1	1	0			
40	J15	none	5/29p1	28-Aug	16'	0	1	1	0			
41	J15	none	5/29p1	28-Aug	17'	0	1	1	0			
42	J15	none	5/29p1	28-Aug	18'	8	1	1	8			
43	J15	none	5/29p1	28-Aug	19'	22	1	1	22			
44	J15	none	5/29p1	2-Sep	15'	0	1	1	0			
46	J15	none	5/29p1	2-Sep	16'	0	1	1	0			
47	J15	none	5/29p1	2-Sep	17'	0	1	1	0			
48	J15	none	5/29p1	2-Sep	18'	0	1	1	0			
49	J15	none	5/29p1	2-Sep	19'	200	0	1	200			
50	J15	none	5/29p1	5-Sep	15'	5	1	1	5			
51	J15	none	5/29p1	5-Sep	16'	3	1	1	3
52	J15	none	5/29p1	5-Sep	17'	4	1	1	4
53	J15	none	5/29p1	5-Sep	18'	5	1	1	5
54	J15	none	5/29p1	5-Sep	19'	27	1	1	27
55	J15	none	5/29p1	29-Sep	15'	2	1	1	2
56	J15	none	5/29p1	29-Sep	16'	0	1	1	0
57	J15	none	5/29p1	29-Sep	17'	0	1	1	0
58	J15	none	5/29p1	29-Sep	18'	37	1	1	37
59	J15	none	5/29p1	29-Sep	19'	40	1	1	40
60	J15	none	5/29p1	27-Oct	15'	0	1	1	0
61	J15	none	5/29p1	27-Oct	16'	0	1	1	0
62	J15	none	5/29p1	27-Oct	17'	0	1	1	0
63	J15	none	5/29p1	27-Oct	18'	0	1	1	0
64	J15	none	5/29p1	27-Oct	19'	0	1	1	0
65	J15	none	5/29p1	27-Oct	20'	0	1	1	0
66	J15	none	5/29p1	27-Oct	21'	13	1	1	13
67	J15	1911cT	6/19p1	21-Aug	23'	7	1	7	1
68	J15	1911cT	6/19p1	21-Aug	24'	23	1	7	3.285714286
69	J15	1911cT	6/19p1	21-Aug	25'	27	1	7	3.857142857
70	J15	1911cT	6/19p1	21-Aug	26'	54	1	7	7.714285714
71	J15	1911cT	6/19p1	21-Aug	27'	70	1	7	10
72	J15	1911cT	6/19p1	5-Sep	21'	0	1	1	0
73	J15	1911cT	6/19p1	5-Sep	22'	1	1	1	1
74	J15	1911cT	6/19p1	5-Sep	23'	0	1	1	0
75	J15	1911cT	6/19p1	5-Sep	24'	7	1	1	7
76	J15	1911cT	6/19p1	5-Sep	25'	10	1	1	10
77	J15	1911cT	6/19p1	5-Sep	26'	5	1	1	5
78	J15	1911cT	6/19p1	5-Sep	27'	5	1	1	5
79	J15	1911cT	6/19p2	8-Jul	21'	0	1	1	0
80	J15	1911cT	6/19p2	8-Jul	23'	16.5	1	1	16.5
81	J15	1911cT	6/19p2	8-Jul	25'	10	1	1	10
82	J15	1911cT	6/19p2	8-Jul	26'	13	1	1	13
83	J15	1911cT	6/19p2	8-Jul	27'	15	1	1	15
84	J15	1911cT	6/19p2	8-Jul	28'	46	1	1	46
85	J15	1911cT	6/19p2	8-Jul	29'	29	1	1	29
86	J15	1911cT	6/19p2	8-Jul	30'	49	1	1	49
87	J15	1911cT	6/19p2	18-Jul	22'	0	1	1	0
88	J15	1911cT	6/19p2	18-Jul	23'	0	1	1	0
89	J15	1911cT	6/19p2	18-Jul	24'	0	1	1	0
90	J15	1911cT	6/19p2	18-Jul	25'	5	1	1	5
91	J15	1911cT	6/19p2	18-Jul	26'	18	1	1	18
92	J15	1911cT	6/19p2	18-Jul	27'	20	1	1	20
93	J15	1911cT	6/19p2	18-Jul	28'	9	1	1	9
94	J15	1911cT	6/19p3	8-Jul	21'	0	1	1	0
95	J15	1911cT	6/19p3	8-Jul	23'	0.5	1	1	0.5
96	J15	1911cT	6/19p3	8-Jul	25'	1	1	1	1
97	J15	1911cT	6/19p3	8-Jul	26'	18	1	1	18
98	J15	1911cT	6/19p3	8-Jul	27'	38	1	1	38
99	J15	1911cT	6/19p3	8-Jul	28'	22	1	1	22
100	J15	1911cT	6/19p3	8-Jul	29'	63	1	1	63
101	J15	1911cT	6/19p3	8-Jul	30'	68	1	1	68
102	J15	1911cT	6/19p3	27-Oct	23'	0	1	1	0
103	J15	1911cT	6/19p3	27-Oct	24'	1	1	1	1
104	J15	1911cT	6/19p3	27-Oct	25'	0	1	1	0
105	J15	1911cT	6/19p3	27-Oct	26'	0	1	1	0
106	J15	1911cT	6/19p3	27-Oct	27'	1	1	1	1
107	J15	1911cT	6/19p3	27-Oct	28'	18	1	1	18
108	J15	1910aG	6/19p1	1-Aug	21'	0	1	1	0
109	J15	1910aG	6/19p1	1-Aug	22'	0	1	1	0
110	J15	1910aG	6/19p1	1-Aug	23'	0	1	1	0
111	J15	1910aG	6/19p1	1-Aug	24'	0	1	1	0
112	J15	1910aG	6/19p1	1-Aug	25'	1	1	1	1
113	J15	1910aG	6/19p1	1-Aug	26'	0	1	1	0
114	J15	1910aG	6/19p1	1-Aug	27'	6	1	1	6
115	J15	1910aG	6/19p1	1-Aug	28'	30	1	1	30
116	J15	1910aG	6/19p2	1-Aug	21'	1	1	1	1
117	J15	1910aG	6/19p2	1-Aug	22'	0	1	1	0
118	J15	1910aG	6/19p2	1-Aug	23'	0	1	1	0
119	J15	1910aG	6/19p2	1-Aug	24'	0	1	1	0
120	J15	1910aG	6/19p2	1-Aug	25'	7	1	1	7
121	J15	1910aG	6/19p2	1-Aug	26'	15	1	1	15
122	J15	1910aG	6/19p2	1-Aug	27'	136	0	1	136
123	J15	1910aG	6/19p2	1-Aug	28'	23	1	1	23
124	J15	1910aG	6/19p2	29-Sep	22'	0	1	1	0
125	J15	1910aG	6/19p2	29-Sep	23'	1	1	1	1
126	J15	1910aG	6/19p2	29-Sep	24'	17	1	1	17
127	J15	1910aG	6/19p2	29-Sep	25'	20	1	1	20
128	J15	1910aG	6/19p2	29-Sep	26'	24	1	1	24
129	J15	1910aG	6/19p3	5-Sep	19'	0	1	1	0
130	J15	1910aG	6/19p3	5-Sep	20'	0	1	1	0
131	J15	1910aG	6/19p3	5-Sep	21'	1	1	1	1
132	J15	1910aG	6/19p3	5-Sep	22'	0	1	1	0
133	J15	1910aG	6/19p3	5-Sep	23'	0	1	1	0
134	J15	1910aG	6/19p3	5-Sep	24'	0	1	1	0
135	J15	1910aG	6/19p3	5-Sep	25'	16	1	1	16
136	J15	2131cT	6/19p1	1-Aug	22'	0	1	1	0
137	J15	2131cT	6/19p1	1-Aug	23'	1	1	1	1
138	J15	2131cT	6/19p1	1-Aug	24'	0	1	1	0
139	J15	2131cT	6/19p1	1-Aug	25'	9	1	1	9
140	J15	2131cT	6/19p1	1-Aug	26'	5	1	1	5
141	J15	2131cT	6/19p1	1-Aug	27'	5	1	1	5
142	J15	2131cT	6/19p1	1-Aug	28'	8	1	1	8
143	J15	2131cT	6/19p2	21-Aug	22'	0	1	1	0
144	J15	2131cT	6/19p2	21-Aug	23'	0	1	1	0
145	J15	2131cT	6/19p2	21-Aug	24'	0	1	1	0
146	J15	2131cT	6/19p2	21-Aug	25'	0	1	1	0
147	J15	2131cT	6/19p2	21-Aug	26'	6	1	1	6
148	J15	2131cT	6/19p2	21-Aug	27'	2	1	1	2
149	J15	2131cT	6/19p3	2-Sep	22'	1	1	1	1
150	J15	2131cT	6/19p3	2-Sep	23'	0	1	1	0
151	J15	2131cT	6/19p3	2-Sep	24'	0	1	1	0
152	J15	2131cT	6/19p3	2-Sep	25'	0	1	1	0
153	J15	2131cT	6/19p3	2-Sep	26'	1	1	1	1
154	J15	2131cT	6/19p3	2-Sep	27'	1	1	1	1
155	J15	2131cT	6/19p3	2-Sep	28'	1	1	1	1
156	J15	2131cT	6/19p3	2-Sep	29'	14	1	1	14
157	J15	2131cT	6/19p3	2-Sep	30'	74	0	1	74
158	J15	2131cT	6/19p3	2-Sep	31'	26	1	1	26
159	J15	2131cT	6/19p3	2-Sep	32'	23	1	1	23
160	J15	2131cT	6/19p3	22-Oct	26'	0	1	1	0
161	J15	2131cT	6/19p3	22-Oct	27'	0	1	1	0
162	J15	2131cT	6/19p3	22-Oct	28'	5	1	1	5
163	J15	2131cT	6/19p3	22-Oct	29'	4	1	1	4
164	J15	2131cT	6/19p3	22-Oct	30'	7	1	1	7
165	J15	2131cT	6/19p3	22-Oct	31'	7	1	1	7
166	J20	none	6/19p1	17-Jul	14'	0.5	1	1	0.5
167	J20	none	6/19p1	17-Jul	15'	0	1	1	0
168	J20	none	6/19p1	17-Jul	16'	2	1	1	2
169	J20	none	6/19p1	17-Jul	17'	1.5	1	1	1.5
170	J20	none	6/19p1	17-Jul	18'	0.5	1	1	0.5
171	J20	none	6/19p1	17-Jul	19'	6	1	1	6
172	J20	none	6/19p1	17-Jul	20'	100	0	1	100
173	J20	none	6/19p1	17-Jul	21'	12	1	1	12
174	J20	none	6/19p1	5-Aug	15'	5	1	4	1.25
175	J20	none	6/19p1	5-Aug	16'	6	1	4	1.5
176	J20	none	6/19p1	5-Aug	17'	2	1	4	0.5
177	J20	none	6/19p1	5-Aug	18'	3	1	4	0.75
178	J20	none	6/19p1	5-Aug	19'	26	1	4	6.5
179	J20	none	6/19p1	5-Aug	20'	24	1	4	6
180	J20	none	6/19p1	6-Aug	17'	2	1	1	2
181	J20	none	6/19p1	6-Aug	18'	5	1	1	5
182	J20	none	6/19p1	6-Aug	19'	12	1	1	12
183	J20	none	6/19p1	6-Aug	20'	27	1	1	27
184	J20	none	6/19p1	6-Aug	21'	29	1	1	29
185	J20	none	6/19p1	27-Aug	16'	3	1	3	1
186	J20	none	6/19p1	27-Aug	17'	3	1	3	1
187	J20	none	6/19p1	27-Aug	18'	3	1	3	1
188	J20	none	6/19p1	27-Aug	19'	6	1	3	2
189	J20	none	6/19p1	27-Aug	20'	11	1	3	3.666666667
190	J20	none	6/19p1	27-Aug	21'	17	1	3	5.666666667
191	J20	none	6/19p1	29-Aug	16'	3	1	2	1.5
192	J20	none	6/19p1	29-Aug	17'	1	1	2	0.5
193	J20	none	6/19p1	29-Aug	18'	10	1	2	5
194	J20	none	6/19p1	29-Aug	19'	12	1	2	6
195	J20	none	6/19p1	29-Aug	20'	12	1	2	6
196	J20	none	6/19p1	3-Sep	16'	0	1	1	0
197	J20	none	6/19p1	3-Sep	17'	0	1	1	0
198	J20	none	6/19p1	3-Sep	18'	0	1	1	0
199	J20	none	6/19p1	3-Sep	19'	0	1	1	0
200	J20	none	6/19p1	3-Sep	20'	15	1	1	15
201	J20	none	6/19p1	5-Sep	15'	0	1	1	0
202	J20	none	6/19p1	5-Sep	16'	14	1	1	14
203	J20	none	6/19p1	5-Sep	17'	10	1	1	10
204	J20	none	6/19p1	5-Sep	18'	22	1	1	22
205	J20	none	6/19p1	5-Sep	19'	30	1	1	30
206	J20	none	6/19p1	2-Oct	14'	1	1	1	1
207	J20	none	6/19p1	2-Oct	15'	0	1	1	0
208	J20	none	6/19p1	2-Oct	16'	0	1	1	0
209	J20	none	6/19p1	2-Oct	17'	2	1	1	2
210	J20	none	6/19p1	2-Oct	18'	1	1	1	1
211	J20	none	6/19p1	2-Oct	19'	4	1	1	4
212	J20	none	6/19p1	2-Oct	20'	22	1	1	22
213	J20	1910aG	6/19p1	5-Aug	21'	5	1	5	1
214	J20	1910aG	6/19p1	5-Aug	22'	7	1	5	1.4
215	J20	1910aG	6/19p1	5-Aug	23'	9	1	5	1.8
216	J20	1910aG	6/19p1	5-Aug	24'	8	1	5	1.6
217	J20	1910aG	6/19p1	5-Aug	25'	15	1	5	3
218	J20	1910aG	6/19p1	5-Aug	26'	29	1	5	5.8
219	J20	1910aG	6/19p1	5-Aug	27'	22	1	5	4.4
220	J20	1910aG	6/19p1	27-Aug	22'	1	1	1	1
221	J20	1910aG	6/19p1	27-Aug	23'	1	1	1	1
222	J20	1910aG	6/19p1	27-Aug	24'	0	1	1	0
223	J20	1910aG	6/19p1	27-Aug	25'	9	1	1	9
224	J20	1910aG	6/19p1	27-Aug	26'	15	1	1	15
225	J20	1910aG	6/19p1	27-Aug	27'	13	1	1	13
226	J20	1910aG	6/19p2	6-Aug	24'	0	1	1	0
227	J20	1910aG	6/19p2	6-Aug	25'	0	1	1	0
228	J20	1910aG	6/19p2	6-Aug	26'	10	1	1	10
229	J20	1910aG	6/19p2	6-Aug	27'	15	1	1	15
230	J20	1910aG	6/19p3	7-Aug	23'	0	1	1	0
231	J20	1910aG	6/19p3	7-Aug	24'	8	1	1	8
232	J20	1910aG	6/19p3	7-Aug	25'	8	1	1	8
233	J20	1910aG	6/19p3	7-Aug	26'	6	1	1	6
234	J20	1910aG	6/19p3	7-Aug	27'	18	1	1	18
235	J20	1910aG	6/19p3	22-Oct	21'	0	1	1	0
236	J20	1910aG	6/19p3	22-Oct	22'	3	1	1	3
237	J20	1910aG	6/19p3	22-Oct	23'	6	1	1	6
238	J20	1910aG	6/19p3	22-Oct	24'	21	1	1	21
239	J20	1910aG	6/19p3	22-Oct	25'	22	1	1	22
240	J20	1910aG	6/19p3	22-Oct	26'	16	1	1	16
241	J20	1910aG	6/19p3	22-Oct	27'	15	1	1	15
242	J20	2134tC	8/1p1	5-Aug	24'	0	1	1	0
243	J20	2134tC	8/1p1	5-Aug	25'	0	1	1	0
244	J20	2134tC	8/1p1	5-Aug	26'	4	1	1	4
245	J20	2134tC	8/1p1	5-Aug	27'	2	1	1	2
246	J20	2134tC	8/1p1	5-Aug	28'	1	1	1	1
247	J20	2134tC	8/1p1	5-Aug	29'	0	1	1	0
248	J20	2134tC	8/1p1	5-Aug	30'	9	1	1	9
249	J20	2134tC	8/1p1	5-Aug	31'	23	1	1	23
250	J20	2134tC	8/1p1	29-Aug	31'	8	1	5	1.6
251	J20	2134tC	8/1p1	29-Aug	32'	5	1	5	1
252	J20	2134tC	8/1p1	29-Aug	33'	6	1	5	1.2
253	J20	2134tC	8/1p1	29-Aug	34'	11	1	5	2.2
254	J20	2134tC	8/1p1	29-Aug	35'	15	1	5	3
255	J20	2134tC	8/1p1	29-Aug	36'	23	1	5	4.6
256	J20	2134tC	8/1p1	29-Aug	37'	17	1	5	3.4
257	J20	2134tC	8/1p1	5-Sep	27'	3	1	1	3
258	J20	2134tC	8/1p1	5-Sep	28'	6	1	1	6
259	J20	2134tC	8/1p1	5-Sep	29'	1	1	1	1
260	J20	2134tC	8/1p1	5-Sep	30'	14	1	1	14
261	J20	2134tC	8/1p1	5-Sep	31'	18	1	1	18
262	J20	2134tC	8/1p1	5-Sep	32'	14	1	1	14
263	J20	2134tC	8/1p1	5-Sep	33'	202	0	1	202
264	J20	2134tC	8/1p1	5-Sep	34'	17	1	1	17
265	J20	2134tC	8/1p2	29-Aug	31'	4	1	2	2
266	J20	2134tC	8/1p2	29-Aug	32'	4	1	2	2
267	J20	2134tC	8/1p2	29-Aug	33'	6	1	2	3
268	J20	2134tC	8/1p2	29-Aug	34'	3	1	2	1.5
269	J20	2134tC	8/1p2	29-Aug	35'	2	1	2	1
270	J20	2134tC	8/1p2	29-Aug	36'	3	1	2	1.5
271	J20	2134tC	8/1p2	29-Aug	37'	59	1	2	29.5
272	J20	2134tC	8/1p2	3-Sep	28'	0	1	1	0
273	J20	2134tC	8/1p2	3-Sep	29'	1	1	1	1
274	J20	2134tC	8/1p2	3-Sep	30'	12	1	1	12
275	J20	2134tC	8/1p2	3-Sep	31'	14	1	1	14
276	J20	2134tC	8/1p2	3-Sep	32'	27	1	1	27
277	J20	2134tC	8/1p2	3-Sep	33'	24	1	1	24
278	J20	2134tC	8/1p3	29-Aug	31'	1	1	1	1
279	J20	2134tC	8/1p3	29-Aug	32'	7	1	1	7
280	J20	2134tC	8/1p3	29-Aug	33'	5	1	1	5
281	J20	2134tC	8/1p3	29-Aug	34'	7	1	1	7
282	J20	2134tC	8/1p3	29-Aug	35'	4	1	1	4
283	J20	2134tC	8/1p3	29-Aug	36'	10	1	1	10
284	J20	2134tC	8/1p3	29-Aug	37'	11	1	1	11
285	J20	2134tC	8/1p3	3-Sep	30'	1	1	1	1
286	J20	2134tC	8/1p3	3-Sep	31'	7	1	1	7
287	J20	2134tC	8/1p3	3-Sep	32'	5	1	1	5
288	J20	2134tC	8/1p3	3-Sep	33'	7	1	1	7
289	J20	2134tC	8/1p3	3-Sep	34'	4	1	1	4
290	J20	2134tC	8/1p3	3-Sep	35'	10	1	1	10
291	J20	2134tC	8/1p3	3-Sep	36'	11	1	1	11
292	F178	none	7/28p1	6-Aug	17'	0	1	1	0
293	F178	none	7/28p1	6-Aug	18'	13	1	1	13
294	F178	none	7/28p1	6-Aug	19'	17	1	1	17
295	F178	none	7/28p1	6-Aug	20'	17	1	1	17
296	F178	none	7/28p1	6-Aug	21'	21	1	1	21
297	F178	none	7/28p1	8-Aug	15'	0	1	1	0
298	F178	none	7/28p1	8-Aug	16'	0	1	1	0
299	F178	none	7/28p1	8-Aug	17'	4	1	1	4
300	F178	none	7/28p1	8-Aug	18'	9	1	1	9
301	F178	none	7/28p1	8-Aug	19'	10	1	1	10
302	F178	none	7/28p1	20-Aug	15'	0	1	1	0
303	F178	none	7/28p1	20-Aug	16'	0	1	1	0
304	F178	none	7/28p1	20-Aug	17'	0	1	1	0
305	F178	none	7/28p1	20-Aug	18'	3	1	1	3
306	F178	none	7/28p1	20-Aug	19'	3	1	1	3
307	F178	none	7/28p1	28-Aug	14'	0	1	1	0
308	F178	none	7/28p1	28-Aug	15'	2	1	1	2
309	F178	none	7/28p1	28-Aug	16'	0	1	1	0
310	F178	none	7/28p1	28-Aug	17'	3	1	1	3
311	F178	none	7/28p1	28-Aug	18'	9	1	1	9
312	F178	none	7/28p1	28-Aug	19'	11	1	1	11
313	F178	none	7/28p1	2-Sep	15'	0	1	1	0
314	F178	none	7/28p1	2-Sep	16'	2	1	1	2
315	F178	none	7/28p1	2-Sep	17'	3	1	1	3
316	F178	none	7/28p1	2-Sep	18'	2	1	1	2
317	F178	none	7/28p1	2-Sep	19'	4	1	1	4
318	F178	1910aG	6/19p1	28-Aug	21'	0	1	1	0
319	F178	1910aG	6/19p1	28-Aug	22'	0	1	1	0
320	F178	1910aG	6/19p1	28-Aug	23'	0	1	1	0
321	F178	1910aG	6/19p1	28-Aug	24'	7	1	1	7
322	F178	1910aG	6/19p1	28-Aug	25'	34	1	1	34
323	F178	1910aG	6/19p1	28-Aug	26'	40	1	1	40
324	F178	1910aG	6/19p2	6-Aug	23'	2	1	1	2
325	F178	1910aG	6/19p2	6-Aug	24'	11	1	1	11
326	F178	1910aG	6/19p2	6-Aug	25'	7	1	1	7
327	F178	1910aG	6/19p2	6-Aug	26'	9	1	1	9
328	F178	1910aG	6/19p2	6-Aug	27'	14	1	1	14
329	F178	1910aG	6/19p3	20-Aug	22'	0	1	1	0
330	F178	1910aG	6/19p3	20-Aug	23'	0	1	1	0
331	F178	1910aG	6/19p3	20-Aug	24'	8	1	1	8
332	F178	1910aG	6/19p3	20-Aug	25'	3	1	1	3
333	F178	1910aG	6/19p3	20-Aug	26'	5	1	1	5
334	F178	1911cT	6/19p1	28-Aug	21'	0	1	1	0
335	F178	1911cT	6/19p1	28-Aug	22'	0	1	1	0
336	F178	1911cT	6/19p1	28-Aug	23'	7	1	1	7
337	F178	1911cT	6/19p1	28-Aug	24'	17	1	1	17
338	F178	1911cT	6/19p1	28-Aug	25'	36	1	1	36
339	F178	1911cT	6/19p1	28-Aug	26'	48	1	1	48
340	F178	1911cT	6/19p2	28-Aug	21'	0	1	1	0
341	F178	1911cT	6/19p2	28-Aug	22'	0	1	1	0
342	F178	1911cT	6/19p2	28-Aug	23'	9	1	1	9
343	F178	1911cT	6/19p2	28-Aug	24'	4	1	1	4
344	F178	1911cT	6/19p2	28-Aug	25'	20	1	1	20
345	F178	1911cT	6/19p2	28-Aug	26'	19	1	1	19
346	F178	1911cT	6/19p3	28-Aug	21'	0	1	1	0
347	F178	1911cT	6/19p3	28-Aug	22'	9	1	1	9
348	F178	1911cT	6/19p3	28-Aug	23'	6	1	1	6
349	F178	1911cT	6/19p3	28-Aug	24'	9	1	1	9
350	F178	1911cT	6/19p3	28-Aug	25'	13	1	1	13
351	F178	1911cT	6/19p3	28-Aug	26'	12	1	1	12
352	F178	2134tC	6/19p1	2-Sep	27'	0	1	1	0
353	F178	2134tC	6/19p1	2-Sep	28'	1	1	1	1
354	F178	2134tC	6/19p1	2-Sep	29'	0	1	1	0
355	F178	2134tC	6/19p1	2-Sep	30'	1	1	1	1
356	F178	2134tC	6/19p1	2-Sep	31'	0	1	1	0
357	F178	2134tC	6/19p1	2-Sep	32'	13	1	1	13
358	F178	2134tC	6/19p2	6-Aug	28'	0	1	1	0
359	F178	2134tC	6/19p2	6-Aug	29'	0	1	1	0
360	F178	2134tC	6/19p2	6-Aug	30'	1	1	1	1
361	F178	2134tC	6/19p2	6-Aug	31'	10	1	1	10
362	F178	2134tC	6/19p2	6-Aug	32'	6	1	1	6
363	F178	2134tC	6/19p3	6-Aug	28'	0	1	1	0
364	F178	2134tC	6/19p3	6-Aug	29'	0	1	1	0
365	F178	2134tC	6/19p3	6-Aug	30'	1	1	1	1
366	F178	2134tC	6/19p3	6-Aug	31'	10	1	1	10
367	F178	2134tC	6/19p3	6-Aug	32'	6	1	1	6
368	F178	2134tC	6/19p3	8-Aug	28'	0	1	1	0
369	F178	2134tC	6/19p3	8-Aug	29'	0	1	1	0
370	F178	2134tC	6/19p3	8-Aug	30'	8	1	1	8
371	F178	2134tC	6/19p3	8-Aug	31'	4	1	1	4
372	F178	2134tC	6/19p3	8-Aug	32'	6	1	1	6
373	ID11	none	7/28p1	15-Sep	15'	0	1	1	0
374	ID11	none	7/28p1	15-Sep	16'	1	1	1	1
375	ID11	none	7/28p1	15-Sep	17'	0	1	1	0
376	ID11	none	7/28p1	15-Sep	18'	2	1	1	2
377	ID11	none	7/28p1	15-Sep	19'	7	1	1	7
378	ID11	none	7/28p1	16-Sep	15'	0	1	1	0
379	ID11	none	7/28p1	16-Sep	16'	0	1	1	0
380	ID11	none	7/28p1	16-Sep	17'	0	1	1	0
381	ID11	none	7/28p1	16-Sep	18'	8	1	1	8
382	ID11	none	7/28p1	16-Sep	19'	8	1	1	8
383	ID11	none	7/28p1	30-Sep	15'	0	1	1	0
384	ID11	none	7/28p1	30-Sep	16'	0	1	1	0
385	ID11	none	7/28p1	30-Sep	17'	2	1	1	2
386	ID11	none	7/28p1	30-Sep	18'	2	1	1	2
387	ID11	none	7/28p1	30-Sep	19'	4	1	1	4
388	ID11	none	7/28p1	8-Oct	15'	0	1	1	0
389	ID11	none	7/28p1	8-Oct	16'	9	1	1	9
390	ID11	none	7/28p1	8-Oct	17'	4	1	1	4
391	ID11	none	7/28p1	8-Oct	18'	9	1	1	9
392	ID11	1911cT	6/19p1	8-Oct	22'	3	1	1	3
393	ID11	1911cT	6/19p1	8-Oct	23'	2	1	1	2
394	ID11	1911cT	6/19p1	8-Oct	24'	1	1	1	1
395	ID11	1911cT	6/19p1	8-Oct	25'	2	1	1	2
396	ID11	1911cT	6/19p1	8-Oct	26'	17	1	1	17
397	ID11	1911cT	6/19p1	8-Oct	27'	16	1	1	16
398	ID11	1911cT	6/19p1	8-Oct	28'	15	1	1	15
399	ID11	1911cT	6/19p2	16-Sep	24'	1	1	1	1
400	ID11	1911cT	6/19p2	16-Sep	25'	8	1	1	8
401	ID11	1911cT	6/19p2	16-Sep	26'	15	1	1	15
402	ID11	1911cT	6/19p2	16-Sep	27'	30	1	1	30
403	ID11	1911cT	6/19p2	16-Sep	28'	51	1	1	51
404	ID11	1911cT	6/19p3	16-Sep	24'	0	1	1	0
405	ID11	1911cT	6/19p3	16-Sep	25'	8	1	1	8
406	ID11	1911cT	6/19p3	16-Sep	26'	5	1	1	5
407	ID11	1911cT	6/19p3	16-Sep	27'	15	1	1	15
408	ID11	1911cT	6/19p3	16-Sep	28'	12	1	1	12
409	ID11	2134tC	6/19p1	8-Oct	26'	0	1	1	0
410	ID11	2134tC	6/19p1	8-Oct	27'	0	1	1	0
411	ID11	2134tC	6/19p1	8-Oct	28'	0	1	1	0
412	ID11	2134tC	6/19p1	8-Oct	29'	0	1	1	0
413	ID11	2134tC	6/19p1	8-Oct	30'	0	1	1	0
414	ID11	2134tC	6/19p1	8-Oct	31'	0	1	1	0
415	ID11	2134tC	6/19p1	8-Oct	32'	9	1	1	9
416	ID11	2134tC	6/19p1	8-Oct	33'	13	1	1	13
417	ID11	2134tC	6/19p1	8-Oct	34'	14	1	1	14
418	ID11	2134tC	6/19p1	8-Oct	35'	13	1	1	13
419	ID11	2134tC	6/19p2	16-Sep	30'	6	1	6	1
420	ID11	2134tC	6/19p2	16-Sep	31'	18	1	6	3
421	ID11	2134tC	6/19p2	16-Sep	32'	16	1	6	2.666666667
422	ID11	2134tC	6/19p2	16-Sep	33'	15	1	6	2.5
423	ID11	2134tC	6/19p2	16-Sep	34'	10	1	6	1.666666667
424	ID11	2134tC	6/19p2	16-Sep	35'	31	1	6	5.166666667
425	ID11	2134tC	6/19p2	17-Sep	27'	0	1	1	0
426	ID11	2134tC	6/19p2	17-Sep	28'	7	1	1	7
427	ID11	2134tC	6/19p2	17-Sep	29'	8	1	1	8
428	ID11	2134tC	6/19p2	17-Sep	30'	4	1	1	4
429	ID11	2134tC	6/19p2	17-Sep	31'	8	1	1	8
430	ID11	2134tC	6/19p2	17-Sep	32'	7	1	1	7
431	ID11	2134tC	6/19p2	8-Oct	26'	0	1	1	0
432	ID11	2134tC	6/19p2	8-Oct	27'	0	1	1	0
433	ID11	2134tC	6/19p2	8-Oct	28'	0	1	1	0
434	ID11	2134tC	6/19p2	8-Oct	29'	1	1	1	1
435	ID11	2134tC	6/19p2	8-Oct	30'	7	1	1	7
436	ID11	2134tC	6/19p2	8-Oct	31'	28	1	1	28
437	ID11	2134tC	6/19p2	8-Oct	32'	31	1	1	31
438	ID11	2134tC	6/19p2	8-Oct	33'	28	1	1	28
439	ID11	2134tC	6/19p2	8-Oct	34'	29	1	1	29
440	ID11	2134tC	6/19p2	8-Oct	35'	31	1	1	31
441	ID11	2134tC	6/19p3	8-Oct	26'	1	1	1	1
442	ID11	2134tC	6/19p3	8-Oct	27'	0	1	1	0
443	ID11	2134tC	6/19p3	8-Oct	28'	1	1	1	1
444	ID11	2134tC	6/19p3	8-Oct	29'	6	1	1	6
445	ID11	2134tC	6/19p3	8-Oct	30'	6	1	1	6
446	ID11	2134tC	6/19p3	8-Oct	31'	13	1	1	13
447	ID11	2134tC	6/19p3	8-Oct	32'	9	1	1	9
448	ID11	2134tC	6/19p3	8-Oct	33'	36	1	1	36
449	ID11	2134tC	6/19p3	8-Oct	34'	42	1	1	42
450	ID11	2134tC	6/19p3	8-Oct	35'	33	1	1	33
