# Supplementary material for: Love the one you’re with: replicate viral adaptations converge on the same phenotypic change
Source: PeerJ. 2016 Jul 19;4:e2227. doi: 10.7717/peerj.2227 (PMC4958007; doi:10.7717/peerj.2227)
Supplement: Supplemental Information 3 [file peerj-04-2227-s003.zip › Markdown_detailed_anlaysis_code_and_data_minor_revisions/Data/Mutation_output_file(2-6-14).txt]

Well	Anc.AA	Iso	samp.name	unq.muts	sites	count	coverage	coverage.p1	p.reads	p.reads.p1	targ.cov
alpha_4C	F5	1	alpha_4C_F5_5-12_1	1910.A.G	1910	35	35	35	1	1	NA
alpha_4C	F5	1	alpha_4C_F5_5-12_1	2029.C.T	2029	35	35	35	1	1	NA
alpha_4C	F5	1	alpha_4C_F5_5-12_1	2417.G.T	2417	27	27	27	1	1	NA
alpha_4C	F5	1	alpha_4C_F5_5-12_1	2615.G.A	2615	46	46	46	1	1	NA
alpha_4C	F5	1	alpha_4C_F5_5-12_1	3864.A.G	3864	63	63	63	1	1	NA
alpha_4C	F5	2	alpha_4C_F5_5-12_2	997.A.G	997	61	61	61	1	1	NA
alpha_4C	F5	2	alpha_4C_F5_5-12_2	2615.G.A	2615	105	105	105	1	1	NA
alpha_4C	F5	2	alpha_4C_F5_5-12_2	3134.C.T	3134	66	66	66	1	1	NA
alpha_4C	F5	2	alpha_4C_F5_5-12_2	4048.A.G	4048	42	42	45	1	0.933	NA
alpha_6E	F5	1	alpha_6E_F5_5-12_1	1910.A.G	1910	38	38	38	1	1	NA
alpha_6E	F5	1	alpha_6E_F5_5-12_1	2444.A.G	2444	58	58	58	1	1	NA
alpha_6E	F5	1	alpha_6E_F5_5-12_1	2615.G.A	2615	58	58	58	1	1	NA
alpha_6E	F5	1	alpha_6E_F5_5-12_1	3134.C.T	3134	35	35	35	1	1	NA
alpha_6E	F5	2	alpha_6E_F5_5-12_2	1910.A.G	1910	44	44	44	1	1	NA
alpha_6E	F5	2	alpha_6E_F5_5-12_2	2444.A.G	2444	62	62	62	1	1	NA
alpha_6E	F5	2	alpha_6E_F5_5-12_2	2615.G.A	2615	62	62	62	1	1	NA
alpha_6E	F5	2	alpha_6E_F5_5-12_2	3134.C.T	3134	59	59	59	1	1	NA
beta_8A	F5	1	beta_8A_F5_5-12_1	1911.C.T	1911	34	34	34	1	1	NA
beta_8A	F5	1	beta_8A_F5_5-12_1	2615.G.A	2615	41	41	41	1	1	NA
beta_8A	F5	2	beta_8A_F5_5-12_2	2100.T.C	2100	51	51	51	1	1	NA
beta_8A	F5	2	beta_8A_F5_5-12_2	2332.A.G	2332	51	51	51	1	1	NA
beta_8A	F5	2	beta_8A_F5_5-12_2	2615.G.A	2615	81	81	81	1	1	NA
beta_8A	F5	3	beta_8A_F5_5_12_3	1911.C.T	1911	16	16	16	1	1	NA
beta_8A	F5	3	beta_8A_F5_5_12_3	2615.G.A	2615	24	24	24	1	1	NA
beta_8A	F5	5	beta_8A_F5_5_12_5	1909.G.A	1909	23	23	23	1	1	NA
beta_8A	F5	5	beta_8A_F5_5_12_5	2609.G.A	2609	48	48	48	1	1	NA
beta_8A	F5	6	beta_8A_F5_7_27_6	1909.G.A	1909	17	17	17	1	1	NA
beta_8A	F5	6	beta_8A_F5_7_27_6	2609.G.A	2609	44	44	44	1	1	NA
gamma_5B	F5	1	gamma_5B_F5_5-12_1	1910.A.G	1910	60	60	60	1	1	NA
gamma_5B	F5	1	gamma_5B_F5_5-12_1	2100.T.C	2100	84	84	84	1	1	NA
gamma_5B	F5	1	gamma_5B_F5_5-12_1	2615.G.A	2615	93	93	93	1	1	NA
gamma_5B	F5	2	gamma_5B_F5_5-12_2	1910.A.G	1910	55	56	56	0.982	0.982	NA
gamma_5B	F5	2	gamma_5B_F5_5-12_2	3561.T.C	3561	136	136	136	1	1	NA
gamma_5B	F5	3	gamma_5B_F5_5_12_3	1910.A.G	1910	28	28	28	1	1	NA
gamma_5B	F5	3	gamma_5B_F5_5_12_3	2100.T.C	2100	23	23	23	1	1	NA
gamma_5B	F5	3	gamma_5B_F5_5_12_3	2615.G.A	2615	37	38	38	0.974	0.974	NA
gamma_5B	F5	5	gamma_5B_F5_5_12_5	449.A.G	449	12	12	12	1	1	NA
gamma_5B	F5	5	gamma_5B_F5_5_12_5	1910.A.G	1910	35	35	35	1	1	NA
gamma_5B	F5	5	gamma_5B_F5_5_12_5	2100.T.C	2100	33	33	33	1	1	NA
gamma_5B	F5	5	gamma_5B_F5_5_12_5	2615.G.A	2615	25	25	25	1	1	NA
gamma_5B	F5	6	gamma_5B_F5_7_27_6	1911.C.T	1911	29	29	29	1	1	NA
gamma_5B	F5	6	gamma_5B_F5_7_27_6	2397.A.G	2397	15	15	15	1	1	NA
beta_7F	F355	1	beta_7F_F355_5-12_1	1911.C.T	1911	55	55	55	1	1	NA
beta_7F	F355	1	beta_7F_F355_5-12_1	2520.C.T	2520	71	72	72	0.986	0.986	NA
beta_7F	F355	1	beta_7F_F355_5-12_1	3665.T.C	3665	116	116	116	1	1	NA
beta_7F	F355	2	beta_7F_F355_5-12_2	1909.G.T	1909	58	58	58	1	1	NA
beta_7F	F355	2	beta_7F_F355_5-12_2	2520.C.T	2520	102	102	102	1	1	NA
beta_7F	F355	2	beta_7F_F355_5-12_2	3665.T.C	3665	143	143	143	1	1	NA
gamma_2C	F355	1	gamma_2C_F355_5-12_1	1910.A.G	1910	46	46	46	1	1	NA
gamma_2C	F355	1	gamma_2C_F355_5-12_1	4221.A.G	4221	48	48	48	1	1	NA
gamma_2C	F355	2	gamma_2C_F355_5-12_2	1910.A.G	1910	49	49	49	1	1	NA
gamma_2C	F355	2	gamma_2C_F355_5-12_2	3147.A.G	3147	61	61	61	1	1	NA
gamma_2C	F355	2	gamma_2C_F355_5-12_2	3665.T.C	3665	165	165	165	1	1	NA
gamma_2C	F355	3	gamma_2C_F355_5_12_3	1910.A.G	1910	31	31	31	1	1	NA
gamma_2C	F355	4	gamma_2C_F355_5_12_4	1910.A.G	1910	24	24	24	1	1	NA
gamma_2C	F355	4	gamma_2C_F355_5_12_4	4221.A.G	4221	46	46	46	1	1	NA
gamma_2C	F355	5	gamma_2C_F355_5_12_5	1910.A.G	1910	25	25	25	1	1	NA
gamma_2C	F355	5	gamma_2C_F355_5_12_5	4221.A.G	4221	28	29	29	0.966	0.966	NA
gamma_2C	F355	6	gamma_2C_F355_7_11_6	1911.C.T	1911	16	16	16	1	1	NA
gamma_2C	F355	6	gamma_2C_F355_7_11_6	2664.C.T	2664	43	44	55	0.977	0.782	NA
gamma_4E	F355	1	gamma_4E_F355_5-12_1	1910.A.G	1910	48	48	48	1	1	NA
gamma_4E	F355	1	gamma_4E_F355_5-12_1	3665.T.C	3665	166	166	166	1	1	NA
gamma_4E	F355	2	gamma_4E_F355_5-12_2	1910.A.G	1910	50	50	50	1	1	NA
gamma_4E	F355	3	gamma_4E_F355_5_12_3	1935.A.G	1935	29	29	29	1	1	NA
gamma_4E	F355	3	gamma_4E_F355_5_12_3	3665.T.C	3665	75	75	75	1	1	NA
gamma_4E	F355	4	gamma_4E_F355_5_12_4	1909.G.A	1909	37	37	37	1	1	NA
gamma_4E	F355	5	gamma_4E_F355_5_12_5	382.A.G	382	19	19	19	1	1	NA
gamma_4E	F355	5	gamma_4E_F355_5_12_5	1909.G.A	1909	28	28	28	1	1	NA
gamma_4E	F355	5	gamma_4E_F355_5_12_5	2574.G.A	2574	39	39	39	1	1	NA
gamma_4C	F182	1	gamma_4C_F182_5-12_1	498.G.C	498	36	36	36	1	1	NA
gamma_4C	F182	1	gamma_4C_F182_5-12_1	1910.A.G	1910	61	61	61	1	1	NA
gamma_4C	F182	2	gamma_4C_F182_5-12_2	1910.A.G	1910	48	48	48	1	1	NA
gamma_4C	F182	2	gamma_4C_F182_5-12_2	3147.G.A	3147	75	75	75	1	1	NA
gamma_4C	F182	2	gamma_4C_F182_5-12_2	3665.C.T	3665	158	158	158	1	1	NA
gamma_4C	F182	2	gamma_4C_F182_5-12_2	4221.A.G	4221	41	41	41	1	1	NA
beta_7B	F178	1	beta_7B_F178_5-12_1	1910.A.G	1910	42	42	42	1	1	NA
beta_7B	F178	2	beta_7B_F178_5-12_2	1910.A.G	1910	40	40	40	1	1	NA
beta_7B	F178	3	beta_7B_F178_5_12_3	1910.A.G	1910	27	27	27	1	1	NA
beta_7B	F178	4	beta_7B_F178_5_12_4	1910.A.G	1910	23	23	23	1	1	NA
beta_7B	F178	4	beta_7B_F178_5_12_4	2534.G.T	2534	46	46	46	1	1	NA
beta_7B	F178	4	beta_7B_F178_5_12_4	3134.T.C	3134	55	55	55	1	1	NA
beta_7B	F178	6	beta_7B_F178_7_27_6	1910.A.G	1910	22	22	22	1	1	NA
gamma_3F	J20	1	gamma_3F_J20_5-12_1	1910.A.G	1910	38	38	38	1	1	NA
gamma_3F	J20	1	gamma_3F_J20_5-12_1	3032.A.G	3032	57	57	57	1	1	NA
gamma_3F	J20	2	gamma_3F_J20_5-12_2	1910.A.G	1910	56	56	56	1	1	NA
gamma_3F	J20	2	gamma_3F_J20_5-12_2	3032.A.G	3032	78	78	78	1	1	NA
gamma_3F	J20	3	gamma_3F_J20_5_12_3	1910.A.G	1910	23	23	23	1	1	NA
gamma_3F	J20	3	gamma_3F_J20_5_12_3	3032.A.G	3032	29	29	29	1	1	NA
gamma_3F	J20	4	gamma_3F_J20_5_12_4	1911.C.T	1911	27	27	27	1	1	NA
gamma_3F	J20	4	gamma_3F_J20_5_12_4	2534.T.G	2534	38	38	38	1	1	NA
gamma_3F	J20	4	gamma_3F_J20_5_12_4	3134.C.T	3134	41	42	42	0.976	0.976	NA
gamma_3F	J20	5	gamma_3F_J20_5_12_5	1910.A.G	1910	16	16	16	1	1	NA
gamma_3F	J20	5	gamma_3F_J20_5_12_5	3032.A.G	3032	43	44	44	0.977	0.977	NA
alpha_7B	F416	1	alpha_7B_F416_5-12_1	2134.T.C	2134	57	57	57	1	1	NA
alpha_7B	F416	1	alpha_7B_F416_5-12_1	2534.G.T	2534	51	51	51	1	1	NA
alpha_7B	F416	1	alpha_7B_F416_5-12_1	3850.T.G	3850	67	67	67	1	1	NA
alpha_7B	F416	2	alpha_7B_F416_5-12_2	2134.T.C	2134	71	72	72	0.986	0.986	NA
alpha_7B	F416	2	alpha_7B_F416_5-12_2	2534.G.T	2534	110	111	111	0.991	0.991	NA
alpha_7B	F416	2	alpha_7B_F416_5-12_2	3850.T.G	3850	142	142	142	1	1	NA
alpha_7B	F416	3	alpha_7B_F416_5_12_3	2134.T.C	2134	37	38	38	0.974	0.974	NA
alpha_7B	F416	3	alpha_7B_F416_5_12_3	2534.G.T	2534	27	28	28	0.964	0.964	NA
alpha_7B	F416	3	alpha_7B_F416_5_12_3	3850.T.G	3850	48	48	48	1	1	NA
alpha_7B	F416	4	alpha_7B_F416_5_12_4	1941.A.G	1941	25	25	25	1	1	NA
alpha_7B	F416	4	alpha_7B_F416_5_12_4	2134.T.C	2134	37	38	38	0.974	0.974	NA
alpha_7B	F416	4	alpha_7B_F416_5_12_4	2534.G.T	2534	40	40	40	1	1	NA
alpha_7B	F416	4	alpha_7B_F416_5_12_4	3850.T.G	3850	63	63	63	1	1	NA
alpha_7B	F416	5	alpha_7B_F416_5_12_5	2134.T.C	2134	32	32	32	1	1	NA
alpha_7B	F416	5	alpha_7B_F416_5_12_5	2534.G.T	2534	43	43	43	1	1	NA
alpha_7B	F416	5	alpha_7B_F416_5_12_5	3850.T.G	3850	71	71	71	1	1	NA
alpha_2E	F416	1	alpha_2E_F416_5-12_1	1909.G.C	1909	43	43	43	1	1	NA
alpha_2E	F416	1	alpha_2E_F416_5-12_1	2534.G.T	2534	62	62	62	1	1	NA
alpha_2E	F416	1	alpha_2E_F416_5-12_1	3850.T.G	3850	59	59	59	1	1	NA
alpha_2E	F416	2	alpha_2E_F416_5-12_2	1911.C.T	1911	43	43	43	1	1	NA
alpha_2E	F416	2	alpha_2E_F416_5-12_2	2534.G.T	2534	80	80	80	1	1	NA
alpha_2E	F416	2	alpha_2E_F416_5-12_2	3850.T.G	3850	123	123	123	1	1	NA
alpha_2E	F416	3	alpha_2E_F416_5_12_3	1910.A.G	1910	33	33	33	1	1	NA
alpha_2E	F416	3	alpha_2E_F416_5_12_3	2534.G.T	2534	26	26	26	1	1	NA
alpha_2E	F416	3	alpha_2E_F416_5_12_3	3850.T.G	3850	57	57	57	1	1	NA
alpha_2E	F416	4	alpha_2E_F416_5_12_4	1910.A.G	1910	13	13	13	1	1	NA
alpha_2E	F416	4	alpha_2E_F416_5_12_4	2534.G.T	2534	54	54	54	1	1	NA
alpha_2E	F416	4	alpha_2E_F416_5_12_4	3850.T.G	3850	51	51	51	1	1	NA
alpha_2E	F416	5	alpha_2E_F416_5_12_5	1910.A.G	1910	25	26	26	0.962	0.962	NA
alpha_2E	F416	5	alpha_2E_F416_5_12_5	2534.G.T	2534	35	35	35	1	1	NA
alpha_2E	F416	5	alpha_2E_F416_5_12_5	3850.T.G	3850	81	81	81	1	1	NA
beta_4A	F416	1	beta_4A_F416_5-12_1	1908.T.C	1908	28	28	28	1	1	NA
beta_4A	F416	1	beta_4A_F416_5-12_1	2534.G.T	2534	35	35	35	1	1	NA
beta_4A	F416	1	beta_4A_F416_5-12_1	3850.T.G	3850	49	49	49	1	1	NA
beta_4A	F416	2	beta_4A_F416_5-12_2	1910.A.G	1910	47	47	47	1	1	NA
beta_4A	F416	2	beta_4A_F416_5-12_2	2534.G.T	2534	82	83	83	0.988	0.988	NA
beta_4A	F416	2	beta_4A_F416_5-12_2	3850.T.G	3850	119	119	119	1	1	NA
beta_4A	F416	3	beta_4A_F416_5_12_3	1908.T.C	1908	25	25	25	1	1	NA
beta_4A	F416	3	beta_4A_F416_5_12_3	2534.G.T	2534	39	39	39	1	1	NA
beta_4A	F416	3	beta_4A_F416_5_12_3	3850.T.G	3850	60	60	60	1	1	NA
beta_4A	F416	4	beta_4A_F416_5_12_4	1910.A.G	1910	20	20	20	1	1	NA
beta_4A	F416	4	beta_4A_F416_5_12_4	2534.G.T	2534	20	20	20	1	1	NA
beta_4A	F416	4	beta_4A_F416_5_12_4	3850.T.G	3850	56	57	57	0.982	0.982	NA
beta_4A	F416	5	beta_4A_F416_5_12_5	1908.T.C	1908	29	29	29	1	1	NA
beta_4A	F416	5	beta_4A_F416_5_12_5	2534.G.T	2534	37	37	37	1	1	NA
beta_4A	F416	5	beta_4A_F416_5_12_5	3850.T.G	3850	58	58	58	1	1	NA
beta_6C	F416	1	beta_6C_F416_5-12_1	1910.A.G	1910	47	47	47	1	1	NA
beta_6C	F416	1	beta_6C_F416_5-12_1	2534.G.T	2534	59	59	59	1	1	NA
beta_6C	F416	1	beta_6C_F416_5-12_1	3850.T.G	3850	70	70	70	1	1	NA
beta_6C	F416	2	beta_6C_F416_5-12_2	1910.A.G	1910	54	54	54	1	1	NA
beta_6C	F416	2	beta_6C_F416_5-12_2	2534.G.T	2534	97	97	97	1	1	NA
beta_6C	F416	2	beta_6C_F416_5-12_2	3850.T.G	3850	109	109	109	1	1	NA
beta_6C	F416	3	beta_6C_F416_5_12_3	1910.A.G	1910	19	19	19	1	1	NA
beta_6C	F416	3	beta_6C_F416_5_12_3	2534.G.T	2534	34	34	34	1	1	NA
beta_6C	F416	3	beta_6C_F416_5_12_3	3850.T.G	3850	54	54	54	1	1	NA
beta_6C	F416	4	beta_6C_F416_5_12_4	2134.T.C	2134	25	25	25	1	1	NA
beta_6C	F416	4	beta_6C_F416_5_12_4	2312.C.T	2312	25	25	25	1	1	NA
beta_6C	F416	4	beta_6C_F416_5_12_4	2534.G.T	2534	33	33	33	1	1	NA
beta_6C	F416	4	beta_6C_F416_5_12_4	3850.T.G	3850	49	50	50	0.98	0.98	NA
beta_6C	F416	5	beta_6C_F416_5_12_5	1910.A.G	1910	25	25	25	1	1	NA
beta_6C	F416	5	beta_6C_F416_5_12_5	2534.G.T	2534	31	31	31	1	1	NA
beta_6C	F416	5	beta_6C_F416_5_12_5	3850.T.G	3850	50	50	50	1	1	NA
beta_8E	F416	1	beta_8E_F416_5-12_1	1910.A.G	1910	51	52	52	0.981	0.981	NA
beta_8E	F416	1	beta_8E_F416_5-12_1	2534.G.T	2534	76	76	76	1	1	NA
beta_8E	F416	1	beta_8E_F416_5-12_1	3152.A.G	3152	55	55	55	1	1	NA
beta_8E	F416	1	beta_8E_F416_5-12_1	3850.T.G	3850	67	67	67	1	1	NA
beta_8E	F416	2	beta_8E_F416_5-12_2	1910.A.G	1910	67	67	67	1	1	NA
beta_8E	F416	2	beta_8E_F416_5-12_2	2207.A.G	2207	83	83	83	1	1	NA
beta_8E	F416	2	beta_8E_F416_5-12_2	2534.G.T	2534	84	84	84	1	1	NA
beta_8E	F416	2	beta_8E_F416_5-12_2	3850.T.G	3850	141	141	141	1	1	NA
beta_8E	F416	3	beta_8E_F416_5_12_3	1910.A.G	1910	23	24	24	0.958	0.958	NA
beta_8E	F416	3	beta_8E_F416_5_12_3	2534.G.T	2534	43	44	44	0.977	0.977	NA
beta_8E	F416	3	beta_8E_F416_5_12_3	3152.A.G	3152	14	14	14	1	1	NA
beta_8E	F416	3	beta_8E_F416_5_12_3	3850.T.G	3850	66	66	66	1	1	NA
beta_8E	F416	4	beta_8E_F416_5_12_4	1910.A.G	1910	34	34	34	1	1	NA
beta_8E	F416	4	beta_8E_F416_5_12_4	2534.G.T	2534	46	46	46	1	1	NA
beta_8E	F416	4	beta_8E_F416_5_12_4	2630.G.T	2630	44	46	46	0.957	0.957	NA
beta_8E	F416	4	beta_8E_F416_5_12_4	3850.T.G	3850	65	65	65	1	1	NA
beta_8E	F416	5	beta_8E_F416_5_12_5	1910.A.G	1910	18	18	18	1	1	NA
beta_8E	F416	5	beta_8E_F416_5_12_5	2397.A.G	2397	10	10	10	1	1	NA
beta_8E	F416	5	beta_8E_F416_5_12_5	2534.G.T	2534	22	22	22	1	1	NA
beta_8E	F416	5	beta_8E_F416_5_12_5	3850.T.G	3850	48	48	48	1	1	NA
gamma_1B	F416	1	gamma_1B_F416_5-12_1	2534.G.T	2534	15	15	15	1	1	NA
gamma_1B	F416	1	gamma_1B_F416_5-12_1	2630.G.T	2630	15	15	15	1	1	NA
gamma_1B	F416	1	gamma_1B_F416_5-12_1	3850.T.G	3850	30	30	30	1	1	NA
gamma_1B	F416	2	gamma_1B_F416_5-12_2	1910.A.G	1910	52	52	52	1	1	NA
gamma_1B	F416	2	gamma_1B_F416_5-12_2	2534.G.T	2534	86	87	87	0.989	0.989	NA
gamma_1B	F416	2	gamma_1B_F416_5-12_2	2630.G.T	2630	87	87	87	1	1	NA
gamma_1B	F416	2	gamma_1B_F416_5-12_2	3850.T.G	3850	105	105	105	1	1	NA
gamma_1B	F416	3	gamma_1B_F416_5_12_3	1910.A.G	1910	18	18	18	1	1	NA
gamma_1B	F416	3	gamma_1B_F416_5_12_3	2534.G.T	2534	25	25	25	1	1	NA
gamma_1B	F416	3	gamma_1B_F416_5_12_3	2577.C.T	2577	25	25	25	1	1	NA
gamma_1B	F416	3	gamma_1B_F416_5_12_3	2630.G.T	2630	25	25	25	1	1	NA
gamma_1B	F416	3	gamma_1B_F416_5_12_3	3850.T.G	3850	42	42	42	1	1	NA
gamma_1B	F416	4	gamma_1B_F416_5_12_4	1910.A.G	1910	38	38	38	1	1	NA
gamma_1B	F416	4	gamma_1B_F416_5_12_4	2534.G.T	2534	53	53	53	1	1	NA
gamma_1B	F416	4	gamma_1B_F416_5_12_4	2630.G.T	2630	53	53	53	1	1	NA
gamma_1B	F416	4	gamma_1B_F416_5_12_4	3850.T.G	3850	56	56	56	1	1	NA
gamma_1B	F416	5	gamma_1B_F416_5_12_5	1910.A.G	1910	32	32	32	1	1	NA
gamma_1B	F416	5	gamma_1B_F416_5_12_5	2534.G.T	2534	41	41	41	1	1	NA
gamma_1B	F416	5	gamma_1B_F416_5_12_5	3850.T.G	3850	71	73	73	0.973	0.973	NA
gamma_5F	F416	1	gamma_5F_F416_5-12_1	2094.A.G	2094	80	80	80	1	1	NA
gamma_5F	F416	1	gamma_5F_F416_5-12_1	2534.G.T	2534	86	86	86	1	1	NA
gamma_5F	F416	1	gamma_5F_F416_5-12_1	3850.T.G	3850	132	133	133	0.992	0.992	NA
gamma_5F	F416	2	gamma_5F_F416_5-12_2	2094.A.G	2094	89	89	89	1	1	NA
gamma_5F	F416	2	gamma_5F_F416_5-12_2	2534.G.T	2534	105	105	105	1	1	NA
gamma_5F	F416	2	gamma_5F_F416_5-12_2	3850.T.G	3850	143	143	143	1	1	NA
gamma_5F	F416	3	gamma_5F_F416_5_12_3	2094.A.G	2094	50	50	50	1	1	NA
gamma_5F	F416	3	gamma_5F_F416_5_12_3	2534.G.T	2534	39	39	39	1	1	NA
gamma_5F	F416	3	gamma_5F_F416_5_12_3	3850.T.G	3850	96	97	97	0.99	0.99	NA
gamma_5F	F416	4	gamma_5F_F416_5_12_4	1911.C.T	1911	18	18	18	1	1	NA
gamma_5F	F416	4	gamma_5F_F416_5_12_4	3850.T.G	3850	58	58	58	1	1	NA
gamma_5F	F416	5	gamma_5F_F416_5_12_5	2094.A.G	2094	11	11	11	1	1	NA
gamma_5F	F416	5	gamma_5F_F416_5_12_5	2534.G.T	2534	15	15	15	1	1	NA
gamma_5F	F416	5	gamma_5F_F416_5_12_5	3850.T.G	3850	26	26	26	1	1	NA
gamma_3B	F421	1	gamma_3B_F421_5-12_1	1935.A.G	1935	49	49	49	1	1	NA
gamma_3B	F421	1	gamma_3B_F421_5-12_1	2341.C.T	2341	94	96	96	0.979	0.979	NA
gamma_3B	F421	1	gamma_3B_F421_5-12_1	2534.G.T	2534	64	64	64	1	1	NA
gamma_3B	F421	1	gamma_3B_F421_5-12_1	3864.G.A	3864	109	109	109	1	1	NA
gamma_3B	F421	2	gamma_3B_F421_5-12_2	1910.A.G	1910	56	57	57	0.982	0.982	NA
gamma_3B	F421	2	gamma_3B_F421_5-12_2	3032.A.G	3032	69	69	69	1	1	NA
gamma_3B	F421	3	gamma_3B_F421_5_12_3	1932.A.G	1932	23	23	23	1	1	NA
gamma_3B	F421	3	gamma_3B_F421_5_12_3	2341.C.T	2341	26	26	26	1	1	NA
gamma_3B	F421	3	gamma_3B_F421_5_12_3	2534.G.T	2534	29	29	29	1	1	NA
gamma_3B	F421	3	gamma_3B_F421_5_12_3	3864.G.A	3864	51	51	51	1	1	NA
gamma_3B	F421	4	gamma_3B_F421_5_12_4	994.C.T	994	18	18	19	1	0.947	NA
gamma_3B	F421	4	gamma_3B_F421_5_12_4	1910.A.G	1910	30	30	30	1	1	NA
gamma_3B	F421	4	gamma_3B_F421_5_12_4	3864.G.A	3864	57	57	57	1	1	NA
gamma_3B	F421	5	gamma_3B_F421_5_12_5	1910.A.G	1910	16	16	16	1	1	NA
gamma_3B	F421	5	gamma_3B_F421_5_12_5	3864.G.A	3864	49	49	49	1	1	NA
gamma_3B	F421	6	gamma_3B_F421_7_11_6	1911.C.T	1911	25	25	25	1	1	NA
gamma_3B	F421	6	gamma_3B_F421_7_11_6	3864.G.A	3864	67	67	67	1	1	NA
gamma_5D	F421	1	gamma_5D_F421_5-12_1	1911.C.T	1911	55	55	55	1	1	NA
gamma_5D	F421	1	gamma_5D_F421_5-12_1	3864.G.A	3864	147	147	147	1	1	NA
gamma_5D	F421	2	gamma_5D_F421_5-12_2	1911.C.T	1911	48	48	48	1	1	NA
gamma_5D	F421	2	gamma_5D_F421_5-12_2	2138.A.G	2138	79	79	79	1	1	NA
gamma_5D	F421	2	gamma_5D_F421_5-12_2	3115.G.A	3115	84	85	85	0.988	0.988	NA
gamma_5D	F421	2	gamma_5D_F421_5-12_2	3864.G.A	3864	130	130	130	1	1	NA
gamma_5D	F421	3	gamma_5D_F421_5_12_3	1911.C.T	1911	17	18	18	0.944	0.944	NA
gamma_5D	F421	3	gamma_5D_F421_5_12_3	2138.A.G	2138	39	39	39	1	1	NA
gamma_5D	F421	3	gamma_5D_F421_5_12_3	3864.G.A	3864	39	39	39	1	1	NA
gamma_5D	F421	5	gamma_5D_F421_5_12_5	1911.C.T	1911	35	35	35	1	1	NA
gamma_5D	F421	5	gamma_5D_F421_5_12_5	2138.A.G	2138	23	23	23	1	1	NA
gamma_5D	F421	5	gamma_5D_F421_5_12_5	3864.G.A	3864	47	48	48	0.979	0.979	NA
gamma_5D	F421	6	gamma_5D_F421_7_27_6	1911.C.T	1911	27	27	27	1	1	NA
gamma_5D	F421	6	gamma_5D_F421_7_27_6	3864.G.A	3864	66	66	66	1	1	NA
gamma_7F	F421	1	gamma_7F_F421_5-12_1	2134.T.C	2134	103	104	104	0.99	0.99	NA
gamma_7F	F421	1	gamma_7F_F421_5-12_1	3864.G.A	3864	148	148	148	1	1	NA
gamma_7F	F421	2	gamma_7F_F421_5-12_2	2134.T.C	2134	70	70	70	1	1	NA
gamma_7F	F421	2	gamma_7F_F421_5-12_2	3864.G.A	3864	127	127	127	1	1	NA
gamma_7F	F421	3	gamma_7F_F421_5_12_3	2134.T.C	2134	24	24	24	1	1	NA
gamma_7F	F421	3	gamma_7F_F421_5_12_3	3864.G.A	3864	46	49	49	0.939	0.939	NA
gamma_7F	F421	4	gamma_7F_F421_5_12_4	2134.T.C	2134	43	43	43	1	1	NA
gamma_7F	F421	4	gamma_7F_F421_5_12_4	3864.G.A	3864	74	74	74	1	1	NA
gamma_7F	F421	5	gamma_7F_F421_5_12_5	1911.C.T	1911	20	20	20	1	1	NA
gamma_7F	F421	5	gamma_7F_F421_5_12_5	3864.G.A	3864	42	42	42	1	1	NA
