# Supplementary material for: Love the one you’re with: replicate viral adaptations converge on the same phenotypic change
Source: PeerJ. 2016 Jul 19;4:e2227. doi: 10.7717/peerj.2227 (PMC4958007; doi:10.7717/peerj.2227)
Supplement: Supplemental Information 3 [file peerj-04-2227-s003.zip › Markdown_detailed_anlaysis_code_and_data_minor_revisions/Data/Mutation_output_file.txt]

Well	Anc.AA	Iso	samp.name	unq.muts	sites	count	coverage	coverage.p1	p.reads	p.reads.p1	targ.cov
beta_7B	F178	1	beta_7B_F178_5-12_1	1910.A.G	1910	42	42	42	1	1	NA
beta_7B	F178	2	beta_7B_F178_5-12_2	1910.A.G	1910	40	40	40	1	1	NA
