# Supplementary material for: Love the one you’re with: replicate viral adaptations converge on the same phenotypic change
Source: PeerJ. 2016 Jul 19;4:e2227. doi: 10.7717/peerj.2227 (PMC4958007; doi:10.7717/peerj.2227)
Supplement: Supplemental Information 3 [file peerj-04-2227-s003.zip › Markdown_detailed_anlaysis_code_and_data_minor_revisions/Data/Mutation_output_file_(F182to178)_2.txt]

Well	Anc.AA	Iso	samp.name	unq.muts	sites	count	coverage	coverage.p1	p.reads	p.reads.p1
gamma_6C	F178	1	gamma_6C_F178_5-12_1	1979.T.C	1979	61	61	61	1	1
gamma_6C	F178	1	gamma_6C_F178_5-12_1	2134.T.C	2134	76	76	76	1	1
gamma_6C	F178	1	gamma_6C_F178_5-12_1	3134.C.T	3134	70	70	70	1	1
gamma_6C	F178	2	gamma_6C_F178_5-12_2	2134.T.C	2134	78	78	78	1	1
gamma_6C	F178	2	gamma_6C_F178_5-12_2	3134.C.T	3134	71	71	71	1	1
