# Supplementary material for: Love the one you’re with: replicate viral adaptations converge on the same phenotypic change
Source: PeerJ. 2016 Jul 19;4:e2227. doi: 10.7717/peerj.2227 (PMC4958007; doi:10.7717/peerj.2227)
Supplement: Supplemental Information 3 [file peerj-04-2227-s003.zip › Markdown_detailed_anlaysis_code_and_data_minor_revisions/Data/Mutation_output_file_(october 2013)_2b.txt]

Well	Anc.AA	Iso	samp.name	unq.muts	sites	count	coverage	coverage.p1	p.reads	p.reads.p1
alpha_2A	F5	1	alpha_2A_F5_1	2361.C.G	2361	52	28	52	1.857	1
alpha_2A	F5	1	alpha_2A_F5_1	2578.C.T	2578	45	45	45	1	1
alpha_2A	F5	1	alpha_2A_F5_1	2615.A.G	2615	45	45	45	1	1
alpha_4A	J15	1	alpha_4A_J15_1	1911.C.T	1911	50	50	50	1	1
alpha_4A	J15	1	alpha_4A_J15_1	2311.A.G	2311	54	54	54	1	1
alpha_4A	J15	1	alpha_4A_J15_1	2520.C.T	2520	73	73	73	1	1
alpha_6A	F355	1	alpha_6A_F355_1	1910.A.G	1910	48	48	48	1	1
alpha_6A	F355	1	alpha_6A_F355_1	2401.C.T	2401	38	38	38	1	1
alpha_6A	F355	1	alpha_6A_F355_1	2640.A.G	2640	69	69	69	1	1
alpha_6A	F355	1	alpha_6A_F355_1	3665.C.T	3665	117	117	117	1	1
alpha_8A	F182	1	alpha_8A_F182_1	1910.A.G	1910	37	37	37	1	1
alpha_8A	F182	1	alpha_8A_F182_1	2332.A.G	2332	34	34	34	1	1
alpha_8A	F182	1	alpha_8A_F182_1	3147.A.G	3147	47	48	48	0.979	0.979
alpha_1B	F178	1	alpha_1B_F178_1	1910.A.G	1910	48	48	48	1	1
alpha_1B	F178	1	alpha_1B_F178_1	2338.C.T	2338	59	59	59	1	1
alpha_1B	F178	1	alpha_1B_F178_1	3134.C.T	3134	55	57	57	0.965	0.965
alpha_3B	F322	1	alpha_3B_F322_1	1910.A.G	1910	37	37	37	1	1
alpha_3B	F322	1	alpha_3B_F322_1	3560.A.G	3560	73	73	73	1	1
alpha_3B	F322	1	alpha_3B_F322_1	3567.A.G	3567	73	73	73	1	1
alpha_5B	J20	1	alpha_5B_J20_1	1910.A.G	1910	53	54	54	0.981	0.981
alpha_5B	J20	1	alpha_5B_J20_1	2534.G.T	2534	70	70	70	1	1
alpha_7B	F416	1	alpha_7B_F416_1	2134.T.C	2134	57	57	57	1	1
alpha_7B	F416	1	alpha_7B_F416_1	2534.G.T	2534	51	51	51	1	1
alpha_2C	F421	1	alpha_2C_F421_1	1910.A.G	1910	42	43	43	0.977	0.977
alpha_2C	F421	1	alpha_2C_F421_1	2029.C.T	2029	43	43	43	1	1
alpha_2C	F421	1	alpha_2C_F421_1	2417.G.T	2417	30	30	30	1	1
alpha_2C	F421	1	alpha_2C_F421_1	3863.G.A	3863	76	76	76	1	1
alpha_2C	F421	1	alpha_2C_F421_1	3864.A.G	3864	75	76	76	0.987	0.987
alpha_4C	F5	1	alpha_4C_F5_1	1910.A.G	1910	35	35	35	1	1
alpha_4C	F5	1	alpha_4C_F5_1	2029.C.T	2029	35	35	35	1	1
alpha_4C	F5	1	alpha_4C_F5_1	2417.G.T	2417	27	27	27	1	1
alpha_4C	F5	1	alpha_4C_F5_1	3864.A.G	3864	63	63	63	1	1
alpha_6C	J15	1	alpha_6C_J15_1	1911.C.T	1911	45	45	45	1	1
alpha_6C	J15	1	alpha_6C_J15_1	2332.A.G	2332	48	48	48	1	1
alpha_6C	J15	1	alpha_6C_J15_1	2520.C.T	2520	75	76	76	0.987	0.987
alpha_8C	F355	1	alpha_8C_F355_1	1910.A.G	1910	33	33	33	1	1
alpha_8C	F355	1	alpha_8C_F355_1	3618.A.G	3618	98	98	98	1	1
alpha_8C	F355	1	alpha_8C_F355_1	3665.C.T	3665	98	98	98	1	1
alpha_1D	F182	1	alpha_1D_F182_1	1910.A.G	1910	44	44	44	1	1
alpha_1D	F182	1	alpha_1D_F182_1	3147.A.G	3147	46	47	47	0.979	0.979
alpha_3D	F178	1	alpha_3D_F178_1	1910.A.G	1910	43	43	43	1	1
alpha_3D	F178	1	alpha_3D_F178_1	2311.A.G	2311	55	55	55	1	1
alpha_3D	F178	1	alpha_3D_F178_1	3134.C.T	3134	59	59	59	1	1
alpha_5D	F322	1	alpha_5D_F322_1	2131.C.T	2131	38	38	38	1	1
alpha_5D	F322	1	alpha_5D_F322_1	2397.A.G	2397	29	29	29	1	1
alpha_5D	F322	1	alpha_5D_F322_1	3567.A.G	3567	70	70	70	1	1
alpha_7D	J20	1	alpha_7D_J20_1	1910.A.G	1910	29	29	29	1	1
alpha_7D	J20	1	alpha_7D_J20_1	2534.G.T	2534	64	64	64	1	1
alpha_2E	F416	1	alpha_2E_F416_1	1909.G.C	1909	43	43	43	1	1
alpha_2E	F416	1	alpha_2E_F416_1	2534.G.T	2534	62	62	62	1	1
alpha_4E	F421	1	alpha_4E_F421_1	2147.T.A	2147	48	48	48	1	1
alpha_4E	F421	1	alpha_4E_F421_1	2520.C.T	2520	66	66	66	1	1
alpha_4E	F421	1	alpha_4E_F421_1	3864.A.G	3864	75	75	75	1	1
alpha_6E	F5	1	alpha_6E_F5_1	1910.A.G	1910	38	38	38	1	1
alpha_6E	F5	1	alpha_6E_F5_1	2444.A.G	2444	58	58	58	1	1
alpha_6E	F5	1	alpha_6E_F5_1	3134.C.T	3134	35	35	35	1	1
alpha_8E	J15	1	alpha_8E_J15_1	1911.C.T	1911	42	42	42	1	1
alpha_8E	J15	1	alpha_8E_J15_1	2520.C.T	2520	55	55	55	1	1
alpha_1F	F355	1	alpha_1F_F355_1	1909.G.C	1909	49	50	50	0.98	0.98
alpha_1F	F355	1	alpha_1F_F355_1	3665.C.T	3665	83	84	84	0.988	0.988
alpha_1F	F355	1	alpha_1F_F355_1	4221.A.G	4221	33	33	33	1	1
alpha_3F	F182	1	alpha_3F_F182_1	1932.A.G	1932	36	36	36	1	1
alpha_3F	F182	1	alpha_3F_F182_1	2362.C.T	2362	32	27	43	1.185	0.744
alpha_3F	F182	1	alpha_3F_F182_1	3147.A.G	3147	38	38	38	1	1
alpha_5F	F178	1	alpha_5F_F178_1	1910.A.G	1910	39	39	39	1	1
alpha_5F	F178	1	alpha_5F_F178_1	2401.C.T	2401	32	32	32	1	1
alpha_5F	F178	1	alpha_5F_F178_1	3134.C.T	3134	50	50	50	1	1
alpha_7F	F322	1	alpha_7F_F322_1	2158.A.G	2158	41	41	41	1	1
alpha_7F	F322	1	alpha_7F_F322_1	2417.G.T	2417	26	27	27	0.963	0.963
alpha_7F	F322	1	alpha_7F_F322_1	3567.A.G	3567	59	59	59	1	1
beta_2A	J20	1	beta_2A_J20_1	1909.G.T	1909	30	30	30	1	1
beta_2A	J20	1	beta_2A_J20_1	2313.G.A	2313	46	46	46	1	1
beta_2A	J20	1	beta_2A_J20_1	2534.G.T	2534	53	53	53	1	1
beta_4A	F416	1	beta_4A_F416_1	1908.T.C	1908	28	28	28	1	1
beta_4A	F416	1	beta_4A_F416_1	2534.G.T	2534	35	35	35	1	1
beta_6A	F421	1	beta_6A_F421_1	1027.C.T	1027	37	37	37	1	1
beta_6A	F421	1	beta_6A_F421_1	3561.T.C	3561	41	41	41	1	1
beta_6A	F421	1	beta_6A_F421_1	3864.A.G	3864	61	61	61	1	1
beta_8A	F5	1	beta_8A_F5_1	1911.C.T	1911	34	34	34	1	1
beta_1B	J15	1	beta_1B_J15_1	1910.A.G	1910	28	28	28	1	1
beta_1B	J15	1	beta_1B_J15_1	2287.C.T	2287	44	45	45	0.978	0.978
beta_1B	J15	1	beta_1B_J15_1	2520.C.T	2520	59	59	59	1	1
beta_3B	F355	1	beta_3B_F355_1	1910.A.G	1910	46	46	46	1	1
beta_3B	F355	1	beta_3B_F355_1	3597.A.C	3597	92	92	92	1	1
beta_3B	F355	1	beta_3B_F355_1	3665.C.T	3665	123	124	124	0.992	0.992
beta_5B	F182	1	beta_5B_F182_1	1910.A.G	1910	45	45	45	1	1
beta_5B	F182	1	beta_5B_F182_1	3147.A.G	3147	55	55	55	1	1
beta_5B	F182	1	beta_5B_F182_1	3594.A.G	3594	79	80	80	0.988	0.988
beta_7B	F178	1	beta_7B_F178_1	1910.A.G	1910	42	42	42	1	1
beta_7B	F178	1	beta_7B_F178_1	3134.C.T	3134	43	43	43	1	1
beta_2C	F322	1	beta_2C_F322_1	1911.C.T	1911	34	34	34	1	1
beta_2C	F322	1	beta_2C_F322_1	3152.A.G	3152	32	32	32	1	1
beta_2C	F322	1	beta_2C_F322_1	3567.A.G	3567	56	56	56	1	1
beta_4C	J20	1	beta_4C_J20_1	1910.A.G	1910	41	41	41	1	1
beta_4C	J20	1	beta_4C_J20_1	2534.G.T	2534	39	39	39	1	1
beta_6C	F416	1	beta_6C_F416_1	1910.A.G	1910	47	47	47	1	1
beta_6C	F416	1	beta_6C_F416_1	2534.G.T	2534	59	59	59	1	1
beta_8C	F421	1	beta_8C_F421_1	1910.A.G	1910	19	19	19	1	1
beta_8C	F421	1	beta_8C_F421_1	3151.G.T	3151	20	21	21	0.952	0.952
beta_8C	F421	1	beta_8C_F421_1	3864.A.G	3864	36	36	36	1	1
beta_1D	F5	1	beta_1D_F5_1	1911.C.T	1911	22	22	22	1	1
beta_1D	F5	1	beta_1D_F5_1	2577.C.T	2577	46	46	46	1	1
beta_1D	F5	1	beta_1D_F5_1	2615.A.G	2615	45	46	46	0.978	0.978
beta_1D	F5	1	beta_1D_F5_1	3561.T.C	3561	45	45	45	1	1
beta_3D	J15	1	beta_3D_J15_1	1909.G.C	1909	42	42	42	1	1
beta_3D	J15	1	beta_3D_J15_1	2520.C.T	2520	54	54	54	1	1
beta_5D	F355	1	beta_5D_F355_1	1910.A.G	1910	45	45	45	1	1
beta_5D	F355	1	beta_5D_F355_1	2626.C.T	2626	56	56	56	1	1
beta_5D	F355	1	beta_5D_F355_1	3665.C.T	3665	112	112	112	1	1
beta_5D	F355	1	beta_5D_F355_1	4221.A.G	4221	34	34	34	1	1
beta_7D	F182	1	beta_7D_F182_1	1910.A.G	1910	33	34	34	0.971	0.971
beta_7D	F182	1	beta_7D_F182_1	2332.A.G	2332	45	45	45	1	1
beta_7D	F182	1	beta_7D_F182_1	3147.A.G	3147	51	51	51	1	1
beta_2E	F178	1	beta_2E_F178_1	1911.C.T	1911	39	39	39	1	1
beta_2E	F178	1	beta_2E_F178_1	3134.C.T	3134	56	56	56	1	1
beta_4E	F322	1	beta_4E_F322_1	1910.A.G	1910	39	39	39	1	1
beta_4E	F322	1	beta_4E_F322_1	2397.A.G	2397	45	45	45	1	1
beta_4E	F322	1	beta_4E_F322_1	3567.A.G	3567	62	62	62	1	1
beta_6E	J20	1	beta_6E_J20_1	1910.A.G	1910	33	33	33	1	1
beta_6E	J20	1	beta_6E_J20_1	2313.G.A	2313	33	33	33	1	1
beta_6E	J20	1	beta_6E_J20_1	2534.G.T	2534	40	40	40	1	1
beta_6E	J20	1	beta_6E_J20_1	4467.A.G	4467	17	17	17	1	1
beta_8E	F416	1	beta_8E_F416_1	1910.A.G	1910	51	52	52	0.981	0.981
beta_8E	F416	1	beta_8E_F416_1	2534.G.T	2534	76	76	76	1	1
beta_8E	F416	1	beta_8E_F416_1	3152.A.G	3152	55	55	55	1	1
beta_1F	F421	1	beta_1F_F421_1	1910.A.G	1910	38	38	38	1	1
beta_1F	F421	1	beta_1F_F421_1	3265.G.T	3265	90	90	90	1	1
beta_1F	F421	1	beta_1F_F421_1	3864.A.G	3864	73	73	73	1	1
beta_3F	F5	1	beta_3F_F5_1	1910.A.G	1910	18	19	19	0.947	0.947
beta_3F	F5	1	beta_3F_F5_1	2563.G.C	2563	53	53	53	1	1
beta_3F	F5	1	beta_3F_F5_1	2615.A.G	2615	53	53	53	1	1
beta_3F	F5	1	beta_3F_F5_1	3561.T.C	3561	50	50	50	1	1
beta_5F	J15	1	beta_5F_J15_1	1910.A.G	1910	49	49	49	1	1
beta_5F	J15	1	beta_5F_J15_1	2520.C.T	2520	62	62	62	1	1
beta_5F	J15	1	beta_5F_J15_1	2577.C.T	2577	62	62	62	1	1
beta_7F	F355	1	beta_7F_F355_1	1911.C.T	1911	55	55	55	1	1
beta_7F	F355	1	beta_7F_F355_1	2520.C.T	2520	71	72	72	0.986	0.986
gamma_2A	F182	1	gamma_2A_F182_1	1910.A.G	1910	50	50	50	1	1
gamma_2A	F182	1	gamma_2A_F182_1	3147.A.G	3147	78	78	78	1	1
gamma_4A	F178	1	gamma_4A_F178_1	1911.C.T	1911	32	32	32	1	1
gamma_4A	F178	1	gamma_4A_F178_1	3134.C.T	3134	61	61	61	1	1
gamma_6A	F322	1	gamma_6A_F322_1	1910.A.G	1910	38	38	38	1	1
gamma_6A	F322	1	gamma_6A_F322_1	1986.C.T	1986	38	38	38	1	1
gamma_6A	F322	1	gamma_6A_F322_1	3567.A.G	3567	104	105	105	0.99	0.99
gamma_8A	J20	1	gamma_8A_J20_1	1911.C.T	1911	40	40	40	1	1
gamma_8A	J20	1	gamma_8A_J20_1	2534.G.T	2534	62	62	62	1	1
gamma_8A	J20	1	gamma_8A_J20_1	2634.C.T	2634	62	62	62	1	1
gamma_1B	F416	1	gamma_1B_F416_1	2534.G.T	2534	15	15	15	1	1
gamma_1B	F416	1	gamma_1B_F416_1	2630.G.T	2630	15	15	15	1	1
gamma_3B	F421	1	gamma_3B_F421_1	1935.A.G	1935	49	49	49	1	1
gamma_3B	F421	1	gamma_3B_F421_1	2341.C.T	2341	94	96	96	0.979	0.979
gamma_3B	F421	1	gamma_3B_F421_1	2534.G.T	2534	64	64	64	1	1
gamma_5B	F5	1	gamma_5B_F5_1	1910.A.G	1910	60	60	60	1	1
gamma_5B	F5	1	gamma_5B_F5_1	2100.T.C	2100	84	84	84	1	1
gamma_7B	J15	1	gamma_7B_J15_1	1910.A.G	1910	35	35	35	1	1
gamma_7B	J15	1	gamma_7B_J15_1	2520.C.T	2520	80	80	80	1	1
gamma_2C	F355	1	gamma_2C_F355_1	1910.A.G	1910	46	46	46	1	1
gamma_2C	F355	1	gamma_2C_F355_1	3665.C.T	3665	161	161	161	1	1
gamma_2C	F355	1	gamma_2C_F355_1	4221.A.G	4221	48	48	48	1	1
gamma_4C	F182	1	gamma_4C_F182_1	498.G.C	498	36	36	36	1	1
gamma_4C	F182	1	gamma_4C_F182_1	1910.A.G	1910	61	61	61	1	1
gamma_4C	F182	1	gamma_4C_F182_1	3147.A.G	3147	64	64	64	1	1
gamma_8C	F322	1	gamma_8C_F322_1	1171.A.G	1171	72	72	72	1	1
gamma_8C	F322	1	gamma_8C_F322_1	2158.A.G	2158	61	61	61	1	1
gamma_8C	F322	1	gamma_8C_F322_1	2397.A.G	2397	48	49	49	0.98	0.98
gamma_8C	F322	1	gamma_8C_F322_1	3567.A.G	3567	85	85	85	1	1
gamma_1D	J20	1	gamma_1D_J20_1	1909.G.A	1909	69	69	69	1	1
gamma_1D	J20	1	gamma_1D_J20_1	2534.G.T	2534	98	98	98	1	1
gamma_1D	J20	1	gamma_1D_J20_1	2630.G.T	2630	99	99	99	1	1
gamma_3D	F416	1	gamma_3D_F416_1	1910.A.G	1910	61	61	61	1	1
gamma_3D	F416	1	gamma_3D_F416_1	2362.C.T	2362	51	46	76	1.109	0.671
gamma_3D	F416	1	gamma_3D_F416_1	3152.A.G	3152	66	66	66	1	1
gamma_3D	F416	1	gamma_3D_F416_1	3850.G.T	3850	116	116	116	1	1
gamma_5D	F421	1	gamma_5D_F421_1	1911.C.T	1911	55	55	55	1	1
gamma_7D	F5	1	gamma_7D_F5_1	1911.C.T	1911	54	56	56	0.964	0.964
gamma_7D	F5	1	gamma_7D_F5_1	2357.C.T	2357	138	138	138	1	1
gamma_7D	F5	1	gamma_7D_F5_1	2615.A.G	2615	86	86	86	1	1
gamma_2E	J15	1	gamma_2E_J15_1	1910.A.G	1910	65	66	66	0.985	0.985
gamma_2E	J15	1	gamma_2E_J15_1	2520.C.T	2520	97	97	97	1	1
gamma_4E	F355	1	gamma_4E_F355_1	1910.A.G	1910	48	48	48	1	1
gamma_6E	F182	1	gamma_6E_F182_1	1910.A.G	1910	35	35	35	1	1
gamma_6E	F182	1	gamma_6E_F182_1	3147.A.G	3147	58	58	58	1	1
gamma_8E	F178	1	gamma_8E_F178_1	1910.A.G	1910	44	44	44	1	1
gamma_8E	F178	1	gamma_8E_F178_1	3134.C.T	3134	77	78	78	0.987	0.987
gamma_1F	F322	1	gamma_1F_F322_1	1911.C.T	1911	56	57	57	0.982	0.982
gamma_1F	F322	1	gamma_1F_F322_1	2397.A.G	2397	51	51	51	1	1
gamma_1F	F322	1	gamma_1F_F322_1	3567.A.G	3567	121	121	121	1	1
gamma_3F	J20	1	gamma_3F_J20_1	1910.A.G	1910	38	38	38	1	1
gamma_3F	J20	1	gamma_3F_J20_1	2534.G.T	2534	65	65	65	1	1
gamma_3F	J20	1	gamma_3F_J20_1	3032.A.G	3032	57	57	57	1	1
gamma_5F	F416	1	gamma_5F_F416_1	2094.A.G	2094	80	80	80	1	1
gamma_5F	F416	1	gamma_5F_F416_1	2534.G.T	2534	86	86	86	1	1
gamma_7F	F421	1	gamma_7F_F421_1	2134.T.C	2134	103	104	104	0.99	0.99
alpha_2A	F5	2	alpha_2A_F5_2	2361.C.G	2361	97	55	97	1.764	1
alpha_2A	F5	2	alpha_2A_F5_2	2578.C.T	2578	121	122	122	0.992	0.992
alpha_2A	F5	2	alpha_2A_F5_2	2615.A.G	2615	122	122	122	1	1
alpha_4A	J15	2	alpha_4A_J15_2	1910.A.G	1910	51	51	51	1	1
alpha_4A	J15	2	alpha_4A_J15_2	2386.C.T	2386	66	66	66	1	1
alpha_4A	J15	2	alpha_4A_J15_2	2520.C.T	2520	113	114	114	0.991	0.991
alpha_6A	F355	2	alpha_6A_F355_2	1910.A.G	1910	45	45	45	1	1
alpha_6A	F355	2	alpha_6A_F355_2	2138.A.G	2138	77	77	77	1	1
alpha_6A	F355	2	alpha_6A_F355_2	3665.C.T	3665	181	181	181	1	1
alpha_6A	F355	2	alpha_6A_F355_2	4218.C.T	4218	62	62	62	1	1
alpha_8A	F182	2	alpha_8A_F182_2	1910.A.G	1910	47	47	47	1	1
alpha_8A	F182	2	alpha_8A_F182_2	3147.A.G	3147	64	64	64	1	1
alpha_1B	F178	2	alpha_1B_F178_2	1911.C.T	1911	48	48	48	1	1
alpha_1B	F178	2	alpha_1B_F178_2	2332.A.G	2332	98	98	98	1	1
alpha_1B	F178	2	alpha_1B_F178_2	3134.C.T	3134	77	78	78	0.987	0.987
alpha_3B	F322	2	alpha_3B_F322_2	1910.A.G	1910	49	49	49	1	1
alpha_3B	F322	2	alpha_3B_F322_2	3560.A.G	3560	122	122	122	1	1
alpha_3B	F322	2	alpha_3B_F322_2	3567.A.G	3567	122	122	122	1	1
alpha_5B	J20	2	alpha_5B_J20_2	1910.A.G	1910	40	40	40	1	1
alpha_5B	J20	2	alpha_5B_J20_2	2534.G.T	2534	107	107	107	1	1
alpha_7B	F416	2	alpha_7B_F416_2	2134.T.C	2134	71	72	72	0.986	0.986
alpha_7B	F416	2	alpha_7B_F416_2	2534.G.T	2534	110	111	111	0.991	0.991
alpha_4C	F5	2	alpha_4C_F5_2	997.A.G	997	61	61	61	1	1
alpha_4C	F5	2	alpha_4C_F5_2	3134.C.T	3134	66	66	66	1	1
alpha_4C	F5	2	alpha_4C_F5_2	4048.A.G	4048	45	42	45	1.071	1
alpha_6C	J15	2	alpha_6C_J15_2	2131.C.T	2131	73	73	73	1	1
alpha_6C	J15	2	alpha_6C_J15_2	2520.C.T	2520	90	90	90	1	1
alpha_8C	F355	2	alpha_8C_F355_2	1910.A.G	1910	59	59	59	1	1
alpha_8C	F355	2	alpha_8C_F355_2	2577.C.T	2577	111	111	111	1	1
alpha_8C	F355	2	alpha_8C_F355_2	3665.C.T	3665	147	147	147	1	1
alpha_1D	F182	2	alpha_1D_F182_2	2134.T.C	2134	66	66	66	1	1
alpha_1D	F182	2	alpha_1D_F182_2	3147.A.G	3147	79	79	79	1	1
alpha_1D	F182	2	alpha_1D_F182_2	4415.A.G	4415	41	41	41	1	1
alpha_3D	F178	2	alpha_3D_F178_2	1910.A.G	1910	46	46	46	1	1
alpha_3D	F178	2	alpha_3D_F178_2	3134.C.T	3134	60	60	60	1	1
alpha_5D	F322	2	alpha_5D_F322_2	1910.A.G	1910	65	65	65	1	1
alpha_5D	F322	2	alpha_5D_F322_2	3152.A.G	3152	70	70	70	1	1
alpha_5D	F322	2	alpha_5D_F322_2	3567.A.G	3567	101	101	101	1	1
alpha_7D	J20	2	alpha_7D_J20_2	1911.C.A	1911	48	48	48	1	1
alpha_7D	J20	2	alpha_7D_J20_2	2534.G.T	2534	74	74	74	1	1
alpha_2E	F416	2	alpha_2E_F416_2	1911.C.T	1911	43	43	43	1	1
alpha_2E	F416	2	alpha_2E_F416_2	2534.G.T	2534	80	80	80	1	1
alpha_4E	F421	2	alpha_4E_F421_2	2147.T.A	2147	87	89	89	0.978	0.978
alpha_4E	F421	2	alpha_4E_F421_2	2520.C.T	2520	132	132	132	1	1
alpha_4E	F421	2	alpha_4E_F421_2	3864.A.G	3864	129	131	131	0.985	0.985
alpha_6E	F5	2	alpha_6E_F5_2	1910.A.G	1910	44	44	44	1	1
alpha_6E	F5	2	alpha_6E_F5_2	2444.A.G	2444	62	62	62	1	1
alpha_6E	F5	2	alpha_6E_F5_2	3134.C.T	3134	59	59	59	1	1
alpha_8E	J15	2	alpha_8E_J15_2	1911.C.T	1911	38	38	38	1	1
alpha_8E	J15	2	alpha_8E_J15_2	2398.C.T	2398	44	44	44	1	1
alpha_8E	J15	2	alpha_8E_J15_2	2520.C.T	2520	86	86	86	1	1
alpha_1F	F355	2	alpha_1F_F355_2	1910.A.G	1910	67	67	67	1	1
alpha_1F	F355	2	alpha_1F_F355_2	2088.C.T	2088	81	82	82	0.988	0.988
alpha_1F	F355	2	alpha_1F_F355_2	3665.C.T	3665	172	172	172	1	1
alpha_1F	F355	2	alpha_1F_F355_2	3800.G.T	3800	124	126	126	0.984	0.984
alpha_1F	F355	2	alpha_1F_F355_2	4221.A.G	4221	40	40	40	1	1
alpha_3F	F182	2	alpha_3F_F182_2	1911.C.T	1911	48	48	48	1	1
alpha_3F	F182	2	alpha_3F_F182_2	2444.A.G	2444	92	92	92	1	1
alpha_3F	F182	2	alpha_3F_F182_2	3147.A.G	3147	59	60	60	0.983	0.983
alpha_5F	F178	2	alpha_5F_F178_2	1911.C.T	1911	55	55	55	1	1
alpha_5F	F178	2	alpha_5F_F178_2	3134.C.T	3134	60	60	60	1	1
alpha_7F	F322	2	alpha_7F_F322_2	2158.A.G	2158	55	55	55	1	1
alpha_7F	F322	2	alpha_7F_F322_2	2417.G.T	2417	42	42	42	1	1
alpha_7F	F322	2	alpha_7F_F322_2	3567.A.G	3567	92	92	92	1	1
beta_2A	J20	2	beta_2A_J20_2	1909.G.T	1909	42	42	42	1	1
beta_2A	J20	2	beta_2A_J20_2	2313.G.A	2313	90	90	90	1	1
beta_2A	J20	2	beta_2A_J20_2	2534.G.T	2534	73	73	73	1	1
beta_4A	F416	2	beta_4A_F416_2	1910.A.G	1910	47	47	47	1	1
beta_4A	F416	2	beta_4A_F416_2	2534.G.T	2534	82	83	83	0.988	0.988
beta_6A	F421	2	beta_6A_F421_2	1027.C.T	1027	79	79	79	1	1
beta_6A	F421	2	beta_6A_F421_2	3561.T.C	3561	102	102	102	1	1
beta_6A	F421	2	beta_6A_F421_2	3864.A.G	3864	112	112	112	1	1
beta_8A	F5	2	beta_8A_F5_2	2100.T.C	2100	51	51	51	1	1
beta_8A	F5	2	beta_8A_F5_2	2332.A.G	2332	51	51	51	1	1
beta_1B	J15	2	beta_1B_J15_2	1910.A.G	1910	60	60	60	1	1
beta_1B	J15	2	beta_1B_J15_2	2520.C.T	2520	91	91	91	1	1
beta_3B	F355	2	beta_3B_F355_2	1910.A.G	1910	52	52	52	1	1
beta_3B	F355	2	beta_3B_F355_2	3597.A.C	3597	136	138	138	0.986	0.986
beta_3B	F355	2	beta_3B_F355_2	3665.C.T	3665	203	203	203	1	1
beta_5B	F182	2	beta_5B_F182_2	1910.A.G	1910	53	53	53	1	1
beta_5B	F182	2	beta_5B_F182_2	3147.A.G	3147	78	78	78	1	1
beta_5B	F182	2	beta_5B_F182_2	3594.A.G	3594	109	109	109	1	1
beta_7B	F178	2	beta_7B_F178_2	1910.A.G	1910	40	40	40	1	1
beta_7B	F178	2	beta_7B_F178_2	3134.C.T	3134	67	69	69	0.971	0.971
beta_2C	F322	2	beta_2C_F322_2	1910.A.G	1910	59	59	59	1	1
beta_2C	F322	2	beta_2C_F322_2	3560.A.G	3560	87	87	87	1	1
beta_2C	F322	2	beta_2C_F322_2	3567.A.G	3567	87	87	87	1	1
beta_4C	J20	2	beta_4C_J20_2	1910.A.G	1910	47	47	47	1	1
beta_4C	J20	2	beta_4C_J20_2	2534.G.T	2534	82	82	82	1	1
beta_6C	F416	2	beta_6C_F416_2	1910.A.G	1910	54	54	54	1	1
beta_6C	F416	2	beta_6C_F416_2	2534.G.T	2534	97	97	97	1	1
beta_8C	F421	2	beta_8C_F421_2	1910.A.G	1910	45	45	45	1	1
beta_8C	F421	2	beta_8C_F421_2	3863.G.A	3863	112	112	112	1	1
beta_8C	F421	2	beta_8C_F421_2	3864.A.G	3864	112	112	112	1	1
beta_8C	F421	2	beta_8C_F421_2	4048.A.G	4048	42	42	43	1	0.977
beta_1D	F5	2	beta_1D_F5_2	1911.C.T	1911	50	50	50	1	1
beta_1D	F5	2	beta_1D_F5_2	2577.C.T	2577	143	145	145	0.986	0.986
beta_1D	F5	2	beta_1D_F5_2	2615.A.G	2615	143	144	144	0.993	0.993
beta_1D	F5	2	beta_1D_F5_2	3561.T.C	3561	169	169	169	1	1
beta_3D	J15	2	beta_3D_J15_2	1909.G.C	1909	58	58	58	1	1
beta_3D	J15	2	beta_3D_J15_2	2520.C.T	2520	87	88	88	0.989	0.989
beta_5D	F355	2	beta_5D_F355_2	1910.A.G	1910	64	64	64	1	1
beta_5D	F355	2	beta_5D_F355_2	2577.C.T	2577	120	120	120	1	1
beta_5D	F355	2	beta_5D_F355_2	3665.C.T	3665	189	190	190	0.995	0.995
beta_7D	F182	2	beta_7D_F182_2	1910.A.G	1910	54	54	54	1	1
beta_7D	F182	2	beta_7D_F182_2	3147.A.G	3147	66	66	66	1	1
beta_2E	F178	2	beta_2E_F178_2	1910.A.G	1910	52	53	53	0.981	0.981
beta_2E	F178	2	beta_2E_F178_2	3134.C.T	3134	65	67	67	0.97	0.97
beta_4E	F322	2	beta_4E_F322_2	1910.A.G	1910	62	62	62	1	1
beta_4E	F322	2	beta_4E_F322_2	2397.A.G	2397	43	43	43	1	1
beta_4E	F322	2	beta_4E_F322_2	3567.A.G	3567	91	91	91	1	1
beta_6E	J20	2	beta_6E_J20_2	1910.A.G	1910	51	51	51	1	1
beta_6E	J20	2	beta_6E_J20_2	2313.G.A	2313	99	99	99	1	1
beta_6E	J20	2	beta_6E_J20_2	2534.G.T	2534	96	96	96	1	1
beta_6E	J20	2	beta_6E_J20_2	4467.A.G	4467	24	24	24	1	1
beta_8E	F416	2	beta_8E_F416_2	1910.A.G	1910	67	67	67	1	1
beta_8E	F416	2	beta_8E_F416_2	2207.A.G	2207	83	83	83	1	1
beta_8E	F416	2	beta_8E_F416_2	2534.G.T	2534	84	84	84	1	1
beta_1F	F421	2	beta_1F_F421_2	1910.A.G	1910	67	67	67	1	1
beta_1F	F421	2	beta_1F_F421_2	3265.G.T	3265	114	115	115	0.991	0.991
beta_1F	F421	2	beta_1F_F421_2	3864.A.G	3864	100	100	100	1	1
beta_3F	F5	2	beta_3F_F5_2	1910.A.G	1910	50	50	50	1	1
beta_3F	F5	2	beta_3F_F5_2	2563.G.C	2563	115	115	115	1	1
beta_3F	F5	2	beta_3F_F5_2	2615.A.G	2615	115	115	115	1	1
beta_3F	F5	2	beta_3F_F5_2	3561.T.C	3561	119	119	119	1	1
beta_5F	J15	2	beta_5F_J15_2	1910.A.G	1910	62	62	62	1	1
beta_5F	J15	2	beta_5F_J15_2	2520.C.T	2520	111	111	111	1	1
beta_7F	F355	2	beta_7F_F355_2	1909.G.T	1909	58	58	58	1	1
beta_7F	F355	2	beta_7F_F355_2	2520.C.T	2520	102	102	102	1	1
gamma_2A	F182	2	gamma_2A_F182_2	1909.G.C	1909	46	46	46	1	1
gamma_2A	F182	2	gamma_2A_F182_2	3147.A.G	3147	66	66	66	1	1
gamma_4A	F178	2	gamma_4A_F178_2	1911.C.T	1911	53	53	53	1	1
gamma_4A	F178	2	gamma_4A_F178_2	3134.C.T	3134	58	58	58	1	1
gamma_6A	F322	2	gamma_6A_F322_2	1910.A.G	1910	46	46	46	1	1
gamma_6A	F322	2	gamma_6A_F322_2	1986.C.T	1986	46	46	46	1	1
gamma_6A	F322	2	gamma_6A_F322_2	3567.A.G	3567	127	127	127	1	1
gamma_8A	J20	2	gamma_8A_J20_2	1911.C.T	1911	36	37	37	0.973	0.973
gamma_8A	J20	2	gamma_8A_J20_2	2534.G.T	2534	64	64	64	1	1
gamma_8A	J20	2	gamma_8A_J20_2	3038.G.T	3038	44	44	44	1	1
gamma_1B	F416	2	gamma_1B_F416_2	1910.A.G	1910	52	52	52	1	1
gamma_1B	F416	2	gamma_1B_F416_2	2534.G.T	2534	86	87	87	0.989	0.989
gamma_1B	F416	2	gamma_1B_F416_2	2630.G.T	2630	87	87	87	1	1
gamma_3B	F421	2	gamma_3B_F421_2	1910.A.G	1910	56	57	57	0.982	0.982
gamma_3B	F421	2	gamma_3B_F421_2	3032.A.G	3032	69	69	69	1	1
gamma_3B	F421	2	gamma_3B_F421_2	3864.A.G	3864	141	141	141	1	1
gamma_5B	F5	2	gamma_5B_F5_2	1910.A.G	1910	55	56	56	0.982	0.982
gamma_5B	F5	2	gamma_5B_F5_2	2615.A.G	2615	93	93	93	1	1
gamma_5B	F5	2	gamma_5B_F5_2	3561.T.C	3561	136	136	136	1	1
gamma_7B	J15	2	gamma_7B_J15_2	2158.A.G	2158	117	117	117	1	1
gamma_7B	J15	2	gamma_7B_J15_2	2520.C.T	2520	94	95	95	0.989	0.989
gamma_2C	F355	2	gamma_2C_F355_2	1910.A.G	1910	49	49	49	1	1
gamma_2C	F355	2	gamma_2C_F355_2	3147.A.G	3147	61	61	61	1	1
gamma_4C	F182	2	gamma_4C_F182_2	1910.A.G	1910	48	48	48	1	1
gamma_4C	F182	2	gamma_4C_F182_2	3665.C.T	3665	158	158	158	1	1
gamma_4C	F182	2	gamma_4C_F182_2	4221.A.G	4221	41	41	41	1	1
gamma_8C	F322	2	gamma_8C_F322_2	2158.A.G	2158	65	65	65	1	1
gamma_8C	F322	2	gamma_8C_F322_2	2397.A.G	2397	61	61	61	1	1
gamma_8C	F322	2	gamma_8C_F322_2	3567.A.G	3567	90	90	90	1	1
gamma_1D	J20	2	gamma_1D_J20_2	1909.G.A	1909	49	49	49	1	1
gamma_1D	J20	2	gamma_1D_J20_2	2534.G.T	2534	83	84	84	0.988	0.988
gamma_1D	J20	2	gamma_1D_J20_2	2630.G.T	2630	84	84	84	1	1
gamma_3D	F416	2	gamma_3D_F416_2	1910.A.G	1910	43	47	47	0.915	0.915
gamma_3D	F416	2	gamma_3D_F416_2	2397.A.G	2397	51	51	51	1	1
gamma_3D	F416	2	gamma_3D_F416_2	3850.G.T	3850	158	160	160	0.988	0.988
gamma_5D	F421	2	gamma_5D_F421_2	1911.C.T	1911	48	48	48	1	1
gamma_5D	F421	2	gamma_5D_F421_2	2138.A.G	2138	79	79	79	1	1
gamma_5D	F421	2	gamma_5D_F421_2	3115.G.A	3115	84	85	85	0.988	0.988
gamma_7D	F5	2	gamma_7D_F5_2	997.A.G	997	78	79	79	0.987	0.987
gamma_7D	F5	2	gamma_7D_F5_2	2393.A.G	2393	59	59	59	1	1
gamma_7D	F5	2	gamma_7D_F5_2	2575.T.C	2575	98	100	100	0.98	0.98
gamma_7D	F5	2	gamma_7D_F5_2	2615.A.G	2615	100	100	100	1	1
gamma_2E	J15	2	gamma_2E_J15_2	1910.A.G	1910	45	45	45	1	1
gamma_2E	J15	2	gamma_2E_J15_2	2520.C.T	2520	73	73	73	1	1
gamma_2E	J15	2	gamma_2E_J15_2	3137.A.G	3137	67	67	67	1	1
gamma_4E	F355	2	gamma_4E_F355_2	1910.A.G	1910	50	50	50	1	1
gamma_4E	F355	2	gamma_4E_F355_2	3665.C.T	3665	155	155	155	1	1
gamma_6E	F182	2	gamma_6E_F182_2	1910.A.G	1910	52	53	53	0.981	0.981
gamma_6E	F182	2	gamma_6E_F182_2	3147.A.G	3147	71	71	71	1	1
gamma_8E	F178	2	gamma_8E_F178_2	1911.C.T	1911	44	44	44	1	1
gamma_8E	F178	2	gamma_8E_F178_2	3134.C.T	3134	71	71	71	1	1
gamma_1F	F322	2	gamma_1F_F322_2	1911.C.T	1911	55	55	55	1	1
gamma_1F	F322	2	gamma_1F_F322_2	2397.A.G	2397	60	61	61	0.984	0.984
gamma_1F	F322	2	gamma_1F_F322_2	3567.A.G	3567	110	110	110	1	1
gamma_3F	J20	2	gamma_3F_J20_2	1910.A.G	1910	56	56	56	1	1
gamma_3F	J20	2	gamma_3F_J20_2	2534.G.T	2534	105	105	105	1	1
gamma_3F	J20	2	gamma_3F_J20_2	3032.A.G	3032	78	78	78	1	1
gamma_5F	F416	2	gamma_5F_F416_2	2094.A.G	2094	89	89	89	1	1
gamma_5F	F416	2	gamma_5F_F416_2	2534.G.T	2534	105	105	105	1	1
gamma_7F	F421	2	gamma_7F_F421_2	2134.T.C	2134	70	70	70	1	1
beta_3D	J15	2	beta_3D_J15_2	1909.G.C	1909	58	58	58	1	1
beta_3D	J15	2	beta_3D_J15_2	2520.C.T	2520	87	88	88	0.989	0.989
gamma_3D	F416	2	gamma_3D_F416_2	1910.A.G	1910	43	47	47	0.915	0.915
gamma_3D	F416	2	gamma_3D_F416_2	2397.A.G	2397	51	51	51	1	1
gamma_3D	F416	2	gamma_3D_F416_2	3850.G.T	3850	158	160	160	0.988	0.988
alpha_1B	F178	3	alpha_1B_F178_5_12_3	1910.A.G	1910	8	8	8	1	1
alpha_1B	F178	3	alpha_1B_F178_5_12_3	2338.C.T	2338	14	14	14	1	1
alpha_1B	F178	3	alpha_1B_F178_5_12_3	3134.C.T	3134	10	10	10	1	1
alpha_1D	F182	3	alpha_1D_F182_5_12_3	1910.A.G	1910	18	18	18	1	1
alpha_1D	F182	3	alpha_1D_F182_5_12_3	2332.A.G	2332	38	38	38	1	1
alpha_1D	F182	3	alpha_1D_F182_5_12_3	3147.A.G	3147	31	32	32	0.969	0.969
alpha_1F	F355	3	alpha_1F_F355_5_12_3	1910.A.G	1910	12	12	12	1	1
alpha_1F	F355	3	alpha_1F_F355_5_12_3	3665.C.T	3665	68	68	68	1	1
alpha_1F	F355	3	alpha_1F_F355_5_12_3	4221.A.G	4221	23	23	23	1	1
alpha_2A	F5	3	alpha_2A_F5_5_12_3	2361.C.G	2361	12	12	32	1	0.375
alpha_2A	F5	3	alpha_2A_F5_5_12_3	2578.C.T	2578	29	29	29	1	1
alpha_2A	F5	3	alpha_2A_F5_5_12_3	2615.A.G	2615	29	29	29	1	1
alpha_2C	F421	3	alpha_2C_F421_5_12_3	2134.T.C	2134	22	22	22	1	1
alpha_2C	F421	3	alpha_2C_F421_5_12_3	3147.A.G	3147	31	31	31	1	1
alpha_2C	F421	3	alpha_2C_F421_5_12_3	3408.A.G	3408	74	74	74	1	1
alpha_3B	F322	3	alpha_3B_F322_5_12_3	976.C.T	976	44	44	44	1	1
alpha_3B	F322	3	alpha_3B_F322_5_12_3	1958.A.G	1958	23	23	23	1	1
alpha_3B	F322	3	alpha_3B_F322_5_12_3	2131.C.T	2131	30	30	30	1	1
alpha_3B	F322	3	alpha_3B_F322_5_12_3	3560.A.G	3560	51	51	51	1	1
alpha_3B	F322	3	alpha_3B_F322_5_12_3	3567.A.G	3567	51	51	51	1	1
alpha_3D	F178	3	alpha_3D_F178_5_12_3	1910.A.G	1910	24	24	24	1	1
alpha_3D	F178	3	alpha_3D_F178_5_12_3	3134.C.T	3134	19	19	19	1	1
alpha_3F	F182	3	alpha_3F_F182_5_12_3	1932.A.G	1932	18	18	18	1	1
alpha_3F	F182	3	alpha_3F_F182_5_12_3	2152.A.G	2152	18	18	18	1	1
alpha_3F	F182	3	alpha_3F_F182_5_12_3	3147.A.G	3147	22	23	23	0.957	0.957
alpha_4A	J15	3	alpha_4A_J15_5_12_3	1911.C.T	1911	22	22	22	1	1
alpha_4A	J15	3	alpha_4A_J15_5_12_3	2520.C.T	2520	29	29	29	1	1
alpha_4E	F421	3	alpha_4E_F421_5_12_3	1910.A.G	1910	12	12	12	1	1
alpha_4E	F421	3	alpha_4E_F421_5_12_3	3560.A.G	3560	39	39	39	1	1
alpha_4E	F421	3	alpha_4E_F421_5_12_3	3864.A.G	3864	46	47	47	0.979	0.979
alpha_4E	F421	3	alpha_4E_F421_5_12_3	4617.G.A	4617	18	35	35	0.514	0.514
alpha_4E	F421	3	alpha_4E_F421_5_12_3	4640.A.T	4640	18	35	35	0.514	0.514
alpha_4E	F421	3	alpha_4E_F421_5_12_3	4824.T.C	4824	18	35	35	0.514	0.514
alpha_5B	J20	3	alpha_5B_J20_5_12_3	2134.T.C	2134	23	23	23	1	1
alpha_5B	J20	3	alpha_5B_J20_5_12_3	2534.G.T	2534	34	34	34	1	1
alpha_5D	F322	3	alpha_5D_F322_5_12_3	2134.T.C	2134	19	19	19	1	1
alpha_5D	F322	3	alpha_5D_F322_5_12_3	2397.A.G	2397	8	8	8	1	1
alpha_5D	F322	3	alpha_5D_F322_5_12_3	3567.A.G	3567	27	27	27	1	1
alpha_5F	F178	3	alpha_5F_F178_5_12_3	1910.A.G	1910	20	20	20	1	1
alpha_5F	F178	3	alpha_5F_F178_5_12_3	2332.A.G	2332	23	23	23	1	1
alpha_5F	F178	3	alpha_5F_F178_5_12_3	3134.C.T	3134	17	17	17	1	1
alpha_6A	F355	3	alpha_6A_F355_5_12_3	1910.A.G	1910	15	15	15	1	1
alpha_6A	F355	3	alpha_6A_F355_5_12_3	2640.A.G	2640	18	18	18	1	1
alpha_6A	F355	3	alpha_6A_F355_5_12_3	3665.C.T	3665	69	69	69	1	1
alpha_6C	J15	3	alpha_6C_J15_5_12_3	1910.A.G	1910	20	20	20	1	1
alpha_6C	J15	3	alpha_6C_J15_5_12_3	2520.C.T	2520	19	19	19	1	1
alpha_7D	J20	3	alpha_7D_J20_5_12_3	1910.A.G	1910	13	13	13	1	1
alpha_7D	J20	3	alpha_7D_J20_5_12_3	2534.G.T	2534	23	23	23	1	1
alpha_7F	F322	3	alpha_7F_F322_5_12_3	2158.A.G	2158	24	24	24	1	1
alpha_7F	F322	3	alpha_7F_F322_5_12_3	2417.G.T	2417	5	5	5	1	1
alpha_7F	F322	3	alpha_7F_F322_5_12_3	3567.A.G	3567	47	47	47	1	1
alpha_8A	F182	3	alpha_8A_F182_5_12_3	1727.A.G	1727	5	5	5	1	1
alpha_8A	F182	3	alpha_8A_F182_5_12_3	1910.A.G	1910	15	15	15	1	1
alpha_8A	F182	3	alpha_8A_F182_5_12_3	3147.A.G	3147	28	30	30	0.933	0.933
alpha_8C	F355	3	alpha_8C_F355_5_12_3	1911.C.T	1911	23	23	23	1	1
alpha_8C	F355	3	alpha_8C_F355_5_12_3	2577.C.T	2577	31	31	31	1	1
alpha_8C	F355	3	alpha_8C_F355_5_12_3	3665.C.T	3665	79	80	80	0.988	0.988
alpha_8E	J15	3	alpha_8E_J15_5_12_3	1911.C.T	1911	19	19	19	1	1
alpha_8E	J15	3	alpha_8E_J15_5_12_3	2398.C.T	2398	9	9	9	1	1
alpha_8E	J15	3	alpha_8E_J15_5_12_3	2520.C.T	2520	24	24	24	1	1
alpha_8E	J15	3	alpha_8E_J15_5_12_3	4827.C.T	4827	19	19	19	1	1
beta_1B	J15	3	beta_1B_J15_5_12_3	1910.A.G	1910	18	18	18	1	1
beta_1B	J15	3	beta_1B_J15_5_12_3	2520.C.T	2520	25	25	25	1	1
beta_1D	F5	3	beta_1D_F5_5_12_3	1911.C.T	1911	30	30	30	1	1
beta_1D	F5	3	beta_1D_F5_5_12_3	2577.C.T	2577	36	36	36	1	1
beta_1D	F5	3	beta_1D_F5_5_12_3	2615.A.G	2615	36	36	36	1	1
beta_1D	F5	3	beta_1D_F5_5_12_3	3561.T.C	3561	51	51	51	1	1
beta_1F	F421	3	beta_1F_F421_5_12_3	1910.A.G	1910	20	20	20	1	1
beta_1F	F421	3	beta_1F_F421_5_12_3	3265.G.T	3265	76	77	77	0.987	0.987
beta_1F	F421	3	beta_1F_F421_5_12_3	3864.A.G	3864	41	41	41	1	1
beta_2A	J20	3	beta_2A_J20_5_12_3	1910.A.G	1910	25	25	25	1	1
beta_2A	J20	3	beta_2A_J20_5_12_3	2534.G.T	2534	47	47	47	1	1
beta_2C	F322	3	beta_2C_F322_5_12_3	1911.C.T	1911	6	6	6	1	1
beta_2C	F322	3	beta_2C_F322_5_12_3	3152.A.G	3152	11	11	11	1	1
beta_2C	F322	3	beta_2C_F322_5_12_3	3567.A.G	3567	17	17	17	1	1
beta_2E	F178	3	beta_2E_F178_5_12_3	1911.C.T	1911	25	25	25	1	1
beta_2E	F178	3	beta_2E_F178_5_12_3	3134.C.T	3134	8	8	8	1	1
beta_3B	F355	3	beta_3B_F355_5_12_3	1910.A.G	1910	25	25	25	1	1
beta_3B	F355	3	beta_3B_F355_5_12_3	3597.A.C	3597	43	44	44	0.977	0.977
beta_3B	F355	3	beta_3B_F355_5_12_3	3665.C.T	3665	62	63	63	0.984	0.984
beta_3D	J15	3	beta_3D_J15_5_12_3	1909.G.C	1909	14	14	14	1	1
beta_3D	J15	3	beta_3D_J15_5_12_3	2520.C.T	2520	22	22	22	1	1
beta_3F	F5	3	beta_3F_F5_5_12_3	1910.A.G	1910	14	14	14	1	1
beta_3F	F5	3	beta_3F_F5_5_12_3	2563.G.C	2563	34	34	34	1	1
beta_3F	F5	3	beta_3F_F5_5_12_3	2615.A.G	2615	34	34	34	1	1
beta_3F	F5	3	beta_3F_F5_5_12_3	3561.T.C	3561	49	50	50	0.98	0.98
beta_4C	J20	3	beta_4C_J20_5_12_3	1911.C.T	1911	20	20	20	1	1
beta_4C	J20	3	beta_4C_J20_5_12_3	2313.G.A	2313	32	32	32	1	1
beta_4C	J20	3	beta_4C_J20_5_12_3	2534.G.T	2534	44	44	44	1	1
beta_4E	F322	3	beta_4E_F322_5_12_3	2335.G.T	2335	26	26	26	1	1
beta_4E	F322	3	beta_4E_F322_5_12_3	2397.A.G	2397	12	12	12	1	1
beta_4E	F322	3	beta_4E_F322_5_12_3	3567.A.G	3567	57	57	57	1	1
beta_5B	F182	3	beta_5B_F182_5_12_3	1910.A.G	1910	17	17	17	1	1
beta_5B	F182	3	beta_5B_F182_5_12_3	2266.C.T	2266	32	32	32	1	1
beta_5B	F182	3	beta_5B_F182_5_12_3	3147.A.G	3147	22	22	22	1	1
beta_5D	F355	3	beta_5D_F355_5_12_3	1910.A.G	1910	18	18	18	1	1
beta_5D	F355	3	beta_5D_F355_5_12_3	3665.C.T	3665	77	77	77	1	1
beta_5D	F355	3	beta_5D_F355_5_12_3	4221.A.G	4221	26	26	26	1	1
beta_5F	J15	3	beta_5F_J15_5_12_3	1910.A.G	1910	21	21	21	1	1
beta_5F	J15	3	beta_5F_J15_5_12_3	2520.C.T	2520	26	26	26	1	1
beta_6A	F421	3	beta_6A_F421_5_12_3	1027.C.T	1027	12	12	12	1	1
beta_6A	F421	3	beta_6A_F421_5_12_3	3561.T.C	3561	48	48	48	1	1
beta_6A	F421	3	beta_6A_F421_5_12_3	3864.A.G	3864	59	59	59	1	1
beta_6E	J20	3	beta_6E_J20_5_12_3	1188.C.T	1188	13	13	13	1	1
beta_6E	J20	3	beta_6E_J20_5_12_3	1910.A.G	1910	13	13	13	1	1
beta_6E	J20	3	beta_6E_J20_5_12_3	2313.G.A	2313	16	17	17	0.941	0.941
beta_6E	J20	3	beta_6E_J20_5_12_3	2534.G.T	2534	33	33	33	1	1
beta_6E	J20	3	beta_6E_J20_5_12_3	4467.A.G	4467	17	17	17	1	1
beta_7B	F178	3	beta_7B_F178_5_12_3	1910.A.G	1910	27	27	27	1	1
beta_7B	F178	3	beta_7B_F178_5_12_3	3134.C.T	3134	22	22	22	1	1
beta_7D	F182	3	beta_7D_F182_5_12_3	1910.A.G	1910	17	17	17	1	1
beta_7D	F182	3	beta_7D_F182_5_12_3	2311.A.G	2311	25	25	25	1	1
beta_7D	F182	3	beta_7D_F182_5_12_3	3147.A.G	3147	28	28	28	1	1
beta_7D	F182	3	beta_7D_F182_5_12_3	4079.T.C	4079	34	34	34	1	1
beta_8A	F5	3	beta_8A_F5_5_12_3	1911.C.T	1911	16	16	16	1	1
beta_8C	F421	3	beta_8C_F421_5_12_3	1910.A.G	1910	13	13	13	1	1
beta_8C	F421	3	beta_8C_F421_5_12_3	3151.G.T	3151	31	31	31	1	1
beta_8C	F421	3	beta_8C_F421_5_12_3	3864.A.G	3864	26	26	26	1	1
gamma_1D	J20	3	gamma_1D_J20_5_12_3	1909.G.A	1909	26	26	26	1	1
gamma_1D	J20	3	gamma_1D_J20_5_12_3	2534.G.T	2534	37	38	38	0.974	0.974
gamma_1D	J20	3	gamma_1D_J20_5_12_3	2630.G.T	2630	38	38	38	1	1
gamma_1F	F322	3	gamma_1F_F322_5_12_3	1911.C.T	1911	29	29	29	1	1
gamma_1F	F322	3	gamma_1F_F322_5_12_3	2397.A.G	2397	17	17	17	1	1
gamma_1F	F322	3	gamma_1F_F322_5_12_3	3567.A.G	3567	50	50	50	1	1
gamma_2A	F182	3	gamma_2A_F182_5_12_3	1910.A.G	1910	18	18	18	1	1
gamma_2A	F182	3	gamma_2A_F182_5_12_3	3147.A.G	3147	22	22	22	1	1
gamma_2C	F355	3	gamma_2C_F355_5_12_3	1910.A.G	1910	31	31	31	1	1
gamma_2C	F355	3	gamma_2C_F355_5_12_3	3665.C.T	3665	83	83	83	1	1
gamma_2E	J15	3	gamma_2E_J15_5_12_3	1911.C.T	1911	25	25	25	1	1
gamma_2E	J15	3	gamma_2E_J15_5_12_3	2520.C.T	2520	43	43	43	1	1
gamma_3B	F421	3	gamma_3B_F421_5_12_3	1932.A.G	1932	23	23	23	1	1
gamma_3B	F421	3	gamma_3B_F421_5_12_3	2341.C.T	2341	26	26	26	1	1
gamma_3B	F421	3	gamma_3B_F421_5_12_3	2534.G.T	2534	29	29	29	1	1
gamma_3F	J20	3	gamma_3F_J20_5_12_3	1910.A.G	1910	23	23	23	1	1
gamma_3F	J20	3	gamma_3F_J20_5_12_3	2534.G.T	2534	40	40	40	1	1
gamma_3F	J20	3	gamma_3F_J20_5_12_3	3032.A.G	3032	29	29	29	1	1
gamma_4A	F178	3	gamma_4A_F178_5_12_3	1911.C.T	1911	29	29	29	1	1
gamma_4A	F178	3	gamma_4A_F178_5_12_3	3134.C.T	3134	29	29	29	1	1
gamma_4E	F355	3	gamma_4E_F355_5_12_3	1935.A.G	1935	29	29	29	1	1
gamma_5B	F5	3	gamma_5B_F5_5_12_3	1910.A.G	1910	28	28	28	1	1
gamma_5B	F5	3	gamma_5B_F5_5_12_3	2100.T.C	2100	23	23	23	1	1
gamma_5D	F421	3	gamma_5D_F421_5_12_3	1911.C.T	1911	17	18	18	0.944	0.944
gamma_5D	F421	3	gamma_5D_F421_5_12_3	2138.A.G	2138	39	39	39	1	1
gamma_6A	F322	3	gamma_6A_F322_5_12_3	1910.A.G	1910	19	19	19	1	1
gamma_6A	F322	3	gamma_6A_F322_5_12_3	1986.C.T	1986	19	19	19	1	1
gamma_6A	F322	3	gamma_6A_F322_5_12_3	3184.C.T	3184	36	36	36	1	1
gamma_6A	F322	3	gamma_6A_F322_5_12_3	3567.A.G	3567	50	50	50	1	1
gamma_6C	F178	3	gamma_6C_F178_5_12_3	2134.T.C	2134	26	26	26	1	1
gamma_6C	F178	3	gamma_6C_F178_5_12_3	2393.A.G	2393	10	10	10	1	1
gamma_6C	F178	3	gamma_6C_F178_5_12_3	3134.C.T	3134	32	32	32	1	1
gamma_6E	F182	3	gamma_6E_F182_5_12_3	1910.A.G	1910	20	20	20	1	1
gamma_6E	F182	3	gamma_6E_F182_5_12_3	3147.A.G	3147	28	28	28	1	1
gamma_7B	J15	3	gamma_7B_J15_5_12_3	2158.A.G	2158	24	24	24	1	1
gamma_7B	J15	3	gamma_7B_J15_5_12_3	2520.C.T	2520	27	27	27	1	1
gamma_7B	J15	3	gamma_7B_J15_5_12_3	3137.A.G	3137	25	25	25	1	1
gamma_7D	F5	3	gamma_7D_F5_5_12_3	2134.T.C	2134	22	22	22	1	1
gamma_7D	F5	3	gamma_7D_F5_5_12_3	2357.C.T	2357	28	28	29	1	0.966
gamma_7D	F5	3	gamma_7D_F5_5_12_3	2615.A.G	2615	28	28	28	1	1
gamma_7F	F421	3	gamma_7F_F421_5_12_3	2134.T.C	2134	24	24	24	1	1
gamma_8A	J20	3	gamma_8A_J20_5_12_3	1914.A.G	1914	16	16	16	1	1
gamma_8A	J20	3	gamma_8A_J20_5_12_3	2094.A.G	2094	23	23	23	1	1
gamma_8A	J20	3	gamma_8A_J20_5_12_3	2534.G.T	2534	26	26	26	1	1
gamma_8C	F322	3	gamma_8C_F322_5_12_3	2158.A.G	2158	26	26	26	1	1
gamma_8C	F322	3	gamma_8C_F322_5_12_3	2397.A.G	2397	11	11	11	1	1
gamma_8C	F322	3	gamma_8C_F322_5_12_3	3567.A.G	3567	49	50	50	0.98	0.98
gamma_8E	F178	3	gamma_8E_F178_5_12_3	1911.C.T	1911	24	24	24	1	1
gamma_8E	F178	3	gamma_8E_F178_5_12_3	3134.C.T	3134	21	21	21	1	1
alpha_1B	F178	4	alpha_1B_F178_5_12_4	1910.A.G	1910	32	32	32	1	1
alpha_1B	F178	4	alpha_1B_F178_5_12_4	2338.C.T	2338	53	54	54	0.981	0.981
alpha_1B	F178	4	alpha_1B_F178_5_12_4	3134.C.T	3134	34	34	34	1	1
alpha_1D	F182	4	alpha_1D_F182_5_12_4	1910.A.G	1910	22	22	22	1	1
alpha_1D	F182	4	alpha_1D_F182_5_12_4	3147.A.G	3147	31	32	32	0.969	0.969
alpha_1F	F355	4	alpha_1F_F355_5_12_4	1910.A.G	1910	20	20	20	1	1
alpha_1F	F355	4	alpha_1F_F355_5_12_4	2088.C.T	2088	26	27	27	0.963	0.963
alpha_1F	F355	4	alpha_1F_F355_5_12_4	3665.C.T	3665	94	94	94	1	1
alpha_1F	F355	4	alpha_1F_F355_5_12_4	3800.G.T	3800	52	52	52	1	1
alpha_1F	F355	4	alpha_1F_F355_5_12_4	4221.A.G	4221	38	38	38	1	1
alpha_2A	F5	4	alpha_2A_F5_5_12_4	2361.C.G	2361	14	14	68	1	0.206
alpha_2A	F5	4	alpha_2A_F5_5_12_4	2578.C.T	2578	42	42	42	1	1
alpha_2A	F5	4	alpha_2A_F5_5_12_4	2615.A.G	2615	42	42	42	1	1
alpha_2C	F421	4	alpha_2C_F421_5_12_4	2134.T.C	2134	25	25	25	1	1
alpha_2C	F421	4	alpha_2C_F421_5_12_4	3863.G.A	3863	49	50	50	0.98	0.98
alpha_2C	F421	4	alpha_2C_F421_5_12_4	3864.A.G	3864	49	50	50	0.98	0.98
alpha_3B	F322	4	alpha_3B_F322_5_12_4	976.C.T	976	32	32	32	1	1
alpha_3B	F322	4	alpha_3B_F322_5_12_4	1958.A.G	1958	18	18	18	1	1
alpha_3B	F322	4	alpha_3B_F322_5_12_4	2131.C.T	2131	29	29	29	1	1
alpha_3B	F322	4	alpha_3B_F322_5_12_4	3560.A.G	3560	56	56	56	1	1
alpha_3B	F322	4	alpha_3B_F322_5_12_4	3567.A.G	3567	56	56	56	1	1
alpha_3D	F178	4	alpha_3D_F178_5_12_4	535.C.T	535	7	7	7	1	1
alpha_3D	F178	4	alpha_3D_F178_5_12_4	1910.A.G	1910	9	9	9	1	1
alpha_3D	F178	4	alpha_3D_F178_5_12_4	3134.C.T	3134	12	12	12	1	1
alpha_3F	F182	4	alpha_3F_F182_5_12_4	1910.A.G	1910	22	22	22	1	1
alpha_3F	F182	4	alpha_3F_F182_5_12_4	2577.C.T	2577	33	33	33	1	1
alpha_3F	F182	4	alpha_3F_F182_5_12_4	3147.A.G	3147	23	24	24	0.958	0.958
alpha_4A	J15	4	alpha_4A_J15_5_12_4	1911.C.T	1911	19	19	19	1	1
alpha_4A	J15	4	alpha_4A_J15_5_12_4	2152.A.G	2152	28	28	28	1	1
alpha_4A	J15	4	alpha_4A_J15_5_12_4	2520.C.T	2520	37	37	37	1	1
alpha_4E	F421	4	alpha_4E_F421_5_12_4	1910.A.G	1910	22	22	22	1	1
alpha_4E	F421	4	alpha_4E_F421_5_12_4	3560.A.G	3560	57	58	58	0.983	0.983
alpha_4E	F421	4	alpha_4E_F421_5_12_4	3864.A.G	3864	66	66	66	1	1
alpha_5B	J20	4	alpha_5B_J20_5_12_4	2134.T.C	2134	25	25	25	1	1
alpha_5B	J20	4	alpha_5B_J20_5_12_4	2534.G.T	2534	36	37	37	0.973	0.973
alpha_5D	F322	4	alpha_5D_F322_5_12_4	1910.A.G	1910	24	24	24	1	1
alpha_5D	F322	4	alpha_5D_F322_5_12_4	3152.A.G	3152	26	26	26	1	1
alpha_5D	F322	4	alpha_5D_F322_5_12_4	3567.A.G	3567	40	40	40	1	1
alpha_5F	F178	4	alpha_5F_F178_5_12_4	1911.C.T	1911	18	18	18	1	1
alpha_5F	F178	4	alpha_5F_F178_5_12_4	3134.C.T	3134	29	29	29	1	1
alpha_6A	F355	4	alpha_6A_F355_5_12_4	1927.G.T	1927	26	26	26	1	1
alpha_6A	F355	4	alpha_6A_F355_5_12_4	2134.T.C	2134	28	28	28	1	1
alpha_6A	F355	4	alpha_6A_F355_5_12_4	3665.C.T	3665	73	73	73	1	1
alpha_6C	J15	4	alpha_6C_J15_5_12_4	1910.A.G	1910	59	60	60	0.983	0.983
alpha_6C	J15	4	alpha_6C_J15_5_12_4	2520.C.T	2520	35	35	35	1	1
alpha_7D	J20	4	alpha_7D_J20_5_12_4	1910.A.G	1910	23	23	23	1	1
alpha_7D	J20	4	alpha_7D_J20_5_12_4	2534.G.T	2534	36	36	36	1	1
alpha_7F	F322	4	alpha_7F_F322_5_12_4	2158.A.G	2158	26	26	26	1	1
alpha_7F	F322	4	alpha_7F_F322_5_12_4	2417.G.T	2417	12	12	12	1	1
alpha_7F	F322	4	alpha_7F_F322_5_12_4	3567.A.G	3567	52	52	52	1	1
alpha_8A	F182	4	alpha_8A_F182_5_12_4	1910.A.G	1910	23	23	23	1	1
alpha_8A	F182	4	alpha_8A_F182_5_12_4	2386.C.T	2386	10	11	11	0.909	0.909
alpha_8A	F182	4	alpha_8A_F182_5_12_4	3147.A.G	3147	33	34	34	0.971	0.971
alpha_8C	F355	4	alpha_8C_F355_5_12_4	1910.A.G	1910	29	29	29	1	1
alpha_8C	F355	4	alpha_8C_F355_5_12_4	2577.C.T	2577	39	39	39	1	1
alpha_8C	F355	4	alpha_8C_F355_5_12_4	3665.C.T	3665	99	99	99	1	1
alpha_8E	J15	4	alpha_8E_J15_5_12_4	1911.C.T	1911	19	19	19	1	1
alpha_8E	J15	4	alpha_8E_J15_5_12_4	2398.C.T	2398	9	9	9	1	1
alpha_8E	J15	4	alpha_8E_J15_5_12_4	2520.C.T	2520	32	32	32	1	1
beta_1B	J15	4	beta_1B_J15_5_12_4	1910.A.G	1910	25	25	25	1	1
beta_1B	J15	4	beta_1B_J15_5_12_4	2520.C.T	2520	35	36	36	0.972	0.972
beta_1D	F5	4	beta_1D_F5_5_12_4	1910.A.G	1910	21	21	21	1	1
beta_1D	F5	4	beta_1D_F5_5_12_4	2615.A.G	2615	33	34	34	0.971	0.971
beta_1D	F5	4	beta_1D_F5_5_12_4	3561.T.C	3561	51	51	51	1	1
beta_1F	F421	4	beta_1F_F421_5_12_4	1910.A.G	1910	22	22	22	1	1
beta_1F	F421	4	beta_1F_F421_5_12_4	3265.G.T	3265	73	73	73	1	1
beta_1F	F421	4	beta_1F_F421_5_12_4	3864.A.G	3864	56	56	56	1	1
beta_2A	J20	4	beta_2A_J20_5_12_4	1909.G.T	1909	27	27	27	1	1
beta_2A	J20	4	beta_2A_J20_5_12_4	2264.A.G	2264	30	30	30	1	1
beta_2A	J20	4	beta_2A_J20_5_12_4	2534.G.T	2534	32	32	32	1	1
beta_2C	F322	4	beta_2C_F322_5_12_4	1911.C.T	1911	21	21	21	1	1
beta_2C	F322	4	beta_2C_F322_5_12_4	3560.A.G	3560	66	66	66	1	1
beta_2C	F322	4	beta_2C_F322_5_12_4	3567.A.G	3567	66	66	66	1	1
beta_2E	F178	4	beta_2E_F178_5_12_4	1910.A.G	1910	16	16	16	1	1
beta_2E	F178	4	beta_2E_F178_5_12_4	3134.C.T	3134	32	32	32	1	1
beta_3B	F355	4	beta_3B_F355_5_12_4	454.C.T	454	17	17	17	1	1
beta_3B	F355	4	beta_3B_F355_5_12_4	2372.G.T	2372	15	15	15	1	1
beta_3B	F355	4	beta_3B_F355_5_12_4	3665.C.T	3665	76	76	76	1	1
beta_3D	J15	4	beta_3D_J15_5_12_4	1910.A.G	1910	6	6	6	1	1
beta_3D	J15	4	beta_3D_J15_5_12_4	2311.A.G	2311	9	9	9	1	1
beta_3D	J15	4	beta_3D_J15_5_12_4	2520.C.T	2520	21	21	21	1	1
beta_3F	F5	4	beta_3F_F5_5_12_4	1910.A.G	1910	19	19	19	1	1
beta_3F	F5	4	beta_3F_F5_5_12_4	2397.A.G	2397	17	17	17	1	1
beta_3F	F5	4	beta_3F_F5_5_12_4	2615.A.G	2615	34	34	34	1	1
beta_4C	J20	4	beta_4C_J20_5_12_4	1911.C.T	1911	21	21	21	1	1
beta_4C	J20	4	beta_4C_J20_5_12_4	2313.G.A	2313	34	34	34	1	1
beta_4C	J20	4	beta_4C_J20_5_12_4	2534.G.T	2534	35	35	35	1	1
beta_4E	F322	4	beta_4E_F322_5_12_4	1910.A.G	1910	18	18	18	1	1
beta_4E	F322	4	beta_4E_F322_5_12_4	2397.A.G	2397	7	7	7	1	1
beta_4E	F322	4	beta_4E_F322_5_12_4	3567.A.G	3567	35	36	36	0.972	0.972
beta_5B	F182	4	beta_5B_F182_5_12_4	1910.A.G	1910	19	19	19	1	1
beta_5B	F182	4	beta_5B_F182_5_12_4	2332.A.G	2332	18	18	18	1	1
beta_5B	F182	4	beta_5B_F182_5_12_4	3147.A.G	3147	34	35	35	0.971	0.971
beta_5D	F355	4	beta_5D_F355_5_12_4	1910.A.G	1910	19	19	19	1	1
beta_5D	F355	4	beta_5D_F355_5_12_4	2577.C.T	2577	28	28	28	1	1
beta_5D	F355	4	beta_5D_F355_5_12_4	3665.C.T	3665	84	84	84	1	1
beta_5F	J15	4	beta_5F_J15_5_12_4	1910.A.G	1910	31	31	31	1	1
beta_5F	J15	4	beta_5F_J15_5_12_4	2520.C.T	2520	34	34	34	1	1
beta_6A	F421	4	beta_6A_F421_5_12_4	1027.C.T	1027	9	10	10	0.9	0.9
beta_6A	F421	4	beta_6A_F421_5_12_4	3561.T.C	3561	28	28	28	1	1
beta_6A	F421	4	beta_6A_F421_5_12_4	3864.A.G	3864	34	34	34	1	1
beta_6E	J20	4	beta_6E_J20_5_12_4	1910.A.G	1910	8	8	8	1	1
beta_6E	J20	4	beta_6E_J20_5_12_4	2534.G.T	2534	23	24	24	0.958	0.958
beta_7B	F178	4	beta_7B_F178_5_12_4	1910.A.G	1910	23	23	23	1	1
beta_7B	F178	4	beta_7B_F178_5_12_4	2534.G.T	2534	46	46	46	1	1
gamma_1F	F322	4	gamma_1F_F322_5_12_4	1911.C.T	1911	31	31	31	1	1
gamma_1F	F322	4	gamma_1F_F322_5_12_4	2397.A.G	2397	25	25	25	1	1
gamma_1F	F322	4	gamma_1F_F322_5_12_4	3567.A.G	3567	57	57	57	1	1
gamma_2A	F182	4	gamma_2A_F182_5_12_4	1909.G.C	1909	31	31	31	1	1
gamma_2A	F182	4	gamma_2A_F182_5_12_4	3147.A.G	3147	46	46	46	1	1
gamma_2A	F182	4	gamma_2A_F182_5_12_4	4531.C.T	4531	10	10	10	1	1
gamma_2C	F355	4	gamma_2C_F355_5_12_4	1910.A.G	1910	24	24	24	1	1
gamma_2C	F355	4	gamma_2C_F355_5_12_4	3665.C.T	3665	86	86	86	1	1
gamma_2C	F355	4	gamma_2C_F355_5_12_4	4221.A.G	4221	46	46	46	1	1
gamma_2E	J15	4	gamma_2E_J15_5_12_4	1911.C.T	1911	25	25	25	1	1
gamma_2E	J15	4	gamma_2E_J15_5_12_4	2520.C.T	2520	48	48	48	1	1
gamma_3B	F421	4	gamma_3B_F421_5_12_4	994.C.T	994	18	18	19	1	0.947
gamma_3B	F421	4	gamma_3B_F421_5_12_4	1910.A.G	1910	30	30	30	1	1
gamma_3F	J20	4	gamma_3F_J20_5_12_4	1911.C.T	1911	27	27	27	1	1
gamma_3F	J20	4	gamma_3F_J20_5_12_4	3134.C.T	3134	41	42	42	0.976	0.976
gamma_4E	F355	4	gamma_4E_F355_5_12_4	1909.G.A	1909	37	37	37	1	1
gamma_4E	F355	4	gamma_4E_F355_5_12_4	3665.C.T	3665	93	94	94	0.989	0.989
gamma_6C	F178	4	gamma_6C_F178_5_12_4	2134.T.C	2134	36	36	36	1	1
gamma_6C	F178	4	gamma_6C_F178_5_12_4	3134.C.T	3134	24	24	24	1	1
gamma_6E	F182	4	gamma_6E_F182_5_12_4	1910.A.G	1910	28	28	28	1	1
gamma_6E	F182	4	gamma_6E_F182_5_12_4	2867.A.G	2867	21	21	21	1	1
gamma_6E	F182	4	gamma_6E_F182_5_12_4	3147.A.G	3147	29	29	29	1	1
gamma_7B	J15	4	gamma_7B_J15_5_12_4	2158.A.G	2158	40	40	40	1	1
gamma_7B	J15	4	gamma_7B_J15_5_12_4	2520.C.T	2520	33	35	35	0.943	0.943
gamma_7D	F5	4	gamma_7D_F5_5_12_4	2100.T.C	2100	25	25	25	1	1
gamma_7D	F5	4	gamma_7D_F5_5_12_4	2575.T.C	2575	28	31	31	0.903	0.903
gamma_7D	F5	4	gamma_7D_F5_5_12_4	2615.A.G	2615	31	31	31	1	1
gamma_7D	F5	4	gamma_7D_F5_5_12_4	3152.A.G	3152	19	19	19	1	1
gamma_7F	F421	4	gamma_7F_F421_5_12_4	2134.T.C	2134	43	43	43	1	1
gamma_8A	J20	4	gamma_8A_J20_5_12_4	1911.C.T	1911	26	26	26	1	1
gamma_8A	J20	4	gamma_8A_J20_5_12_4	2534.G.T	2534	19	19	19	1	1
gamma_8A	J20	4	gamma_8A_J20_5_12_4	2634.C.T	2634	19	19	19	1	1
alpha_1B	F178	5	alpha_1B_F178_5_12_5	1910.A.G	1910	29	29	29	1	1
alpha_1B	F178	5	alpha_1B_F178_5_12_5	3134.C.T	3134	21	21	21	1	1
alpha_1D	F182	5	alpha_1D_F182_5_12_5	1910.A.G	1910	26	26	26	1	1
alpha_1D	F182	5	alpha_1D_F182_5_12_5	3147.A.G	3147	27	28	28	0.964	0.964
alpha_1F	F355	5	alpha_1F_F355_5_12_5	1910.A.G	1910	28	28	28	1	1
alpha_1F	F355	5	alpha_1F_F355_5_12_5	2088.C.T	2088	28	28	28	1	1
alpha_1F	F355	5	alpha_1F_F355_5_12_5	3665.C.T	3665	68	68	68	1	1
alpha_1F	F355	5	alpha_1F_F355_5_12_5	3800.G.T	3800	60	61	61	0.984	0.984
alpha_1F	F355	5	alpha_1F_F355_5_12_5	4221.A.G	4221	31	31	31	1	1
alpha_2A	F5	5	alpha_2A_F5_5_12_5	2361.C.G	2361	11	11	35	1	0.314
alpha_2A	F5	5	alpha_2A_F5_5_12_5	2578.C.T	2578	21	23	23	0.913	0.913
alpha_2A	F5	5	alpha_2A_F5_5_12_5	2615.A.G	2615	22	23	23	0.957	0.957
alpha_2C	F421	5	alpha_2C_F421_5_12_5	1910.A.G	1910	28	28	28	1	1
alpha_2C	F421	5	alpha_2C_F421_5_12_5	2029.C.T	2029	28	28	28	1	1
alpha_2C	F421	5	alpha_2C_F421_5_12_5	2417.G.T	2417	12	12	12	1	1
alpha_2C	F421	5	alpha_2C_F421_5_12_5	3864.A.G	3864	73	73	73	1	1
alpha_3B	F322	5	alpha_3B_F322_5_12_5	1910.A.G	1910	29	29	29	1	1
alpha_3B	F322	5	alpha_3B_F322_5_12_5	3560.A.G	3560	65	65	65	1	1
alpha_3B	F322	5	alpha_3B_F322_5_12_5	3567.A.G	3567	65	65	65	1	1
alpha_3D	F178	5	alpha_3D_F178_5_12_5	1910.A.G	1910	30	30	30	1	1
alpha_3D	F178	5	alpha_3D_F178_5_12_5	2311.A.G	2311	39	39	39	1	1
alpha_3D	F178	5	alpha_3D_F178_5_12_5	3134.C.T	3134	36	36	36	1	1
alpha_3F	F182	5	alpha_3F_F182_5_12_5	1910.A.G	1910	26	26	26	1	1
alpha_3F	F182	5	alpha_3F_F182_5_12_5	3147.A.G	3147	31	31	31	1	1
alpha_7F	F322	5	alpha_7F_F322_5_12_5	2158.A.G	2158	27	27	27	1	1
alpha_7F	F322	5	alpha_7F_F322_5_12_5	2417.G.T	2417	16	16	16	1	1
alpha_7F	F322	5	alpha_7F_F322_5_12_5	3567.A.G	3567	49	49	49	1	1
alpha_8A	F182	5	alpha_8A_F182_5_12_5	1910.A.G	1910	27	27	27	1	1
alpha_8A	F182	5	alpha_8A_F182_5_12_5	2146.C.T	2146	32	33	33	0.97	0.97
alpha_8A	F182	5	alpha_8A_F182_5_12_5	3147.A.G	3147	32	32	32	1	1
alpha_8C	F355	5	alpha_8C_F355_5_12_5	1910.A.G	1910	34	34	34	1	1
alpha_8C	F355	5	alpha_8C_F355_5_12_5	2577.C.T	2577	39	39	39	1	1
alpha_8C	F355	5	alpha_8C_F355_5_12_5	3665.C.T	3665	79	79	79	1	1
alpha_8E	J15	5	alpha_8E_J15_5_12_5	1911.C.T	1911	26	26	26	1	1
alpha_8E	J15	5	alpha_8E_J15_5_12_5	2520.C.T	2520	46	46	46	1	1
beta_1B	J15	5	beta_1B_J15_5_12_5	1910.A.G	1910	38	39	39	0.974	0.974
beta_1B	J15	5	beta_1B_J15_5_12_5	2520.C.T	2520	40	40	40	1	1
beta_1D	F5	5	beta_1D_F5_5_12_5	1911.C.T	1911	28	28	28	1	1
beta_1D	F5	5	beta_1D_F5_5_12_5	2577.C.T	2577	38	38	38	1	1
beta_1D	F5	5	beta_1D_F5_5_12_5	2615.A.G	2615	37	38	38	0.974	0.974
beta_1D	F5	5	beta_1D_F5_5_12_5	3561.T.C	3561	52	52	52	1	1
beta_1F	F421	5	beta_1F_F421_5_12_5	1910.A.G	1910	13	13	13	1	1
beta_1F	F421	5	beta_1F_F421_5_12_5	3265.G.T	3265	87	87	87	1	1
beta_1F	F421	5	beta_1F_F421_5_12_5	3864.A.G	3864	66	66	66	1	1
beta_2A	J20	5	beta_2A_J20_5_12_5	1910.A.G	1910	26	26	26	1	1
beta_2A	J20	5	beta_2A_J20_5_12_5	2534.G.T	2534	35	35	35	1	1
beta_2C	F322	5	beta_2C_F322_5_12_5	1910.A.G	1910	31	31	31	1	1
beta_2C	F322	5	beta_2C_F322_5_12_5	3560.A.G	3560	70	71	71	0.986	0.986
beta_2C	F322	5	beta_2C_F322_5_12_5	3567.A.G	3567	71	71	71	1	1
beta_2E	F178	5	beta_2E_F178_5_12_5	1910.A.G	1910	43	43	43	1	1
beta_2E	F178	5	beta_2E_F178_5_12_5	3134.C.T	3134	34	34	34	1	1
beta_3B	F355	5	beta_3B_F355_5_12_5	1910.A.G	1910	19	19	19	1	1
beta_3B	F355	5	beta_3B_F355_5_12_5	3597.A.C	3597	54	54	54	1	1
beta_3B	F355	5	beta_3B_F355_5_12_5	3665.C.T	3665	73	73	73	1	1
beta_3D	J15	5	beta_3D_J15_5_12_5	1910.A.G	1910	25	25	25	1	1
beta_3D	J15	5	beta_3D_J15_5_12_5	2520.C.T	2520	35	36	36	0.972	0.972
beta_3F	F5	5	beta_3F_F5_5_12_5	1910.A.G	1910	27	27	27	1	1
beta_3F	F5	5	beta_3F_F5_5_12_5	2563.G.C	2563	40	40	40	1	1
beta_3F	F5	5	beta_3F_F5_5_12_5	2615.A.G	2615	39	40	40	0.975	0.975
beta_3F	F5	5	beta_3F_F5_5_12_5	3561.T.C	3561	58	58	58	1	1
beta_4C	J20	5	beta_4C_J20_5_12_5	1910.A.G	1910	37	37	37	1	1
beta_4C	J20	5	beta_4C_J20_5_12_5	2534.G.T	2534	42	42	42	1	1
beta_4E	F322	5	beta_4E_F322_5_12_5	1911.C.T	1911	34	34	34	1	1
beta_4E	F322	5	beta_4E_F322_5_12_5	2397.A.G	2397	15	15	15	1	1
beta_4E	F322	5	beta_4E_F322_5_12_5	3567.A.G	3567	75	75	75	1	1
beta_5B	F182	5	beta_5B_F182_5_12_5	1910.A.G	1910	30	30	30	1	1
beta_5B	F182	5	beta_5B_F182_5_12_5	3147.A.G	3147	32	32	32	1	1
beta_5D	F355	5	beta_5D_F355_5_12_5	1910.A.G	1910	18	18	18	1	1
beta_5D	F355	5	beta_5D_F355_5_12_5	2577.C.T	2577	46	46	46	1	1
beta_5D	F355	5	beta_5D_F355_5_12_5	3665.C.T	3665	103	103	103	1	1
beta_5F	J15	5	beta_5F_J15_5_12_5	1910.A.G	1910	25	25	25	1	1
beta_5F	J15	5	beta_5F_J15_5_12_5	2520.C.T	2520	44	44	44	1	1
beta_6A	F421	5	beta_6A_F421_5_12_5	1027.C.T	1027	15	15	15	1	1
beta_6A	F421	5	beta_6A_F421_5_12_5	3561.T.C	3561	61	61	61	1	1
beta_6A	F421	5	beta_6A_F421_5_12_5	3864.A.G	3864	63	64	64	0.984	0.984
beta_6E	J20	5	beta_6E_J20_5_12_5	1910.A.G	1910	27	27	27	1	1
beta_6E	J20	5	beta_6E_J20_5_12_5	2534.G.T	2534	42	42	42	1	1
beta_7D	F182	5	beta_7D_F182_5_12_5	1910.A.G	1910	21	21	21	1	1
beta_7D	F182	5	beta_7D_F182_5_12_5	2311.A.G	2311	48	48	48	1	1
beta_7D	F182	5	beta_7D_F182_5_12_5	3147.A.G	3147	19	20	20	0.95	0.95
beta_8A	F5	5	beta_8A_F5_5_12_5	1909.G.A	1909	23	23	23	1	1
beta_8A	F5	5	beta_8A_F5_5_12_5	2609.G.A	2609	48	48	48	1	1
beta_8A	F5	5	beta_8A_F5_5_12_5	2615.A.G	2615	47	48	48	0.979	0.979
gamma_1D	J20	5	gamma_1D_J20_5_12_5	1909.G.A	1909	23	23	23	1	1
gamma_1D	J20	5	gamma_1D_J20_5_12_5	2534.G.T	2534	27	27	27	1	1
gamma_1D	J20	5	gamma_1D_J20_5_12_5	2630.G.T	2630	27	27	27	1	1
gamma_1D	J20	5	gamma_1D_J20_5_12_5	4362.A.G	4362	16	17	17	0.941	0.941
gamma_1F	F322	5	gamma_1F_F322_5_12_5	1909.G.T	1909	34	34	34	1	1
gamma_1F	F322	5	gamma_1F_F322_5_12_5	2397.A.G	2397	9	9	9	1	1
gamma_1F	F322	5	gamma_1F_F322_5_12_5	3567.A.G	3567	47	47	47	1	1
gamma_2A	F182	5	gamma_2A_F182_5_12_5	1910.A.G	1910	16	16	16	1	1
gamma_2A	F182	5	gamma_2A_F182_5_12_5	3147.A.G	3147	20	20	20	1	1
gamma_2C	F355	5	gamma_2C_F355_5_12_5	1910.A.G	1910	25	25	25	1	1
gamma_2C	F355	5	gamma_2C_F355_5_12_5	3665.C.T	3665	60	60	60	1	1
gamma_2C	F355	5	gamma_2C_F355_5_12_5	4221.A.G	4221	28	29	29	0.966	0.966
gamma_2E	J15	5	gamma_2E_J15_5_12_5	1911.C.T	1911	29	29	29	1	1
gamma_2E	J15	5	gamma_2E_J15_5_12_5	2520.C.T	2520	57	58	58	0.983	0.983
gamma_3B	F421	5	gamma_3B_F421_5_12_5	1910.A.G	1910	16	16	16	1	1
gamma_3F	J20	5	gamma_3F_J20_5_12_5	1910.A.G	1910	16	16	16	1	1
gamma_3F	J20	5	gamma_3F_J20_5_12_5	2534.G.T	2534	34	34	34	1	1
gamma_3F	J20	5	gamma_3F_J20_5_12_5	3032.A.G	3032	43	44	44	0.977	0.977
gamma_4A	F178	5	gamma_4A_F178_5_12_5	1911.C.T	1911	17	17	17	1	1
gamma_4A	F178	5	gamma_4A_F178_5_12_5	3134.C.T	3134	21	21	21	1	1
gamma_4A	F178	5	gamma_4A_F178_5_12_5	3562.G.T	3562	33	33	33	1	1
gamma_4E	F355	5	gamma_4E_F355_5_12_5	382.A.G	382	19	19	19	1	1
gamma_4E	F355	5	gamma_4E_F355_5_12_5	1909.G.A	1909	28	28	28	1	1
gamma_4E	F355	5	gamma_4E_F355_5_12_5	2574.G.A	2574	39	39	39	1	1
gamma_4E	F355	5	gamma_4E_F355_5_12_5	3665.C.T	3665	69	69	69	1	1
gamma_5B	F5	5	gamma_5B_F5_5_12_5	449.A.G	449	12	12	12	1	1
gamma_5B	F5	5	gamma_5B_F5_5_12_5	1910.A.G	1910	35	35	35	1	1
gamma_5B	F5	5	gamma_5B_F5_5_12_5	2100.T.C	2100	33	33	33	1	1
gamma_5D	F421	5	gamma_5D_F421_5_12_5	1911.C.T	1911	35	35	35	1	1
gamma_5D	F421	5	gamma_5D_F421_5_12_5	2138.A.G	2138	23	23	23	1	1
gamma_6A	F322	5	gamma_6A_F322_5_12_5	1910.A.G	1910	25	25	25	1	1
gamma_6A	F322	5	gamma_6A_F322_5_12_5	1986.C.T	1986	25	25	25	1	1
gamma_6A	F322	5	gamma_6A_F322_5_12_5	3567.A.G	3567	53	54	54	0.981	0.981
gamma_6C	F178	5	gamma_6C_F178_5_12_5	2134.T.C	2134	38	38	38	1	1
gamma_6C	F178	5	gamma_6C_F178_5_12_5	2393.A.G	2393	13	13	13	1	1
gamma_6C	F178	5	gamma_6C_F178_5_12_5	3134.C.T	3134	30	30	30	1	1
gamma_6E	F182	5	gamma_6E_F182_5_12_5	1910.A.G	1910	24	24	24	1	1
gamma_6E	F182	5	gamma_6E_F182_5_12_5	3147.A.G	3147	36	36	36	1	1
gamma_6E	F182	5	gamma_6E_F182_5_12_5	4541.A.G	4541	22	22	22	1	1
gamma_7B	J15	5	gamma_7B_J15_5_12_5	2134.T.C	2134	16	16	16	1	1
gamma_7B	J15	5	gamma_7B_J15_5_12_5	2520.C.T	2520	31	31	31	1	1
gamma_7B	J15	5	gamma_7B_J15_5_12_5	2616.C.T	2616	31	31	31	1	1
gamma_7D	F5	5	gamma_7D_F5_5_12_5	1910.A.G	1910	22	22	22	1	1
gamma_7D	F5	5	gamma_7D_F5_5_12_5	2393.A.G	2393	7	7	7	1	1
gamma_7D	F5	5	gamma_7D_F5_5_12_5	2615.A.G	2615	24	24	24	1	1
gamma_7F	F421	5	gamma_7F_F421_5_12_5	1911.C.T	1911	20	20	20	1	1
gamma_8A	J20	5	gamma_8A_J20_5_12_5	1911.C.T	1911	17	17	17	1	1
gamma_8A	J20	5	gamma_8A_J20_5_12_5	2534.G.T	2534	21	21	21	1	1
gamma_8A	J20	5	gamma_8A_J20_5_12_5	2630.G.T	2630	20	21	21	0.952	0.952
gamma_8C	F322	5	gamma_8C_F322_5_12_5	2407.A.T	2407	8	8	8	1	1
gamma_8C	F322	5	gamma_8C_F322_5_12_5	3567.A.G	3567	47	47	47	1	1
gamma_8E	F178	5	gamma_8E_F178_5_12_5	1910.A.G	1910	31	31	31	1	1
gamma_8E	F178	5	gamma_8E_F178_5_12_5	3134.C.T	3134	22	23	23	0.957	0.957
gamma_8E	F178	5	gamma_8E_F178_5_12_5	3152.A.G	3152	23	23	23	1	1
alpha_2C	F421	6	alpha_2C_F421_7_11_6	2134.T.C	2134	35	35	35	1	1
alpha_2C	F421	6	alpha_2C_F421_7_11_6	3863.G.A	3863	44	44	44	1	1
alpha_2C	F421	6	alpha_2C_F421_7_11_6	3864.A.G	3864	44	44	44	1	1
gamma_2C	F355	6	gamma_2C_F355_7_11_6	1911.C.T	1911	16	16	16	1	1
gamma_2C	F355	6	gamma_2C_F355_7_11_6	2664.C.T	2664	43	44	55	0.977	0.782
gamma_2C	F355	6	gamma_2C_F355_7_11_6	3665.C.T	3665	78	78	78	1	1
gamma_3B	F421	6	gamma_3B_F421_7_11_6	1911.C.T	1911	25	25	25	1	1
beta_8A	F5	1	beta_8A_F5_pas_1	2615.A.G	2615	14	14	14	1	1
gamma_3B	F421	5	gamma_3B_F421_pas_5	3864.A.G	3864	61	62	62	0.984	0.984
gamma_5D	F421	1	gamma_5D_F421_pas_1	3864.A.G	3864	83	83	83	1	1
gamma_7F	F421	1	gamma_7F_F421_pas_1	3864.A.G	3864	89	89	89	1	1
10_90	B1dF51	1	10_90_B1dF51_B4EF3221	1910.A.G	1910	36	38	38	0.947	0.947
10_90	B1dF51	1	10_90_B1dF51_B4EF3221	2397.A.G	2397	23	23	23	1	1
10_90	B1dF51	1	10_90_B1dF51_B4EF3221	3567.A.G	3567	77	79	79	0.975	0.975
30_70	B1dF51	1	30_70_B1dF51_B4EF3221	1910.A.G	1910	43	48	48	0.896	0.896
30_70	B1dF51	1	30_70_B1dF51_B4EF3221	2397.A.G	2397	27	31	31	0.871	0.871
30_70	B1dF51	1	30_70_B1dF51_B4EF3221	3567.A.G	3567	81	87	87	0.931	0.931
50_50	B1dF51	1	50_50_B1dF51_B4EF3221	1910.A.G	1910	10	11	11	0.909	0.909
50_50	B1dF51	1	50_50_B1dF51_B4EF3221	2397.A.G	2397	11	16	16	0.688	0.688
50_50	B1dF51	1	50_50_B1dF51_B4EF3221	3567.A.G	3567	30	39	39	0.769	0.769
70_30	B1dF51	1	70_30_B1dF51_B4EF3221	1910.A.G	1910	13	22	22	0.591	0.591
70_30	B1dF51	1	70_30_B1dF51_B4EF3221	2397.A.G	2397	8	10	10	0.8	0.8
70_30	B1dF51	1	70_30_B1dF51_B4EF3221	3567.A.G	3567	27	41	41	0.659	0.659
alpha_2E	F416	3	alpha_2E_F416_5_12_3	1910.A.G	1910	33	33	33	1	1
alpha_2E	F416	3	alpha_2E_F416_5_12_3	2534.G.T	2534	26	26	26	1	1
alpha_2E	F416	4	alpha_2E_F416_5_12_4	1910.A.G	1910	13	13	13	1	1
alpha_2E	F416	4	alpha_2E_F416_5_12_4	2534.G.T	2534	54	54	54	1	1
alpha_2E	F416	5	alpha_2E_F416_5_12_5	1910.A.G	1910	25	26	26	0.962	0.962
alpha_2E	F416	5	alpha_2E_F416_5_12_5	2534.G.T	2534	35	35	35	1	1
alpha_4A	J15	6	alpha_4A_J15_7_27_6	1911.C.T	1911	20	20	20	1	1
alpha_4A	J15	6	alpha_4A_J15_7_27_6	2152.A.G	2152	35	35	35	1	1
alpha_4A	J15	6	alpha_4A_J15_7_27_6	2520.C.T	2520	39	39	39	1	1
alpha_4E	F421	6	alpha_4E_F421_7_27_6	1910.A.G	1910	25	25	25	1	1
alpha_4E	F421	6	alpha_4E_F421_7_27_6	3560.A.G	3560	44	44	44	1	1
alpha_4E	F421	6	alpha_4E_F421_7_27_6	3864.A.G	3864	58	58	58	1	1
alpha_5B	J20	6	alpha_5B_J20_7_27_6	2134.T.C	2134	28	28	28	1	1
alpha_5B	J20	6	alpha_5B_J20_7_27_6	2534.G.T	2534	47	47	47	1	1
alpha_5D	F322	6	alpha_5D_F322_7_27_6	1910.A.G	1910	19	19	19	1	1
alpha_5D	F322	6	alpha_5D_F322_7_27_6	3152.A.G	3152	22	22	22	1	1
alpha_5D	F322	6	alpha_5D_F322_7_27_6	3567.A.G	3567	39	39	39	1	1
alpha_5F	F178	6	alpha_5F_F178_7_27_6	1911.C.T	1911	18	18	18	1	1
alpha_5F	F178	6	alpha_5F_F178_7_27_6	3134.C.T	3134	17	17	17	1	1
alpha_6C	J15	6	alpha_6C_J15_7_27_6	1911.C.T	1911	21	21	21	1	1
alpha_6C	J15	6	alpha_6C_J15_7_27_6	2314.C.T	2314	32	34	34	0.941	0.941
alpha_6C	J15	6	alpha_6C_J15_7_27_6	2520.C.T	2520	38	39	39	0.974	0.974
alpha_7B	F416	3	alpha_7B_F416_5_12_3	2134.T.C	2134	37	38	38	0.974	0.974
alpha_7B	F416	3	alpha_7B_F416_5_12_3	2534.G.T	2534	27	28	28	0.964	0.964
alpha_7B	F416	4	alpha_7B_F416_5_12_4	1941.A.G	1941	25	25	25	1	1
alpha_7B	F416	4	alpha_7B_F416_5_12_4	2134.T.C	2134	37	38	38	0.974	0.974
alpha_7B	F416	4	alpha_7B_F416_5_12_4	2534.G.T	2534	40	40	40	1	1
alpha_7B	F416	5	alpha_7B_F416_5_12_5	2134.T.C	2134	32	32	32	1	1
alpha_7B	F416	5	alpha_7B_F416_5_12_5	2534.G.T	2534	43	43	43	1	1
alpha_7D	J20	6	alpha_7D_J20_7_27_6	1910.A.G	1910	29	29	29	1	1
alpha_7D	J20	6	alpha_7D_J20_7_27_6	2534.G.T	2534	32	32	32	1	1
beta_4A	F416	3	beta_4A_F416_5_12_3	1908.T.C	1908	25	25	25	1	1
beta_4A	F416	3	beta_4A_F416_5_12_3	2534.G.T	2534	39	39	39	1	1
beta_4A	F416	4	beta_4A_F416_5_12_4	1910.A.G	1910	20	20	20	1	1
beta_4A	F416	4	beta_4A_F416_5_12_4	2534.G.T	2534	20	20	20	1	1
beta_4A	F416	5	beta_4A_F416_5_12_5	1908.T.C	1908	29	29	29	1	1
beta_4A	F416	5	beta_4A_F416_5_12_5	2534.G.T	2534	37	37	37	1	1
beta_6C	F416	3	beta_6C_F416_5_12_3	1910.A.G	1910	19	19	19	1	1
beta_6C	F416	3	beta_6C_F416_5_12_3	2534.G.T	2534	34	34	34	1	1
beta_6C	F416	4	beta_6C_F416_5_12_4	2134.T.C	2134	25	25	25	1	1
beta_6C	F416	4	beta_6C_F416_5_12_4	2312.C.T	2312	25	25	25	1	1
beta_6C	F416	4	beta_6C_F416_5_12_4	2534.G.T	2534	33	33	33	1	1
beta_6C	F416	5	beta_6C_F416_5_12_5	1910.A.G	1910	25	25	25	1	1
beta_6C	F416	5	beta_6C_F416_5_12_5	2534.G.T	2534	31	31	31	1	1
beta_7B	F178	6	beta_7B_F178_7_27_6	1910.A.G	1910	22	22	22	1	1
beta_7B	F178	6	beta_7B_F178_7_27_6	3134.C.T	3134	12	12	12	1	1
beta_7D	F182	6	beta_7D_F182_7_27_6	1910.A.G	1910	25	25	25	1	1
beta_7D	F182	6	beta_7D_F182_7_27_6	2332.A.G	2332	40	43	43	0.93	0.93
beta_7D	F182	6	beta_7D_F182_7_27_6	3147.A.G	3147	10	10	10	1	1
beta_8A	F5	6	beta_8A_F5_7_27_6	1909.G.A	1909	17	17	17	1	1
beta_8A	F5	6	beta_8A_F5_7_27_6	2609.G.A	2609	44	44	44	1	1
beta_8A	F5	6	beta_8A_F5_7_27_6	2615.A.G	2615	43	44	44	0.977	0.977
beta_8C	F421	6	beta_8C_F421_7_27_6	1910.A.G	1910	29	29	29	1	1
beta_8C	F421	6	beta_8C_F421_7_27_6	3151.G.T	3151	19	19	19	1	1
beta_8C	F421	6	beta_8C_F421_7_27_6	3864.A.G	3864	51	51	51	1	1
beta_8E	F416	3	beta_8E_F416_5_12_3	1910.A.G	1910	23	24	24	0.958	0.958
beta_8E	F416	3	beta_8E_F416_5_12_3	2534.G.T	2534	43	44	44	0.977	0.977
beta_8E	F416	3	beta_8E_F416_5_12_3	3152.A.G	3152	14	14	14	1	1
beta_8E	F416	4	beta_8E_F416_5_12_4	1910.A.G	1910	34	34	34	1	1
beta_8E	F416	4	beta_8E_F416_5_12_4	2534.G.T	2534	46	46	46	1	1
beta_8E	F416	4	beta_8E_F416_5_12_4	2630.G.T	2630	44	46	46	0.957	0.957
beta_8E	F416	5	beta_8E_F416_5_12_5	1910.A.G	1910	18	18	18	1	1
beta_8E	F416	5	beta_8E_F416_5_12_5	2397.A.G	2397	10	10	10	1	1
beta_8E	F416	5	beta_8E_F416_5_12_5	2534.G.T	2534	22	22	22	1	1
gamma_1B	F416	3	gamma_1B_F416_5_12_3	1910.A.G	1910	18	18	18	1	1
gamma_1B	F416	3	gamma_1B_F416_5_12_3	2534.G.T	2534	25	25	25	1	1
gamma_1B	F416	3	gamma_1B_F416_5_12_3	2577.C.T	2577	25	25	25	1	1
gamma_1B	F416	3	gamma_1B_F416_5_12_3	2630.G.T	2630	25	25	25	1	1
gamma_1B	F416	4	gamma_1B_F416_5_12_4	1910.A.G	1910	38	38	38	1	1
gamma_1B	F416	4	gamma_1B_F416_5_12_4	2534.G.T	2534	53	53	53	1	1
gamma_1B	F416	4	gamma_1B_F416_5_12_4	2630.G.T	2630	53	53	53	1	1
gamma_1B	F416	5	gamma_1B_F416_5_12_5	1910.A.G	1910	32	32	32	1	1
gamma_1B	F416	5	gamma_1B_F416_5_12_5	2534.G.T	2534	41	41	41	1	1
gamma_1D	J20	6	gamma_1D_J20_7_27_6	1909.G.A	1909	24	24	24	1	1
gamma_1D	J20	6	gamma_1D_J20_7_27_6	2534.G.T	2534	29	29	29	1	1
gamma_1D	J20	6	gamma_1D_J20_7_27_6	2630.G.T	2630	28	29	29	0.966	0.966
gamma_3D	F416	3	gamma_3D_F416_5_12_3	1910.A.G	1910	13	13	13	1	1
gamma_3D	F416	3	gamma_3D_F416_5_12_3	2397.A.G	2397	5	5	5	1	1
gamma_3D	F416	3	gamma_3D_F416_5_12_3	3850.G.T	3850	60	60	60	1	1
gamma_3D	F416	4	gamma_3D_F416_5_12_4	1910.A.G	1910	22	22	22	1	1
gamma_3D	F416	4	gamma_3D_F416_5_12_4	2397.A.G	2397	13	13	13	1	1
gamma_3D	F416	4	gamma_3D_F416_5_12_4	3850.G.T	3850	45	45	45	1	1
gamma_3D	F416	5	gamma_3D_F416_5_12_5	456.T.G	456	24	45	45	0.533	0.533
gamma_3D	F416	5	gamma_3D_F416_5_12_5	1910.A.G	1910	19	19	19	1	1
gamma_3D	F416	5	gamma_3D_F416_5_12_5	2324.G.T	2324	33	33	33	1	1
gamma_3D	F416	5	gamma_3D_F416_5_12_5	3850.G.T	3850	54	54	54	1	1
gamma_4A	F178	6	gamma_4A_F178_7_27_6	1911.C.T	1911	19	19	19	1	1
gamma_4A	F178	6	gamma_4A_F178_7_27_6	3134.C.T	3134	9	9	9	1	1
gamma_5B	F5	6	gamma_5B_F5_7_27_6	1911.C.T	1911	29	29	29	1	1
gamma_5B	F5	6	gamma_5B_F5_7_27_6	2397.A.G	2397	15	15	15	1	1
gamma_5B	F5	6	gamma_5B_F5_7_27_6	2615.A.G	2615	32	34	34	0.941	0.941
gamma_5D	F421	6	gamma_5D_F421_7_27_6	1911.C.T	1911	27	27	27	1	1
gamma_5F	F416	3	gamma_5F_F416_5_12_3	2094.A.G	2094	50	50	50	1	1
gamma_5F	F416	3	gamma_5F_F416_5_12_3	2534.G.T	2534	39	39	39	1	1
gamma_5F	F416	4	gamma_5F_F416_5_12_4	1911.C.T	1911	18	18	18	1	1
gamma_5F	F416	5	gamma_5F_F416_5_12_5	2094.A.G	2094	11	11	11	1	1
gamma_5F	F416	5	gamma_5F_F416_5_12_5	2534.G.T	2534	15	15	15	1	1
gamma_6A	F322	6	gamma_6A_F322_7_27_6	1910.A.G	1910	17	17	17	1	1
gamma_6A	F322	6	gamma_6A_F322_7_27_6	1986.C.T	1986	17	17	17	1	1
gamma_6A	F322	6	gamma_6A_F322_7_27_6	3567.A.G	3567	39	39	39	1	1
gamma_8E	F178	6	gamma_8E_F178_7_27_6	1910.A.G	1910	17	17	17	1	1
gamma_8E	F178	6	gamma_8E_F178_7_27_6	3134.C.T	3134	14	15	15	0.933	0.933
beta_6E	J20	3	beta_6E_J20_pas_3	2534.G.T	2534	13	13	13	1	1
beta_6E	J20	0	beta_6E_J20_pas_10	2534.G.T	2534	27	27	27	1	1
beta_6E	J20	0	beta_6E_J20_pas_20	2534.G.T	2534	27	27	27	1	1
beta_6E	J20	0	beta_6E_J20_pas_30	1910.A.G	1910	12	22	22	0.545	0.545
beta_6E	J20	0	beta_6E_J20_pas_30	2534.G.T	2534	17	17	17	1	1
beta_6E	J20	0	beta_6E_J20_pas_40	1910.A.G	1910	6	8	8	0.75	0.75
beta_6E	J20	0	beta_6E_J20_pas_40	2534.G.T	2534	9	9	9	1	1
