# Supplementary material for: Love the one you’re with: replicate viral adaptations converge on the same phenotypic change
Source: PeerJ. 2016 Jul 19;4:e2227. doi: 10.7717/peerj.2227 (PMC4958007; doi:10.7717/peerj.2227)
Supplement: Supplemental Information 3 [file peerj-04-2227-s003.zip › Markdown_detailed_anlaysis_code_and_data_minor_revisions/Data/sample_assignment_both_runs_182_to_178_corrected.txt]

sample	454_Run	TubeID	PI	Chip	Well	BC_F	BC_R	Investigator	Project_ID	population	anc_state	well	sample_date	replicate	time	phage
alpha_2A_F5_5-12_1	May_2011	UNK	Wichman	1	1	MID1	MID1	Nagel	ID11	0	F5	alpha_2A	5_12	1	100	ID11
alpha_4A_J15_5-12_1	May_2012	UNK	Wichman	1	3	MID1	MID3	Nagel	ID11	0	J15	alpha_4A	5_12	1	100	ID11
alpha_6A_F355_5-12_1	May_2013	UNK	Wichman	1	5	MID1	MID5	Nagel	ID11	0	F355	alpha_6A	5_12	1	100	ID11
alpha_8A_F182_5-12_1	May_2014	UNK	Wichman	1	7	MID1	MID7	Nagel	ID11	0	F182	alpha_8A	5_12	1	100	ID11
alpha_1B_F178_5-12_1	May_2015	UNK	Wichman	1	9	MID1	MID10	Nagel	ID11	0	F178	alpha_1B	5_12	1	100	ID11
alpha_3B_F322_5-12_1	May_2016	UNK	Wichman	1	11	MID1	MID13	Nagel	ID11	0	F322	alpha_3B	5_12	1	100	ID11
alpha_5B_J20_5-12_1	May_2017	UNK	Wichman	1	13	MID1	MID15	Nagel	ID11	0	J20	alpha_5B	5_12	1	100	ID11
alpha_7B_F416_5-12_1	May_2018	UNK	Wichman	1	15	MID1	MID17	Nagel	ID11	0	F416	alpha_7B	5_12	1	100	ID11
alpha_2C_F421_5-12_1	May_2019	UNK	Wichman	1	2	MID1	MID2	Nagel	ID11	0	F421	alpha_2C	5_12	1	100	ID11
alpha_4C_F5_5-12_1	May_2020	UNK	Wichman	1	4	MID1	MID67	Nagel	ID11	0	F5	alpha_4C	5_12	1	100	ID11
alpha_6C_J15_5-12_1	May_2021	UNK	Wichman	1	6	MID1	MID6	Nagel	ID11	0	J15	alpha_6C	5_12	1	100	ID11
alpha_8C_F355_5-12_1	May_2022	UNK	Wichman	1	8	MID1	MID8	Nagel	ID11	0	F355	alpha_8C	5_12	1	100	ID11
alpha_1D_F182_5-12_1	May_2023	UNK	Wichman	1	10	MID1	MID11	Nagel	ID11	0	F182	alpha_1D	5_12	1	100	ID11
alpha_3D_F178_5-12_1	May_2024	UNK	Wichman	1	12	MID1	MID14	Nagel	ID11	0	F178	alpha_3D	5_12	1	100	ID11
alpha_5D_F322_5-12_1	May_2025	UNK	Wichman	1	14	MID1	MID16	Nagel	ID11	0	F322	alpha_5D	5_12	1	100	ID11
alpha_7D_J20_5-12_1	May_2026	UNK	Wichman	1	16	MID1	MID18	Nagel	ID11	0	J20	alpha_7D	5_12	1	100	ID11
alpha_2E_F416_5-12_1	May_2027	UNK	Wichman	1	17	MID1	MID19	Nagel	ID11	0	F416	alpha_2E	5_12	1	100	ID11
alpha_4E_F421_5-12_1	May_2028	UNK	Wichman	1	19	MID2	MID1	Nagel	ID11	0	F421	alpha_4E	5_12	1	100	ID11
alpha_6E_F5_5-12_1	May_2029	UNK	Wichman	1	21	MID2	MID3	Nagel	ID11	0	F5	alpha_6E	5_12	1	100	ID11
alpha_8E_J15_5-12_1	May_2030	UNK	Wichman	1	23	MID2	MID5	Nagel	ID11	0	J15	alpha_8E	5_12	1	100	ID11
alpha_1F_F355_5-12_1	May_2031	UNK	Wichman	1	25	MID2	MID7	Nagel	ID11	0	F355	alpha_1F	5_12	1	100	ID11
alpha_3F_F182_5-12_1	May_2032	UNK	Wichman	1	27	MID2	MID10	Nagel	ID11	0	F182	alpha_3F	5_12	1	100	ID11
alpha_5F_F178_5-12_1	May_2033	UNK	Wichman	1	29	MID2	MID13	Nagel	ID11	0	F178	alpha_5F	5_12	1	100	ID11
alpha_7F_F322_5-12_1	May_2034	UNK	Wichman	1	31	MID2	MID15	Nagel	ID11	0	F322	alpha_7F	5_12	1	100	ID11
beta_2A_J20_5-12_1	May_2035	UNK	Wichman	1	18	MID1	MID20	Nagel	ID11	0	J20	beta_2A	5_12	1	100	ID11
beta_4A_F416_5-12_1	May_2036	UNK	Wichman	1	20	MID2	MID2	Nagel	ID11	0	F416	beta_4A	5_12	1	100	ID11
beta_6A_F421_5-12_1	May_2037	UNK	Wichman	1	22	MID2	MID67	Nagel	ID11	0	F421	beta_6A	5_12	1	100	ID11
beta_8A_F5_5-12_1	May_2038	UNK	Wichman	1	24	MID2	MID6	Nagel	ID11	0	F5	beta_8A	5_12	1	100	ID11
beta_1B_J15_5-12_1	May_2039	UNK	Wichman	1	26	MID2	MID8	Nagel	ID11	0	J15	beta_1B	5_12	1	100	ID11
beta_3B_F355_5-12_1	May_2040	UNK	Wichman	1	28	MID2	MID11	Nagel	ID11	0	F355	beta_3B	5_12	1	100	ID11
beta_5B_F182_5-12_1	May_2041	UNK	Wichman	1	30	MID2	MID14	Nagel	ID11	0	F182	beta_5B	5_12	1	100	ID11
beta_7B_F178_5-12_1	May_2042	UNK	Wichman	1	32	MID2	MID16	Nagel	ID11	0	F178	beta_7B	5_12	1	100	ID11
beta_2C_F322_5-12_1	May_2043	UNK	Wichman	1	33	MID2	MID17	Nagel	ID11	0	F322	beta_2C	5_12	1	100	ID11
beta_4C_J20_5-12_1	May_2044	UNK	Wichman	1	35	MID2	MID19	Nagel	ID11	0	J20	beta_4C	5_12	1	100	ID11
beta_6C_F416_5-12_1	May_2045	UNK	Wichman	1	37	MID3	MID1	Nagel	ID11	0	F416	beta_6C	5_12	1	100	ID11
beta_8C_F421_5-12_1	May_2046	UNK	Wichman	1	39	MID3	MID3	Nagel	ID11	0	F421	beta_8C	5_12	1	100	ID11
beta_1D_F5_5-12_1	May_2047	UNK	Wichman	1	41	MID3	MID5	Nagel	ID11	0	F5	beta_1D	5_12	1	100	ID11
beta_3D_J15_5-12_1	May_2048	UNK	Wichman	1	43	MID3	MID7	Nagel	ID11	0	J15	beta_3D	5_12	1	100	ID11
beta_5D_F355_5-12_1	May_2049	UNK	Wichman	1	45	MID3	MID10	Nagel	ID11	0	F355	beta_5D	5_12	1	100	ID11
beta_7D_F182_5-12_1	May_2050	UNK	Wichman	1	47	MID3	MID13	Nagel	ID11	0	F182	beta_7D	5_12	1	100	ID11
beta_2E_F178_5-12_1	May_2051	UNK	Wichman	1	34	MID2	MID18	Nagel	ID11	0	F178	beta_2E	5_12	1	100	ID11
beta_4E_F322_5-12_1	May_2052	UNK	Wichman	1	36	MID2	MID20	Nagel	ID11	0	F322	beta_4E	5_12	1	100	ID11
beta_6E_J20_5-12_1	May_2053	UNK	Wichman	1	38	MID3	MID2	Nagel	ID11	0	J20	beta_6E	5_12	1	100	ID11
beta_8E_F416_5-12_1	May_2054	UNK	Wichman	1	40	MID3	MID67	Nagel	ID11	0	F416	beta_8E	5_12	1	100	ID11
beta_1F_F421_5-12_1	May_2055	UNK	Wichman	1	42	MID3	MID6	Nagel	ID11	0	F421	beta_1F	5_12	1	100	ID11
beta_3F_F5_5-12_1	May_2056	UNK	Wichman	1	44	MID3	MID8	Nagel	ID11	0	F5	beta_3F	5_12	1	100	ID11
beta_5F_J15_5-12_1	May_2057	UNK	Wichman	1	46	MID3	MID11	Nagel	ID11	0	J15	beta_5F	5_12	1	100	ID11
beta_7F_F355_5-12_1	May_2058	UNK	Wichman	1	48	MID3	MID14	Nagel	ID11	0	F355	beta_7F	5_12	1	100	ID11
gamma_2A_F182_5-12_1	May_2059	UNK	Wichman	2	1	MID67	MID1	Nagel	ID11	0	F182	gamma_2A	5_12	1	100	ID11
gamma_4A_F178_5-12_1	May_2060	UNK	Wichman	2	3	MID67	MID3	Nagel	ID11	0	F178	gamma_4A	5_12	1	100	ID11
gamma_6A_F322_5-12_1	May_2061	UNK	Wichman	2	5	MID67	MID5	Nagel	ID11	0	F322	gamma_6A	5_12	1	100	ID11
gamma_8A_J20_5-12_1	May_2062	UNK	Wichman	2	7	MID67	MID7	Nagel	ID11	0	J20	gamma_8A	5_12	1	100	ID11
gamma_1B_F416_5-12_1	May_2063	UNK	Wichman	2	9	MID67	MID10	Nagel	ID11	0	F416	gamma_1B	5_12	1	100	ID11
gamma_3B_F421_5-12_1	May_2064	UNK	Wichman	2	11	MID67	MID13	Nagel	ID11	0	F421	gamma_3B	5_12	1	100	ID11
gamma_5B_F5_5-12_1	May_2065	UNK	Wichman	2	13	MID67	MID15	Nagel	ID11	0	F5	gamma_5B	5_12	1	100	ID11
gamma_7B_J15_5-12_1	May_2066	UNK	Wichman	2	15	MID67	MID17	Nagel	ID11	0	J15	gamma_7B	5_12	1	100	ID11
gamma_2C_F355_5-12_1	May_2067	UNK	Wichman	2	2	MID67	MID2	Nagel	ID11	0	F355	gamma_2C	5_12	1	100	ID11
gamma_4C_F182_5-12_1	May_2068	UNK	Wichman	2	4	MID67	MID67	Nagel	ID11	0	F182	gamma_4C	5_12	1	100	ID11
gamma_6C_F178_5-12_1	May_2069	UNK	Wichman	2	6	MID67	MID6	Nagel	ID11	0	F178	gamma_6C	5_12	1	100	ID11
gamma_8C_F322_5-12_1	May_2070	UNK	Wichman	2	8	MID67	MID8	Nagel	ID11	0	F322	gamma_8C	5_12	1	100	ID11
gamma_1D_J20_5-12_1	May_2071	UNK	Wichman	2	10	MID67	MID11	Nagel	ID11	0	J20	gamma_1D	5_12	1	100	ID11
gamma_3D_F416_5-12_1	May_2072	UNK	Wichman	2	12	MID67	MID14	Nagel	ID11	0	F416	gamma_3D	5_12	1	100	ID11
gamma_5D_F421_5-12_1	May_2073	UNK	Wichman	2	14	MID67	MID16	Nagel	ID11	0	F421	gamma_5D	5_12	1	100	ID11
gamma_7D_F5_5-12_1	May_2074	UNK	Wichman	2	16	MID67	MID18	Nagel	ID11	0	F5	gamma_7D	5_12	1	100	ID11
gamma_2E_J15_5-12_1	May_2075	UNK	Wichman	2	17	MID5	MID1	Nagel	ID11	0	J15	gamma_2E	5_12	1	100	ID11
gamma_4E_F355_5-12_1	May_2076	UNK	Wichman	2	19	MID5	MID3	Nagel	ID11	0	F355	gamma_4E	5_12	1	100	ID11
gamma_6E_F182_5-12_1	May_2077	UNK	Wichman	2	21	MID5	MID5	Nagel	ID11	0	F182	gamma_6E	5_12	1	100	ID11
gamma_8E_F178_5-12_1	May_2078	UNK	Wichman	2	23	MID5	MID7	Nagel	ID11	0	F178	gamma_8E	5_12	1	100	ID11
gamma_1F_F322_5-12_1	May_2079	UNK	Wichman	2	25	MID5	MID10	Nagel	ID11	0	F322	gamma_1F	5_12	1	100	ID11
gamma_3F_J20_5-12_1	May_2080	UNK	Wichman	2	27	MID5	MID13	Nagel	ID11	0	J20	gamma_3F	5_12	1	100	ID11
gamma_5F_F416_5-12_1	May_2081	UNK	Wichman	2	29	MID5	MID15	Nagel	ID11	0	F416	gamma_5F	5_12	1	100	ID11
gamma_7F_F421_5-12_1	May_2082	UNK	Wichman	2	31	MID5	MID17	Nagel	ID11	0	F421	gamma_7F	5_12	1	100	ID11
alpha_2A_F5_5-12_2	May_2083	UNK	Wichman	2	18	MID5	MID2	Nagel	ID11	0	F5	alpha_2A	5_12	2	100	ID11
alpha_4A_J15_5-12_2	May_2084	UNK	Wichman	2	20	MID5	MID67	Nagel	ID11	0	J15	alpha_4A	5_12	2	100	ID11
alpha_6A_F355_5-12_2	May_2085	UNK	Wichman	2	22	MID5	MID6	Nagel	ID11	0	F355	alpha_6A	5_12	2	100	ID11
alpha_8A_F182_5-12_2	May_2086	UNK	Wichman	2	24	MID5	MID8	Nagel	ID11	0	F182	alpha_8A	5_12	2	100	ID11
alpha_1B_F178_5-12_2	May_2087	UNK	Wichman	2	26	MID5	MID11	Nagel	ID11	0	F178	alpha_1B	5_12	2	100	ID11
alpha_3B_F322_5-12_2	May_2088	UNK	Wichman	2	28	MID5	MID14	Nagel	ID11	0	F322	alpha_3B	5_12	2	100	ID11
alpha_5B_J20_5-12_2	May_2089	UNK	Wichman	2	30	MID5	MID16	Nagel	ID11	0	J20	alpha_5B	5_12	2	100	ID11
alpha_7B_F416_5-12_2	May_2090	UNK	Wichman	2	32	MID5	MID18	Nagel	ID11	0	F416	alpha_7B	5_12	2	100	ID11
alpha_2C_F421_5-12_2	May_2091	UNK	Wichman	2	33	MID6	MID1	Nagel	ID11	0	F421	alpha_2C	5_12	2	100	ID11
alpha_4C_F5_5-12_2	May_2092	UNK	Wichman	2	35	MID6	MID3	Nagel	ID11	0	F5	alpha_4C	5_12	2	100	ID11
alpha_6C_J15_5-12_2	May_2093	UNK	Wichman	2	37	MID6	MID5	Nagel	ID11	0	J15	alpha_6C	5_12	2	100	ID11
alpha_8C_F355_5-12_2	May_2094	UNK	Wichman	2	39	MID6	MID7	Nagel	ID11	0	F355	alpha_8C	5_12	2	100	ID11
alpha_1D_F182_5-12_2	May_2095	UNK	Wichman	2	41	MID6	MID10	Nagel	ID11	0	F182	alpha_1D	5_12	2	100	ID11
alpha_3D_F178_5-12_2	May_2096	UNK	Wichman	2	43	MID6	MID13	Nagel	ID11	0	F178	alpha_3D	5_12	2	100	ID11
alpha_5D_F322_5-12_2	May_2097	UNK	Wichman	2	45	MID6	MID15	Nagel	ID11	0	F322	alpha_5D	5_12	2	100	ID11
alpha_7D_J20_5-12_2	May_2098	UNK	Wichman	2	47	MID6	MID17	Nagel	ID11	0	J20	alpha_7D	5_12	2	100	ID11
alpha_2E_F416_5-12_2	May_2099	UNK	Wichman	2	34	MID6	MID2	Nagel	ID11	0	F416	alpha_2E	5_12	2	100	ID11
alpha_4E_F421_5-12_2	May_2100	UNK	Wichman	2	36	MID6	MID67	Nagel	ID11	0	F421	alpha_4E	5_12	2	100	ID11
alpha_6E_F5_5-12_2	May_2101	UNK	Wichman	2	38	MID6	MID6	Nagel	ID11	0	F5	alpha_6E	5_12	2	100	ID11
alpha_8E_J15_5-12_2	May_2102	UNK	Wichman	2	40	MID6	MID8	Nagel	ID11	0	J15	alpha_8E	5_12	2	100	ID11
alpha_1F_F355_5-12_2	May_2103	UNK	Wichman	2	42	MID6	MID11	Nagel	ID11	0	F355	alpha_1F	5_12	2	100	ID11
alpha_3F_F182_5-12_2	May_2104	UNK	Wichman	2	44	MID6	MID14	Nagel	ID11	0	F182	alpha_3F	5_12	2	100	ID11
alpha_5F_F178_5-12_2	May_2105	UNK	Wichman	2	46	MID6	MID16	Nagel	ID11	0	F178	alpha_5F	5_12	2	100	ID11
alpha_7F_F322_5-12_2	May_2106	UNK	Wichman	2	48	MID6	MID18	Nagel	ID11	0	F322	alpha_7F	5_12	2	100	ID11
beta_2A_J20_5-12_2	May_2107	UNK	Wichman	3	1	MID7	MID1	Nagel	ID11	0	J20	beta_2A	5_12	2	100	ID11
beta_4A_F416_5-12_2	May_2108	UNK	Wichman	3	3	MID7	MID3	Nagel	ID11	0	F416	beta_4A	5_12	2	100	ID11
beta_6A_F421_5-12_2	May_2109	UNK	Wichman	3	5	MID7	MID5	Nagel	ID11	0	F421	beta_6A	5_12	2	100	ID11
beta_8A_F5_5-12_2	May_2110	UNK	Wichman	3	7	MID7	MID7	Nagel	ID11	0	F5	beta_8A	5_12	2	100	ID11
beta_1B_J15_5-12_2	May_2111	UNK	Wichman	3	9	MID7	MID10	Nagel	ID11	0	J15	beta_1B	5_12	2	100	ID11
beta_3B_F355_5-12_2	May_2112	UNK	Wichman	3	11	MID7	MID13	Nagel	ID11	0	F355	beta_3B	5_12	2	100	ID11
beta_5B_F182_5-12_2	May_2113	UNK	Wichman	3	13	MID7	MID15	Nagel	ID11	0	F182	beta_5B	5_12	2	100	ID11
beta_7B_F178_5-12_2	May_2114	UNK	Wichman	3	15	MID7	MID17	Nagel	ID11	0	F178	beta_7B	5_12	2	100	ID11
beta_2C_F322_5-12_2	May_2115	UNK	Wichman	3	2	MID7	MID2	Nagel	ID11	0	F322	beta_2C	5_12	2	100	ID11
beta_4C_J20_5-12_2	May_2116	UNK	Wichman	3	4	MID7	MID67	Nagel	ID11	0	J20	beta_4C	5_12	2	100	ID11
beta_6C_F416_5-12_2	May_2117	UNK	Wichman	3	6	MID7	MID6	Nagel	ID11	0	F416	beta_6C	5_12	2	100	ID11
beta_8C_F421_5-12_2	May_2118	UNK	Wichman	3	8	MID7	MID8	Nagel	ID11	0	F421	beta_8C	5_12	2	100	ID11
beta_1D_F5_5-12_2	May_2119	UNK	Wichman	3	10	MID7	MID11	Nagel	ID11	0	F5	beta_1D	5_12	2	100	ID11
beta_3D_J15_5-12_2	May_2120	UNK	Wichman	3	12	MID7	MID14	Nagel	ID11	0	J15	beta_3D	5_12	2	100	ID11
beta_5D_F355_5-12_2	May_2121	UNK	Wichman	3	14	MID7	MID16	Nagel	ID11	0	F355	beta_5D	5_12	2	100	ID11
beta_7D_F182_5-12_2	May_2122	UNK	Wichman	3	16	MID7	MID18	Nagel	ID11	0	F182	beta_7D	5_12	2	100	ID11
beta_2E_F178_5-12_2	May_2123	UNK	Wichman	3	17	MID8	MID1	Nagel	ID11	0	F178	beta_2E	5_12	2	100	ID11
beta_4E_F322_5-12_2	May_2124	UNK	Wichman	3	19	MID8	MID3	Nagel	ID11	0	F322	beta_4E	5_12	2	100	ID11
beta_6E_J20_5-12_2	May_2125	UNK	Wichman	3	21	MID8	MID5	Nagel	ID11	0	J20	beta_6E	5_12	2	100	ID11
beta_8E_F416_5-12_2	May_2126	UNK	Wichman	3	23	MID8	MID7	Nagel	ID11	0	F416	beta_8E	5_12	2	100	ID11
beta_1F_F421_5-12_2	May_2127	UNK	Wichman	3	25	MID8	MID10	Nagel	ID11	0	F421	beta_1F	5_12	2	100	ID11
beta_3F_F5_5-12_2	May_2128	UNK	Wichman	3	27	MID8	MID13	Nagel	ID11	0	F5	beta_3F	5_12	2	100	ID11
beta_5F_J15_5-12_2	May_2129	UNK	Wichman	3	29	MID8	MID15	Nagel	ID11	0	J15	beta_5F	5_12	2	100	ID11
beta_7F_F355_5-12_2	May_2130	UNK	Wichman	3	31	MID8	MID17	Nagel	ID11	0	F355	beta_7F	5_12	2	100	ID11
gamma_2A_F182_5-12_2	May_2131	UNK	Wichman	3	18	MID8	MID2	Nagel	ID11	0	F182	gamma_2A	5_12	2	100	ID11
gamma_4A_F178_5-12_2	May_2132	UNK	Wichman	3	20	MID8	MID67	Nagel	ID11	0	F178	gamma_4A	5_12	2	100	ID11
gamma_6A_F322_5-12_2	May_2133	UNK	Wichman	3	22	MID8	MID6	Nagel	ID11	0	F322	gamma_6A	5_12	2	100	ID11
gamma_8A_J20_5-12_2	May_2134	UNK	Wichman	3	24	MID8	MID8	Nagel	ID11	0	J20	gamma_8A	5_12	2	100	ID11
gamma_1B_F416_5-12_2	May_2135	UNK	Wichman	3	26	MID8	MID11	Nagel	ID11	0	F416	gamma_1B	5_12	2	100	ID11
gamma_3B_F421_5-12_2	May_2136	UNK	Wichman	3	28	MID8	MID14	Nagel	ID11	0	F421	gamma_3B	5_12	2	100	ID11
gamma_5B_F5_5-12_2	May_2137	UNK	Wichman	3	30	MID8	MID16	Nagel	ID11	0	F5	gamma_5B	5_12	2	100	ID11
gamma_7B_J15_5-12_2	May_2138	UNK	Wichman	3	32	MID8	MID18	Nagel	ID11	0	J15	gamma_7B	5_12	2	100	ID11
gamma_2C_F355_5-12_2	May_2139	UNK	Wichman	3	33	MID10	MID1	Nagel	ID11	0	F355	gamma_2C	5_12	2	100	ID11
gamma_4C_F182_5-12_2	May_2140	UNK	Wichman	3	35	MID10	MID3	Nagel	ID11	0	F182	gamma_4C	5_12	2	100	ID11
gamma_6C_F178_5-12_2	May_2141	UNK	Wichman	3	37	MID10	MID5	Nagel	ID11	0	F178	gamma_6C	5_12	2	100	ID11
gamma_8C_F322_5-12_2	May_2142	UNK	Wichman	3	39	MID10	MID7	Nagel	ID11	0	F322	gamma_8C	5_12	2	100	ID11
gamma_1D_J20_5-12_2	May_2143	UNK	Wichman	3	41	MID10	MID10	Nagel	ID11	0	J20	gamma_1D	5_12	2	100	ID11
gamma_3D_F416_5-12_2	May_2144	UNK	Wichman	3	43	MID10	MID13	Nagel	ID11	0	F416	gamma_3D	5_12	2	100	ID11
gamma_5D_F421_5-12_2	May_2145	UNK	Wichman	3	45	MID10	MID15	Nagel	ID11	0	F421	gamma_5D	5_12	2	100	ID11
gamma_7D_F5_5-12_2	May_2146	UNK	Wichman	3	47	MID10	MID17	Nagel	ID11	0	F5	gamma_7D	5_12	2	100	ID11
gamma_2E_J15_5-12_2	May_2147	UNK	Wichman	3	34	MID10	MID2	Nagel	ID11	0	J15	gamma_2E	5_12	2	100	ID11
gamma_4E_F355_5-12_2	May_2148	UNK	Wichman	3	36	MID10	MID67	Nagel	ID11	0	F355	gamma_4E	5_12	2	100	ID11
gamma_6E_F182_5-12_2	May_2149	UNK	Wichman	3	38	MID10	MID6	Nagel	ID11	0	F182	gamma_6E	5_12	2	100	ID11
gamma_8E_F178_5-12_2	May_2150	UNK	Wichman	3	40	MID10	MID8	Nagel	ID11	0	F178	gamma_8E	5_12	2	100	ID11
gamma_1F_F322_5-12_2	May_2151	UNK	Wichman	3	42	MID10	MID11	Nagel	ID11	0	F322	gamma_1F	5_12	2	100	ID11
gamma_3F_J20_5-12_2	May_2152	UNK	Wichman	3	44	MID10	MID14	Nagel	ID11	0	J20	gamma_3F	5_12	2	100	ID11
gamma_5F_F416_5-12_2	May_2153	UNK	Wichman	3	46	MID10	MID16	Nagel	ID11	0	F416	gamma_5F	5_12	2	100	ID11
gamma_7F_F421_5-12_2	May_2154	UNK	Wichman	3	48	MID10	MID18	Nagel	ID11	0	F421	gamma_7F	5_12	2	100	ID11
40WS3P50_ST_1A	May_2155	UNK	Krone	4	1	MID11	MID1	Krone	ID11	1	ST_1	40WS3P50	NA	A	UNK	ID11
40WS3P50_ST_2B	May_2156	UNK	Krone	4	3	MID11	MID3	Krone	ID11	1	ST_2	40WS3P50	NA	B	UNK	ID11
40WS3P50_ST_2D	May_2157	UNK	Krone	4	5	MID11	MID5	Krone	ID11	1	ST_2	40WS3P50	NA	D	UNK	ID11
40WS3P50_ST_2F	May_2158	UNK	Krone	4	7	MID11	MID7	Krone	ID11	1	ST_2	40WS3P50	NA	F	UNK	ID11
40WS3P50_ST_3C	May_2159	UNK	Krone	4	9	MID11	MID10	Krone	ID11	1	ST_3	40WS3P50	NA	C	UNK	ID11
40WS3P50_ST_3E	May_2160	UNK	Krone	4	11	MID11	MID13	Krone	ID11	1	ST_3	40WS3P50	NA	E	UNK	ID11
40WS3P50_ST_4B	May_2161	UNK	Krone	4	13	MID11	MID15	Krone	ID11	1	ST_4	40WS3P50	NA	B	UNK	ID11
40WS3P50_ST_4D	May_2162	UNK	Krone	4	15	MID11	MID17	Krone	ID11	1	ST_4	40WS3P50	NA	D	UNK	ID11
40WS3P50_ST_5C	May_2163	UNK	Krone	4	2	MID11	MID2	Krone	ID11	1	ST_5	40WS3P50	NA	C	UNK	ID11
40WS3P50_ST_5E	May_2164	UNK	Krone	4	4	MID11	MID67	Krone	ID11	1	ST_5	40WS3P50	NA	E	UNK	ID11
40WS3P50_ST_6B	May_2165	UNK	Krone	4	6	MID11	MID6	Krone	ID11	1	ST_6	40WS3P50	NA	B	UNK	ID11
40WS3P50_ST_6F	May_2166	UNK	Krone	4	8	MID11	MID8	Krone	ID11	1	ST_6	40WS3P50	NA	F	UNK	ID11
40WS6P50_ST_1A	May_2167	UNK	Krone	4	10	MID11	MID11	Krone	ID11	1	ST_1	40WS6P50	NA	A	UNK	ID11
40WS6P50_ST_2B	May_2168	UNK	Krone	4	12	MID11	MID14	Krone	ID11	1	ST_2	40WS6P50	NA	B	UNK	ID11
40WS6P50_ST_2D	May_2169	UNK	Krone	4	14	MID11	MID16	Krone	ID11	1	ST_2	40WS6P50	NA	D	UNK	ID11
40WS6P50_ST_2F	May_2170	UNK	Krone	4	16	MID11	MID18	Krone	ID11	1	ST_2	40WS6P50	NA	F	UNK	ID11
40WS6P50_ST_3C	May_2171	UNK	Krone	4	17	MID13	MID1	Krone	ID11	1	ST_3	40WS6P50	NA	C	UNK	ID11
40WS6P50_ST_3E	May_2172	UNK	Krone	4	19	MID13	MID3	Krone	ID11	1	ST_3	40WS6P50	NA	E	UNK	ID11
40WS6P50_ST_4B	May_2173	UNK	Krone	4	21	MID13	MID5	Krone	ID11	1	ST_4	40WS6P50	NA	B	UNK	ID11
40WS6P50_ST_4D	May_2174	UNK	Krone	4	23	MID13	MID7	Krone	ID11	1	ST_4	40WS6P50	NA	D	UNK	ID11
40WS6P50_ST_5C	May_2175	UNK	Krone	4	25	MID13	MID10	Krone	ID11	1	ST_5	40WS6P50	NA	C	UNK	ID11
40WS6P50_ST_5E	May_2176	UNK	Krone	4	27	MID13	MID13	Krone	ID11	1	ST_5	40WS6P50	NA	E	UNK	ID11
40WS6P50_ST_6B	May_2177	UNK	Krone	4	29	MID13	MID15	Krone	ID11	1	ST_6	40WS6P50	NA	B	UNK	ID11
40WS6P50_ST_6F	May_2178	UNK	Krone	4	31	MID13	MID17	Krone	ID11	1	ST_6	40WS6P50	NA	F	UNK	ID11
beta_3D_J15_5-12_2	May_2179	UNK	Wichman	4	18	MID13	MID2	Nagel	ID11	0	J15	beta_3D	5_12	2	100	ID11
gamma_3D_F416_5-12_2	May_2180	UNK	Wichman	4	20	MID13	MID67	Nagel	ID11	0	F416	gamma_3D	5_12	2	100	ID11
water1	May_2181	UNK	BLANK	4	22	MID13	MID6	None	None	NA	NA	NA	NA	NA	NA	NA
water2	May_2182	UNK	BLANK	4	24	MID13	MID8	None	None	NA	NA	NA	NA	NA	NA	NA
water3	May_2183	UNK	BLANK	4	26	MID13	MID11	None	None	NA	NA	NA	NA	NA	NA	NA
water4	May_2184	UNK	BLANK	4	28	MID13	MID14	None	None	NA	NA	NA	NA	NA	NA	NA
water5	May_2185	UNK	BLANK	4	30	MID13	MID16	None	None	NA	NA	NA	NA	NA	NA	NA
water6	May_2186	UNK	BLANK	4	32	MID13	MID18	None	None	NA	NA	NA	NA	NA	NA	NA
water7	May_2187	UNK	BLANK	4	33	MID14	MID1	None	None	NA	NA	NA	NA	NA	NA	NA
water8	May_2188	UNK	BLANK	4	35	MID14	MID3	None	None	NA	NA	NA	NA	NA	NA	NA
water9	May_2189	UNK	BLANK	4	37	MID14	MID5	None	None	NA	NA	NA	NA	NA	NA	NA
water10	May_2190	UNK	BLANK	4	39	MID14	MID7	None	None	NA	NA	NA	NA	NA	NA	NA
water11	May_2191	UNK	BLANK	4	41	MID14	MID10	None	None	NA	NA	NA	NA	NA	NA	NA
water12	May_2192	UNK	BLANK	4	43	MID14	MID13	None	None	NA	NA	NA	NA	NA	NA	NA
water13	May_2193	UNK	BLANK	4	45	MID14	MID15	None	None	NA	NA	NA	NA	NA	NA	NA
water14	May_2194	UNK	BLANK	4	47	MID14	MID17	None	None	NA	NA	NA	NA	NA	NA	NA
water15	May_2195	UNK	BLANK	4	34	MID14	MID2	None	None	NA	NA	NA	NA	NA	NA	NA
water16	May_2196	UNK	BLANK	4	36	MID14	MID67	None	None	NA	NA	NA	NA	NA	NA	NA
water17	May_2197	UNK	BLANK	4	38	MID14	MID6	None	None	NA	NA	NA	NA	NA	NA	NA
water18	May_2198	UNK	BLANK	4	40	MID14	MID8	None	None	NA	NA	NA	NA	NA	NA	NA
water19	May_2199	UNK	BLANK	4	42	MID14	MID11	None	None	NA	NA	NA	NA	NA	NA	NA
water20	May_2200	UNK	BLANK	4	44	MID14	MID14	None	None	NA	NA	NA	NA	NA	NA	NA
water21	May_2201	UNK	BLANK	4	46	MID14	MID16192	None	None	NA	NA	NA	NA	NA	NA	NA
water22	May_2202	UNK	BLANK	4	48	MID14	MID18	None	None	NA	NA	NA	NA	NA	NA	NA
alpha_1B_F178_5_12_3	Aug_2011	1	Wichman	1151-041-134	1	MID1	MID1	Nagel	ID11	0	F178	alpha_1B	5_12	3	100	ID11
alpha_1D_F182_5_12_3	Aug_2011	2	Wichman	1151-041-134	3	MID1	MID3	Nagel	ID11	0	F182	alpha_1D	5_12	3	100	ID11
alpha_1F_F355_5_12_3	Aug_2011	3	Wichman	1151-041-134	5	MID1	MID5	Nagel	ID11	0	F355	alpha_1F	5_12	3	100	ID11
alpha_2A_F5_5_12_3	Aug_2011	4	Wichman	1151-041-134	7	MID1	MID7	Nagel	ID11	0	F5	alpha_2A	5_12	3	100	ID11
alpha_2C_F421_5_12_3	Aug_2011	5	Wichman	1151-041-134	9	MID1	MID10	Nagel	ID11	0	F421	alpha_2C	5_12	3	100	ID11
alpha_3B_F322_5_12_3	Aug_2011	6	Wichman	1151-041-134	11	MID1	MID13	Nagel	ID11	0	F322	alpha_3B	5_12	3	100	ID11
alpha_3D_F178_5_12_3	Aug_2011	7	Wichman	1151-041-134	13	MID1	MID15	Nagel	ID11	0	F178	alpha_3D	5_12	3	100	ID11
alpha_3F_F182_5_12_3	Aug_2011	8	Wichman	1151-041-134	15	MID1	MID17	Nagel	ID11	0	F182	alpha_3F	5_12	3	100	ID11
alpha_4A_J15_5_12_3	Aug_2011	9	Wichman	1151-041-134	2	MID1	MID2	Nagel	ID11	0	J15	alpha_4A	5_12	3	100	ID11
alpha_4E_F421_5_12_3	Aug_2011	10	Wichman	1151-041-134	4	MID1	MID67	Nagel	ID11	0	F421	alpha_4E	5_12	3	100	ID11
alpha_5B_J20_5_12_3	Aug_2011	11	Wichman	1151-041-134	6	MID1	MID6	Nagel	ID11	0	J20	alpha_5B	5_12	3	100	ID11
alpha_5D_F322_5_12_3	Aug_2011	12	Wichman	1151-041-134	8	MID1	MID8	Nagel	ID11	0	F322	alpha_5D	5_12	3	100	ID11
alpha_5F_F178_5_12_3	Aug_2011	13	Wichman	1151-041-134	10	MID1	MID11	Nagel	ID11	0	F178	alpha_5F	5_12	3	100	ID11
alpha_6A_F355_5_12_3	Aug_2011	14	Wichman	1151-041-134	12	MID1	MID14	Nagel	ID11	0	F355	alpha_6A	5_12	3	100	ID11
alpha_6C_J15_5_12_3	Aug_2011	15	Wichman	1151-041-134	14	MID1	MID16	Nagel	ID11	0	J15	alpha_6C	5_12	3	100	ID11
alpha_7D_J20_5_12_3	Aug_2011	16	Wichman	1151-041-134	16	MID1	MID18	Nagel	ID11	0	J20	alpha_7D	5_12	3	100	ID11
alpha_7F_F322_5_12_3	Aug_2011	17	Wichman	1151-041-134	17	MID2	MID1	Nagel	ID11	0	F322	alpha_7F	5_12	3	100	ID11
alpha_8A_F182_5_12_3	Aug_2011	18	Wichman	1151-041-134	19	MID2	MID3	Nagel	ID11	0	F182	alpha_8A	5_12	3	100	ID11
alpha_8C_F355_5_12_3	Aug_2011	19	Wichman	1151-041-134	21	MID2	MID5	Nagel	ID11	0	F355	alpha_8C	5_12	3	100	ID11
alpha_8E_J15_5_12_3	Aug_2011	20	Wichman	1151-041-134	23	MID2	MID7	Nagel	ID11	0	J15	alpha_8E	5_12	3	100	ID11
beta_1B_J15_5_12_3	Aug_2011	21	Wichman	1151-041-134	25	MID2	MID10	Nagel	ID11	0	J15	beta_1B	5_12	3	100	ID11
beta_1D_F5_5_12_3	Aug_2011	22	Wichman	1151-041-134	27	MID2	MID13	Nagel	ID11	0	F5	beta_1D	5_12	3	100	ID11
beta_1F_F421_5_12_3	Aug_2011	23	Wichman	1151-041-134	29	MID2	MID15	Nagel	ID11	0	F421	beta_1F	5_12	3	100	ID11
beta_2A_J20_5_12_3	Aug_2011	24	Wichman	1151-041-134	31	MID2	MID17	Nagel	ID11	0	J20	beta_2A	5_12	3	100	ID11
beta_2C_F322_5_12_3	Aug_2011	25	Wichman	1151-041-134	18	MID2	MID2	Nagel	ID11	0	F322	beta_2C	5_12	3	100	ID11
beta_2E_F178_5_12_3	Aug_2011	26	Wichman	1151-041-134	20	MID2	MID67	Nagel	ID11	0	F178	beta_2E	5_12	3	100	ID11
beta_3B_F355_5_12_3	Aug_2011	27	Wichman	1151-041-134	22	MID2	MID6	Nagel	ID11	0	F355	beta_3B	5_12	3	100	ID11
beta_3D_J15_5_12_3	Aug_2011	28	Wichman	1151-041-134	24	MID2	MID8	Nagel	ID11	0	J15	beta_3D	5_12	3	100	ID11
beta_3F_F5_5_12_3	Aug_2011	29	Wichman	1151-041-134	26	MID2	MID11	Nagel	ID11	0	F5	beta_3F	5_12	3	100	ID11
beta_4C_J20_5_12_3	Aug_2011	30	Wichman	1151-041-134	28	MID2	MID14	Nagel	ID11	0	J20	beta_4C	5_12	3	100	ID11
beta_4E_F322_5_12_3	Aug_2011	31	Wichman	1151-041-134	30	MID2	MID16	Nagel	ID11	0	F322	beta_4E	5_12	3	100	ID11
beta_5B_F182_5_12_3	Aug_2011	32	Wichman	1151-041-134	32	MID2	MID18	Nagel	ID11	0	F182	beta_5B	5_12	3	100	ID11
beta_5D_F355_5_12_3	Aug_2011	33	Wichman	1151-041-134	33	MID3	MID1	Nagel	ID11	0	F355	beta_5D	5_12	3	100	ID11
beta_5F_J15_5_12_3	Aug_2011	34	Wichman	1151-041-134	35	MID3	MID3	Nagel	ID11	0	J15	beta_5F	5_12	3	100	ID11
beta_6A_F421_5_12_3	Aug_2011	35	Wichman	1151-041-134	37	MID3	MID5	Nagel	ID11	0	F421	beta_6A	5_12	3	100	ID11
beta_6E_J20_5_12_3	Aug_2011	36	Wichman	1151-041-134	39	MID3	MID7	Nagel	ID11	0	J20	beta_6E	5_12	3	100	ID11
beta_7B_F178_5_12_3	Aug_2011	37	Wichman	1151-041-134	41	MID3	MID10	Nagel	ID11	0	F178	beta_7B	5_12	3	100	ID11
beta_7D_F182_5_12_3	Aug_2011	38	Wichman	1151-041-134	43	MID3	MID13	Nagel	ID11	0	F182	beta_7D	5_12	3	100	ID11
beta_8A_F5_5_12_3	Aug_2011	39	Wichman	1151-041-134	45	MID3	MID15	Nagel	ID11	0	F5	beta_8A	5_12	3	100	ID11
beta_8C_F421_5_12_3	Aug_2011	40	Wichman	1151-041-134	47	MID3	MID17	Nagel	ID11	0	F421	beta_8C	5_12	3	100	ID11
gamma_1D_J20_5_12_3	Aug_2011	41	Wichman	1151-041-134	34	MID3	MID2	Nagel	ID11	0	J20	gamma_1D	5_12	3	100	ID11
gamma_1F_F322_5_12_3	Aug_2011	42	Wichman	1151-041-134	36	MID3	MID67	Nagel	ID11	0	F322	gamma_1F	5_12	3	100	ID11
gamma_2A_F182_5_12_3	Aug_2011	43	Wichman	1151-041-134	38	MID3	MID6	Nagel	ID11	0	F182	gamma_2A	5_12	3	100	ID11
gamma_2C_F355_5_12_3	Aug_2011	44	Wichman	1151-041-134	40	MID3	MID8	Nagel	ID11	0	F355	gamma_2C	5_12	3	100	ID11
gamma_2E_J15_5_12_3	Aug_2011	45	Wichman	1151-041-134	42	MID3	MID11	Nagel	ID11	0	J15	gamma_2E	5_12	3	100	ID11
gamma_3B_F421_5_12_3	Aug_2011	46	Wichman	1151-041-134	44	MID3	MID14	Nagel	ID11	0	F421	gamma_3B	5_12	3	100	ID11
gamma_3F_J20_5_12_3	Aug_2011	47	Wichman	1151-041-134	46	MID3	MID16	Nagel	ID11	0	J20	gamma_3F	5_12	3	100	ID11
gamma_4A_F178_5_12_3	Aug_2011	48	Wichman	1151-041-134	48	MID3	MID18	Nagel	ID11	0	F178	gamma_4A	5_12	3	100	ID11
gamma_4E_F355_5_12_3	Aug_2011	49	Wichman	1151-041-133	1	MID67	MID1	Nagel	ID11	0	F355	gamma_4E	5_12	3	100	ID11
gamma_5B_F5_5_12_3	Aug_2011	50	Wichman	1151-041-133	3	MID67	MID3	Nagel	ID11	0	F5	gamma_5B	5_12	3	100	ID11
gamma_5D_F421_5_12_3	Aug_2011	51	Wichman	1151-041-133	5	MID67	MID5	Nagel	ID11	0	F421	gamma_5D	5_12	3	100	ID11
gamma_6A_F322_5_12_3	Aug_2011	52	Wichman	1151-041-133	7	MID67	MID7	Nagel	ID11	0	F322	gamma_6A	5_12	3	100	ID11
gamma_6C_F178_5_12_3	Aug_2011	53	Wichman	1151-041-133	9	MID67	MID10	Nagel	ID11	0	F178	gamma_6C	5_12	3	100	ID11
gamma_6E_F182_5_12_3	Aug_2011	54	Wichman	1151-041-133	11	MID67	MID13	Nagel	ID11	0	F182	gamma_6E	5_12	3	100	ID11
gamma_7B_J15_5_12_3	Aug_2011	55	Wichman	1151-041-133	13	MID67	MID15	Nagel	ID11	0	J15	gamma_7B	5_12	3	100	ID11
gamma_7D_F5_5_12_3	Aug_2011	56	Wichman	1151-041-133	15	MID67	MID17	Nagel	ID11	0	F5	gamma_7D	5_12	3	100	ID11
gamma_7F_F421_5_12_3	Aug_2011	57	Wichman	1151-041-133	2	MID67	MID2	Nagel	ID11	0	F421	gamma_7F	5_12	3	100	ID11
gamma_8A_J20_5_12_3	Aug_2011	58	Wichman	1151-041-133	4	MID67	MID67	Nagel	ID11	0	J20	gamma_8A	5_12	3	100	ID11
gamma_8C_F322_5_12_3	Aug_2011	59	Wichman	1151-041-133	6	MID67	MID6	Nagel	ID11	0	F322	gamma_8C	5_12	3	100	ID11
gamma_8E_F178_5_12_3	Aug_2011	60	Wichman	1151-041-133	8	MID67	MID8	Nagel	ID11	0	F178	gamma_8E	5_12	3	100	ID11
alpha_1B_F178_5_12_4	Aug_2011	61	Wichman	1151-041-133	10	MID67	MID11	Nagel	ID11	0	F178	alpha_1B	5_12	4	100	ID11
alpha_1D_F182_5_12_4	Aug_2011	62	Wichman	1151-041-133	12	MID67	MID14	Nagel	ID11	0	F182	alpha_1D	5_12	4	100	ID11
alpha_1F_F355_5_12_4	Aug_2011	63	Wichman	1151-041-133	14	MID67	MID16	Nagel	ID11	0	F355	alpha_1F	5_12	4	100	ID11
alpha_2A_F5_5_12_4	Aug_2011	64	Wichman	1151-041-133	16	MID67	MID18	Nagel	ID11	0	F5	alpha_2A	5_12	4	100	ID11
alpha_2C_F421_5_12_4	Aug_2011	65	Wichman	1151-041-133	17	MID5	MID1	Nagel	ID11	0	F421	alpha_2C	5_12	4	100	ID11
alpha_3B_F322_5_12_4	Aug_2011	66	Wichman	1151-041-133	19	MID5	MID3	Nagel	ID11	0	F322	alpha_3B	5_12	4	100	ID11
alpha_3D_F178_5_12_4	Aug_2011	67	Wichman	1151-041-133	21	MID5	MID5	Nagel	ID11	0	F178	alpha_3D	5_12	4	100	ID11
alpha_3F_F182_5_12_4	Aug_2011	68	Wichman	1151-041-133	23	MID5	MID7	Nagel	ID11	0	F182	alpha_3F	5_12	4	100	ID11
alpha_4A_J15_5_12_4	Aug_2011	69	Wichman	1151-041-133	25	MID5	MID10	Nagel	ID11	0	J15	alpha_4A	5_12	4	100	ID11
alpha_4E_F421_5_12_4	Aug_2011	70	Wichman	1151-041-133	27	MID5	MID13	Nagel	ID11	0	F421	alpha_4E	5_12	4	100	ID11
alpha_5B_J20_5_12_4	Aug_2011	71	Wichman	1151-041-133	29	MID5	MID15	Nagel	ID11	0	J20	alpha_5B	5_12	4	100	ID11
alpha_5D_F322_5_12_4	Aug_2011	72	Wichman	1151-041-133	31	MID5	MID17	Nagel	ID11	0	F322	alpha_5D	5_12	4	100	ID11
alpha_5F_F178_5_12_4	Aug_2011	73	Wichman	1151-041-133	18	MID5	MID2	Nagel	ID11	0	F178	alpha_5F	5_12	4	100	ID11
alpha_6A_F355_5_12_4	Aug_2011	74	Wichman	1151-041-133	20	MID5	MID67	Nagel	ID11	0	F355	alpha_6A	5_12	4	100	ID11
alpha_6C_J15_5_12_4	Aug_2011	75	Wichman	1151-041-133	22	MID5	MID6	Nagel	ID11	0	J15	alpha_6C	5_12	4	100	ID11
alpha_7D_J20_5_12_4	Aug_2011	76	Wichman	1151-041-133	24	MID5	MID8	Nagel	ID11	0	J20	alpha_7D	5_12	4	100	ID11
alpha_7F_F322_5_12_4	Aug_2011	77	Wichman	1151-041-133	26	MID5	MID11	Nagel	ID11	0	F322	alpha_7F	5_12	4	100	ID11
alpha_8A_F182_5_12_4	Aug_2011	78	Wichman	1151-041-133	28	MID5	MID14	Nagel	ID11	0	F182	alpha_8A	5_12	4	100	ID11
alpha_8C_F355_5_12_4	Aug_2011	79	Wichman	1151-041-133	30	MID5	MID16	Nagel	ID11	0	F355	alpha_8C	5_12	4	100	ID11
alpha_8E_J15_5_12_4	Aug_2011	80	Wichman	1151-041-133	32	MID5	MID18	Nagel	ID11	0	J15	alpha_8E	5_12	4	100	ID11
beta_1B_J15_5_12_4	Aug_2011	81	Wichman	1151-041-133	33	MID6	MID1	Nagel	ID11	0	J15	beta_1B	5_12	4	100	ID11
beta_1D_F5_5_12_4	Aug_2011	82	Wichman	1151-041-133	35	MID6	MID3	Nagel	ID11	0	F5	beta_1D	5_12	4	100	ID11
beta_1F_F421_5_12_4	Aug_2011	83	Wichman	1151-041-133	37	MID6	MID5	Nagel	ID11	0	F421	beta_1F	5_12	4	100	ID11
beta_2A_J20_5_12_4	Aug_2011	84	Wichman	1151-041-133	39	MID6	MID7	Nagel	ID11	0	J20	beta_2A	5_12	4	100	ID11
beta_2C_F322_5_12_4	Aug_2011	85	Wichman	1151-041-133	41	MID6	MID10	Nagel	ID11	0	F322	beta_2C	5_12	4	100	ID11
beta_2E_F178_5_12_4	Aug_2011	86	Wichman	1151-041-133	43	MID6	MID13	Nagel	ID11	0	F178	beta_2E	5_12	4	100	ID11
beta_3B_F355_5_12_4	Aug_2011	87	Wichman	1151-041-133	45	MID6	MID15	Nagel	ID11	0	F355	beta_3B	5_12	4	100	ID11
beta_3D_J15_5_12_4	Aug_2011	88	Wichman	1151-041-133	47	MID6	MID17	Nagel	ID11	0	J15	beta_3D	5_12	4	100	ID11
beta_3F_F5_5_12_4	Aug_2011	89	Wichman	1151-041-133	34	MID6	MID2	Nagel	ID11	0	F5	beta_3F	5_12	4	100	ID11
beta_4C_J20_5_12_4	Aug_2011	90	Wichman	1151-041-133	36	MID6	MID67	Nagel	ID11	0	J20	beta_4C	5_12	4	100	ID11
beta_4E_F322_5_12_4	Aug_2011	91	Wichman	1151-041-133	38	MID6	MID6	Nagel	ID11	0	F322	beta_4E	5_12	4	100	ID11
beta_5B_F182_5_12_4	Aug_2011	92	Wichman	1151-041-133	40	MID6	MID8	Nagel	ID11	0	F182	beta_5B	5_12	4	100	ID11
beta_5D_F355_5_12_4	Aug_2011	93	Wichman	1151-041-133	42	MID6	MID11	Nagel	ID11	0	F355	beta_5D	5_12	4	100	ID11
beta_5F_J15_5_12_4	Aug_2011	94	Wichman	1151-041-133	44	MID6	MID14	Nagel	ID11	0	J15	beta_5F	5_12	4	100	ID11
beta_6A_F421_5_12_4	Aug_2011	95	Wichman	1151-041-133	46	MID6	MID16	Nagel	ID11	0	F421	beta_6A	5_12	4	100	ID11
beta_6E_J20_5_12_4	Aug_2011	96	Wichman	1151-041-133	48	MID6	MID18	Nagel	ID11	0	J20	beta_6E	5_12	4	100	ID11
beta_7B_F178_5_12_4	Aug_2011	97	Wichman	1511-041-136	1	MID7	MID1	Nagel	ID11	0	F178	beta_7B	5_12	4	100	ID11
beta_7D_F182_5_12_4	Aug_2011	98	Wichman	1511-041-136	3	MID7	MID3	Nagel	ID11	0	F182	beta_7D	5_12	4	100	ID11
beta_8A_F5_5_12_4	Aug_2011	99	Wichman	1511-041-136	5	MID7	MID5	Nagel	ID11	0	F5	beta_8A	5_12	4	100	ID11
beta_8C_F421_5_12_4	Aug_2011	100	Wichman	1511-041-136	7	MID7	MID7	Nagel	ID11	0	F421	beta_8C	5_12	4	100	ID11
gamma_1D_J20_5_12_4	Aug_2011	101	Wichman	1511-041-136	9	MID7	MID10	Nagel	ID11	0	J20	gamma_1D	5_12	4	100	ID11
gamma_1F_F322_5_12_4	Aug_2011	102	Wichman	1511-041-136	11	MID7	MID13	Nagel	ID11	0	F322	gamma_1F	5_12	4	100	ID11
gamma_2A_F182_5_12_4	Aug_2011	103	Wichman	1511-041-136	13	MID7	MID15	Nagel	ID11	0	F182	gamma_2A	5_12	4	100	ID11
gamma_2C_F355_5_12_4	Aug_2011	104	Wichman	1511-041-136	15	MID7	MID17	Nagel	ID11	0	F355	gamma_2C	5_12	4	100	ID11
gamma_2E_J15_5_12_4	Aug_2011	105	Wichman	1511-041-136	2	MID7	MID2	Nagel	ID11	0	J15	gamma_2E	5_12	4	100	ID11
gamma_3B_F421_5_12_4	Aug_2011	106	Wichman	1511-041-136	4	MID7	MID67	Nagel	ID11	0	F421	gamma_3B	5_12	4	100	ID11
gamma_3F_J20_5_12_4	Aug_2011	107	Wichman	1511-041-136	6	MID7	MID6	Nagel	ID11	0	J20	gamma_3F	5_12	4	100	ID11
gamma_4A_F178_5_12_4	Aug_2011	108	Wichman	1511-041-136	8	MID7	MID8	Nagel	ID11	0	F178	gamma_4A	5_12	4	100	ID11
gamma_4E_F355_5_12_4	Aug_2011	109	Wichman	1511-041-136	10	MID7	MID11	Nagel	ID11	0	F355	gamma_4E	5_12	4	100	ID11
gamma_5B_F5_5_12_4	Aug_2011	110	Wichman	1511-041-136	12	MID7	MID14	Nagel	ID11	0	F5	gamma_5B	5_12	4	100	ID11
gamma_5D_F421_5_12_4	Aug_2011	111	Wichman	1511-041-136	14	MID7	MID16	Nagel	ID11	0	F421	gamma_5D	5_12	4	100	ID11
gamma_6A_F322_5_12_4	Aug_2011	112	Wichman	1511-041-136	16	MID7	MID18	Nagel	ID11	0	F322	gamma_6A	5_12	4	100	ID11
gamma_6C_F178_5_12_4	Aug_2011	113	Wichman	1511-041-136	17	MID8	MID1	Nagel	ID11	0	F178	gamma_6C	5_12	4	100	ID11
gamma_6E_F182_5_12_4	Aug_2011	114	Wichman	1511-041-136	19	MID8	MID3	Nagel	ID11	0	F182	gamma_6E	5_12	4	100	ID11
gamma_7B_J15_5_12_4	Aug_2011	115	Wichman	1511-041-136	21	MID8	MID5	Nagel	ID11	0	J15	gamma_7B	5_12	4	100	ID11
gamma_7D_F5_5_12_4	Aug_2011	116	Wichman	1511-041-136	23	MID8	MID7	Nagel	ID11	0	F5	gamma_7D	5_12	4	100	ID11
gamma_7F_F421_5_12_4	Aug_2011	117	Wichman	1511-041-136	25	MID8	MID10	Nagel	ID11	0	F421	gamma_7F	5_12	4	100	ID11
gamma_8A_J20_5_12_4	Aug_2011	118	Wichman	1511-041-136	27	MID8	MID13	Nagel	ID11	0	J20	gamma_8A	5_12	4	100	ID11
gamma_8C_F322_5_12_4	Aug_2011	119	Wichman	1511-041-136	29	MID8	MID15	Nagel	ID11	0	F322	gamma_8C	5_12	4	100	ID11
gamma_8E_F178_5_12_4	Aug_2011	120	Wichman	1511-041-136	31	MID8	MID17	Nagel	ID11	0	F178	gamma_8E	5_12	4	100	ID11
alpha_1B_F178_5_12_5	Aug_2011	121	Wichman	1511-041-136	18	MID8	MID2	Nagel	ID11	0	F178	alpha_1B	5_12	5	100	ID11
alpha_1D_F182_5_12_5	Aug_2011	122	Wichman	1511-041-136	20	MID8	MID67	Nagel	ID11	0	F182	alpha_1D	5_12	5	100	ID11
alpha_1F_F355_5_12_5	Aug_2011	123	Wichman	1511-041-136	22	MID8	MID6	Nagel	ID11	0	F355	alpha_1F	5_12	5	100	ID11
alpha_2A_F5_5_12_5	Aug_2011	124	Wichman	1511-041-136	24	MID8	MID8	Nagel	ID11	0	F5	alpha_2A	5_12	5	100	ID11
alpha_2C_F421_5_12_5	Aug_2011	125	Wichman	1511-041-136	26	MID8	MID11	Nagel	ID11	0	F421	alpha_2C	5_12	5	100	ID11
alpha_3B_F322_5_12_5	Aug_2011	126	Wichman	1511-041-136	28	MID8	MID14	Nagel	ID11	0	F322	alpha_3B	5_12	5	100	ID11
alpha_3D_F178_5_12_5	Aug_2011	127	Wichman	1511-041-136	30	MID8	MID16	Nagel	ID11	0	F178	alpha_3D	5_12	5	100	ID11
alpha_3F_F182_5_12_5	Aug_2011	128	Wichman	1511-041-136	32	MID8	MID18	Nagel	ID11	0	F182	alpha_3F	5_12	5	100	ID11
alpha_4A_J15_5_12_5	Aug_2011	129	Wichman	1511-041-136	33	MID10	MID1	Nagel	ID11	0	J15	alpha_4A	5_12	5	100	ID11
alpha_4E_F421_5_12_5	Aug_2011	130	Wichman	1511-041-136	35	MID10	MID3	Nagel	ID11	0	F421	alpha_4E	5_12	5	100	ID11
alpha_5B_J20_5_12_5	Aug_2011	131	Wichman	1511-041-136	37	MID10	MID5	Nagel	ID11	0	J20	alpha_5B	5_12	5	100	ID11
alpha_5D_F322_5_12_5	Aug_2011	132	Wichman	1511-041-136	39	MID10	MID7	Nagel	ID11	0	F322	alpha_5D	5_12	5	100	ID11
alpha_5F_F178_5_12_5	Aug_2011	133	Wichman	1511-041-136	41	MID10	MID10	Nagel	ID11	0	F178	alpha_5F	5_12	5	100	ID11
alpha_6A_F355_5_12_5	Aug_2011	134	Wichman	1511-041-136	43	MID10	MID13	Nagel	ID11	0	F355	alpha_6A	5_12	5	100	ID11
alpha_6C_J15_5_12_5	Aug_2011	135	Wichman	1511-041-136	45	MID10	MID15	Nagel	ID11	0	J15	alpha_6C	5_12	5	100	ID11
alpha_7D_J20_5_12_5	Aug_2011	136	Wichman	1511-041-136	47	MID10	MID17	Nagel	ID11	0	J20	alpha_7D	5_12	5	100	ID11
alpha_7F_F322_5_12_5	Aug_2011	137	Wichman	1511-041-136	34	MID10	MID2	Nagel	ID11	0	F322	alpha_7F	5_12	5	100	ID11
alpha_8A_F182_5_12_5	Aug_2011	138	Wichman	1511-041-136	36	MID10	MID67	Nagel	ID11	0	F182	alpha_8A	5_12	5	100	ID11
alpha_8C_F355_5_12_5	Aug_2011	139	Wichman	1511-041-136	38	MID10	MID6	Nagel	ID11	0	F355	alpha_8C	5_12	5	100	ID11
alpha_8E_J15_5_12_5	Aug_2011	140	Wichman	1511-041-136	40	MID10	MID8	Nagel	ID11	0	J15	alpha_8E	5_12	5	100	ID11
beta_1B_J15_5_12_5	Aug_2011	141	Wichman	1511-041-136	42	MID10	MID11	Nagel	ID11	0	J15	beta_1B	5_12	5	100	ID11
beta_1D_F5_5_12_5	Aug_2011	142	Wichman	1511-041-136	44	MID10	MID14	Nagel	ID11	0	F5	beta_1D	5_12	5	100	ID11
beta_1F_F421_5_12_5	Aug_2011	143	Wichman	1511-041-136	46	MID10	MID16	Nagel	ID11	0	F421	beta_1F	5_12	5	100	ID11
beta_2A_J20_5_12_5	Aug_2011	144	Wichman	1511-041-136	48	MID10	MID18	Nagel	ID11	0	J20	beta_2A	5_12	5	100	ID11
beta_2C_F322_5_12_5	Aug_2011	145	Wichman	1511-041-135	1	MID11	MID1	Nagel	ID11	0	F322	beta_2C	5_12	5	100	ID11
beta_2E_F178_5_12_5	Aug_2011	146	Wichman	1511-041-135	3	MID11	MID3	Nagel	ID11	0	F178	beta_2E	5_12	5	100	ID11
beta_3B_F355_5_12_5	Aug_2011	147	Wichman	1511-041-135	5	MID11	MID5	Nagel	ID11	0	F355	beta_3B	5_12	5	100	ID11
beta_3D_J15_5_12_5	Aug_2011	148	Wichman	1511-041-135	7	MID11	MID7	Nagel	ID11	0	J15	beta_3D	5_12	5	100	ID11
beta_3F_F5_5_12_5	Aug_2011	149	Wichman	1511-041-135	9	MID11	MID10	Nagel	ID11	0	F5	beta_3F	5_12	5	100	ID11
beta_4C_J20_5_12_5	Aug_2011	150	Wichman	1511-041-135	11	MID11	MID13	Nagel	ID11	0	J20	beta_4C	5_12	5	100	ID11
beta_4E_F322_5_12_5	Aug_2011	151	Wichman	1511-041-135	13	MID11	MID15	Nagel	ID11	0	F322	beta_4E	5_12	5	100	ID11
beta_5B_F182_5_12_5	Aug_2011	152	Wichman	1511-041-135	15	MID11	MID17	Nagel	ID11	0	F182	beta_5B	5_12	5	100	ID11
beta_5D_F355_5_12_5	Aug_2011	153	Wichman	1511-041-135	2	MID11	MID2	Nagel	ID11	0	F355	beta_5D	5_12	5	100	ID11
beta_5F_J15_5_12_5	Aug_2011	154	Wichman	1511-041-135	4	MID11	MID67	Nagel	ID11	0	J15	beta_5F	5_12	5	100	ID11
beta_6A_F421_5_12_5	Aug_2011	155	Wichman	1511-041-135	6	MID11	MID6	Nagel	ID11	0	F421	beta_6A	5_12	5	100	ID11
beta_6E_J20_5_12_5	Aug_2011	156	Wichman	1511-041-135	8	MID11	MID8	Nagel	ID11	0	J20	beta_6E	5_12	5	100	ID11
beta_7B_F178_5_12_5	Aug_2011	157	Wichman	1511-041-135	10	MID11	MID11	Nagel	ID11	0	F178	beta_7B	5_12	5	100	ID11
beta_7D_F182_5_12_5	Aug_2011	158	Wichman	1511-041-135	12	MID11	MID14	Nagel	ID11	0	F182	beta_7D	5_12	5	100	ID11
beta_8A_F5_5_12_5	Aug_2011	159	Wichman	1511-041-135	14	MID11	MID16	Nagel	ID11	0	F5	beta_8A	5_12	5	100	ID11
beta_8C_F421_5_12_5	Aug_2011	160	Wichman	1511-041-135	16	MID11	MID18	Nagel	ID11	0	F421	beta_8C	5_12	5	100	ID11
gamma_1D_J20_5_12_5	Aug_2011	161	Wichman	1511-041-135	17	MID13	MID1	Nagel	ID11	0	J20	gamma_1D	5_12	5	100	ID11
gamma_1F_F322_5_12_5	Aug_2011	162	Wichman	1511-041-135	19	MID13	MID3	Nagel	ID11	0	F322	gamma_1F	5_12	5	100	ID11
gamma_2A_F182_5_12_5	Aug_2011	163	Wichman	1511-041-135	21	MID13	MID5	Nagel	ID11	0	F182	gamma_2A	5_12	5	100	ID11
gamma_2C_F355_5_12_5	Aug_2011	164	Wichman	1511-041-135	23	MID13	MID7	Nagel	ID11	0	F355	gamma_2C	5_12	5	100	ID11
gamma_2E_J15_5_12_5	Aug_2011	165	Wichman	1511-041-135	25	MID13	MID10	Nagel	ID11	0	J15	gamma_2E	5_12	5	100	ID11
gamma_3B_F421_5_12_5	Aug_2011	166	Wichman	1511-041-135	27	MID13	MID13	Nagel	ID11	0	F421	gamma_3B	5_12	5	100	ID11
gamma_3F_J20_5_12_5	Aug_2011	167	Wichman	1511-041-135	29	MID13	MID15	Nagel	ID11	0	J20	gamma_3F	5_12	5	100	ID11
gamma_4A_F178_5_12_5	Aug_2011	168	Wichman	1511-041-135	31	MID13	MID17	Nagel	ID11	0	F178	gamma_4A	5_12	5	100	ID11
gamma_4E_F355_5_12_5	Aug_2011	169	Wichman	1511-041-135	18	MID13	MID2	Nagel	ID11	0	F355	gamma_4E	5_12	5	100	ID11
gamma_5B_F5_5_12_5	Aug_2011	170	Wichman	1511-041-135	20	MID13	MID67	Nagel	ID11	0	F5	gamma_5B	5_12	5	100	ID11
gamma_5D_F421_5_12_5	Aug_2011	171	Wichman	1511-041-135	22	MID13	MID6	Nagel	ID11	0	F421	gamma_5D	5_12	5	100	ID11
gamma_6A_F322_5_12_5	Aug_2011	172	Wichman	1511-041-135	24	MID13	MID8	Nagel	ID11	0	F322	gamma_6A	5_12	5	100	ID11
gamma_6C_F178_5_12_5	Aug_2011	173	Wichman	1511-041-135	26	MID13	MID11	Nagel	ID11	0	F178	gamma_6C	5_12	5	100	ID11
gamma_6E_F182_5_12_5	Aug_2011	174	Wichman	1511-041-135	28	MID13	MID14	Nagel	ID11	0	F182	gamma_6E	5_12	5	100	ID11
gamma_7B_J15_5_12_5	Aug_2011	175	Wichman	1511-041-135	30	MID13	MID16	Nagel	ID11	0	J15	gamma_7B	5_12	5	100	ID11
gamma_7D_F5_5_12_5	Aug_2011	176	Wichman	1511-041-135	32	MID13	MID18	Nagel	ID11	0	F5	gamma_7D	5_12	5	100	ID11
gamma_7F_F421_5_12_5	Aug_2011	177	Wichman	1511-041-135	33	MID14	MID1	Nagel	ID11	0	F421	gamma_7F	5_12	5	100	ID11
gamma_8A_J20_5_12_5	Aug_2011	178	Wichman	1511-041-135	35	MID14	MID3	Nagel	ID11	0	J20	gamma_8A	5_12	5	100	ID11
gamma_8C_F322_5_12_5	Aug_2011	179	Wichman	1511-041-135	37	MID14	MID5	Nagel	ID11	0	F322	gamma_8C	5_12	5	100	ID11
gamma_8E_F178_5_12_5	Aug_2011	180	Wichman	1511-041-135	39	MID14	MID7	Nagel	ID11	0	F178	gamma_8E	5_12	5	100	ID11
alpha_2C_F421_7_11_6	Aug_2011	181	Wichman	1511-041-135	41	MID14	MID10	Nagel	ID11	0	F421	alpha_2C	7_11	6	100	ID11
gamma_2C_F355_7_11_6	Aug_2011	182	Wichman	1511-041-135	43	MID14	MID13	Nagel	ID11	0	F355	gamma_2C	7_11	6	100	ID11
gamma_3B_F421_7_11_6	Aug_2011	183	Wichman	1511-041-135	45	MID14	MID15	Nagel	ID11	0	F421	gamma_3B	7_11	6	100	ID11
beta_8A_F5_pas_1	Aug_2011	184	Wichman	1511-041-135	47	MID14	MID17	Nagel	ID11	1	F5	beta_8A	NA	NA	1	ID11
gamma_3B_F421_pas_5	Aug_2011	185	Wichman	1511-041-135	34	MID14	MID2	Nagel	ID11	1	F421	gamma_3B	NA	NA	5	ID11
gamma_5D_F421_pas_1	Aug_2011	186	Wichman	1511-041-135	36	MID14	MID67	Nagel	ID11	1	F421	gamma_5D	NA	NA	1	ID11
gamma_7F_F421_pas_1	Aug_2011	187	Wichman	1511-041-135	38	MID14	MID6	Nagel	ID11	1	F421	gamma_7F	NA	NA	1	ID11
10_90_B1dF51_B4EF3221	Aug_2011	188	Wichman	1511-041-135	40	MID14	MID8	Nagel	ID11	1	NA	NA	NA	NA	100	ID11
30_70_B1dF51_B4EF3221	Aug_2011	189	Wichman	1511-041-135	42	MID14	MID11	Nagel	ID11	1	NA	NA	NA	NA	100	ID11
50_50_B1dF51_B4EF3221	Aug_2011	190	Wichman	1511-041-135	44	MID14	MID14	Nagel	ID11	1	NA	NA	NA	NA	100	ID11
70_30_B1dF51_B4EF3221	Aug_2011	191	Wichman	1511-041-135	46	MID14	MID16	Nagel	ID11	1	NA	NA	NA	NA	100	ID11
90_10_B1dF51_B4EF3221	Aug_2011	192	Wichman	1511-041-135	48	MID14	MID18	Scott	ID11	1	NA	NA	NA	NA	100	ID11
XX28gAiA	Aug_2011	1	Wichman	1511-041-132	1	MID15	MID1	Scott	PhiX	0	wt	NA	NA	NA	NA	phiX174
XX31aGiA	Aug_2011	2	Wichman	1511-041-132	3	MID15	MID3	Scott	PhiX	0	wt	NA	NA	NA	NA	phiX174
XX5114cAiA	Aug_2011	3	Wichman	1511-041-132	5	MID15	MID5	Scott	PhiX	0	wt	NA	NA	NA	NA	phiX174
XX5185cTiA	Aug_2011	4	Wichman	1511-041-132	7	MID15	MID7	Scott	PhiX	0	wt	NA	NA	NA	NA	phiX174
XX5365tCiA	Aug_2011	5	Wichman	1511-041-132	9	MID15	MID10	Scott	PhiX	0	wt	NA	NA	NA	NA	phiX174
XX130aGiA	Aug_2011	6	Wichman	1511-041-132	11	MID15	MID13	Scott	PhiX	0	wt	NA	NA	NA	NA	phiX174
XX394GciA	Aug_2011	7	Wichman	1511-041-132	13	MID15	MID15	Scott	PhiX	0	wt	NA	NA	NA	NA	phiX174
XX563cTiA	Aug_2011	8	Wichman	1511-041-132	15	MID15	MID17	Scott	PhiX	0	wt	NA	NA	NA	NA	phiX174
XX756tCiA	Aug_2011	9	Wichman	1511-041-132	2	MID15	MID2	Scott	PhiX	0	wt	NA	NA	NA	NA	phiX174
XX788cTiA	Aug_2011	10	Wichman	1511-041-132	4	MID15	MID67	Scott	PhiX	0	wt	NA	NA	NA	NA	phiX174
XX795aGiA	Aug_2011	11	Wichman	1511-041-132	6	MID15	MID6	Scott	PhiX	0	wt	NA	NA	NA	NA	phiX174
XX878cTiA	Aug_2011	12	Wichman	1511-041-132	8	MID15	MID8	Scott	PhiX	0	wt	NA	NA	NA	NA	phiX174
XX905gAiA	Aug_2011	13	Wichman	1511-041-132	10	MID15	MID11	Scott	PhiX	0	wt	NA	NA	NA	NA	phiX174
XX987cTiA	Aug_2011	14	Wichman	1511-041-132	12	MID15	MID14	Scott	PhiX	0	wt	NA	NA	NA	NA	phiX174
XX1008aGiA	Aug_2011	15	Wichman	1511-041-132	14	MID15	MID16	Scott	PhiX	0	wt	NA	NA	NA	NA	phiX174
XX1025gAiA	Aug_2011	16	Wichman	1511-041-132	16	MID15	MID18	Scott	PhiX	0	wt	NA	NA	NA	NA	phiX174
XX1135cAiA	Aug_2011	17	Wichman	1511-041-132	17	MID16	MID1	Scott	PhiX	0	wt	NA	NA	NA	NA	phiX174
XX1250aGiA	Aug_2011	18	Wichman	1511-041-132	19	MID16	MID3	Scott	PhiX	0	wt	NA	NA	NA	NA	phiX174
XX2305tGiA	Aug_2011	19	Wichman	1511-041-132	21	MID16	MID5	Scott	PhiX	0	wt	NA	NA	NA	NA	phiX174
XX2382tCiA	Aug_2011	20	Wichman	1511-041-132	23	MID16	MID7	Scott	PhiX	0	wt	NA	NA	NA	NA	phiX174
XX2710gAiA	Aug_2011	21	Wichman	1511-041-132	25	MID16	MID10	Scott	PhiX	0	wt	NA	NA	NA	NA	phiX174
XX2971cTiA	Aug_2011	22	Wichman	1511-041-132	27	MID16	MID13	Scott	PhiX	0	wt	NA	NA	NA	NA	phiX174
XX2973gAiA	Aug_2011	23	Wichman	1511-041-132	29	MID16	MID15	Scott	PhiX	0	wt	NA	NA	NA	NA	phiX174
XX2979gAiA	Aug_2011	24	Wichman	1511-041-132	31	MID16	MID17	Scott	PhiX	0	wt	NA	NA	NA	NA	phiX174
XX2980cTiA	Aug_2011	25	Wichman	1511-041-132	18	MID16	MID2	Scott	PhiX	0	wt	NA	NA	NA	NA	phiX174
XX3111gAiA	Aug_2011	26	Wichman	1511-041-132	20	MID16	MID67	Scott	PhiX	0	wt	NA	NA	NA	NA	phiX174
XX3120cTiA	Aug_2011	27	Wichman	1511-041-132	22	MID16	MID6	Scott	PhiX	0	wt	NA	NA	NA	NA	phiX174
XX3121cAiA	Aug_2011	28	Wichman	1511-041-132	24	MID16	MID8	Scott	PhiX	0	wt	NA	NA	NA	NA	phiX174
XX3129gTiA	Aug_2011	29	Wichman	1511-041-132	26	MID16	MID11	Scott	PhiX	0	wt	NA	NA	NA	NA	phiX174
XX3166cTiA	Aug_2011	30	Wichman	1511-041-132	28	MID16	MID14	Scott	PhiX	0	wt	NA	NA	NA	NA	phiX174
XX3370gCiA	Aug_2011	31	Wichman	1511-041-132	30	MID16	MID16	Scott	PhiX	0	wt	NA	NA	NA	NA	phiX174
XX3378aCiA	Aug_2011	32	Wichman	1511-041-132	32	MID16	MID18	Scott	PhiX	0	wt	NA	NA	NA	NA	phiX174
XX3394cTiA	Aug_2011	33	Wichman	1511-041-132	33	MID17	MID1	Scott	PhiX	0	wt	NA	NA	NA	NA	phiX174
XX3438aGiA	Aug_2011	34	Wichman	1511-041-132	35	MID17	MID3	Scott	PhiX	0	wt	NA	NA	NA	NA	phiX174
XX3932aGiA	Aug_2011	35	Wichman	1511-041-132	37	MID17	MID5	Scott	PhiX	0	wt	NA	NA	NA	NA	phiX174
XX4484gAiA	Aug_2011	36	Wichman	1511-041-132	39	MID17	MID7	Scott	PhiX	0	wt	NA	NA	NA	NA	phiX174
XX4657aGiA	Aug_2011	37	Wichman	1511-041-132	41	MID17	MID10	Scott	PhiX	0	wt	NA	NA	NA	NA	phiX174
XX4700tAiA	Aug_2011	38	Wichman	1511-041-132	43	MID17	MID13	Scott	PhiX	0	wt	NA	NA	NA	NA	phiX174
XX4804cTiA	Aug_2011	39	Wichman	1511-041-132	45	MID17	MID15	Scott	PhiX	0	wt	NA	NA	NA	NA	phiX174
XX4861gCiA	Aug_2011	40	Wichman	1511-041-132	47	MID17	MID17	Scott	PhiX	0	wt	NA	NA	NA	NA	phiX174
X_G_D7_7_26_on_1	Aug_2011	41	Wichman	1511-041-132	34	MID17	MID2	not_sure	PhiX	1	1304	NA	7_26	NA	NA	phiX174
X_G_D7_7_26_on_2	Aug_2011	42	Wichman	1511-041-132	36	MID17	MID67	not_sure	PhiX	1	1304	NA	7_26	NA	NA	phiX174
X_G_E6_7_26_on_1	Aug_2011	43	Wichman	1511-041-132	38	MID17	MID6	not_sure	PhiX	1	1304	NA	7_26	NA	NA	phiX174
X_G_E6_7_26_on_2	Aug_2011	44	Wichman	1511-041-132	40	MID17	MID8	not_sure	PhiX	1	1304	NA	7_26	NA	NA	phiX174
X_G_E8_7_26_on_1	Aug_2011	45	Wichman	1511-041-132	42	MID17	MID11	not_sure	PhiX	1	1304	NA	7_26	NA	NA	phiX174
X_G_E8_7_26_on_2	Aug_2011	46	Wichman	1511-041-132	44	MID17	MID14	not_sure	PhiX	1	1304	NA	7_26	NA	NA	phiX174
X_G_F7_7_26_b4_1	Aug_2011	47	Wichman	1511-041-132	46	MID17	MID16	not_sure	PhiX	1	1304	NA	7_26	NA	NA	phiX174
X_G_F7_7_26_b4_2	Aug_2011	48	Wichman	1511-041-132	48	MID17	MID18	not_sure	PhiX	1	1304	NA	7_26	NA	NA	phiX174
alpha_2E_F416_5_12_3	Aug_2011	1	Wichman	1141-041-131	1	MID18	MID1	Nagel	ID11	0	F416	alpha_2E	5_12	3	100	ID11
alpha_2E_F416_5_12_4	Aug_2011	2	Wichman	1141-041-131	3	MID18	MID3	Nagel	ID11	0	F416	alpha_2E	5_12	4	100	ID11
alpha_2E_F416_5_12_5	Aug_2011	3	Wichman	1141-041-131	5	MID18	MID5	Nagel	ID11	0	F416	alpha_2E	5_12	5	100	ID11
alpha_4A_J15_7_27_6	Aug_2011	4	Wichman	1141-041-131	7	MID18	MID7	Nagel	ID11	0	J15	alpha_4A	7_27	6	100	ID11
alpha_4E_F421_7_27_6	Aug_2011	5	Wichman	1141-041-131	9	MID18	MID10	Nagel	ID11	0	F421	alpha_4E	7_27	6	100	ID11
alpha_5B_J20_7_27_6	Aug_2011	6	Wichman	1141-041-131	11	MID18	MID13	Nagel	ID11	0	J20	alpha_5B	7_27	6	100	ID11
alpha_5D_F322_7_27_6	Aug_2011	7	Wichman	1141-041-131	13	MID18	MID15	Nagel	ID11	0	F322	alpha_5D	7_27	6	100	ID11
alpha_5F_F178_7_27_6	Aug_2011	8	Wichman	1141-041-131	15	MID18	MID17	Nagel	ID11	0	F178	alpha_5F	7_27	6	100	ID11
alpha_6A_F355_7_27_6	Aug_2011	9	Wichman	1141-041-131	2	MID18	MID2	Nagel	ID11	0	F355	alpha_6A	7_27	6	100	ID11
alpha_6C_J15_7_27_6	Aug_2011	10	Wichman	1141-041-131	4	MID18	MID67	Nagel	ID11	0	J15	alpha_6C	7_27	6	100	ID11
alpha_7B_F416_5_12_3	Aug_2011	11	Wichman	1141-041-131	6	MID18	MID6	Nagel	ID11	0	F416	alpha_7B	5_12	3	100	ID11
alpha_7B_F416_5_12_4	Aug_2011	12	Wichman	1141-041-131	8	MID18	MID8	Nagel	ID11	0	F416	alpha_7B	5_12	4	100	ID11
alpha_7B_F416_5_12_5	Aug_2011	13	Wichman	1141-041-131	10	MID18	MID11	Nagel	ID11	0	F416	alpha_7B	5_12	5	100	ID11
alpha_7D_J20_7_27_6	Aug_2011	14	Wichman	1141-041-131	12	MID18	MID14	Nagel	ID11	0	J20	alpha_7D	7_27	6	100	ID11
beta_4A_F416_5_12_3	Aug_2011	15	Wichman	1141-041-131	14	MID18	MID16	Nagel	ID11	0	F416	beta_4A	5_12	3	100	ID11
beta_4A_F416_5_12_4	Aug_2011	16	Wichman	1141-041-131	16	MID18	MID18	Nagel	ID11	0	F416	beta_4A	5_12	4	100	ID11
beta_4A_F416_5_12_5	Aug_2011	17	Wichman	1141-041-131	17	MID19	MID1	Nagel	ID11	0	F416	beta_4A	5_12	5	100	ID11
beta_6C_F416_5_12_3	Aug_2011	18	Wichman	1141-041-131	19	MID19	MID3	Nagel	ID11	0	F416	beta_6C	5_12	3	100	ID11
beta_6C_F416_5_12_4	Aug_2011	19	Wichman	1141-041-131	21	MID19	MID5	Nagel	ID11	0	F416	beta_6C	5_12	4	100	ID11
beta_6C_F416_5_12_5	Aug_2011	20	Wichman	1141-041-131	23	MID19	MID7	Nagel	ID11	0	F416	beta_6C	5_12	5	100	ID11
beta_7B_F178_7_27_6	Aug_2011	21	Wichman	1141-041-131	25	MID19	MID10	Nagel	ID11	0	F178	beta_7B	7_27	6	100	ID11
beta_7D_F182_7_27_6	Aug_2011	22	Wichman	1141-041-131	27	MID19	MID13	Nagel	ID11	0	F182	beta_7D	7_27	6	100	ID11
beta_8A_F5_7_27_6	Aug_2011	23	Wichman	1141-041-131	29	MID19	MID15	Nagel	ID11	0	F5	beta_8A	7_27	6	100	ID11
beta_8C_F421_7_27_6	Aug_2011	24	Wichman	1141-041-131	31	MID19	MID17	Nagel	ID11	0	F421	beta_8C	7_27	6	100	ID11
beta_8E_F416_5_12_3	Aug_2011	25	Wichman	1141-041-131	18	MID19	MID2	Nagel	ID11	0	F416	beta_8E	5_12	3	100	ID11
beta_8E_F416_5_12_4	Aug_2011	26	Wichman	1141-041-131	20	MID19	MID67	Nagel	ID11	0	F416	beta_8E	5_12	4	100	ID11
beta_8E_F416_5_12_5	Aug_2011	27	Wichman	1141-041-131	22	MID19	MID6	Nagel	ID11	0	F416	beta_8E	5_12	5	100	ID11
gamma_1B_F416_5_12_3	Aug_2011	28	Wichman	1141-041-131	24	MID19	MID8	Nagel	ID11	0	F416	gamma_1B	5_12	3	100	ID11
gamma_1B_F416_5_12_4	Aug_2011	29	Wichman	1141-041-131	26	MID19	MID11	Nagel	ID11	0	F416	gamma_1B	5_12	4	100	ID11
gamma_1B_F416_5_12_5	Aug_2011	30	Wichman	1141-041-131	28	MID19	MID14	Nagel	ID11	0	F416	gamma_1B	5_12	5	100	ID11
gamma_1D_J20_7_27_6	Aug_2011	31	Wichman	1141-041-131	30	MID19	MID16	Nagel	ID11	0	J20	gamma_1D	7_27	6	100	ID11
gamma_3D_F416_5_12_3	Aug_2011	32	Wichman	1141-041-131	32	MID19	MID18	Nagel	ID11	0	F416	gamma_3D	5_12	3	100	ID11
gamma_3D_F416_5_12_4	Aug_2011	33	Wichman	1141-041-131	33	MID20	MID1	Nagel	ID11	0	F416	gamma_3D	5_12	4	100	ID11
gamma_3D_F416_5_12_5	Aug_2011	34	Wichman	1141-041-131	35	MID20	MID3	Nagel	ID11	0	F416	gamma_3D	5_12	5	100	ID11
gamma_4A_F178_7_27_6	Aug_2011	35	Wichman	1141-041-131	37	MID20	MID5	Nagel	ID11	0	F178	gamma_4A	7_27	6	100	ID11
gamma_5B_F5_7_27_6	Aug_2011	36	Wichman	1141-041-131	39	MID20	MID7	Nagel	ID11	0	F5	gamma_5B	7_27	6	100	ID11
gamma_5D_F421_7_27_6	Aug_2011	37	Wichman	1141-041-131	41	MID20	MID10	Nagel	ID11	0	F421	gamma_5D	7_27	6	100	ID11
gamma_5F_F416_5_12_3	Aug_2011	38	Wichman	1141-041-131	43	MID20	MID13	Nagel	ID11	0	F416	gamma_5F	5_12	3	100	ID11
gamma_5F_F416_5_12_4	Aug_2011	39	Wichman	1141-041-131	45	MID20	MID15	Nagel	ID11	0	F416	gamma_5F	5_12	4	100	ID11
gamma_5F_F416_5_12_5	Aug_2011	40	Wichman	1141-041-131	47	MID20	MID17	Nagel	ID11	0	F416	gamma_5F	5_12	5	100	ID11
gamma_6A_F322_7_27_6	Aug_2011	41	Wichman	1141-041-131	34	MID20	MID2	Nagel	ID11	0	F322	gamma_6A	7_27	6	100	ID11
gamma_8C_F322_7_27_6	Aug_2011	42	Wichman	1141-041-131	36	MID20	MID67	Nagel	ID11	0	F322	gamma_8C	7_27	6	100	ID11
gamma_8E_F178_7_27_6	Aug_2011	43	Wichman	1141-041-131	38	MID20	MID6	Nagel	ID11	0	F178	gamma_8E	7_27	6	100	ID11
beta_6E_J20_pas_3	Aug_2011	44	Wichman	1141-041-131	40	MID20	MID8	Nagel	ID11	1	J20	beta_6E	NA	NA	3	ID11
beta_6E_J20_pas_10	Aug_2011	45	Wichman	1141-041-131	42	MID20	MID11	Nagel	ID11	1	J20	beta_6E	NA	NA	10	ID11
beta_6E_J20_pas_20	Aug_2011	46	Wichman	1141-041-131	44	MID20	MID14	Nagel	ID11	1	J20	beta_6E	NA	NA	20	ID11
beta_6E_J20_pas_30	Aug_2011	47	Wichman	1141-041-131	46	MID20	MID16	Nagel	ID11	1	J20	beta_6E	NA	NA	30	ID11
beta_6E_J20_pas_40	Aug_2011	48	Wichman	1141-041-131	48	MID20	MID18	Nagel	ID11	1	J20	beta_6E	NA	NA	40	ID11
X_G_D7_7_26_on_1	Aug_2011	1	Wichman	1511-053-016	1	MID21	MID1	Millstein	phiX_48-well_hostswitch	1	1304	NA	7_26	NA	NA	phiX174
X_G_D7_7_26_on_2	Aug_2011	2	Wichman	1511-053-016	3	MID21	MID3	Millstein	phiX_48-well_hostswitch	1	1304	NA	7_26	NA	NA	phiX174
X_G_E6_7_26_on_1	Aug_2011	3	Wichman	1511-053-016	5	MID21	MID5	Millstein	phiX_48-well_hostswitch	1	1304	NA	7_26	NA	NA	phiX174
X_G_E6_7_26_on_2	Aug_2011	4	Wichman	1511-053-016	7	MID21	MID7	Millstein	phiX_48-well_hostswitch	1	1304	NA	7_26	NA	NA	phiX174
X_G_E8_7_26_on_1	Aug_2011	5	Wichman	1511-053-016	9	MID21	MID10	Millstein	phiX_48-well_hostswitch	1	1304	NA	7_26	NA	NA	phiX174
X_G_E8_7_26_on_2	Aug_2011	6	Wichman	1511-053-016	11	MID21	MID13	Millstein	phiX_48-well_hostswitch	1	1304	NA	7_26	NA	NA	phiX174
X_G_F7_7_26_b4_1	Aug_2011	7	Wichman	1511-053-016	13	MID21	MID15	Millstein	phiX_48-well_hostswitch	1	1304	NA	7_26	NA	NA	phiX174
X_A_6C_1727_7_29_ecoli	Aug_2011	8	Wichman	1511-053-016	15	MID21	MID17	Millstein	phiX_48-well_hostswitch	1	1727	NA	7_29	NA	NA	phiX174
X_G_2A_2009_7_29_ecoli	Aug_2011	9	Wichman	1511-053-016	2	MID21	MID2	Millstein	phiX_48-well_hostswitch	1	2009	NA	7_29	NA	NA	phiX174
X_B_1D_1533_7_29_on_1	Aug_2011	10	Wichman	1511-053-016	4	MID21	MID67	Millstein	phiX_48-well_hostswitch	1	1533	NA	7_29	NA	NA	phiX174
XX2305tGiA	Aug_2011	11	Wichman	1511-053-016	6	MID21	MID6	Scott	XX_single_constructs	0	wt	NA	NA	NA	NA	phiX174
XX3394cTiA	Aug_2011	12	Wichman	1511-053-016	8	MID21	MID8	Scott	XX_single_constructs	0	wt	NA	NA	NA	NA	phiX174
XX3438aGiA	Aug_2011	13	Wichman	1511-053-016	10	MID21	MID11	Scott	XX_single_constructs	0	wt	NA	NA	NA	NA	phiX174
XX3932aGiA	Aug_2011	14	Wichman	1511-053-016	12	MID21	MID14	Scott	XX_single_constructs	0	wt	NA	NA	NA	NA	phiX174
XX4700tAiA	Aug_2011	15	Wichman	1511-053-016	14	MID21	MID16	Scott	XX_single_constructs	0	wt	NA	NA	NA	NA	phiX174
XX319gTi1	Aug_2011	16	Wichman	1511-053-016	16	MID21	MID18	Scott	XX_single_constructs	0	wt	NA	NA	NA	NA	phiX174
newXX319gTi1	Aug_2011	17	Wichman	1511-053-016	17	MID22	MID1	Scott	XX_single_constructs	0	wt	NA	NA	NA	NA	phiX174
XX323aGi1	Aug_2011	18	Wichman	1511-053-016	19	MID22	MID3	Scott	XX_single_constructs	0	wt	NA	NA	NA	NA	phiX174
newXX323aGi1	Aug_2011	19	Wichman	1511-053-016	21	MID22	MID5	Scott	XX_single_constructs	0	wt	NA	NA	NA	NA	phiX174
reXX587gTi1	Aug_2011	20	Wichman	1511-053-016	23	MID22	MID7	Scott	XX_single_constructs	0	wt	NA	NA	NA	NA	phiX174
reXX593cTi1	Aug_2011	21	Wichman	1511-053-016	25	MID22	MID10	Scott	XX_single_constructs	0	wt	NA	NA	NA	NA	phiX174
Shi1-1i1	Aug_2011	22	Wichman	1511-053-016	27	MID22	MID13	Scott	XX_quad_constructs	0	wt	NA	NA	NA	NA	phiX174
Shi1-2i1	Aug_2011	23	Wichman	1511-053-016	29	MID22	MID15	Scott	XX_quad_constructs	0	wt	NA	NA	NA	NA	phiX174
Shi1-3i1	Aug_2011	24	Wichman	1511-053-016	31	MID22	MID17	Scott	XX_quad_constructs	0	wt	NA	NA	NA	NA	phiX174
Shi1-4i1	Aug_2011	25	Wichman	1511-053-016	18	MID22	MID2	Scott	XX_quad_constructs	0	wt	NA	NA	NA	NA	phiX174
Shi1-5i1	Aug_2011	26	Wichman	1511-053-016	20	MID22	MID67	Scott	XX_quad_constructs	0	wt	NA	NA	NA	NA	phiX174
Shi1-6i1	Aug_2011	27	Wichman	1511-053-016	22	MID22	MID6	Scott	XX_quad_constructs	0	wt	NA	NA	NA	NA	phiX174
Shi1-7i1	Aug_2011	28	Wichman	1511-053-016	24	MID22	MID8	Scott	XX_quad_constructs	0	wt	NA	NA	NA	NA	phiX174
Shi1-8i1	Aug_2011	29	Wichman	1511-053-016	26	MID22	MID11	Scott	XX_quad_constructs	0	wt	NA	NA	NA	NA	phiX174
Shi1-9i1	Aug_2011	30	Wichman	1511-053-016	28	MID22	MID14	Scott	XX_quad_constructs	0	wt	NA	NA	NA	NA	phiX174
Shi1-10i1	Aug_2011	31	Wichman	1511-053-016	30	MID22	MID16	Scott	XX_quad_constructs	0	wt	NA	NA	NA	NA	phiX174
Shi1-11i1	Aug_2011	32	Wichman	1511-053-016	32	MID22	MID18	Scott	XX_quad_constructs	0	wt	NA	NA	NA	NA	phiX174
Shi3-1i1	Aug_2011	33	Wichman	1511-053-016	33	MID23	MID1	Scott	XX_quad_constructs	0	wt	NA	NA	NA	NA	phiX174
Shi3-2i1	Aug_2011	34	Wichman	1511-053-016	35	MID23	MID3	Scott	XX_quad_constructs	0	wt	NA	NA	NA	NA	phiX174
Shi3-3i1	Aug_2011	35	Wichman	1511-053-016	37	MID23	MID5	Scott	XX_quad_constructs	0	wt	NA	NA	NA	NA	phiX174
Shi3-4i1	Aug_2011	36	Wichman	1511-053-016	39	MID23	MID7	Scott	XX_quad_constructs	0	wt	NA	NA	NA	NA	phiX174
Shi3-5i1	Aug_2011	37	Wichman	1511-053-016	41	MID23	MID10	Scott	XX_quad_constructs	0	wt	NA	NA	NA	NA	phiX174
Shi3-6i1	Aug_2011	38	Wichman	1511-053-016	43	MID23	MID13	Scott	XX_quad_constructs	0	wt	NA	NA	NA	NA	phiX174
Shi3-7i1	Aug_2011	39	Wichman	1511-053-016	45	MID23	MID15	Scott	XX_quad_constructs	0	wt	NA	NA	NA	NA	phiX174
Shi3-8i1	Aug_2011	40	Wichman	1511-053-016	47	MID23	MID17	Scott	XX_quad_constructs	0	wt	NA	NA	NA	NA	phiX174
Shi3-9i1	Aug_2011	41	Wichman	1511-053-016	34	MID23	MID2	Scott	XX_quad_constructs	0	wt	NA	NA	NA	NA	phiX174
Shi3-10i1	Aug_2011	42	Wichman	1511-053-016	36	MID23	MID67	Scott	XX_quad_constructs	0	wt	NA	NA	NA	NA	phiX174
Shi7-1i1	Aug_2011	43	Wichman	1511-053-016	38	MID23	MID6	Scott	XX_quad_constructs	0	wt	NA	NA	NA	NA	phiX174
Shi7-2i1	Aug_2011	44	Wichman	1511-053-016	40	MID23	MID8	Scott	XX_quad_constructs	0	wt	NA	NA	NA	NA	phiX174
Shi7-3i1	Aug_2011	45	Wichman	1511-053-016	42	MID23	MID11	Scott	XX_quad_constructs	0	wt	NA	NA	NA	NA	phiX174
Shi7-4i1	Aug_2011	46	Wichman	1511-053-016	44	MID23	MID14	Scott	XX_quad_constructs	0	wt	NA	NA	NA	NA	phiX174
Shi7-7i1	Aug_2011	47	Wichman	1511-053-016	46	MID23	MID16	Scott	XX_quad_constructs	0	wt	NA	NA	NA	NA	phiX174
Shi7-11i1	Aug_2011	48	Wichman	1511-053-016	48	MID23	MID18	Scott	XX_quad_constructs	0	wt	NA	NA	NA	NA	phiX174
X_G_C2_r_2009_8_1_on_1	Aug_2011	1	Wichman	1511-053-012	1	MID24	MID1	Millstein	phiX_48-well_hostswitch	0	2009	NA	8_1	NA	NA	phiX174
X_G_C4_2167_8_1_on_1	Aug_2011	2	Wichman	1511-053-012	3	MID24	MID3	Millstein	phiX_48-well_hostswitch	0	2167	NA	8_1	NA	NA	phiX174
X_B_C2_2167_8_1_on_1	Aug_2011	3	Wichman	1511-053-012	5	MID24	MID5	Millstein	phiX_48-well_hostswitch	0	2167	NA	8_1	NA	NA	phiX174
X_A_B1_1613_8_1_on_1	Aug_2011	4	Wichman	1511-053-012	7	MID24	MID7	Millstein	phiX_48-well_hostswitch	0	1613	NA	8_1	NA	NA	phiX174
X_A_B1_1613_8_1_on_2	Aug_2011	5	Wichman	1511-053-012	9	MID24	MID10	Millstein	phiX_48-well_hostswitch	0	1613	NA	8_1	NA	NA	phiX174
X_G_E4_2009_8_1_on_1	Aug_2011	6	Wichman	1511-053-012	11	MID24	MID13	Millstein	phiX_48-well_hostswitch	0	2009	NA	8_1	NA	NA	phiX174
X_B_B1_1533_8_1_on_1	Aug_2011	7	Wichman	1511-053-012	13	MID24	MID15	Millstein	phiX_48-well_hostswitch	0	1533	NA	8_1	NA	NA	phiX174
X_B_A6_1305_8_1_on_1	Aug_2011	8	Wichman	1511-053-012	15	MID24	MID17	Millstein	phiX_48-well_hostswitch	0	1305	NA	8_1	NA	NA	phiX174
X_B_A4_anc_8_1_on_1	Aug_2011	9	Wichman	1511-053-012	2	MID24	MID2	Millstein	phiX_48-well_hostswitch	0	wt	NA	8_1	NA	NA	phiX174
X_A_F1_r_1613_8_1_on_1	Aug_2011	10	Wichman	1511-053-012	4	MID24	MID67	Millstein	phiX_48-well_hostswitch	0	1613	NA	8_1	NA	NA	phiX174
X_B_B5_1809_8_1_on_1	Aug_2011	11	Wichman	1511-053-012	6	MID24	MID6	Millstein	phiX_48-well_hostswitch	0	1809	NA	8_1	NA	NA	phiX174
X_B_E4_anc_8_1_on_1	Aug_2011	12	Wichman	1511-053-012	8	MID24	MID8	Millstein	phiX_48-well_hostswitch	0	wt	NA	8_1	NA	NA	phiX174
X_B_F5_r_1809_8_1_on_1	Aug_2011	13	Wichman	1511-053-012	10	MID24	MID11	Millstein	phiX_48-well_hostswitch	0	1809	NA	8_1	NA	NA	phiX174
X_G_A4_r_2167_8_1_on_1	Aug_2011	14	Wichman	1511-053-012	12	MID24	MID14	Millstein	phiX_48-well_hostswitch	0	2167	NA	8_1	NA	NA	phiX174
X_G_A4_r_2167_8_1_on_2	Aug_2011	15	Wichman	1511-053-012	14	MID24	MID16	Millstein	phiX_48-well_hostswitch	0	2167	NA	8_1	NA	NA	phiX174
X_G_A4_r_2167_8_1_on_3	Aug_2011	16	Wichman	1511-053-012	16	MID24	MID18	Millstein	phiX_48-well_hostswitch	0	2167	NA	8_1	NA	NA	phiX174
X_G_A4_r_2167_8_1_on_4	Aug_2011	17	Wichman	1511-053-012	17	MID25	MID1	Millstein	phiX_48-well_hostswitch	0	2167	NA	8_1	NA	NA	phiX174
X_B_B7_2009_8_1_on_1	Aug_2011	18	Wichman	1511-053-012	19	MID25	MID3	Millstein	phiX_48-well_hostswitch	0	2009	NA	8_1	NA	NA	phiX174
X_B_C6_1305_8_1_on_1	Aug_2011	19	Wichman	1511-053-012	21	MID25	MID5	Millstein	phiX_48-well_hostswitch	0	1305	NA	8_1	NA	NA	phiX174
X_G_D7_1304_8_2_pas1	Aug_2011	20	Wichman	1511-053-012	23	MID25	MID7	Millstein	phiX_48-well_hostswitch	1	1304	G_D7	8_2	NA	1	phiX174
X_G_D7_1304_8_2_pas10	Aug_2011	21	Wichman	1511-053-012	25	MID25	MID10	Millstein	phiX_48-well_hostswitch	1	1304	G_D7	8_2	NA	10	phiX174
X_G_D7_1304_8_2_pas20	Aug_2011	22	Wichman	1511-053-012	27	MID25	MID13	Millstein	phiX_48-well_hostswitch	1	1304	G_D7	8_2	NA	20	phiX174
X_G_E6_1304_8_2_pas1	Aug_2011	23	Wichman	1511-053-012	29	MID25	MID15	Millstein	phiX_48-well_hostswitch	1	1304	G_E6	8_2	NA	1	phiX174
X_G_E6_1304_8_2_pas10	Aug_2011	24	Wichman	1511-053-012	31	MID25	MID17	Millstein	phiX_48-well_hostswitch	1	1304	G_E6	8_2	NA	10	phiX174
X_G_E6_1304_8_2_pas20	Aug_2011	25	Wichman	1511-053-012	18	MID25	MID2	Millstein	phiX_48-well_hostswitch	1	1304	G_E6	8_2	NA	20	phiX174
X_G_F7_1304_8_2_pas1	Aug_2011	26	Wichman	1511-053-012	20	MID25	MID67	Millstein	phiX_48-well_hostswitch	1	1304	G_F7	8_2	NA	1	phiX174
X_G_F7_1304_8_2_pas10	Aug_2011	27	Wichman	1511-053-012	22	MID25	MID6	Millstein	phiX_48-well_hostswitch	1	1304	G_F7	8_2	NA	10	phiX174
X_G_F7_1304_8_2_pas20	Aug_2011	28	Wichman	1511-053-012	24	MID25	MID8	Millstein	phiX_48-well_hostswitch	1	1304	G_F7	8_2	NA	20	phiX174
Shi5-1i1	Aug_2011	29	Wichman	1511-053-012	26	MID25	MID11	Scott	XX_quad_constructs	0	wt	NA	NA	NA	NA	phiX174
Shi5-2i1	Aug_2011	30	Wichman	1511-053-012	28	MID25	MID14	Scott	XX_quad_constructs	0	wt	NA	NA	NA	NA	phiX174
Shi5-3i1	Aug_2011	31	Wichman	1511-053-012	30	MID25	MID16	Scott	XX_quad_constructs	0	wt	NA	NA	NA	NA	phiX174
Shi5-4i1	Aug_2011	32	Wichman	1511-053-012	32	MID25	MID18	Scott	XX_quad_constructs	0	wt	NA	NA	NA	NA	phiX174
Shi5-6i1	Aug_2011	33	Wichman	1511-053-012	33	MID26	MID1	Scott	XX_quad_constructs	0	wt	NA	NA	NA	NA	phiX174
Shi5-11i1	Aug_2011	34	Wichman	1511-053-012	35	MID26	MID3	Scott	XX_quad_constructs	0	wt	NA	NA	NA	NA	phiX174
Shi6-1i1	Aug_2011	35	Wichman	1511-053-012	37	MID26	MID5	Scott	XX_quad_constructs	0	wt	NA	NA	NA	NA	phiX174
Shi6-2i1	Aug_2011	36	Wichman	1511-053-012	39	MID26	MID7	Scott	XX_quad_constructs	0	wt	NA	NA	NA	NA	phiX174
Shi6-4i1	Aug_2011	37	Wichman	1511-053-012	41	MID26	MID10	Scott	XX_quad_constructs	0	wt	NA	NA	NA	NA	phiX174
Shi6-5i1	Aug_2011	38	Wichman	1511-053-012	43	MID26	MID13	Scott	XX_quad_constructs	0	wt	NA	NA	NA	NA	phiX174
Shi6-9i1	Aug_2011	39	Wichman	1511-053-012	45	MID26	MID15	Scott	XX_quad_constructs	0	wt	NA	NA	NA	NA	phiX174
Shi6-10i1	Aug_2011	40	Wichman	1511-053-012	47	MID26	MID17	Scott	XX_quad_constructs	0	wt	NA	NA	NA	NA	phiX174
Shi6-11i1	Aug_2011	41	Wichman	1511-053-012	34	MID26	MID2	Scott	XX_quad_constructs	0	wt	NA	NA	NA	NA	phiX174
reShi7-1i1	Aug_2011	42	Wichman	1511-053-012	36	MID26	MID67	Scott	XX_quad_constructs	0	wt	NA	NA	NA	NA	phiX174
reShi7-2i1	Aug_2011	43	Wichman	1511-053-012	38	MID26	MID6	Scott	XX_quad_constructs	0	wt	NA	NA	NA	NA	phiX174
reShi7-4i1	Aug_2011	44	Wichman	1511-053-012	40	MID26	MID8	Scott	XX_quad_constructs	0	wt	NA	NA	NA	NA	phiX174
reShi7-7i1	Aug_2011	45	Wichman	1511-053-012	42	MID26	MID11	Scott	XX_quad_constructs	0	wt	NA	NA	NA	NA	phiX174
reShi7-8i1	Aug_2011	46	Wichman	1511-053-012	44	MID26	MID14	Scott	XX_quad_constructs	0	wt	NA	NA	NA	NA	phiX174
reShi7-9i1	Aug_2011	47	Wichman	1511-053-012	46	MID26	MID16	Scott	XX_quad_constructs	0	wt	NA	NA	NA	NA	phiX174
Shi3-11i1	Aug_2011	48	Wichman	1511-053-012	48	MID26	MID18	Scott	XX_quad_constructs	0	wt	NA	NA	NA	NA	phiX174
