# Supplementary material for: Love the one you’re with: replicate viral adaptations converge on the same phenotypic change
Source: PeerJ. 2016 Jul 19;4:e2227. doi: 10.7717/peerj.2227 (PMC4958007; doi:10.7717/peerj.2227)
Supplement: Supplemental Information 3 [file peerj-04-2227-s003.zip › Markdown_detailed_anlaysis_code_and_data_minor_revisions/Data/Trees_each_well.txt]

counter	Anc.AA	Anc.mut	Well	mut	bkgrd	level	node.name	n.isolates
1	F5	2615.A.G	alpha_2A	2615.A.G	NA	0	A	0
1	F5	2615.A.G	alpha_2A	2361.C.G	A	1	B	5
1	F5	2615.A.G	alpha_2A	2578.C.T	A	1	B	5
2	F5	2615.A.G	alpha_4C	2615.A.G	NA	0	A	0
2	F5	2615.A.G	alpha_4C	2615.G.A	A	1	B	0
2	F5	2615.A.G	alpha_4C	1910.A.G	B	2	C	1
2	F5	2615.A.G	alpha_4C	2029.C.T	B	2	C	1
2	F5	2615.A.G	alpha_4C	2417.G.T	B	2	C	1
2	F5	2615.A.G	alpha_4C	3864.A.G	B	2	C	1
2	F5	2615.A.G	alpha_4C	997.A.G	B	2	D	1
2	F5	2615.A.G	alpha_4C	3134.C.T	B	2	D	1
2	F5	2615.A.G	alpha_4C	4048.A.G	B	2	D	1
3	F5	2615.A.G	alpha_6E	2615.A.G	NA	0	A	0
3	F5	2615.A.G	alpha_6E	2615.G.A	A	1	B	2
3	F5	2615.A.G	alpha_6E	1910.A.G	A	1	B	2
3	F5	2615.A.G	alpha_6E	2444.A.G	A	1	B	2
3	F5	2615.A.G	alpha_6E	3134.C.T	A	1	B	2
4	F5	2615.A.G	beta_8A	2615.A.G	NA	0	A	0
4	F5	2615.A.G	beta_8A	1909.G.A	A	1	B	2
4	F5	2615.A.G	beta_8A	2609.G.A	A	1	B	2
4	F5	2615.A.G	beta_8A	2615.G.A	A	1	C	0
4	F5	2615.A.G	beta_8A	1911.C.T	C	2	D	2
4	F5	2615.A.G	beta_8A	2100.T.C	C	2	E	1
4	F5	2615.A.G	beta_8A	2332.A.G	C	2	E	1
5	F5	2615.A.G	beta_1D	2615.A.G	NA	0	A	0
5	F5	2615.A.G	beta_1D	3561.T.C	A	1	B	0
5	F5	2615.A.G	beta_1D	1910.A.G	B	2	C	1
5	F5	2615.A.G	beta_1D	1911.C.T	B	2	D	4
5	F5	2615.A.G	beta_1D	2577.C.T	B	2	D	4
6	F5	2615.A.G	beta_3F	2615.A.G	NA	0	A	0
6	F5	2615.A.G	beta_3F	1910.A.G	A	1	B	0
6	F5	2615.A.G	beta_3F	2397.A.G	B	2	C	1
6	F5	2615.A.G	beta_3F	2563.G.C	B	2	D	4
6	F5	2615.A.G	beta_3F	3561.T.C	B	2	D	4
7	F5	2615.A.G	gamma_5B	2615.A.G	NA	0	A	0
7	F5	2615.A.G	gamma_5B	1911.C.T	A	1	B	1
7	F5	2615.A.G	gamma_5B	2397.A.G	A	1	B	1
7	F5	2615.A.G	gamma_5B	1910.A.G	A	1	C	1
7	F5	2615.A.G	gamma_5B	3561.T.C	A	1	C	1
7	F5	2615.A.G	gamma_5B	2615.G.A	A	1	D	0
7	F5	2615.A.G	gamma_5B	1910.A.G 	D	2	E	2
7	F5	2615.A.G	gamma_5B	2100.T.C	D	2	E	2
7	F5	2615.A.G	gamma_5B	449.A.G	E	3	F	1
8	F5	2615.A.G	gamma_7D	2615.A.G	NA	0	A	0
8	F5	2615.A.G	gamma_7D	1910.A.G	A	1	B	1
8	F5	2615.A.G	gamma_7D	2393.A.G	A	1	B	1
8	F5	2615.A.G	gamma_7D	2575.T.C	A	1	C	0
8	F5	2615.A.G	gamma_7D	997.A.G	C	2	D	1
8	F5	2615.A.G	gamma_7D	2393.A.G	C	2	D	1
8	F5	2615.A.G	gamma_7D	2100.T.C	C	2	E	1
8	F5	2615.A.G	gamma_7D	3152.A.G	C	2	E	1
8	F5	2615.A.G	gamma_7D	2357.C.T	A	1	F	0
8	F5	2615.A.G	gamma_7D	1911.C.T	F	2	G	1
8	F5	2615.A.G	gamma_7D	2134.T.C	F	2	H	1
9	J15	2520.C.T	alpha_4A	2520.C.T	NA	0	A	0
9	J15	2520.C.T	alpha_4A	1911.C.T	A	1	B	1
9	J15	2520.C.T	alpha_4A	2152.A.G	B	2	C	2
9	J15	2520.C.T	alpha_4A	2311.A.G	B	2	D	1
9	J15	2520.C.T	alpha_4A	1910.A.G	A	1	E	1
9	J15	2520.C.T	alpha_4A	2386.C.T	A	1	E	1
10	J15	2520.C.T	alpha_6C	2520.C.T	NA	0	A	0
10	J15	2520.C.T	alpha_6C	2131.C.T	A	1	A	1
10	J15	2520.C.T	alpha_6C	1911.C.T	A	1	C	0
10	J15	2520.C.T	alpha_6C	1910.A.G	A	1	B	2
10	J15	2520.C.T	alpha_6C	2332.A.G	C	2	D	1
10	J15	2520.C.T	alpha_6C	2314.C.T	C	2	E	1
11	J15	2520.C.T	alpha_8E	2520.C.T	NA	0	A	0
11	J15	2520.C.T	alpha_8E	1911.C.T	A	1	B	2
11	J15	2520.C.T	alpha_8E	2398.C.T	B	2	C	2
11	J15	2520.C.T	alpha_8E	4827.C.T	C	3	D	1
12	J15	2520.C.T	beta_1B	2520.C.T	NA	0	A	0
12	J15	2520.C.T	beta_1B	1910.A.G	A	1	B	4
12	J15	2520.C.T	beta_1B	2287.C.T	B	2	C	1
13	J15	2520.C.T	beta_3D	2520.C.T	NA	0	A	0
13	J15	2520.C.T	beta_3D	1909.G.C	A	1	B	3
13	J15	2520.C.T	beta_3D	1910.A.G	A	1	C	1
13	J15	2520.C.T	beta_3D	2311.A.G	C	2	D	1
14	J15	2520.C.T	beta_5F	2520.C.T	NA	0	A	0
14	J15	2520.C.T	beta_5F	1910.A.G	A	1	B	4
14	J15	2520.C.T	beta_5F	2577.C.T	B	2	C	1
15	J15	2520.C.T	gamma_7B	2520.C.T	NA	0	A	0
15	J15	2520.C.T	gamma_7B	1910.A.G	A	1	B	1
15	J15	2520.C.T	gamma_7B	2134.T.C	A	1	C	2
15	J15	2520.C.T	gamma_7B	2616.C.T	A	1	C	2
15	J15	2520.C.T	gamma_7B	2158.A.G	A	1	D	2
15	J15	2520.C.T	gamma_7B	3137.A.G	D	2	E	1
16	J15	2520.C.T	gamma_2E	2520.C.T	NA	0	A	0
16	J15	2520.C.T	gamma_2E	1910.A.G	A	1	B	1
16	J15	2520.C.T	gamma_2E	3137.A.G	B	2	C	1
16	J15	2520.C.T	gamma_2E	1911.C.T	A	1	D	3
17	F355	3665.C.T	alpha_6A	3665.C.T	NA	0	A	0
17	F355	3665.C.T	alpha_6A	1927.G.T	A	1	B	1
17	F355	3665.C.T	alpha_6A	2134.T.C	A	1	B	1
17	F355	3665.C.T	alpha_6A	1910.A.G	A	1	C	0
17	F355	3665.C.T	alpha_6A	2640.A.G	C	2	D	1
17	F355	3665.C.T	alpha_6A	2401.C.T	D	3	E	1
17	F355	3665.C.T	alpha_6A	2138.A.G	C	3	F	1
17	F355	3665.C.T	alpha_6A	4218.C.T	C	3	F	1
18	F355	3665.C.T	alpha_8C	3665.C.T	NA	0	A	0
18	F355	3665.C.T	alpha_8C	2577.C.T	A	1	B	0
18	F355	3665.C.T	alpha_8C	1910.A.G	B	2	C	3
18	F355	3665.C.T	alpha_8C	1911.C.T	B	2	D	1
18	F355	3665.C.T	alpha_8C	3618.A.G	A	1	E	1
18	F355	3665.C.T	alpha_8C	1910.A.G	A	1	E	1
19	F355	3665.C.T	alpha_1F	3665.C.T	NA	0	A	0
19	F355	3665.C.T	alpha_1F	4221.A.G	A	1	B	0
19	F355	3665.C.T	alpha_1F	1910.A.G	B	2	C	1
19	F355	3665.C.T	alpha_1F	2088.C.T	C	3	D	3
19	F355	3665.C.T	alpha_1F	1909.G.C	B	2	E	1
20	F355	3665.C.T	beta_3B	3665.C.T	NA	0	A	0
20	F355	3665.C.T	beta_3B	1910.A.G	A	1	B	4
20	F355	3665.C.T	beta_3B	3597.A.C	A	1	B	4
20	F355	3665.C.T	beta_3B	454.C.T	A	1	C	1
20	F355	3665.C.T	beta_3B	2372.G.T	A	1	C	1
21	F355	3665.C.T	beta_5D	3665.C.T	NA	0	A	0
21	F355	3665.C.T	beta_5D	1910.A.G	A	1	B	0
21	F355	3665.C.T	beta_5D	4221.A.G	B	2	C	1
21	F355	3665.C.T	beta_5D	2626.C.T	C	3	D	1
21	F355	3665.C.T	beta_5D	2577.C.T	B	2	E	3
22	F355	3665.C.T	beta_7F	3665.C.T	NA	0	A	0
22	F355	3665.C.T	beta_7F	3665.T.C	A	1	B	0
22	F355	3665.C.T	beta_7F	2520.C.T	A	1	B	0
22	F355	3665.C.T	beta_7F	1909.G.T	B	2	C	1
22	F355	3665.C.T	beta_7F	1911.C.T	B	2	D	1
23	F355	3665.C.T	gamma_2C	3665.C.T	NA	0	A	0
23	F355	3665.C.T	gamma_2C	3665.T.C	A	1	B	1
23	F355	3665.C.T	gamma_2C	1910.A.G	A	1	B	1
23	F355	3665.C.T	gamma_2C	3147.A.G	A	1	B	1
23	F355	3665.C.T	gamma_2C	1911.C.T	A	1	C	1
23	F355	3665.C.T	gamma_2C	2664.C.T	A	1	C	1
23	F355	3665.C.T	gamma_2C	1910.A.G	A	1	D	1
23	F355	3665.C.T	gamma_2C	4221.A.G	D	1	E	2
24	F355	3665.C.T	gamma_4E	3665.C.T	NA	0	A	0
24	F355	3665.C.T	gamma_4E	3665.T.C	A	1	B	1
24	F355	3665.C.T	gamma_4E	1910.A.G	B	2	C	1
24	F355	3665.C.T	gamma_4E	1935.A.G	B	2	D	1
24	F355	3665.C.T	gamma_4E	1910.A.G	A	1	E	1
24	F355	3665.C.T	gamma_4E	1909.G.A	A	1	F	1
24	F355	3665.C.T	gamma_4E	382.A.G	F	2	G	2
24	F355	3665.C.T	gamma_4E	2574.G.A	F	2	G	2
25	F182	3147.A.G	alpha_8A	3147.A.G	NA	0	A	0
25	F182	3147.A.G	alpha_8A	1910.A.G	A	1	B	1
25	F182	3147.A.G	alpha_8A	2332.A.G	B	2	C	1
25	F182	3147.A.G	alpha_8A	1727.A.G	B	2	D	1
25	F182	3147.A.G	alpha_8A	2386.C.T	B	2	E	1
25	F182	3147.A.G	alpha_8A	2146.C.T	B	2	F	1
26	F182	3147.A.G	alpha_1D	3147.A.G	NA	0	A	0
26	F182	3147.A.G	alpha_1D	2134.T.C	A	1	B	1
26	F182	3147.A.G	alpha_1D	4415.A.G	A	1	B	1
26	F182	3147.A.G	alpha_1D	1910.A.G	A	1	C	3
26	F182	3147.A.G	alpha_1D	2332.A.G	C	2	D	1
27	F182	3147.A.G	alpha_3F	3147.A.G	NA	0	A	0
27	F182	3147.A.G	alpha_3F	1910.A.G	A	1	B	1
27	F182	3147.A.G	alpha_3F	2577.C.T	B	2	C	1
27	F182	3147.A.G	alpha_3F	1911.C.T	A	1	D	1
27	F182	3147.A.G	alpha_3F	2444.A.G	A	1	D	1
27	F182	3147.A.G	alpha_3F	1932.A.G	A	1	F	0
27	F182	3147.A.G	alpha_3F	2152.A.G	F	2	G	1
27	F182	3147.A.G	alpha_3F	2362.C.T	F	2	H	1
28	F182	3147.A.G	beta_5B	3147.A.G	NA	0	A	0
28	F182	3147.A.G	beta_5B	1910.A.G	A	1	B	1
28	F182	3147.A.G	beta_5B	2266.C.T	B	2	C	1
28	F182	3147.A.G	beta_5B	2332.A.G	B	2	D	1
28	F182	3147.A.G	beta_5B	3594.A.G	B	2	E	2
29	F182	3147.A.G	beta_7D	3147.A.G	NA	0	A	0
29	F182	3147.A.G	beta_7D	1910.A.G	A	1	B	1
29	F182	3147.A.G	beta_7D	2311.A.G	B	2	C	1
29	F182	3147.A.G	beta_7D	4079.T.C	C	3	D	1
29	F182	3147.A.G	beta_7D	2332.A.G	B	2	E	2
30	F182	3147.A.G	gamma_2A	3147.A.G	NA	0	A	0
30	F182	3147.A.G	gamma_2A	1909.G.C	A	1	B	1
30	F182	3147.A.G	gamma_2A	4531.C.T	B	2	C	1
30	F182	3147.A.G	gamma_2A	1910.A.G	A	1	D	3
31	F182	3147.A.G	gamma_4C	3147.A.G	NA	0	A	0
31	F182	3147.A.G	gamma_4C	1910.A.G	A	1	B	1
31	F182	3147.A.G	gamma_4C	498.G.C	B	2	C	1
31	F182	3147.A.G	gamma_4C	3147.G.A	B	2	D	1
31	F182	3147.A.G	gamma_4C	3665.C.T	B	2	D	1
31	F182	3147.A.G	gamma_4C	4221.A.G	B	2	D	1
32	F182	3147.A.G	gamma_6E	3147.A.G	NA	0	A	0
32	F182	3147.A.G	gamma_6E	1910.A.G	A	1	B	3
32	F182	3147.A.G	gamma_6E	2867.A.G	B	2	C	1
32	F182	3147.A.G	gamma_6E	4541.A.G	B	2	D	1
33	F178	3134.C.T	alpha_1B	3134.C.T	NA	0	A	0
33	F178	3134.C.T	alpha_1B	1911.C.T	A	1	B	1
33	F178	3134.C.T	alpha_1B	2332.A.G	A	1	B	1
33	F178	3134.C.T	alpha_1B	1910.A.G	A	1	C	1
33	F178	3134.C.T	alpha_1B	2338.C.T	C	2	D	3
34	F178	3134.C.T	alpha_3D	3134.C.T	NA	0	A	0
34	F178	3134.C.T	alpha_3D	1910.A.G	A	1	B	2
34	F178	3134.C.T	alpha_3D	2311.A.G	B	2	C	2
34	F178	3134.C.T	alpha_3D	535.C.T	B	2	D	1
35	F178	3134.C.T	alpha_5F	3134.C.T	NA	0	A	0
35	F178	3134.C.T	alpha_5F	1910.A.G	A	1	B	0
35	F178	3134.C.T	alpha_5F	2401.C.T	B	2	C	1
35	F178	3134.C.T	alpha_5F	2332.A.G	B	2	D	1
35	F178	3134.C.T	alpha_5F	1911.C.T	A	1	E	3
36	F178	3134.C.T	beta_7B	3134.C.T	NA	0	A	0
36	F178	3134.C.T	beta_7B	1910.A.G	A	1	B	4
36	F178	3134.C.T	beta_7B	2534.G.T	B	2	C	1
36	F178	3134.C.T	beta_7B	3134.T.C	B	2	C	1
37	F178	3134.C.T	beta_2E	3134.C.T	NA	0	A	0
37	F178	3134.C.T	beta_2E	1910.A.G	A	1	B	3
37	F178	3134.C.T	beta_2E	1911.C.T	A	1	C	2
38	F178	3134.C.T	gamma_4A	3134.C.T	NA	0	A	0
38	F178	3134.C.T	gamma_4A	1911.C.T	A	1	B	4
38	F178	3134.C.T	gamma_4A	3562.G.T	B	2	C	1
39	F178	3134.C.T	gamma_8E	3134.C.T	NA	0	A	0
39	F178	3134.C.T	gamma_8E	1910.A.G	A	1	B	2
39	F178	3134.C.T	gamma_8E	3152.A.G	B	2	C	1
39	F178	3134.C.T	gamma_8E	1911.C.T	A	1	D	2
40	F178	3134.C.T	gamma_6C	3134.C.T	NA	0	A	0
40	F178	3134.C.T	gamma_6C	2134.T.C	A	1	B	2
40	F178	3134.C.T	gamma_6C	1979.T.C	B	2	C	1
40	F178	3134.C.T	gamma_6C	2393.A.G	A	1	D	2
41	F322	3567.A.G	alpha_3B	3567.A.G	NA	0	A	0
41	F322	3567.A.G	alpha_3B	3560.A.G	A	1	B	0
41	F322	3567.A.G	alpha_3B	1910.A.G	B	2	C	3
41	F322	3567.A.G	alpha_3B	976.C.T	B	2	D	1
41	F322	3567.A.G	alpha_3B	1958.A.G	B	2	D	1
41	F322	3567.A.G	alpha_3B	2131.C.T	B	2	D	1
42	F322	3567.A.G	alpha_5D	3567.A.G	NA	0	A	0
42	F322	3567.A.G	alpha_5D	2397.A.G	A	1	B	0
42	F322	3567.A.G	alpha_5D	2131.C.T	B	2	C	1
42	F322	3567.A.G	alpha_5D	2134.T.C	B	2	D	1
42	F322	3567.A.G	alpha_5D	1910.A.G	A	1	E	3
42	F322	3567.A.G	alpha_5D	3152.A.G	A	1	E	3
43	F322	3567.A.G	alpha_7F	3567.A.G	NA	0	A	0
43	F322	3567.A.G	alpha_7F	2158.A.G	A	1	B	5
43	F322	3567.A.G	alpha_7F	2417.G.T	A	1	B	5
44	F322	3567.A.G	beta_2C	3567.A.G	NA	0	A	0
44	F322	3567.A.G	beta_2C	1911.C.T	A	1	B	1
44	F322	3567.A.G	beta_2C	3152.A.G	B	2	C	2
44	F322	3567.A.G	beta_2C	3560.A.G	B	2	D	1
44	F322	3567.A.G	beta_2C	1910.A.G	A	1	E	2
44	F322	3567.A.G	beta_2C	3560.A.G	A	1	E	2
45	F322	3567.A.G	beta_4E	3567.A.G	NA	0	A	0
45	F322	3567.A.G	beta_4E	2397.A.G	A	1	B	0
45	F322	3567.A.G	beta_4E	1910.A.G	B	2	C	3
45	F322	3567.A.G	beta_4E	1911.C.T	B	2	D	1
45	F322	3567.A.G	beta_4E	2335.G.T	B	2	E	1
46	F322	3567.A.G	gamma_6A	3567.A.G	NA	0	A	0
46	F322	3567.A.G	gamma_6A	1910.A.G	A	1	B	4
46	F322	3567.A.G	gamma_6A	1986.C.T	A	1	B	4
46	F322	3567.A.G	gamma_6A	3184.C.T	B	2	C	1
47	F322	3567.A.G	gamma_8C	3567.A.G	NA	0	A	0
47	F322	3567.A.G	gamma_8C	2407.A.T	A	1	B	1
47	F322	3567.A.G	gamma_8C	2158.A.G	A	1	C	2
47	F322	3567.A.G	gamma_8C	2397.A.G	A	1	C	2
47	F322	3567.A.G	gamma_8C	1171.A.G	C	2	D	1
48	F322	3567.A.G	gamma_1F	3567.A.G	NA	0	A	0
48	F322	3567.A.G	gamma_1F	2397.A.G	A	1	B	0
48	F322	3567.A.G	gamma_1F	1911.C.T	B	2	C	4
48	F322	3567.A.G	gamma_1F	1909.G.T	B	2	D	1
49	J20	2534.G.T	alpha_5B	2534.G.T	NA	0	A	0
49	J20	2534.G.T	alpha_5B	1910.A.G	A	1	B	2
49	J20	2534.G.T	alpha_5B	2134.T.C	A	1	C	3
50	J20	2534.G.T	alpha_7D	2534.G.T	NA	0	A	0
50	J20	2534.G.T	alpha_7D	1910.A.G	A	1	B	4
50	J20	2534.G.T	alpha_7D	1911.C.A	A	1	C	1
51	J20	2534.G.T	beta_2A	2534.G.T	NA	0	A	0
51	J20	2534.G.T	beta_2A	1909.G.T	A	1	B	0
51	J20	2534.G.T	beta_2A	2313.G.A	B	2	C	2
51	J20	2534.G.T	beta_2A	2264.A.G	B	2	D	1
51	J20	2534.G.T	beta_2A	1910.A.G	A	1	E	2
52	J20	2534.G.T	beta_4C	2534.G.T	NA	0	A	0
52	J20	2534.G.T	beta_4C	1910.A.G	A	1	B	3
52	J20	2534.G.T	beta_4C	1911.C.T	A	1	C	2
52	J20	2534.G.T	beta_4C	2313.G.A	A	1	C	2
53	J20	2534.G.T	beta_6E	2534.G.T	NA	0	A	0
53	J20	2534.G.T	beta_6E	1910.A.G	A	1	B	2
53	J20	2534.G.T	beta_6E	2313.G.A	B	2	C	2
53	J20	2534.G.T	beta_6E	4467.A.G	B	2	C	2
53	J20	2534.G.T	beta_6E	1188.C.T	C	3	D	1
54	J20	2534.G.T	gamma_8A	2534.G.T	NA	0	A	0
54	J20	2534.G.T	gamma_8A	1911.C.T	A	1	B	0
54	J20	2534.G.T	gamma_8A	3038.G.T	B	2	C	1
54	J20	2534.G.T	gamma_8A	2634.C.T	B	2	D	2
54	J20	2534.G.T	gamma_8A	2630.G.T	B	2	E	1
54	J20	2534.G.T	gamma_8A	1914.A.G	A	1	F	1
54	J20	2534.G.T	gamma_8A	2094.A.G	A	1	F	1
55	J20	2534.G.T	gamma_1D	2534.G.T	NA	0	A	0
55	J20	2534.G.T	gamma_1D	1909.G.A	A	1	B	4
55	J20	2534.G.T	gamma_1D	2630.G.T	A	1	B	4
55	J20	2534.G.T	gamma_1D	4362.A.G	B	2	C	1
56	J20	2534.G.T	gamma_3F	2534.G.T	NA	0	A	0
56	J20	2534.G.T	gamma_3F	2534.T.G	A	1	B	1
56	J20	2534.G.T	gamma_3F	1911.C.T	A	1	B	1
56	J20	2534.G.T	gamma_3F	3134.C.T	A	1	B	1
56	J20	2534.G.T	gamma_3F	1910.A.G	A	1	C	4
56	J20	2534.G.T	gamma_3F	3032.A.G	A	1	C	4
57	F416	3850.G.T	alpha_7B	3850.G.T	NA	0	A	0
57	F416	3850.G.T	alpha_7B	3850.T.G	A	1	B	4
57	F416	3850.G.T	alpha_7B	2134.T.C	A	1	B	4
57	F416	3850.G.T	alpha_7B	2534.G.T	A	1	B	4
57	F416	3850.G.T	alpha_7B	1941.A.G	B	2	C	1
58	F416	3850.G.T	alpha_2E	3850.G.T	NA	0	A	0
58	F416	3850.G.T	alpha_2E	3850.T.G	A	1	B	0
58	F416	3850.G.T	alpha_2E	2534.G.T	A	1	B	0
58	F416	3850.G.T	alpha_2E	1909.G.C	B	2	C	1
58	F416	3850.G.T	alpha_2E	1910.A.G	B	2	D	3
58	F416	3850.G.T	alpha_2E	1911.C.T	B	2	E	1
59	F416	3850.G.T	beta_4A	3850.G.T	NA	0	A	0
59	F416	3850.G.T	beta_4A	3850.T.G	A	1	B	0
59	F416	3850.G.T	beta_4A	2534.G.T	A	1	B	0
59	F416	3850.G.T	beta_4A	1908.T.C	B	2	C	3
59	F416	3850.G.T	beta_4A	1910.A.G	B	2	D	2
60	F416	3850.G.T	beta_6C	3850.G.T	NA	0	A	0
60	F416	3850.G.T	beta_6C	3850.T.G	A	1	B	0
60	F416	3850.G.T	beta_6C	2534.G.T	A	1	B	0
60	F416	3850.G.T	beta_6C	1910.A.G	B	2	C	4
60	F416	3850.G.T	beta_6C	2134.T.C	B	2	D	1
60	F416	3850.G.T	beta_6C	2312.C.T	B	2	D	1
61	F416	3850.G.T	beta_8E	3850.G.T	NA	0	A	0
61	F416	3850.G.T	beta_8E	3850.T.G	A	1	B	0
61	F416	3850.G.T	beta_8E	2534.G.T	A	1	B	0
61	F416	3850.G.T	beta_8E	1910.A.G	A	1	B	0
61	F416	3850.G.T	beta_8E	3152.A.G	B	2	C	2
61	F416	3850.G.T	beta_8E	2207.A.G	B	2	D	1
61	F416	3850.G.T	beta_8E	2630.G.T	B	2	E	1
61	F416	3850.G.T	beta_8E	2397.A.G	B	2	F	1
62	F416	3850.G.T	gamma_1B	3850.G.T	NA	0	A	0
62	F416	3850.G.T	gamma_1B	3850.T.G	A	1	B	1
62	F416	3850.G.T	gamma_1B	2534.G.T	A	1	B	1
62	F416	3850.G.T	gamma_1B	2630.G.T	B	2	C	2
62	F416	3850.G.T	gamma_1B	1910.A.G	C	3	D	1
62	F416	3850.G.T	gamma_1B	2577.C.T	D	4	E	1
63	F416	3850.G.T	gamma_3D	3850.G.T	NA	0	A	0
63	F416	3850.G.T	gamma_3D	1910.A.G	A	1	B	0
63	F416	3850.G.T	gamma_3D	2397.A.G	B	2	C	3
63	F416	3850.G.T	gamma_3D	2324.G.T	B	2	D	1
63	F416	3850.G.T	gamma_3D	2362.C.T	B	2	E	1
63	F416	3850.G.T	gamma_3D	3152.A.G	B	2	E	1
64	F416	3850.G.T	gamma_5F	3850.G.T	NA	0	A	0
64	F416	3850.G.T	gamma_5F	3850.T.G	A	1	B	0
64	F416	3850.G.T	gamma_5F	1911.C.T	B	2	C	1
64	F416	3850.G.T	gamma_5F	2534.G.T	B	2	D	4
64	F416	3850.G.T	gamma_5F	2094.A.G	B	2	D	4
65	F421	3864.A.G	alpha_2C	3864.A.G	NA	0	A	0
65	F421	3864.A.G	alpha_2C	3863.G.A	A	1	B	0
65	F421	3864.A.G	alpha_2C	1910.A.G	B	2	C	1
65	F421	3864.A.G	alpha_2C	2029.C.T	B	2	C	1
65	F421	3864.A.G	alpha_2C	2417.G.T	B	2	C	1
65	F421	3864.A.G	alpha_2C	2134.T.C	B	2	D	2
66	F421	3864.A.G	alpha_4E	3864.A.G	NA	0	A	0
66	F421	3864.A.G	alpha_4E	1910.A.G	A	1	B	3
66	F421	3864.A.G	alpha_4E	3560.A.G	A	1	B	3
66	F421	3864.A.G	alpha_4E	2520.C.T	A	1	C	2
66	F421	3864.A.G	alpha_4E	2147.T.A	A	1	C	2
67	F421	3864.A.G	beta_6A	3864.A.G	NA	0	A	0
67	F421	3864.A.G	beta_6A	1027.C.T	A	1	B	5
67	F421	3864.A.G	beta_6A	3561.T.C	A	1	B	5
68	F421	3864.A.G	beta_8C	3864.A.G	NA	0	A	0
68	F421	3864.A.G	beta_8C	1910.A.G	A	1	B	0
68	F421	3864.A.G	beta_8C	3151.G.T	B	2	C	3
68	F421	3864.A.G	beta_8C	3863.G.A	B	2	D	1
68	F421	3864.A.G	beta_8C	4048.A.G	B	2	D	1
69	F421	3864.A.G	beta_1F	3864.A.G	NA	0	A	0
69	F421	3864.A.G	beta_1F	1910.A.G	A	1	B	5
69	F421	3864.A.G	beta_1F	3265.G.T	A	1	B	5
70	F421	3864.A.G	gamma_3B	3864.A.G	NA	0	A	0
70	F421	3864.A.G	gamma_3B	1910.A.G	A	1	B	1
70	F421	3864.A.G	gamma_3B	3032.A.G	A	1	B	1
70	F421	3864.A.G	gamma_3B	3864.G.A	A	1	C	0
70	F421	3864.A.G	gamma_3B	2341.C.T	C	2	D	0
70	F421	3864.A.G	gamma_3B	2534.G.T	C	2	D	0
70	F421	3864.A.G	gamma_3B	1932.A.G	D	3	E	1
70	F421	3864.A.G	gamma_3B	1935.A.G	D	3	F	1
70	F421	3864.A.G	gamma_3B	1911.C.T	C	2	G	1
70	F421	3864.A.G	gamma_3B	1910.A.G	C	2	H	1
70	F421	3864.A.G	gamma_3B	994.C.T	H	3	I	1
71	F421	3864.A.G	gamma_5D	3864.A.G	NA	0	A	0
71	F421	3864.A.G	gamma_5D	3864.G.A	A	1	B	2
71	F421	3864.A.G	gamma_5D	1911.C.T	A	1	B	2
71	F421	3864.A.G	gamma_5D	2138.A.G	B	2	C	2
71	F421	3864.A.G	gamma_5D	3115.G.A	C	3	D	1
72	F421	3864.A.G	gamma_7F	3864.A.G	NA	0	A	0
72	F421	3864.A.G	gamma_7F	3864.G.A	A	1	B	0
72	F421	3864.A.G	gamma_7F	1911.C.T	B	2	C	1
72	F421	3864.A.G	gamma_7F	2134.T.C	B	2	D	4
