# Supplementary material for: Love the one you’re with: replicate viral adaptations converge on the same phenotypic change
Source: PeerJ. 2016 Jul 19;4:e2227. doi: 10.7717/peerj.2227 (PMC4958007; doi:10.7717/peerj.2227)
Supplement: Supplemental Information 3 [file peerj-04-2227-s003.zip › Markdown_detailed_anlaysis_code_and_data_minor_revisions/Evidence of Adaptation Table.txt]

DNA.mut	feat.cat	N.wells	g1.well	ng1	bck.2.muts	NS.Reg
382.A.G	A.108.NA.NA	1	0	0	0	0
449.A.G	A.131.NA.NA	1	0	0	0	1
454.C.T	A.132.NA.NA	1	0	0	0	0
535.C.T	A.159.NA.NA	1	0	0	0	0
976.C.T	A.306.A*. 93	1	0	0	0	0
994.C.T	A.312.A*. 99	1	0	0	0	0
997.A.G	A.313.A*.100	1	0	0	0	0
1027.C.T	A.323.A*.110	1	0	0	0	0
1171.A.G	A.371.A*.158	1	0	0	0	0
1188.C.T	A.377.A*.164	1	0	0	0	1
1727.A.G	K. 30.C.  3	1	0	0	0	1
1908.T.C	D.pro	1	0	1	0	1
1909.G.C	D.pro	4	1	1	0	1
1909.G.T	D.pro	2	1	0	1	1
1909.G.A	D.pro	3	1	0	0	1
1910.A.G	D.pro	53	1	1	1	1
1911.C.T	D.pro	27	1	1	1	1
1911.C.A	D.pro	1	0	0	0	1
1914.A.G	C. 65.NA.NA	1	0	0	0	1
1927.G.T	C. 70.NA.NA	1	0	0	0	1
1932.A.G	D.pro	2	1	0	1	1
1935.A.G	D.pro	2	1	0	0	1
1941.A.G	C. 74.NA.NA	1	0	0	0	0
1958.A.G	C. 80.NA.NA	1	0	0	0	1
1979.T.C	D.  2.NA.NA	1	0	0	0	1
1986.C.T	D.  4.NA.NA	1	0	0	0	1
2029.C.T	D. 18.NA.NA	1	0	0	0	0
2088.C.T	D. 38.NA.NA	1	0	1	0	1
2094.A.G	D. 40.NA.NA	2	1	0	0	1
2100.T.C	D. 42.NA.NA	3	1	0	0	1
2131.C.T	D. 52.NA.NA	3	1	0	1	0
2134.T.C	D. 53.NA.NA	11	1	1	0	0
2138.A.G	D. 55.NA.NA	2	1	1	0	1
2146.C.T	D. 57.NA.NA	1	0	0	0	0
2147.T.A	D. 58.NA.NA	1	0	0	0	1
2152.A.G	D. 59.NA.NA	2	1	1	0	0
2158.A.G	D. 61.E.  2	3	1	1	0	1
2207.A.G	D. 78.E. 18	1	0	0	0	1
2264.A.G	D. 97.E. 37	1	0	0	0	1
2266.C.T	D. 97.E. 38	1	0	0	0	1
2287.C.T	D.104.E. 45	1	0	0	0	1
2311.A.G	D.112.E. 53	4	1	1	0	1
2312.C.T	D.113.E. 53	1	0	0	0	1
2313.G.A	D.113.E. 54	3	1	1	0	1
2314.C.T	D.113.E. 54	1	0	0	0	1
2324.G.T	D.117.E. 57	1	0	0	0	1
2332.A.G	D.119.E. 60	8	1	1	0	1
2335.G.T	D.120.E. 61	1	0	0	0	1
2338.C.T	D.121.E. 62	1	0	1	0	1
2341.C.T	D.122.E. 63	1	0	0	0	1
2357.C.T	D.128.E. 68	1	0	0	1	1
2361.C.G	D.129.E. 70	1	0	0	0	1
2362.C.T	D.129.E. 70	2	1	0	0	1
2372.G.T	D.133.E. 73	1	0	0	0	1
2386.C.T	D.137.E. 78	2	1	0	0	1
2393.A.G	D.140.E. 80	2	1	1	0	1
2397.A.G	D.141.E. 82	8	1	1	1	1
2398.C.T	D.141.E. 82	1	0	1	0	1
2401.C.T	D.142.E. 83	2	1	0	0	1
2407.A.T	D.144.E. 85	1	0	0	0	1
2417.G.T	D.148.E. 88	2	1	0	0	1
2444.A.G	E. 97.NA.NA	1	0	0	0	1
2520.C.T	J. 15.NA.NA	1	0	0	0	1
2534.G.T	J. 20.NA.NA	9	1	0	0	1
2534.T.G	J. 20.NA.NA	1	0	0	0	1
2563.G.C	NA.NA.NA.NA	1	0	0	0	0
2574.G.A	J.term	1	0	0	0	1
2575.T.C	J.term	1	0	0	1	1
2577.C.T	J.term	6	1	1	1	1
2578.C.T	J.term	1	0	0	0	1
2609.G.A	F.  3.NA.NA	1	0	0	0	1
2615.G.A	F.  5.NA.NA	2	1	0	1	1
2616.C.T	F.  5.NA.NA	1	0	0	0	1
2626.C.T	F.  8.NA.NA	1	0	0	0	0
2630.G.T	F. 10.NA.NA	4	1	1	0	1
2634.C.T	F. 11.NA.NA	1	0	1	0	1
2640.A.G	F. 13.NA.NA	1	0	0	0	1
2664.C.T	F. 21.NA.NA	1	0	0	0	1
2867.A.G	F. 89.NA.NA	1	0	0	0	1
3032.A.G	F.144.NA.NA	2	1	0	0	1
3038.G.T	F.146.NA.NA	1	0	0	0	1
3115.G.A	F.171.NA.NA	1	0	0	0	0
3134.C.T	F.178.NA.NA	1	0	0	0	1
3134.T.C	F.178.NA.NA	1	0	0	0	1
3137.A.G	F.179.NA.NA	2	1	0	0	1
3147.A.G	F.182.NA.NA	1	0	0	0	1
3151.G.T	F.183.NA.NA	1	0	1	0	1
3152.A.G	F.184.NA.NA	6	1	1	0	1
3184.C.T	F.194.NA.NA	1	0	0	0	0
3265.G.T	F.221.NA.NA	1	0	0	0	1
3408.A.G	F.269.NA.NA	1	0	0	0	1
3560.A.G	F.320.NA.NA	3	1	0	1	1
3561.T.C	F.320.NA.NA	4	1	0	1	1
3562.G.T	F.320.NA.NA	1	0	0	0	1
3594.A.G	F.331.NA.NA	1	0	1	0	1
3597.A.C	F.332.NA.NA	1	0	0	0	1
3618.A.G	F.339.NA.NA	1	0	0	0	1
3665.T.C	F.355.NA.NA	1	0	0	1	1
3800.G.T	F.400.NA.NA	1	0	0	0	1
3850.T.G	F.416.NA.NA	7	1	0	1	1
3863.G.A	F.421.NA.NA	2	1	0	1	1
3864.G.A	F.421.NA.NA	3	1	0	1	1
4048.A.G	G. 10.NA.NA	1	0	0	0	1
4079.T.C	G. 20.NA.NA	1	0	0	0	0
4218.C.T	G. 67.NA.NA	1	0	0	0	1
4221.A.G	G. 68.NA.NA	3	1	1	1	1
4362.A.G	G.115.NA.NA	1	0	0	0	1
4415.A.G	G.132.NA.NA	1	0	0	0	0
4467.A.G	G.150.NA.NA	1	0	0	0	1
4531.C.T	G.171.NA.NA	1	0	0	0	1
4541.A.G	G.174.NA.NA	1	0	0	0	0
4827.C.T	H. 88.NA.NA	1	0	0	0	0
