# Supplementary material for: Love the one you’re with: replicate viral adaptations converge on the same phenotypic change
Source: PeerJ. 2016 Jul 19;4:e2227. doi: 10.7717/peerj.2227 (PMC4958007; doi:10.7717/peerj.2227)
Supplement: Supplemental Information 3 [file peerj-04-2227-s003.zip › Markdown_detailed_anlaysis_code_and_data_minor_revisions/Model_input_files/aa_codes.txt]

G	GLY
P	PRO
A	ALA
V	VAL
L	LEU
I	ILE
M	MET
C	CYS
F	PHE
Y	TYR
W	TRP
H	HIS
K	LYS
R	ARG
Q	GLN
N	ASN
E	GLU
D	ASP
S	SER
T	THR
X	TER
