# Supplementary material for: Love the one you’re with: replicate viral adaptations converge on the same phenotypic change
Source: PeerJ. 2016 Jul 19;4:e2227. doi: 10.7717/peerj.2227 (PMC4958007; doi:10.7717/peerj.2227)
Supplement: Supplemental Information 3 [file peerj-04-2227-s003.zip › Markdown_detailed_anlaysis_code_and_data_minor_revisions/Model_input_files/codon_usage_lookup_table.csv]

AA	codon	usage.high	usage.all
Phe	UUU	0.45	1.15
Phe	UUC	1.55	0.85
Leu	UUA	0.14	0.79
Leu	UUG	0.25	0.77
Leu	CUU	0.3	0.62
Leu	CUC	0.23	0.63
Leu	CUA	0.01	0.22
Leu	CUG	5.07	2.97
Ile	AUU	0.72	1.52
Ile	AUC	2.27	1.26
Ile	AUA	0.01	0.22
Met	AUG	1	1
Val	GUU	2.07	1.03
Val	GUC	0.3	0.86
Val	GUA	1.14	0.62
Val	GUG	0.48	1.49
Ser	UCU	2.54	0.87
Ser	UCC	1.52	0.89
Ser	UCA	0.19	0.74
Ser	UCG	0.06	0.92
Pro	CCU	0.59	0.64
Pro	CCC	0.05	0.5
Pro	CCA	0.52	0.76
Pro	CCG	2.85	2.1
Thr	ACU	1.89	0.67
Thr	ACC	1.75	1.74
Thr	ACA	0.19	0.53
Thr	ACG	0.17	1.07
Ala	GCU	1.83	0.65
Ala	GCC	0.32	1.08
Ala	GCA	1.09	0.85
Ala	GCG	0.76	1.42
Tyr	UAU	0.48	1.14
Tyr	UAC	1.52	0.86
Ter	UAA	2.85	1.89
Ter	UAG	0	0.23
His	CAU	0.61	1.14
His	CAC	1.39	0.86
Gln	CAA	0.37	0.69
Gln	CAG	1.63	1.31
Asn	AAU	0.25	0.9
Asn	AAC	1.75	1.1
Lys	AAA	1.45	1.53
Lys	AAG	0.55	0.47
Asp	GAU	0.69	1.26
Asp	GAC	1.31	0.74
Glu	GAA	1.51	1.38
Glu	GAG	0.49	0.62
Cys	UGU	0.77	0.89
Cys	UGC	1.23	1.11
Ter	UGA	0.15	0.88
Trp	UGG	1	1
Arg	CGU	4.13	2.27
Arg	CGC	1.8	2.39
Arg	CGA	0	0.39
Arg	CGG	0.03	0.59
Ser	AGU	0.29	0.91
Ser	AGC	1.4	1.66
Arg	AGA	0.03	0.23
Arg	AGG	0	0.14
Gly	GGU	2.53	1.35
Gly	GGC	1.39	1.61
Gly	GGA	0.03	0.44
Gly	GGG	0.06	0.6
