# Supplementary material for: Love the one you’re with: replicate viral adaptations converge on the same phenotypic change
Source: PeerJ. 2016 Jul 19;4:e2227. doi: 10.7717/peerj.2227 (PMC4958007; doi:10.7717/peerj.2227)
Supplement: Supplemental Information 3 [file peerj-04-2227-s003.zip › Markdown_detailed_anlaysis_code_and_data_minor_revisions/Model_input_files/hexamer_energy.txt]

GGGCTT	-2.2
GAACGT	0
CTTCTT	0
CACCCT	0
GAACGG	-1.2
GAACGC	0
GAACGA	0
CACCCA	0
CTTCTA	0
CACCCC	0
CTTCTC	0
CACCCG	0
CTTCTG	0
CGTGTG	-1.9
TAAGGT	-3.2
CGTGTC	-1.9
CGTGTA	-1.9
GGCAAC	-1.3
AGGCAA	-1.8
TAAGGG	-3
CGTGTT	-1.9
TAAGGC	-2.1
TAAGGA	-3.1
TCACTG	0
GTCAAA	0
GTCAAC	0
GTCAAG	0
CTGTCC	0
TCAGAG	-1.7
CTGTCA	0
CTCGCC	0
CTGTCG	0
TCAGAC	0
TCAGAA	0
GTCAAT	0
GTATCA	0
TCAGAT	0
GTATCG	0
CTGTCT	0
GGTGTC	-5.3
GGTGTA	-5.3
GGTGTG	-5.3
TATCCT	0
CCGGGG	-4.6
TTCTGT	0
ATTCCT	0
CCGGGC	-2.5
CCGGGA	-3.1
TATCCA	0
TATCCC	0
TGGTTG	-2.5
TATCCG	0
GGTGTT	-5.3
ATTCCG	0
TTCTGG	-0.9
CCGGGT	-3.2
ATTCCC	0
TTCTGC	0
ATTCCA	0
TTCTGA	0
TGCACT	0
TATCTT	0
CGCGGT	-2.7
CCCGCG	0
AGTAAA	0
CGCGGG	-2.5
CGCGGC	-1.6
CGCGGA	-2.7
ACCTGT	0
TCATGT	0
CTCCGA	0
TTACAG	0
CTCCGC	0
TTACAA	0
TTACAC	0
CTCCGG	-1.2
TCATGC	0
ACCTGG	-0.9
TCATGA	0
TCATGG	-0.9
ACCTGC	0
ACCTGA	0
TTACAT	0
CTCCGT	0
GAATTT	0
GCCTGA	0
GCCTGC	0
GCCTGG	-0.9
TAAAGG	-1.7
CAAATT	0
TAAAGA	0
TAAAGC	0
GCCTGT	0
TATCTA	0
TAAAGT	0
CAAATA	0
ACGTCC	0
CAAATC	0
CGTGCT	-1.7
CAAATG	0
AATACT	0
TATCTC	0
GGCATG	-1.3
GGCATA	-1.3
GGCATC	-1.3
AATACG	0
AATACA	0
ATATTG	0
AATACC	0
GGCATT	-1.3
TCCCCA	0
CTTGGT	-2.4
GAGCAC	-1.9
ACTGAT	0
GAGCAG	-1.9
AGTAGT	0
TCTCGC	0
TCTCGA	0
TCTCGG	-1.2
ACTGAG	-1.5
AGTAGA	0
AGTAGG	-2.3
ACTGAA	0
TTGAAC	0
ATACAG	0
GTGTCG	-1.6
TCGAAC	0
TCGAAA	0
GTGTCC	-1.6
TCGAAG	0
GTGTCA	-1.6
CTTGCT	0
AGACAC	0
TCGGTC	-2.8
GTGTCT	-1.6
AGCCCC	0
TCGAAT	0
CTTGCG	0
CTTGCA	0
TCGGTA	-3.4
CTTGCC	0
CGAAAG	0
CGAAAA	0
CGAAAC	0
AAGGTT	-3.3
AATCAT	0
AAATGC	0
CACGGC	-1.6
AAATGA	0
AAATGG	-0.9
CACGGG	-2.5
ACAGTA	0
CGAAAT	0
ACAGTT	0
AATCAG	0
AATCAA	0
AAATGT	0
AATCAC	0
GGGTCT	-3
TCTAGT	0
TTGCCG	0
TTGCCA	0
GGGTAT	-3.6
AGCTGA	0
TTGCCT	0
TCTAGG	-1.6
GGGTAA	-3.6
TCTAGA	0
GGGTAG	-3.6
TCTAGC	0
ATACGG	-1.2
TTTGTG	-1
AGATGT	-0.2
TCGCCC	0
TCGCCA	0
GGGTCG	-3
TCGCCG	0
GGTAAT	-3.1
ACCCAT	0
ACCCAC	0
GGTAAC	-3.1
ACCCAA	0
AGATGG	-1.4
ACCCAG	0
AGATGA	0
TCGCCT	0
AGATGC	0
CCCCAT	0
TTGGGT	-3.1
CACTAG	0
CACTAA	0
CACTAC	0
CCCCAA	0
CCCCAC	0
CCCCAG	0
CACTAT	0
TTGGGG	-4.3
TCGGTT	-2.8
TTGGGA	-3
TTGGGC	-2.2
TGCCTG	0
TGCAGA	0
TTTCTG	0
TGCAGC	0
TTTCTA	0
TTTCTC	0
TGCAGG	-1.9
GGGTCA	-3
GTGGCC	-2.3
GTATCT	0
TTTCTT	0
TGCCTT	0
TGCAGT	0
ACAATT	0
CGCTAC	0
AAGGAA	-3.9
AAGGAC	-3.6
TCACAG	0
AAGGAG	-5.9
ATATGC	0
GTTCCA	0
ATATGA	0
TACGAA	0
ATATGG	-0.9
AAGGAT	-3.7
ATATGT	0
GGTCCC	-2.5
TCCGGT	-2.7
GGTCCA	-2.5
GCCCAA	0
GGTCCG	-2.5
AGGTCT	-3
ATGGCG	-1.3
AGACCC	0
ATTGTT	0
AGACCG	0
CTTCGC	0
CTTAGT	0
AGGTCC	-3
AGGTCA	-3
AGGTCG	-3
GGTCCT	-2.5
TCCGGA	-2.7
CTTAGC	0
ATTGTG	-1
CTTAGA	0
TCTTGC	0
CTTAGG	-1.6
ATTGTC	0
ATTGTA	0
GCCTTT	0
ATTTTG	0
TCCAGG	-1.7
ATTTTA	0
TAAATT	0
ATTTTC	0
TCCAGC	0
TAGCAG	0
GATACT	0
TAGCAC	0
TAGCAA	0
TAAATA	0
ATTTTT	0
TAAATC	0
ACAATC	0
GCCTTA	0
TAAATG	0
GATACG	0
TAGCAT	0
GATACC	0
GATACA	0
TGAGCT	-1.9
GTCACC	0
GATCAT	0
TGGCAC	-1.3
AAGACA	0
AAGACC	0
GATTTA	0
AAGACG	0
GATCAG	0
TGAGCG	-1.9
ACGCTG	0
TGAGCA	-1.9
TGAGCC	-1.9
AAGACT	0
GAAGGG	-3.2
GCGGTC	-2.8
GCGGTA	-3.4
GCGGTG	-5
CGGTGT	-5.6
TCGTTA	0
TCGTTC	0
ATGTGG	-2.3
ACTTGT	0
GCGGTT	-2.8
ACTTGC	0
ATGTGA	-2.1
ACTTGA	0
CGGTGG	-6.3
ACTTGG	-0.9
GACCCG	0
CGGTGC	-5.4
TTCCTA	0
TAGACT	0
TTCCTC	0
ATGTGC	-1.4
TTCCTG	0
TCCTTT	0
GACCCA	0
ACGCTA	0
TAGACG	0
TTCCTT	0
TAGACC	0
TAGACA	0
TCCTTG	0
TCCTTA	0
TCCTTC	0
ATCTCT	0
ACCGTT	0
TGGCGC	-1.3
TGGCGA	-1.9
TGGCGG	-4.2
ATCTCG	0
ATCTCA	0
ATCTCC	0
GGCCAA	-1.3
ACGGAG	-5.5
GGCCAC	-1.3
ACCGTG	-1.3
ACCGTA	0
TGGCGT	-1.4
ACCGTC	0
ACCGAC	0
AGATTA	0
GGCAGT	-2
CCATAA	0
CAAAGG	-1.7
CCATAC	0
CTAACT	0
AGATTC	0
CAAAGC	0
CAACGT	0
GGCAGA	-2.5
GGCAGC	-1.8
TAAGTT	0
GGCAGG	-4.9
CAACGC	0
GCACTA	0
CAACGA	0
GCACTC	0
CAACGG	-1.2
GCACTG	0
ACCATA	0
TCCTAT	0
GGGGGT	-9.3
TACGCT	0
TGTCAG	0
CGATCT	0
CTCTAG	0
CTCTAA	0
CTCTAC	0
GGGGGG	-9.1
CGATCC	0
TACGCC	0
GGGGGC	-8.2
CGATCG	0
GGGGGA	-8.9
TACGCG	0
CTCTAT	0
CAGACC	0
CAGACA	0
CAGACG	0
TAGTTG	0
GCTAAT	0
TAGTTC	0
TAGTTA	0
CAGACT	0
GCTAAG	0
TAGTTT	0
GCTAAC	0
GCTAAA	0
TGCATT	0
TGCTGC	0
AACCCT	0
AACCCC	0
GGAGAG	-6.3
AACCCA	0
AACCCG	0
ATGCAC	0
TGCATC	0
CATGAC	0
AGAATA	0
AGTTTG	0
AACTGG	-0.9
AACTGA	0
CTACAG	0
CCCAGA	0
CCCAGC	0
AGAATC	0
CCCAGG	-1.7
AACTGT	0
AGTTTT	0
ACGTAT	0
CCCAGT	0
CGCATA	0
ATACTG	0
CGCATC	0
ATACTA	0
ATACTC	0
CGCATG	0
AGGCCA	-1.8
ATACTT	0
CGCATT	0
AGGCCC	-1.8
GCTCCG	0
TATTGT	0
GCTCCC	0
GCTCCA	0
CCTACT	0
TGTACT	0
TTTAGT	0
TATTGG	-0.9
GCTCCT	0
TATTGC	0
TATTGA	0
TTTAGG	-1.6
TGTACG	0
CCTACG	0
TGTACA	0
CCTACA	0
TGTACC	0
TTTAGA	0
TTCGCG	0
TTCGCA	0
TTCGCC	0
AGTATC	0
GACTAA	0
AGTATA	0
TTTGGG	-2.2
AGTATG	0
TTTGGA	-2.4
TTTGGC	-1.3
TTCGCT	0
AATTCA	0
TTTGGT	-2.4
GTCAGC	0
GACTAT	0
AGTATT	0
TTACTC	0
TTACTA	0
TTACTG	0
ACCTTG	0
ACCTTC	0
ACCTTA	0
CTAATA	0
TTACTT	0
ACGCTT	0
ACCTTT	0
ACAGGG	-3
CTGGGA	-3
CTGGGC	-2.2
ACAGGC	-2.1
TTATAT	0
CTGGGG	-4.3
AGGACG	-3.3
GCAGCT	0
CAGGAA	-3.9
TCGCTT	0
AGGACC	-3.3
AGGACA	-3.3
AGGCCT	-1.8
TTATAC	0
TTATAA	0
CTGGGT	-3.1
TTATAG	0
GCCACC	0
TCGCTG	0
GCAGCG	0
AGGACT	-3.3
TCGCTC	0
TCGCTA	0
CAGGAT	-3.7
CCTCAG	0
CCTCAA	0
CCTCAC	0
TATGTT	0
ATGGGC	-2.2
TCTTTG	0
ATGGGA	-3
TCTTTA	0
ATGGGG	-4.3
TCTTTC	0
CCTCAT	0
CAGGCG	-2.1
TCTTTT	0
TATGTG	-1
TATGTA	0
ATGGGT	-3.1
TATGTC	0
TCAAAG	0
GAAAGA	0
ATCAAG	0
GAAAGC	0
ATCAAC	0
GAAAGG	-1.7
ATCAAA	0
CCTCCC	0
CATGAG	-1.5
ATCAAT	0
TCAAAC	0
GAAAGT	0
CATGAA	0
GTAGCG	0
CAAGTT	0
GCTTTG	0
GTAGCC	0
GTAGCA	0
GAGGAT	-6.1
GCTTTT	0
CAAGTG	-1.2
GTAGCT	0
GCGGCC	-1.6
CAAGTC	0
GCGGCA	-1.6
CAAGTA	0
ATTGCT	0
TAATCG	0
GGTCTT	-2.5
TAATCA	0
TAATCC	0
TGCGAA	0
CGGCCC	-1.6
AAAATT	0
CGCTAT	0
CGGCCG	-1.6
ATGAAG	0
GGTCTG	-2.5
TAATCT	0
AGTTTA	0
GGTCTC	-2.5
CTGAAT	0
GGTCTA	-2.5
AAAATG	0
AAAATC	0
AAAATA	0
TTCAGC	0
ATCCCT	0
TTCAGG	-1.7
GAACAT	0
TCGTCG	0
TGCCAA	0
GAACAA	0
ATCCCG	0
GAACAC	0
ATCCCC	0
GAACAG	0
ATCCCA	0
AGGCCG	-1.8
ATTGCA	0
CACCAC	0
CACCAA	0
CACCAG	0
AACATT	0
ATTGCG	0
TCCGTC	0
CAAACT	0
TCCGTA	0
CACCAT	0
ATCAGA	0
AACATG	0
AACATA	0
AACATC	0
TCAGCA	0
GCACGG	-1.2
TCAGCC	0
GCACGA	0
GTCAGG	-1.7
GCACGC	0
CAGTCA	0
GCAAGC	0
GCACGT	0
GCAAGA	0
TCAGCT	0
GTCAGT	0
GTATAC	0
TTCCGT	0
GTATAA	0
GTATAG	0
CCGGAA	-3.5
CCGGAC	-3.2
CCGGAG	-5.5
TATCAT	0
TGACGT	0
TTCCGG	-1.2
TTCCGA	0
TTCCGC	0
GTATAT	0
TATCAC	0
TATCAA	0
TATCAG	0
CCGGAT	-3.3
ACATCC	0
CTCTTC	0
TGTTAT	0
CTCTTA	0
CTCTTG	0
AGGGCT	-2.7
TACGTA	0
TACGTC	0
TCTGGT	-2.4
AACAAA	0
CGCGAT	0
TACGTG	-1.3
TGTTAG	0
GGTTTC	-2.5
TGTTAC	0
CTCTTT	0
TGTTAA	0
TCTGGG	-2.2
CGCGAC	0
GATATT	0
TCTGGC	-1.3
TACGTT	0
TCTGGA	-2.4
AGTCGT	0
TTACCT	0
CTCCAT	0
TTACCG	0
CTCCAC	0
AGTCGG	-1.2
TTACCC	0
AGTCGA	0
TTACCA	0
AGTCGC	0
CCGACT	0
GCCTAC	0
GCCTAA	0
GCCTAG	0
CCGACA	0
GATATC	0
CCGACC	0
CCGACG	0
AAGCTC	0
GCCTAT	0
AAGCTA	0
ACGCTC	0
AGGGCG	-2.7
CTCGTT	0
GGTTTT	-2.5
CGCACA	0
ATACAC	0
CGCACC	0
ATACAA	0
ACTGCT	0
TTTGTT	0
CGCACG	0
GGGTCC	-3
CTCACT	0
TTTGTA	0
ACTGCA	0
TTTGTC	0
ACTGCC	0
CGCACT	0
ATACAT	0
ACTGCG	0
CTCACC	0
CTCACA	0
CTCACG	0
TAGTGG	-2.5
GTGAGG	-5
GATTTT	0
TAGTGC	-1.6
GTGAGC	-2.1
TAGTGA	-2.3
GTGAGA	-2.6
TCGACG	0
TCGACA	0
TCGACC	0
GATTTG	0
GTGAGT	-2.1
TAGTGT	-1.8
GATTTC	0
ACAATG	0
TCGACT	0
CTGGTT	-2.5
TGCAAA	0
TCAAAA	0
CGAACG	0
CGAACC	0
CGAACA	0
CTGGTG	-4.7
CTGGTA	-3.1
CTGGTC	-2.5
CGAACT	0
CGCTGA	0
TTGCAT	0
GACGAG	-1.8
CGTCTT	0
TTGCAG	0
GAGGGA	-6.3
TTGCAC	0
TTGCAA	0
AAGATC	0
TCCATC	0
TCGCAT	0
GAGCGG	-2.5
GTCGTG	-1.3
GTCGTA	0
GTCGTC	0
CCGTTT	0
GAGCAA	-1.9
ATATCG	0
GTCGTT	0
TCGCAG	0
TCGCAA	0
TCGCAC	0
CCGTTG	0
CCGTTA	0
CCGTTC	0
AATGCT	0
GGTACG	-3.1
GGTACA	-3.1
GGTACC	-3.1
TATTTG	0
CAGGGA	-3.1
TATTTC	0
TATTTA	0
CCCCCT	0
GGTACT	-3.1
AATGCG	0
AATGCC	0
AATGCA	0
CCCCCC	0
CCCCCA	0
TATTTT	0
CCCCCG	0
CTTGAG	-1.5
ATGATG	0
CTTGAC	0
ATGATC	0
TGCAAC	0
TTGAGT	-2.1
TGCAAG	0
GAAGTG	-2.3
ATGATT	0
CTTGAT	0
GTGCTT	-1.4
TTGAGG	-5
AATCTC	0
GATCGA	0
TTGAGC	-1.9
TGCAAT	0
GAGAAT	-2.6
TGTCTT	0
TTCAGA	0
AGTAGC	0
AAGGCC	-2.1
ATAACC	0
AAGGCA	-2.1
ATAACA	0
AAGGCG	-2.1
ATAACG	0
TGTGGT	-2.4
TGTCTG	0
ACGTAG	0
GAGAAA	-2.6
TGTCTC	0
GAGAAC	-2.6
TGTCTA	0
TGTGGC	-2.3
TGTGGA	-2.4
TGTGGG	-2.5
ATAACT	0
ACTGAC	0
TAGGCT	-2
AGGTAT	-3.6
ACCAAG	0
GAGCAT	-1.9
ACCAAA	0
AAGCAG	0
ACCAAC	0
GGTCAC	-2.5
CGCTGG	-0.9
GGTCAT	-2.5
ACCAAT	0
CGTGCA	-1.7
AGGTAA	-3.6
AGGTAC	-3.6
TTTTGC	0
TCTTAC	0
AATTGG	-0.9
TCTTAA	0
AATTGA	0
TCTTAG	0
AATTGC	0
TAGCCA	0
TGGGGT	-5.6
TAGCCC	0
GATAAT	0
GAGAAG	-2.6
CGCTCC	0
AATTGT	0
GCCATC	0
TCTTAT	0
TTTTGT	0
CGCTCT	0
GATAAA	0
GATAAC	0
TAGCCT	0
TGGGGC	-4.7
TGGGGA	-5.4
GATCCT	0
AAGAAT	0
GGGGTG	-7.9
CATTTG	0
AAGAAC	0
GATCCA	0
AAGAAA	0
GATCCC	0
AAGAAG	0
GATCCG	0
ATGCCG	0
CAAGGG	-3
ATCGAG	-1.8
CAAGGC	-2.1
GGTTCT	-2.5
CAAGGA	-3.1
TTGATA	0
GGTTCA	-2.5
GGTTCC	-2.5
CAAGGT	-3.2
GGTTCG	-2.5
TAGGCA	-2
ATTATA	0
ATTATC	0
TAGAAT	0
GATAGT	0
ATTATG	0
TAGGCC	-2
AGTCTT	0
TAGAAA	0
TAGAAC	0
ATTATT	0
TAGAAG	0
AGTCTA	0
AGTCTC	0
AGTCTG	0
TAACTC	0
TAACTA	0
TAACTG	0
ATCTAT	0
GCCCCG	0
TAACTT	0
ATCTAG	0
ATCTAC	0
ATCTAA	0
GGTCAG	-2.5
CCATGT	0
GCCCCC	0
TGGAGG	-8.7
TGGAGA	-6.3
TGGAGC	-5.6
CCATGC	0
TCCAGA	0
CCATGA	0
GCCCCA	0
TGGAGT	-5.8
TCAGTA	0
TCAGTC	0
CTCTCT	0
GGGGAT	-5.4
TCAGTG	-1.2
CGATAT	0
CTCTCG	0
GGGGAC	-5.4
CTCTCC	0
TCAGTT	0
GGGGAG	-6
ATGCAG	0
CGATAG	0
CGATAA	0
ATGCTG	0
CGATAC	0
GTGTTT	-1.6
GCTACT	0
GTGGTT	-2.5
GTGTTC	-1.6
GTGTTA	-1.6
GTGTTG	-1.6
CGTGCC	-1.7
GTGGTA	-3.1
GCTACA	0
GTGGTC	-2.5
GCTACC	0
GTGGTG	-4.7
GCTACG	0
GCCCCT	0
TTTCGT	0
TGCCCT	0
AGCGTT	0
CGTGCG	-1.7
TTTCGA	0
TTTCGC	0
TGCCCG	0
ACAGTG	-1.2
AGCGTA	0
AGCGTC	0
AGCGTG	-1.4
GGCCCC	-1.3
GGCCCA	-1.3
CACGTG	-1.3
GGCCCG	-1.3
CACGTA	0
CACGTC	0
ACGTGC	-1.7
ACGTGA	-2.4
ACGTGG	-2.6
ACAGTC	0
CACGTT	0
GGGGCC	-4.7
GGCCCT	-1.3
GGGACA	-3.3
TTTTGG	-0.9
GGGACC	-3.3
TCGTGG	-2.6
ACGTGT	-1.9
GCTTCC	0
AGAGAG	-2.8
AGAGAA	-2.8
AGAGAC	-2.8
TCTATA	0
GTCTTT	0
TCTATC	0
TCTATG	0
AGAGAT	-2.8
TTCACA	0
GTCTTG	0
TCTATT	0
GTCTTC	0
GTCTTA	0
GCAGAG	-1.7
GCTCAA	0
GCTCAC	0
GCAGAC	0
GCAGAA	0
GCTCAG	0
AGACGT	-0.2
ATGCGT	0
TTGCTG	0
TTGCTA	0
TTGCTC	0
GCAGAT	0
GCTCAT	0
GTACGG	-1.2
TTGCTT	0
ATGCGG	-1.2
TAGCCG	0
ATGCGC	0
ATGCGA	0
TGTAAG	0
GGCTAG	-1.3
TGTAAC	0
GGCTAC	-1.3
TGTAAA	0
GGCTAA	-1.3
ACTGTA	0
TTGGTA	-3.1
ACTGTC	0
TTGGTC	-2.5
TTCGAC	0
ACTGTG	-1
TTGGTG	-4.7
GACTGC	0
GGCTAT	-1.3
TGTAAT	0
GACTGG	-0.9
TTCGAT	0
TTGGTT	-2.5
ACTGTT	0
GTTTCT	0
ATAATT	0
CCTTTT	0
GTTTCG	0
GTTTCC	0
TGGGGG	-7.8
ATAATG	0
CCTTTA	0
CCTTTC	0
ATAATC	0
ATAATA	0
CCTTTG	0
ACAGAA	0
ACAGAC	0
ACAGAG	-1.7
TTATCT	0
CTGGAC	-2.9
CTGGAA	-3.2
CTGGAG	-5.2
CGATTT	0
ACAGAT	0
TTATCG	0
CCTTGC	0
TTATCA	0
CTGGAT	-3
TTATCC	0
CCAATG	0
AAACCG	0
AAACCA	0
CCAATC	0
AAACCC	0
CCAATA	0
TGTCGG	-1.2
ATACGT	0
AACGAG	-1.8
GAGATA	-2.6
AACGAA	0
GAGATG	-2.6
AACGAC	0
AAACCT	0
CCAATT	0
ATTTGC	0
TTGCCC	0
ATTTGG	-0.9
CCCTAG	0
TGTCGT	0
CCCTAC	0
GAGATT	-2.6
CCCTAA	0
TACAAC	0
CATTAT	0
TGGATT	-3
ATCACA	0
ATCACC	0
CATGCT	0
TGACAC	0
ATCACG	0
TGGATA	-3
TGGATC	-3
CATTAA	0
TGGATG	-3
CATGCA	0
TGACAT	0
GGAACT	-3.2
ATCACT	0
CATGCG	0
AACCTG	0
GTAGAA	0
GTAGAC	0
GTAGAG	-1.7
ACAACA	0
ACAACC	0
GATTGC	0
ACAACG	0
ACTAAG	0
GTAGAT	0
TGCTAC	0
ATACGA	0
ATGAGT	-2.1
GATTGT	0
TTCAGT	0
ACAACT	0
ATACGC	0
CTAGTT	0
TAATAG	0
GTCCGG	-1.2
TAATAC	0
GTCCGA	0
TAATAA	0
GTCCGC	0
TGTTTA	0
ACTCTT	0
GTCCGT	0
TAATAT	0
ATTCGC	0
TTCTCC	0
ATTCGA	0
TTCTCA	0
ATTCGG	-1.2
TTCTCG	0
TCGTAC	0
TACCTT	0
TCGTAA	0
TCGTAG	0
GAACCT	0
ATCCAA	0
ATCCAC	0
TGAACC	0
TTCTCT	0
ATTCGT	0
GAACCC	0
TACCTG	0
CAGCTC	0
TACCTA	0
TACCTC	0
TCGTAT	0
ATGTTA	0
ATGTTC	0
ACCATG	0
ATGTTG	0
GCGGAC	-3.2
AGCTCT	0
TGTCCT	0
AGTGGT	-2.5
ATGAGC	-1.9
ATGTTT	0
ACCATT	0
AACCTC	0
AGTGGA	-2.5
AGTGGC	-2.5
AGCTCC	0
AGTGGG	-2.9
TCCATG	0
CAGTAA	0
CAGTAC	0
CAGTAG	0
TTAATA	0
CAGTAT	0
GTATGT	0
AAAGTA	0
AAAGTC	0
AAAGTG	-1.2
GATCTA	0
GATCTC	0
ATTGAC	0
GATCTG	0
TTTCAG	0
CCGGCC	-1.6
CCGGCA	-1.6
ATTAGA	0
ACTCTC	0
ATTAGC	0
TCCCTC	0
TGTCCG	0
TCCCTA	0
TTAATG	0
TCCCTG	0
GATCTT	0
AAGTGA	-2.3
AAGTGC	-1.6
TGTTCT	0
AAGTGG	-2.5
TGATTG	0
TGATTC	0
TGTATT	0
TGATTA	0
TGTTCA	0
CACAAG	0
TGTTCC	0
AAGTGT	-1.8
CACAAC	0
TGTTCG	0
TCTGAA	0
TGATTT	0
TCTGAG	-1.5
CGCGCC	0
CGCGCA	0
GGTAAA	-3.1
CGCGCG	0
CTCCCT	0
AGCGGG	-2.5
AGCGGA	-2.7
AGCGGC	-1.6
GGTAAG	-3.1
GAAATA	0
CGCGCT	0
GTGCGA	-1.4
ACCTCA	0
ACCTCG	0
GTGCGG	-1.4
TAGCTA	0
TAAGCC	0
TAGCTC	0
TAAGCA	0
CGGGAA	-3.9
TAAGCG	0
TAGCTG	0
CCCATC	0
TTGTTG	0
CCTGCT	0
CCGAAT	0
CCCATT	0
CGGGAT	-3.7
GCCTCG	0
TAGCTT	0
TAAGCT	0
GCCTCC	0
CCGAAC	0
CCTGCG	0
CCGAAA	0
CCGAAG	0
AGACTT	0
CCTGCA	0
GTACTG	0
CCATTC	0
TATAAG	0
ATTTCC	0
TATAAA	0
TATAAC	0
TAACGA	0
TATAAT	0
GTTCTA	0
CCATTT	0
TCTACA	0
TCTACC	0
TCTACG	0
ACTTTC	0
CGCAAC	0
ACTCCA	0
CGCAAA	0
ATACCG	0
CGCAAG	0
ATACCA	0
ATACCC	0
TCTACT	0
ATACCT	0
ATCGGA	-2.7
CGCAAT	0
TAGTAA	0
ATTTCT	0
TAGTAC	0
CTCAAG	0
GTTTTG	0
CTCAAA	0
TAGTAG	0
CTCAAC	0
GTGTGC	-1.6
GTGTGA	-2.1
GTGTGG	-2.3
TAACGG	-1.2
CTCAAT	0
ATTACA	0
TAGTAT	0
GTTCTC	0
GTGTGT	-1.6
ATCTTT	0
GTTGGG	-2.2
GTTGGA	-2.4
GTTGGC	-1.3
CCTTGG	-0.9
CCTTGA	0
GGGAAA	-3.6
AGGATT	-3.4
GACCTA	0
GTTGGT	-2.4
ATCTTG	0
ATCTTA	0
ATCTTC	0
AGGATC	-3.4
AGGATA	-3.4
AAACTA	0
AGGATG	-3.4
GACATG	0
TTGCGT	0
GACATA	0
TCGGCG	-1.6
GAATAT	0
TCGGCC	-1.6
TCGGCA	-1.6
TTGCGA	0
GACATT	0
TTGCGG	-1.2
GAATAG	0
TCGGCT	-1.6
ATCAGC	0
GAATAC	0
GAATAA	0
ACTTTT	0
GACCTT	0
TACAAG	0
TGCCTC	0
ACGTCG	0
GAAATG	0
AATGAT	0
TGCCTA	0
GAAATC	0
GAAATT	0
AATGAA	0
AATGAC	0
AATGAG	-1.5
TCATTG	0
ATGGTA	-3.1
CTTGGA	-2.4
CTTGGC	-1.3
GTCCTT	0
CTTGGG	-2.2
AGCCCT	0
GGGAAT	-3.6
TTGAAT	0
GTCCTA	0
GTCCTC	0
TGCACG	0
TGCACA	0
GTCCTG	0
TGCACC	0
TTGAAA	0
AGCCCG	0
AGCCCA	0
TTGAAG	0
TTAACT	0
ATAAAT	0
TGGTCG	-2.5
TGGTCA	-2.5
TGGTCC	-2.5
ACGATT	0
GAGACT	-2.6
ACGGGG	-4.6
TGGTCT	-2.5
ATAAAG	0
ATAAAA	0
ATGGTG	-4.7
ATAAAC	0
GAGACG	-2.6
ACGATG	0
GAGACC	-2.6
ACGATC	0
GAGACA	-2.6
ACGATA	0
GGTTAC	-2.5
ATGTGT	-1.6
GGTTAA	-2.5
ACCACT	0
GGTTAG	-2.5
CTTCCT	0
TAAACT	0
CGTGAA	-2.4
CTCAGT	0
TCCGCT	0
ACCACG	0
CTTCCC	0
ACCACC	0
GAGGAA	-6.1
ACCACA	0
GGTTAT	-2.5
TCCGCC	0
TCCGCA	0
TCCGCG	0
AACGTC	0
AACGTA	0
AACGTG	-1.3
CGTGAC	-2.4
AGTGTG	-1.8
TCTTCG	0
AGTGTA	-1.8
TCTTCA	0
AGTGTC	-1.8
TCTTCC	0
TAAGTG	-1.2
TAAGTC	0
AACGTT	0
CCGTGA	-2.4
TCTTCT	0
AGTGTT	-1.8
GTGCGC	-1.4
CTTCCA	0
TTGGCA	-1.3
AAAGGT	-3.2
TTGGCC	-1.3
AGTAAC	0
TTAACG	0
TTGGCG	-1.3
GACTTC	0
TCGAGT	-2.4
GACTTA	0
GACTTG	0
ACGTCA	0
AAAGGG	-3
AAAGGA	-3.1
TTGGCT	-1.3
AAAGGC	-2.1
AGTAAG	0
GTATGG	-0.9
GACTTT	0
TTCTTT	0
CAAGAA	0
AGCGAG	-1.8
CAAGAC	0
CAAGAG	-1.7
CGTATT	0
TTCTTG	0
TTCTTC	0
TTCTTA	0
CAAGAT	0
CCCGAT	0
TACGGG	-2.5
TACGGA	-2.7
TACGGC	-1.6
CTCAGA	0
TAGAGT	-2.3
TACGGT	-2.7
GAGTAT	-2.1
CCCGAG	-1.8
AGGGCA	-2.7
AGGGCC	-2.7
TAGAGC	-2.1
TAGAGA	-2.8
TAGAGG	-5.2
CAATTA	0
GTGCTG	-1.4
CGGGGT	-5.9
GTGCTA	-1.4
ATCTGT	0
CGAATT	0
GGCGAC	-1.9
TAGGAC	-3.5
ATCTGA	0
CGAATC	0
ATCTGC	0
CGAATA	0
CGAATG	0
ATCTGG	-0.9
ATCATA	0
GATAGC	0
ATCATC	0
GATAGA	0
AAGCAA	0
GATAGG	-1.6
ATCATG	0
GGCTCA	-1.3
CATTTC	0
CTAGGT	-3.1
CATTTA	0
GTTATC	0
GTTATA	0
CAAACA	0
AAGCAT	0
CAAACC	0
TTTACA	0
ATCATT	0
CAAACG	0
CTAGGG	-2.9
GTTATT	0
CTAGGC	-2
CATTTT	0
CTAGGA	-3
AAGTTT	0
TACAGT	0
CTAAGG	-1.7
CTAAGA	0
GGGGCT	-4.7
TACAGG	-1.7
AAGTTG	0
AAGTTA	0
TACAGC	0
AAGTTC	0
TACAGA	0
CTAAGT	0
GTATGA	0
GGGGCA	-4.7
GGGGCG	-4.7
CCATGG	-0.9
TATATC	0
TATATA	0
TATATG	0
ACATCG	0
GCCCAG	0
GCCCAT	0
TATATT	0
TGATGG	-1.2
CATATG	0
TGATGC	0
GCCCAC	0
TGATGA	0
TGCCAT	0
CACATC	0
TGTTTC	0
CACATA	0
TTAATT	0
CACATG	0
TGTTTG	0
ATGAGA	-2.6
TGATGT	0
ATGAGG	-5
TTTCAC	0
ACTCTG	0
TGCCAG	0
ACTCTA	0
TGTTTT	0
CACATT	0
TGCCAC	0
AAATTC	0
GACTGA	0
AAATTA	0
AAATTG	0
TCTTGT	0
CGTACC	0
TTAATC	0
AAATTT	0
GGGAAC	-3.6
GGTGCG	-5.1
GCGTAT	0
GGGAAG	-3.6
GGTGCC	-5.1
GGTGCA	-5.1
AGAGCG	-2.1
GCGACT	0
GGATGG	-4.9
AGAGCC	-2.1
AGAGCA	-2.1
GCGTAG	0
GGTGCT	-5.1
GCGTAC	0
TAATTT	0
GCGTAA	0
GCGACG	0
AGAGCT	-2.1
GCGACA	0
TATCGG	-1.2
GCGACC	0
TCCGGC	-1.6
GCAGGA	-3.1
GCAGGC	-2.3
GCAGGG	-3.2
CAATTT	0
GCTCGA	0
GCTCGG	-1.2
TATTCT	0
CCGTGG	-2.6
ACTTAC	0
CTTTAG	0
GCAGGT	-3.4
CTTCGT	0
ACGTCT	0
TATTCC	0
GGCGAG	-1.9
TATTCA	0
GGCGAA	-1.9
TATTCG	0
GCTCGT	0
TGTAGA	0
GGGGAA	-5.4
TGTAGC	0
GGCTCC	-1.3
TTTACG	0
TGTAGG	-1.9
GGCTCG	-1.3
TTCGGA	-2.7
TTCGGC	-1.6
AAATAG	0
TTCAAG	0
TTCGGG	-2.5
AGCATG	0
GGCTCT	-1.3
AGCATC	0
TTTACT	0
AGCATA	0
AACCTT	0
AGACCT	0
TTCGGT	-2.7
AAAGAT	0
GTTTAT	0
CTCTCA	0
GTGCTC	-1.4
TGCTTG	0
GTTTAA	0
CGCTAA	0
AACTTG	0
GTTTAG	0
CAGGTG	-5.5
CGCTAG	0
CTGGCT	-1.3
AGGCGG	-4.6
AGGCGA	-2.4
AGGCGC	-1.8
AGGAGT	-6.2
ACAGCC	0
ACAGCA	0
GAGGTC	-6.6
ACAGCG	0
AGGAGC	-6
AGGCGT	-1.9
AGGAGA	-6.7
CTGGCG	-1.3
AGGAGG	-9.1
CTGGCA	-1.3
GTCGGG	-2.5
GCGCCC	0
GCATCG	0
ACAGCT	0
GGAAAA	-3.2
AACGCT	0
AATTTT	0
AAACAG	0
TGTCAC	0
AAACAC	0
GCTCTA	0
ATTTAT	0
AACGCG	0
AATTTA	0
AATTTC	0
AACGCC	0
AACGCA	0
AATTTG	0
ATTTAC	0
ATTTAA	0
ATTTAG	0
CCCTCG	0
TCCAGT	0
CACGAT	0
CAATAT	0
TGACCA	0
TGACCC	0
GCCTTG	0
TGACCG	0
CATTCG	0
TGACCT	0
CATTCA	0
ACGAAA	0
GCCTTC	0
ACAAAT	0
GATTAA	0
GTAGGC	-2.3
GATTAC	0
GTAGGA	-3
GTAGGG	-3.2
GATTAG	0
GAATGA	0
ACAAAC	0
TTTCAA	0
ACAAAA	0
ACAAAG	0
GCGGGC	-2.5
GTCGGT	-2.7
GCGGGA	-3.1
GAATGC	0
GCGGGG	-4.6
GATTAT	0
GTAGGT	-3.4
CAATAC	0
TAATGA	0
GATGTT	-0.1
TAATGC	0
GGAGAT	-6.3
TAATGG	-0.9
GGCGTA	-1.4
CGCAGT	0
GCCCTC	0
GATGTG	-2.3
GCCCTA	0
GATGTA	-0.7
GCCCTG	0
GATGTC	-0.1
CAATAG	0
TGAAAT	0
TTCTAG	0
TTCTAA	0
ATCCGT	0
TTCTAC	0
TGAAAA	0
TGAAAC	0
ACGTTT	0
TGAAAG	0
TTCTAT	0
ATCCGC	0
AGTAAT	0
ATCCGA	0
GATAAG	0
TGGCTC	-1.3
TGGCTA	-1.3
TGGCTG	-1.3
GTCGGA	-2.7
AGTTGT	0
AGCTAT	0
CCCGCA	0
GTCGGC	-1.6
TGGCTT	-1.3
AGTTGG	-1.2
AGCTAA	0
ACGCCG	0
AGCTAC	0
AGTTGC	0
AGTTGA	0
AGCTAG	0
TCCTAG	0
GCACCT	0
CAGTGT	-1.8
AGTCAG	0
TCAGGT	-3.2
TCAAGG	-1.7
CTGGCC	-1.3
TCAAGC	0
TCAAGA	0
GCACCA	0
CAGTGC	-1.6
GCACCC	0
CAGTGA	-2.3
CAGTGG	-2.5
GCACCG	0
TCAAGT	0
CATGGC	-1.3
TCAGGA	-3.1
TCAGGC	-2.1
GTGGGT	-4
TCCTAA	0
GTTCAT	0
TTCCCT	0
CGAGCG	-2.2
CGAGCA	-2.2
GAGCCG	-1.9
CGAGCC	-2.2
TTCCCA	0
TTCCCC	0
GTTCAC	0
TTCCCG	0
GATCAC	0
GGACCT	-2.9
TACATG	0
AAGTAC	0
AAGTAA	0
TACATC	0
AAGTAG	0
TACATA	0
GCACAC	0
GGACCG	-2.9
ATTGGT	-2.4
GGACCA	-2.9
TCATCA	0
GGACCC	-2.9
CACACG	0
TACATT	0
CACACC	0
GCACAA	0
AAGTAT	0
TCTGCC	0
TCTGCA	0
TCTGCG	0
TGCCCC	0
ATTGCC	0
CCCGTC	0
TTAAGG	-1.7
CCCGTA	0
TTAAGA	0
CCCGTG	-1.3
TTAAGC	0
TTACGT	0
TAGATC	0
TGTCAA	0
TAGATA	0
TGCCCA	0
TAGATG	0
TGGTTA	-2.5
TCTGCT	0
TTACGC	0
TTAAGT	0
TTACGA	0
TTACGG	-1.2
CCCGTT	0
AGTGAC	-2.3
AGTGAA	-2.3
AGTGAG	-2.3
CGGGCG	-2.5
CCCTCT	0
TAAGAG	-1.7
CGGGCC	-2.5
TAAGAA	0
CGGGCA	-2.5
TAAGAC	0
AAACAA	0
AGTGAT	-2.3
TAAGAT	0
CCTGAA	0
CGGGCT	-2.5
CCTGAG	-1.5
GTTAGG	-1.6
ATTGGG	-2.2
TATACT	0
GTTAGC	0
GTTAGA	0
ACCCCC	0
TATACG	0
GTTAGT	0
TATACC	0
TATACA	0
ATTGGC	-1.3
ACTAGT	0
TTTATT	0
GTAATA	0
ATTGGA	-2.4
GTAATC	0
GTACAG	0
TCTAAC	0
CGTTCT	0
CCACCG	0
GGTAGG	-4.9
CCACCA	0
CCACCC	0
ATTACT	0
TTTATG	0
ACTAGG	-1.6
TTTATC	0
ACTAGC	0
TTTATA	0
ACTAGA	0
CCACCT	0
CGTTCG	0
TCGTTG	0
CGTTCA	0
CGTTCC	0
TCTAAT	0
TCGTCT	0
CTTTGT	0
AAACAT	0
ACTGGA	-2.4
ACTGGC	-1.3
TAGTCC	0
GTGACC	-2.1
TAGTCA	0
GTGACA	-2.1
TAGTCG	0
GTGACG	-2.1
TGTCAT	0
ACTGGT	-2.4
CTTTGG	-0.9
CCTATG	0
CTTTGC	0
CTACGC	0
GTGACT	-2.1
TAGTCT	0
GTGCAC	-1.4
GCGCTT	0
ACCTAG	0
CGACGA	0
ACCTAA	0
CGACGC	0
CGAAGT	-0.3
CCGCAG	0
CCGCAA	0
CCGCAC	0
GGGACT	-3.3
ACCTAT	0
GTTCGA	0
CGAAGA	0
CACTCA	0
CGAAGG	-2.2
GCGCTC	0
GTGCAT	-1.4
GCGCTA	0
CCGCAT	0
ATTACC	0
GAAGAT	0
GGATCT	-3
TCGTTT	0
TCGGAC	-3.2
GAATCT	0
ACGGAC	-3.2
TCCCCT	0
TCGGAG	-5.5
GGATCG	-3
GAAGAG	-1.7
GAAGAA	0
ATTACG	0
GAAGAC	0
GGATCA	-3
GAATCA	0
GAATCC	0
TCGGAT	-3.3
GAATCG	0
ATGGTC	-2.5
CAGATG	0
CTCGAT	0
CATTCT	0
CTATCA	0
CAGATC	0
ACGCCC	0
CAGATA	0
CTATCT	0
CAGATT	0
CTCGAC	0
ATGGTT	-2.5
TGCGTC	0
GCGTGG	-2.6
GTGGGG	-4.3
AATGGT	-2.4
ATGATA	0
GAGGTG	-8.8
TCCACC	0
GGGACG	-3.3
AATGGC	-1.3
AATGGA	-2.4
AATGGG	-2.2
CACTCT	0
AATAGA	0
TACTGC	0
AATAGC	0
GTGAAT	-2.1
AGCCAG	0
GGAGGG	-10
AAAAGT	0
GGAGGA	-9.8
AGCCAA	0
TGGTAG	-3.1
GTGGGA	-3.6
GAGTGT	-2.7
TGGTAC	-3.1
GAGGTA	-7.2
TGGTAA	-3.1
AAAAGG	-1.7
GGAGGT	-10.2
AGCCAT	0
AAAAGC	0
AAAAGA	0
TTGACT	0
GAGTGG	-3
CGCCAG	0
TGGTAT	-3.1
ACGCCT	0
GAGTGC	-2.1
CGCCAC	0
GAGTGA	-2.8
GCCAGG	-1.7
GCCAGA	0
CTCGTG	-1.3
GCCAGC	0
GCCCGT	0
TACCGA	0
TACCGC	0
TACCGG	-1.2
GCCCGC	0
GCCAGT	0
GCCCGA	0
GCCCGG	-1.2
CTTCAC	0
CTTCAA	0
TACCGT	0
TCCGAG	-1.8
TCCGAA	0
TCCGAC	0
TAGCGT	0
TATTAG	0
AATTCC	0
AATTCG	0
TCCGAT	0
TAGCGG	-1.2
TAGCGA	0
TAGCGC	0
GTCATC	0
GTCATA	0
GTCATG	0
AGCAGG	-2.3
CCAGGT	-3.2
TTGGAA	-3.2
AGCAGC	0
AGCAGA	0
GTCATT	0
ACGACC	0
CCAGGG	-3
AGCAGT	0
CCAGGA	-3.1
CCAGGC	-2.1
TTGGAT	-3
ACGGTA	-3.4
CATCTG	0
GATCGG	-1.2
CATCTA	0
ATAGAC	0
CATCTC	0
ATAGAA	0
TAACAG	0
GATCGT	0
CATCTT	0
ATAGAT	0
ACGGTT	-2.8
GTTCTT	0
ACATGA	0
CGTAAT	0
ACATGC	0
TCTTGA	0
ACATGG	-0.9
AGGGAT	-3.7
GGCCAT	-1.3
CGTAAG	0
GTTCTG	0
ACATGT	0
CGTAAC	0
CGTAAA	0
AGGGAG	-5.9
ACGGAA	-3.5
CCCGCC	0
AGACGC	0
AGGGAA	-3.9
GAGTCG	-2.1
AGCGCA	0
TCTTGG	-0.9
GTTGTT	0
ATCCTT	0
TTGTCG	0
TTGTCC	0
TTGTCA	0
ATCCTC	0
GTTGTA	0
ATCCTA	0
GTTGTC	0
ATCCTG	0
GTTGTG	-1
TTGTCT	0
ACGCGC	0
TGACTA	0
TGGGCC	-2.2
TGACTC	0
TGGGCA	-2.2
TGGGCG	-2.2
TGACTG	0
AAGCCG	0
AAGCCC	0
AAGCCA	0
CAAAAT	0
TGACTT	0
TGGGCT	-2.2
CAAAAC	0
CAAAAA	0
AAGCCT	0
CAAAAG	0
TCAATG	0
AAACTT	0
TCAATC	0
TCAATA	0
CAGTTC	0
CAGTTA	0
CAGTTG	0
GACCCC	0
CTCTGT	0
TCAATT	0
GGCCAG	-1.3
CTCTGC	0
GACCCT	0
CTCTGA	0
CTCTGG	-0.9
CAGTTT	0
GCGAAG	0
ACGTTC	0
TGCTGG	-0.9
TGCTGA	0
GAGTCT	-2.1
GCGAAA	0
AGCTGC	0
GCTGGT	-2.4
GTGATT	-2.1
ACGTTA	0
TGCTGT	0
GCGAAT	0
GCCCTT	0
GTGATG	-2.1
GCTGGG	-2.2
GTGATC	-2.1
GCTGGC	-1.3
GTGATA	-2.1
GCTGGA	-2.4
TGATAA	0
TGTAGT	0
TGATAC	0
TGATAG	0
CTTGTT	0
GACGGT	-2.7
GCTAGG	-1.6
GCTAGA	0
ATGAAT	0
GCTAGC	0
TACAAT	0
AAGGGT	-3.2
TGATAT	0
GAGGTT	-6.6
GCTAGT	0
ATGAAC	0
GACGGG	-2.5
ATGAAA	0
GACGGA	-2.7
CTTGTA	0
GACGGC	-1.6
CTTGTC	0
TGTGCA	-1.4
GCACTT	0
CCCGCT	0
CCATAG	0
GGTGAA	-5.8
GGTGAC	-5.8
GCGTCT	0
GACTGT	0
GGTGAG	-5.8
GGAATG	-3.2
CGTCCT	0
GGAATC	-3.2
TAATGT	0
GCGTCA	0
GTTATG	0
GCGTCC	0
GGTGAT	-5.8
GCGTCG	0
CGTCCG	0
GGAATT	-3.2
CGTCCC	0
CGTCCA	0
CCGTAT	0
GAAGTC	-0.1
GAAGTA	-0.7
GCCGTC	0
GCCGTA	0
CCGTAC	0
CCGTAA	0
TTCGAA	0
CTAACA	0
GCCGTT	0
CCCTCC	0
GAAGTT	-0.1
GGCGCG	-1.3
ATGCCC	0
TTAGTT	0
ATGCCA	0
GGCGCC	-1.3
TATTAA	0
GGCGCA	-1.3
TATTAC	0
ACTATG	0
CCATAT	0
TTTAAG	0
ACTATC	0
TTTAAA	0
ACTATA	0
TTTAAC	0
TATTAT	0
TTAGTG	-1.2
GGCGCT	-1.3
TTAGTC	0
ATGCCT	0
TTAGTA	0
TTTAAT	0
CTAACG	0
GGGCAT	-2.2
TCGATA	0
TTTCCG	0
TTTCCA	0
TTTCCC	0
GTACGT	0
TATCGA	0
GTTTGT	0
TTTCCT	0
GGGCAG	-2.2
GTCTGT	0
GGGCAA	-2.2
GGGCAC	-2.2
GTTTGC	0
GTTTGA	0
GTTTGG	-0.9
GTACGA	0
CCGCTC	0
GCATGT	0
CCGCTA	0
CCGCTG	0
AGCATT	0
GCGCGG	-1.2
GCGCGC	0
GTCGAT	0
GCATGG	-0.9
GCATGC	0
CCGCTT	0
GCATGA	0
GTCGAC	0
GTCGAA	0
GTCGAG	-1.8
CGTGGC	-2.6
GAGCTA	-1.9
TGCGCT	0
GAGCTC	-1.9
ATTGAT	0
GAGCTG	-2.2
AAACGA	0
AAACGC	0
GTAGTA	0
AAACGG	-1.2
ATTGAA	0
TGCGCG	0
TGTCCA	0
GAGCTT	-1.9
TGCGCC	0
ATTGAG	-1.5
TGCGCA	0
GTGAAG	-2.1
AAACGT	0
TGGGTT	-3.2
ATTTCA	0
TACGCA	0
ATCAGT	0
ATCGGG	-2.5
CATAGT	0
AAATCA	0
ATCGGC	-1.6
CCGTGT	-1.9
ATCCGG	-1.2
TGGGTG	-5.4
CGATCA	0
TGGGTC	-3.2
TTTCGG	-1.2
TGGGTA	-3.8
CATAGG	-1.6
ATCGGT	-2.7
ATCAGG	-1.7
CATAGC	0
CATAGA	0
GGTCAA	-2.5
ACGGGT	-3.2
GTCTGA	0
GATTCT	0
CTTTTG	0
TACTAG	0
CTTTTC	0
CAGCAA	0
CTTTTA	0
GATTCC	0
GATTCA	0
GATTCG	0
ACGGGC	-2.5
TACTAT	0
CTTTTT	0
TCACGA	0
TCACGC	0
TCACGG	-1.2
GAGTTC	-2.1
TCACGT	0
AAAGTT	0
TTCCAC	0
TTCCAA	0
TTCCAG	0
GTTTCA	0
ACCCTT	0
TGAAGT	0
ATGCTT	0
TTCCAT	0
TGAAGC	0
ACCCTC	0
TGAAGG	-1.9
ACCCTG	0
CTGACT	0
CCCCTT	0
AGTTAT	0
CTGACG	0
CTGACC	0
CTGACA	0
AGTTAA	0
CCCCTG	0
AGTTAC	0
CCCCTC	0
AGTTAG	0
CCCCTA	0
ACACAG	0
ACACAA	0
ACACAC	0
AATGTT	0
CTGCAG	0
CATGGG	-2.2
CTGCAC	0
CTGCAA	0
AATGTC	0
ACACAT	0
AATGTA	0
AATGTG	-1
CATGGT	-2.4
CTGCAT	0
GCACAG	0
ACATTT	0
CGAGAT	-2.9
GTTCGT	0
ACATTG	0
GTACCA	0
ACATTA	0
ACATTC	0
CGAGAG	-2.9
ATGCTC	0
GTTCGC	0
CGAGAC	-2.9
GTTCGG	-1.2
AAGTCT	0
ACCCTA	0
GCTATT	0
GGACAT	-2.9
GCTATA	0
GCTATC	0
AAGTCG	0
AAGTCA	0
GCTATG	0
AAGTCC	0
GGACAG	-2.9
GGACAC	-2.9
GGACAA	-2.9
CTAATT	0
AGGGTT	-3.3
GAGGCG	-5.4
TGTTGG	-0.9
GAGGCA	-5.4
AGCGCT	0
GAGGCC	-5.4
TGTTGC	0
ACTCGA	0
TAAAAT	0
ACTCGC	0
AAGCTT	0
ACTCGG	-1.2
TGTTGT	0
GAGGCT	-5.4
AGCGCC	0
AGGGTG	-5.5
AGGGTA	-3.9
AGCGCG	0
AGGGTC	-3.3
TAAAAG	0
ACTCGT	0
TAAAAC	0
TAAAAA	0
CTACTC	0
TAGGGA	-3.1
CTACTA	0
TAGGGC	-2.9
ACGTTG	0
AGCTGG	-1
TAGGGG	-4.9
AGTGCG	-1.6
AGTGCA	-1.6
AGAGTT	-2.3
AGTGCC	-1.6
AAAACC	0
TTCGTG	-1.3
TAGGGT	-3.2
GCTTGG	-0.9
AGCTGT	0
CTACTT	0
AGTGCT	-1.6
AGAGTC	-2.3
AGAGTA	-2.3
AGAGTG	-2.3
TAACCC	0
GTTAAA	0
CCTGGC	-1.3
GTTAAC	0
CCTGGA	-2.4
CCTGGG	-2.2
GTTAAG	0
TAACCA	0
CTAATC	0
GTCTGG	-0.9
GTCTGC	0
GTTAAT	0
CCTGGT	-2.4
GGAAGG	-4.9
CCACAT	0
GGAAGC	-3.2
CTAATG	0
GGAAGA	-3.3
GCGTTA	0
CAATGA	0
GCGTTC	0
CAATGC	0
GCGTTG	0
CAATGG	-0.9
CCACAG	0
GGAAGT	-3.7
CCACAC	0
CCACAA	0
ATTTGT	0
TCCTCG	0
TGTATG	0
CAATGT	0
TGTATA	0
TCCTCC	0
TGTATC	0
CGTTAG	0
TAACCG	0
TCATAG	0
TCAGGG	-3
TCATAA	0
TTCGTA	0
CGTTAA	0
TTCGTC	0
ACCGCT	0
TGCATG	0
GCTTGT	0
TTCGTT	0
TCATAT	0
TAACCT	0
CGTTAT	0
GTGAAA	-2.1
GAGATC	-2.6
TGCATA	0
ACCGCG	0
ACCGCA	0
CCCTAT	0
ACCGCC	0
CCGCCT	0
AGGCTT	-1.8
CCTTCT	0
CGAGCT	-2.2
GTTGCA	0
TGTCGC	0
GATCAA	0
GTGAAC	-2.1
GTGCCA	-1.4
GTTGCG	0
GTGCCC	-1.4
CCGCCG	0
AGGCTA	-1.8
CCTTCC	0
AGGCTC	-1.8
CCGCCC	0
TGTCGA	0
CCTTCG	0
AGGCTG	-1.8
GTGCCT	-1.4
TCCAAA	0
GTTGCT	0
GGATAT	-3
TCGGGT	-3.2
ATTTGA	0
GCAGTT	0
GAAGCT	0
TCGGGC	-2.5
TCGGGA	-3.1
TCGGGG	-4.6
GGATAG	-3
GAAGCG	0
GCAGTG	-1.2
GAAGCC	0
GCAGTA	0
GAAGCA	0
GCAGTC	0
GAGAGC	-2.6
GAGAGA	-2.8
CGCCCC	0
CGCCCA	0
ACGTAA	0
ACGCAG	0
ACGCAC	0
ACGCAA	0
CTCGCA	0
ACGTAC	0
AACGAT	0
ACGCAT	0
AGTTTC	0
GCCGGG	-2.5
GCCGGC	-1.6
CATGTT	0
GCCGGA	-2.7
AGAAAC	0
AACTGC	0
GCCACT	0
CATGTA	0
CATGTC	0
GCCGGT	-2.7
CATGTG	-1
AGTTCG	0
ATTAAC	0
TACCCC	0
GATTGG	-0.9
GTTGCC	0
GTACTC	0
TCACTT	0
GTGCCG	-1.4
GGCCTC	-1.3
GGCCTA	-1.3
AATCGG	-1.2
AATCGC	0
AATCGA	0
GTTCAG	0
GGCCTT	-1.3
TCACTA	0
TCACTC	0
AATCGT	0
AGCCGA	0
CCTTCA	0
AGCCGC	0
TAATTG	0
AAAAAT	0
AGCCGG	-1.2
TAATTC	0
TGGTGA	-5.8
GATGGA	-2.4
TGGTGC	-5.1
GATGGC	-1.6
GGGCTG	-2.2
TGGTGG	-6
GATGGG	-2.5
GTTTTC	0
AAAAAC	0
GGGCTC	-2.2
GAGCGA	-2.3
AGCCGT	0
AAAAAG	0
TGACAG	0
CCAAGG	-1.7
CTACAT	0
TCTCAG	0
CCAAGC	0
TGGTGT	-5.3
TCTCAC	0
AGAACT	0
CAAAGA	0
CCGCCA	0
TACCAT	0
GTATCC	0
AGATAG	0
ACCCGG	-1.2
ACCCGA	0
ATGTCT	0
ACCCGC	0
ACCAGT	0
TACCAC	0
AGAACG	0
TACCAA	0
AGAACA	0
TACCAG	0
AGAACC	0
ATGTCA	0
ACCCGT	0
ACCAGA	0
TGACAA	0
CCTATA	0
CACTGC	0
ATGTCG	0
GTAACA	0
TAGGTT	-3.2
GTTTAC	0
AATTAT	0
AGCCAC	0
TGCTAT	0
CATTAG	0
CGGGTT	-3.3
CTGTTA	0
AATTAC	0
TAGGTG	-5.4
CATGGA	-2.4
TAGGTA	-3.8
TAGGTC	-3.2
CGGGTC	-3.3
CTGTTT	0
CGGGTA	-3.9
CGGGTG	-5.5
GGGTAC	-3.6
CTTCGG	-1.2
CACACT	0
CATTAC	0
TTAGGG	-2.9
ATATAT	0
AGCAAC	0
TTAGGC	-2
AAAGCT	0
TTAGGA	-3
ATGCTA	0
AAAGCA	0
AAAGCC	0
TTAGGT	-3.1
ATATAA	0
AGCAAT	0
ATATAC	0
ATAGCA	0
ATAGCC	0
TACTTG	0
ATAGCG	0
TCCCTT	0
TGCTAA	0
ATAGCT	0
TACTTT	0
CTTCGA	0
CGAGTT	-2.4
TCCAAT	0
CGTACT	0
TCCCGT	0
ACATAC	0
CTTAAG	0
ACATAA	0
CTTAAA	0
ACATAG	0
CTTAAC	0
CGTACA	0
CGAGTG	-2.4
TTGTTA	0
CGAGTA	-2.4
CGAGTC	-2.4
AGGGGA	-5.8
CTTAAT	0
TATGCG	0
TATGCA	0
TATGCC	0
TCATTA	0
CGACTT	0
TGAATT	0
TTGTAA	0
TTGTAC	0
TTGTAG	0
TGAATC	0
CGACTA	0
TGAATA	0
GGATAC	-3
TGAATG	0
CACACA	0
CGACTG	0
TTGTAT	0
ATCGTG	-1.3
GCTTCG	0
ATCGTC	0
ATCGTA	0
TGGGAG	-5.8
GAGGGT	-6.3
TGGGAA	-3.8
TGGGAC	-3.5
GCTTCT	0
ATCGTT	0
GATTGA	0
TGGGAT	-3.6
CTAGCC	0
GACCAT	0
CTAGCG	0
CGGTAG	-3.4
ACTTAG	0
TAGATT	0
ACTTAA	0
CGGTAC	-3.4
TACACT	0
CGGTAA	-3.4
GACCAG	0
GACCAC	0
GACCAA	0
TTCGAG	-1.8
TACACC	0
CGGTAT	-3.4
TACACA	0
TACACG	0
GCGAGA	-2.9
CGCCCG	0
GCGAGC	-2.2
GGCCGT	-1.3
GCGAGG	-5.3
GAACTT	0
CAGCCA	0
CAGCCC	0
TCCGGG	-2.5
GCGAGT	-2.4
GAGAGG	-5.2
CCCTCA	0
GAACTC	0
GAACTA	0
GGACTT	-2.9
CACCTA	0
AACTAT	0
CACCTC	0
CACCTG	0
TGATCC	0
AACACT	0
TGATCA	0
TGATCG	0
AACTAG	0
GGACTG	-2.9
CACCTT	0
GGACTA	-2.9
AACTAA	0
AACACG	0
AACACA	0
CGTCTC	0
AACACC	0
TGATCT	0
AAAGAC	0
GCATTC	0
CAACAG	0
GACAGT	0
CAACAA	0
AAAGAA	0
CAACAC	0
GGCCGG	-2
GCATTA	0
GACAGG	-1.7
CAACAT	0
GACAGC	0
GACAGA	0
GTATTA	0
GTATTC	0
GTAAGT	0
ATATCA	0
GTATTG	0
GGTGGC	-6
ACTATT	0
GGTGGA	-6
CGTCAT	0
GGTGGG	-6
AGAGGC	-5.6
GTAAGA	0
AGAGGA	-6.3
GTAAGC	0
GTATTT	0
ACCGAG	-1.8
GTAAGG	-1.7
TCCCCG	0
CGTCAC	0
TCCCCC	0
GGTGGT	-6
CGTCAG	0
GTCGCG	0
ATTTCG	0
GTCGCC	0
CCGTCT	0
CAAAGT	0
GAGAGT	-2.7
TCGGTG	-5
GTCGCT	0
GTAACT	0
CCGTCG	0
CCGTCA	0
CCGTCC	0
GGCTGT	-1.5
CGCGTG	-1.3
GCATTT	0
CGCGTC	0
CGCGTA	0
CCACTG	0
ATGCAA	0
TTTAGC	0
CGCGTT	0
GGCTGG	-2.7
GGCTGA	-2
GGCTGC	-1.3
ATGCAT	0
CCTACC	0
TTGACC	0
ATGACG	0
GGAGTT	-5.8
ATGACA	0
ATGACC	0
CCTGAT	0
GGGCCT	-2.2
ATGACT	0
GGAGTA	-5.8
GGAGTC	-5.8
GGAGTG	-5.8
GGGCCG	-2.2
GGGCCC	-2.2
GGGCCA	-2.2
GGCAAG	-1.3
ACGAGT	-2.4
GCGCAA	0
GCGCAC	0
GCGCAG	0
ACGAGG	-5.3
ACGAGC	-2.2
ACGAGA	-2.9
CTGATG	0
GCGCAT	0
ACATCT	0
GGGTTG	-3
GACTAC	0
GGGTTA	-3
GGGTTC	-3
TTTGAT	0
TGAACT	0
CTACGA	0
AACGGT	-2.7
GGGTTT	-3
TGCGAC	0
AGAAAT	0
TGCGAG	-1.8
AACGGC	-1.6
TTTGAG	-1.5
AACGGA	-2.7
GACTAG	0
AACGGG	-2.5
TTTGAC	0
TTTGAA	0
CCTGAC	0
CTCGTA	0
CTCGTC	0
CCCTGG	-0.9
CTGCGT	0
CCCTGA	0
TGCGAT	0
CCCTGC	0
GCAGCA	0
CCCTGT	0
TTGACG	0
GATATA	0
TGACGG	-1.2
GATATG	0
TGACGA	0
TGACGC	0
TACTCT	0
CATCGT	0
GATGGT	-2.7
CCAGTA	0
CTACGG	-1.2
CCAGTC	0
TACGAT	0
CCAGTG	-1.2
TACTCG	0
CATCGA	0
CATCGC	0
TACTCC	0
TACTCA	0
CATCGG	-1.2
CAGGGG	-5
CCAGTT	0
CAGGGC	-3
AATCTG	0
CGGACT	-3.2
GCCATT	0
AATCTA	0
TGAACG	0
TCACAC	0
TCACAA	0
GTCTCG	0
GCCATA	0
CGGACG	-3.2
AATCTT	0
CGGACA	-3.2
GCGCGA	0
CGGACC	-3.2
GCCATG	0
TTTTAA	0
TCACAT	0
CACGGA	-2.7
ATTAAA	0
ATTAAG	0
TTTTAC	0
GGCCTG	-1.3
ACTCCT	0
TGAACA	0
CTGCGA	0
ATTAAT	0
AAGCAC	0
GAACCA	0
GGTATG	-3.1
GGTATA	-3.1
GGTATC	-3.1
AGTACA	0
GAACCG	0
ACGAAT	0
GGTATT	-3.1
CTGAAC	0
GGAACC	-3.2
CTGAAG	0
CCCGAA	0
CATTGC	0
TATGAG	-1.5
CATTGA	0
AGAGGT	-6.7
CATTGG	-0.9
TCAACT	0
ACCATC	0
ACACCG	0
CTGCCA	0
CTGCCC	0
ACACCC	0
ACACCA	0
CTGCCG	0
CTAGTG	-1.2
TCAACC	0
TCAACA	0
CTAGTC	0
TCAACG	0
CTAGTA	0
CATTGT	0
TATGAC	0
GTAATG	0
ACACCT	0
CTGCCT	0
CCTCGT	0
TATGAA	0
AGACTG	0
CGAGGT	-6.8
AGACTA	0
CCTCGG	-1.2
CCTCGC	0
CCCGAC	0
CCTCGA	0
CGAGGA	-6.4
CGAGGC	-5.7
CGAGGG	-6.6
CACCGT	0
ACTTTA	0
ACTTTG	0
GACCTG	0
GGACGT	-3.7
GACCTC	0
CACCGG	-1.2
GCATAG	0
CACCGA	0
CACCGC	0
GGACGA	-3.3
GGACGC	-2.9
TCCTGT	0
GGACGG	-4.9
GCATAA	0
CACAGC	0
CTTATC	0
CACAGA	0
CTTATA	0
CACAGG	-1.7
CTTATG	0
ACTCAT	0
GAGGAG	-6.1
GACGTA	-0.7
CGTATC	0
GACGTC	-0.1
GAGGAC	-6.1
CGTATG	0
GACGTG	-2.3
TTAACA	0
ACTCAC	0
TTAACC	0
ACTCAA	0
ACTCAG	0
CTTATT	0
CACAGT	0
AGCGAC	0
TAAACA	0
AGCGAA	0
TAAACC	0
GACGTT	-0.1
TCTAAA	0
TAAACG	0
AGTTCC	0
CTAACC	0
AGTTCA	0
CTGTGC	-1.4
CTGTGA	-2.1
GAGCGT	-2.7
GTCGCA	0
TCTAAG	0
GCAAAG	0
TAGGAA	-3.8
GCAAAA	0
TAGGAG	-5.8
GCAAAC	0
CGGGGC	-5
CGGGGA	-5.7
CTGTGT	-1.6
CGGGGG	-8.1
GTATGC	0
AGTTCT	0
GCAAAT	0
CGAGAA	-2.9
TAGGAT	-3.6
TAATTA	0
TTCAAT	0
TGCTTT	0
GTCTAT	0
GTAATT	0
GTTACC	0
GTTACA	0
GTTTTT	0
GTTACG	0
TATCGC	0
TATAGT	0
GTCTAA	0
TGCTTA	0
GTCTAC	0
TGCTTC	0
TTCAAA	0
GTCTAG	0
TCTCAT	0
TATAGC	0
TATCGT	0
TATAGA	0
AGCTCA	0
TATAGG	-1.6
GTGGCG	-2.3
GTTACT	0
GCTCTC	0
GGAAAC	-3.2
GGGCTA	-2.2
GCTCTG	0
CCACGT	0
GGCGTT	-1.4
CAGGAG	-5.9
GAATGG	-0.9
GGCTTT	-1.3
ACTACT	0
GGAATA	-3.2
CCACGA	0
GGCGTC	-1.4
CCACGC	0
CAATAA	0
GTTCCG	0
GGAAAT	-3.2
CCACGG	-1.2
AACCTA	0
GAATGT	0
ACTACC	0
GGCTTC	-1.3
ACTACA	0
ACTACG	0
GGCTTG	-1.3
CGTTGA	0
TAACAA	0
CGTTGC	0
TAACAC	0
TCCTAC	0
AGTCAC	0
CGTTGG	-1.1
AGTCAA	0
TCATCG	0
AAGCGT	0
TCATCC	0
GTTTTA	0
CTTTCT	0
AGTCAT	0
ACAGGT	-3.2
TAACAT	0
CGTTGT	0
CTTTCC	0
TACCCT	0
CTTTCA	0
CTTTCG	0
GCGGGT	-3.4
GAGCGC	-1.9
GTTGAT	0
CGACCA	0
CGACCC	0
GCATAC	0
CGACCG	0
CCTTAT	0
GTTGAC	0
GTTGAA	0
ACTGGG	-2.2
GTTGAG	-1.5
CCTTAC	0
CCTTAA	0
CCTTAG	0
CGACCT	0
CAACTC	0
CAACTA	0
CAACTG	0
AATAGG	-1.6
AATATC	0
TCTCAA	0
GGGGTT	-5.7
GTCCCT	0
GGATGT	-3.7
AATAGT	0
GCAGCC	0
CAACTT	0
GGATGC	-3
GGATGA	-3.3
GGGGTC	-5.7
GGGGTA	-6.3
TCTCCG	0
GAGTCC	-2.1
GAGTCA	-2.1
TCTCCC	0
CCCTTT	0
TCTCCA	0
AAACTC	0
ACGCGA	0
AGTACG	0
CTATGC	0
AGTACC	0
ACGCGG	-1.2
TGCCGC	0
CCCTTA	0
CCCTTC	0
TCTCCT	0
CCCTTG	0
AGTACT	0
ACGCGT	0
GCCGAA	0
GTGGAG	-5.2
GCCGAC	0
GTGGAC	-2.9
GCCGAG	-1.8
GTGGAA	-3.2
GGGTGA	-6.3
GTGGAT	-3
GCCGAT	0
CCTATT	0
TATCTG	0
CACTGT	0
GTAGTC	0
AAATCG	0
CACGCG	0
GTAGTG	-1.2
AAATCC	0
ACCGAA	0
ATTAGT	0
CTACGT	0
AGAGGG	-6.5
CTTTGA	0
AGATAC	0
TCCCGA	0
CACGCT	0
AAATCT	0
ACCGAT	0
CTTGAA	0
GTAGTT	0
AGATAA	0
ATAGTC	0
GATGAT	0
GGAGCA	-5.6
GGAGCC	-5.6
CCGGCT	-1.6
CCAAAT	0
GGAGCG	-5.6
AAAACT	0
GATGAC	0
TGTCCC	0
GATGAA	0
GCTCTT	0
GATGAG	-1.5
AAGGGG	-5
CCAAAA	0
ACTAAC	0
CCAAAC	0
AAAACG	0
GGAGCT	-5.6
CCAAAG	0
TCGCGG	-1.2
CTAGAG	-1.7
TCGCGC	0
TCGCGA	0
GCCACA	0
AGATCA	0
CTATAT	0
AGATCC	0
TCCCGG	-1.2
CGACGG	-1.5
GCCACG	0
AGATCG	0
ACCAGC	0
TCGCGT	0
GTGCAA	-1.4
CACTGG	-0.9
AGAAAG	0
TACCCG	0
AGATCT	0
ATGTCC	0
AGAAAA	0
GTGCAG	-1.4
ATGTAC	0
ACTTCG	0
ATGTAA	0
ATGTAG	0
ACCAGG	-1.7
ACCTAC	0
ATTAGG	-1.6
GACGAC	0
CCTATC	0
CTATGA	0
ATGTAT	0
CCGGCG	-1.6
CACTGA	0
ACTTCA	0
ATCCAT	0
AGCACT	0
TTAGAA	0
CGGCTG	-1.6
TTAGAC	0
CGGCTC	-1.6
TTAGAG	-1.7
CGGCTA	-1.6
AGCACC	0
AGCACA	0
AGCACG	0
GGTCGG	-2.5
CGGCTT	-1.6
CGCCCT	0
TTAGAT	0
CCAGCA	0
CGAAGC	0
CCAGCC	0
ATATCC	0
AACTAC	0
CCAGCG	0
GCGCTG	0
TTATTT	0
TGTGAG	-2.1
TGTGAA	-2.1
GGGAGG	-9.1
TGTGAC	-2.1
ATATCT	0
CCAGCT	0
CACGGT	-2.7
CTGTTG	0
TGTGAT	-2.1
TTATTG	0
TTATTA	0
CATGAT	0
TTATTC	0
AGACGG	-1.4
TTTTAT	0
GCGAAC	0
CTTACT	0
TCCACT	0
TACAAA	0
AGACGA	0
CACAAT	0
CCTCTG	0
AGGTGG	-6.5
CCTCTC	0
AGGTGC	-5.6
CCTCTA	0
AGGTGA	-6.3
CTTACG	0
TCCACA	0
TTTTAG	0
CGTCGA	0
CTTACC	0
ACATCA	0
CTTACA	0
TCCACG	0
AGGTGT	-5.8
CCTCTT	0
GCGTGA	-2.4
CCCGGC	-1.6
CCCGGA	-2.7
CCCGGG	-2.5
TTGTGT	-1.6
TGGAAT	-3.2
AATTAA	0
AGGGGG	-8.2
TTGTGC	-1.4
TATGAT	0
TTGTGG	-2.3
CCCGGT	-2.7
GGCGTG	-2.5
AATTAG	0
TGGAAC	-3.2
TGGAAA	-3.2
TGAGGA	-6.1
AAGAGG	-5.2
TGAGGC	-5.4
AAGAGA	-2.8
AAGAGC	-2.1
TGAGGG	-6.3
GCTTAG	0
GCTTAC	0
GCTTAA	0
TCTGAT	0
AAGCGC	0
AAGAGT	-2.3
AAGCGA	0
TGAGGT	-6.5
GCTTAT	0
CTGCTA	0
GCGTGT	-1.9
CTGCTC	0
ACTTCT	0
GACCGT	0
CTGCTG	0
CGGTCA	-2.8
GGTCGT	-2.5
CGGTCC	-2.8
CTAGAA	0
CTAGAC	0
GACCGA	0
GACCGC	0
ACTTCC	0
CTGCTT	0
GACCGG	-1.2
TCGGAA	-3.5
CTAGAT	0
CACAAA	0
CGGTCT	-2.8
GGTCGC	-2.5
GGTCGA	-2.5
CGTCGC	0
CAGCAT	0
CGTCGG	-1.2
GCGTGC	-1.7
TGCTCA	0
TTCATC	0
TGCTCC	0
TTCATA	0
TTCATG	0
TGCTCG	0
GTACAA	0
CAGCAG	0
GGCTTA	-1.3
GCGGCT	-1.6
CAGCAC	0
CGTCGT	0
GGGAGT	-6.2
ACGACT	0
TCTGAC	0
TTCATT	0
GCTTTA	0
TGGCCG	-1.3
GCTGCA	0
AACTCT	0
TGGCCC	-1.3
TGGCCA	-1.3
AAGGTC	-3.3
GCGGCG	-1.6
GCTTTC	0
TCATCT	0
TGCTCT	0
AGCAAA	0
TGGCCT	-1.3
AACTCC	0
GCTGCT	0
AACTCG	0
CTACAA	0
GGATCC	-3
TGAAGA	0
AATATT	0
CAACCT	0
GCTGCC	0
GGCACG	-1.3
GGCACA	-1.3
GACAAT	0
GGCACC	-1.3
CAACCG	0
GTACAT	0
AATATG	0
CGGTCG	-2.8
AATATA	0
AGCAAG	0
CAACCA	0
GACAAA	0
GGCACT	-1.3
GACAAC	0
ACGACA	0
GACAAG	0
GCTGCG	0
ACGGGA	-3.1
GCAATA	0
GCAATG	0
CGATGG	-1.5
TCCCAT	0
CGATGC	0
GTAAAT	0
CGATGA	0
GAATTA	0
GAATTC	0
GCAATT	0
GTAAAC	0
CTACAC	0
TCCCAC	0
GTAAAG	0
TCCCAG	0
GGATTT	-3
GTGCGT	-1.4
CTATCG	0
GGATTC	-3
GGATTA	-3
GGATTG	-3
ACCTCT	0
ACGCCA	0
ATATAG	0
TCTGTG	-1
TCTGTC	0
AACTCA	0
GGCGGC	-4.6
CTCCTT	0
GGCGGA	-5.3
AACCGC	0
AACCGA	0
TACCCA	0
TCTGTT	0
AAAGCG	0
CTCCTG	0
AACCGT	0
CTCCTA	0
CTCCTC	0
GGCGGT	-5.7
AACAAG	0
GACGCC	0
CCCACA	0
CCCACC	0
TACTTC	0
AGCCTT	0
CCGATT	0
CCCACT	0
TACTTA	0
GACGCT	0
AAATAC	0
AGCGGT	-2.7
CCGATA	0
AGCCTG	0
AGCCTA	0
AGCCTC	0
GTACCC	0
CTCCCG	0
GTACCG	0
CGCCTT	0
CTCGAG	-1.8
ACCTCC	0
CAGAGT	-2.3
GCATCT	0
CTCCCA	0
TGGTTT	-2.5
CGCCTC	0
GCGCCA	0
CGCCTA	0
GCGCCG	0
CGCCTG	0
GAGTTA	-2.1
CAGAGG	-5.2
GCATCC	0
CTCCCC	0
CAGAGC	-2.1
CGGCCA	-1.6
CAGAGA	-2.8
GCCTCT	0
AGACTC	0
CCTAGA	0
CTCGAA	0
TTTGCT	0
CGGGAG	-5.9
TGCGGT	-2.7
CCTAGG	-1.6
CCCATG	0
TTTGCA	0
TTTGCC	0
CCTAGT	0
TGCGGG	-2.5
CCCATA	0
TGAGTT	-2.1
CGGGAC	-3.6
ATCGCT	0
ACCGGT	-2.7
CAGGGT	-3.2
GAAGGC	-2.3
TCTCGT	0
ATCGCC	0
TGAGTG	-2.1
ATCGCA	0
TGAGTA	-2.1
ATCGCG	0
TGAGTC	-2.1
CGACGT	-0.3
AAGGTG	-5.5
ACGGCT	-1.6
CATCAT	0
AAGGTA	-3.9
AAGCGG	-1.2
ACGGCA	-1.6
CATCAC	0
ACGGCC	-1.6
CATCAA	0
CATCAG	0
ACGGCG	-1.6
TCACCT	0
CGGAAT	-3.5
CAATTC	0
GTGGCT	-2.3
ATCGAT	0
TCACCG	0
TCACCA	0
CTAAGC	0
TCACCC	0
CGGAAG	-3.5
CAACCC	0
CGGCCT	-1.6
CGGAAC	-3.5
AGCTCG	0
CGGAAA	-3.5
GCCTCA	0
ATCCAG	0
TGTGTC	-1.6
TGTGTA	-1.6
CCGTAG	0
TGTGTG	-1.6
ATGGCA	-1.3
TCGTCC	0
ATGGCT	-1.3
TGTGTT	-1.6
AGAATT	0
GAAACG	0
GAAACA	0
GAAACC	0
CTATGT	0
CTGAGT	-2.1
CCTGCC	0
GAAACT	0
AGAATG	0
AGATTT	0
TATGCT	0
CTGAGC	-1.9
CTGAGA	-2.6
CTGAGG	-5
CATACC	0
CATACA	0
GCGCGT	0
CATACG	0
GCAATC	0
TCAAAT	0
TTTACC	0
GTCCAT	0
AGGGGT	-5.8
CAGGAC	-3.6
CATACT	0
GTCCAG	0
CAAGCT	0
GTGGGC	-2.9
GTCCAC	0
GTCCAA	0
CGGCGG	-4.5
TTGATG	0
CTCATT	0
CGGCGC	-1.6
TTGATC	0
CGGCGA	-2.2
TCCAAG	0
CTGTGG	-2.3
AAACTG	0
TTGATT	0
CGGCGT	-1.7
ATGGCC	-1.3
GTACGC	0
ATCGAC	0
CCATTA	0
TCCAAC	0
CGGTTA	-2.8
GGTTTA	-2.5
CGGTTC	-2.8
GCTGTT	0
CGGTTG	-2.8
GGTTTG	-2.5
CCATTG	0
CGTACG	0
GCTGTG	-1
GCTGTC	0
CGGTTT	-2.8
GCTGTA	0
AGGGGC	-5.1
AGGTTG	-3
AGGTTC	-3
AGGTTA	-3
TCCATA	0
TTTTTC	0
GAGGGC	-6.3
TTTTTA	0
TCCTCT	0
TTTTTG	0
GAGGGG	-6.3
TTAAAT	0
AGGTTT	-3
ACATAT	0
TTAAAC	0
TTAAAA	0
ACTCCG	0
TTAAAG	0
TCCATT	0
TTTTTT	0
ACTCCC	0
CTGTAA	0
GTCACG	0
CTGTAC	0
GCAACT	0
GAATTG	0
CTGTAG	0
GTCACA	0
ACTTAT	0
GCAACG	0
GTCACT	0
TAGGCG	-2
GCAACC	0
CTGTAT	0
GCAACA	0
TCCCAA	0
CGATGT	-0.3
TGGTTC	-2.5
ATTCAT	0
GTAAAA	0
GCGATT	0
TCGTGT	-1.9
TTCACT	0
GTCTCT	0
TCCGTG	-1.3
ATTCAG	0
ATATTA	0
ATTCAA	0
ATTCAC	0
GTCTCC	0
CCACTA	0
GTCTCA	0
GCGATG	0
TCGTGA	-2.4
GCGATA	0
TCGTGC	-1.7
GCGATC	0
CGATTG	0
GAAGGA	-3.1
CGATTC	0
CGATTA	0
CAATCT	0
GGAACA	-3.2
GGAACG	-3.2
ATAGTA	0
TCATAC	0
AAAACA	0
GTTCCC	0
GAAGGT	-3.4
CTCGCT	0
CAATCG	0
CAATCA	0
CAATCC	0
TCCTGA	0
AGTCCA	0
TCCTGC	0
AGTCCC	0
ACTAAA	0
TCCTGG	-0.9
AGTCCG	0
TAACGC	0
CAGCTG	0
CAGCTA	0
CCAAGT	0
ACTAAT	0
CGACTC	0
AGTCCT	0
CCACTC	0
CAGCTT	0
AATTCT	0
TAACGT	0
AGCGAT	0
GTACTT	0
CGACAT	0
TTGTTC	0
CCGAGG	-5.3
CCGAGA	-2.9
TTGACA	0
CCGAGC	-2.2
CCGCGT	0
CGACAC	0
CGACAA	0
CGACAG	0
GTACTA	0
CCGCGC	0
CCGAGT	-2.4
CCGCGA	0
CCGCGG	-1.2
TTGTTT	0
GCATAT	0
TCCGTT	0
GGAGGC	-9.1
AATAAC	0
AATAAA	0
AATAAG	0
CTGCGC	0
AAGGCT	-2.1
CTTGTG	-1
CATTCC	0
TACTAA	0
TGGAAG	-3.2
AATAAT	0
ACGGTG	-5
CCAACC	0
CCAACA	0
TTATGC	0
CCAACG	0
GGGATT	-3.4
CGCCGC	0
GTGTAT	-1.6
CGCCGA	0
GAGTAG	-2.1
CGCCGG	-1.2
GAGTAA	-2.1
GAGTAC	-2.1
CTCAGG	-1.7
CTAAAA	0
CTCAGC	0
CCAACT	0
AAAGAG	-1.7
TCGAGA	-2.9
GTGTAG	-1.6
TCGAGC	-2.2
GTGTAA	-1.6
GTGTAC	-1.6
CGCCGT	0
GTGGCA	-2.3
CTCGGG	-2.5
CTCGGA	-2.7
CTCGGC	-1.6
GCCGCC	0
GCCGCA	0
GCCGCG	0
ACACTT	0
CTCGGT	-2.7
AGATAT	0
CATATC	0
CATATA	0
CAGTCG	0
TACTAC	0
ACACTC	0
ACACTA	0
ACACTG	0
GCCGCT	0
ACCGGA	-2.7
AAATAA	0
ACCGGC	-1.6
GTCAGA	0
CTTTAA	0
AATCCT	0
CTTTAC	0
CACGAG	-1.8
CAGGTA	-3.9
AACTTC	0
CAGGTC	-3.3
CACGAC	0
CACGAA	0
CAGTCC	0
CTTTAT	0
AATCCC	0
AATCCA	0
AAATAT	0
AATCCG	0
TCAGCG	0
CAGGTT	-3.3
AACTTT	0
GGGATA	-3.4
GGGATC	-3.4
GGGTGT	-5.8
GGGATG	-3.4
GATGCT	0
CGCCAA	0
TCTGTA	0
GAGCCT	-1.9
GGAGAC	-6.3
AACCGG	-1.2
GGAGAA	-6.3
GGGTGC	-5.6
CGGTGA	-6.1
GGGTGG	-6.5
GAGCCA	-1.9
GAGCCC	-1.9
GATGCG	0
CGCAGA	0
GATGCA	0
CGCAGC	0
GATGCC	0
ACGAAC	0
GGTAGT	-3.1
ACCCCT	0
GCCAAT	0
GGCGGG	-5.5
AGAAGT	-0.2
ACCCCA	0
GGTAGA	-3.1
GCCAAA	0
GGTAGC	-3.1
GCCAAG	0
CGGATA	-3.3
ACCCCG	0
CGGATC	-3.3
AGAAGA	0
AGAAGC	0
CAGTCT	0
AGAAGG	-2.3
CACTCC	0
CCCCGT	0
CACTCG	0
TGCGTT	0
CGGATG	-3.3
GCAAGG	-1.7
AGCTTT	0
CCCCGG	-1.2
TGCGTA	0
CCCCGC	0
CCCCGA	0
AGCTTC	0
AGCTTA	0
AGCTTG	0
AGACCA	0
CCACTT	0
TTAGCT	0
TTAGCC	0
TTAGCA	0
CTAGCA	0
TTAGCG	0
CTTCAT	0
AACTTA	0
ATAGGT	-3.1
ATAAGG	-1.7
TGTGCT	-1.4
AAGGGC	-3
ATAAGC	0
AAGGGA	-3.1
ATAAGA	0
CCAGAC	0
CCAGAA	0
CTATCC	0
CCAGAG	-1.7
GCAAGT	0
TGTGCG	-1.4
ATAAGT	0
ATAGGG	-2.9
TGTGCC	-1.4
ATAGGA	-3
AGGTAG	-3.6
ATAGGC	-2
GCTCGC	0
CCAGAT	0
AGACAA	0
GACGCA	0
CGTGGT	-2.6
TTCAAC	0
AGACAG	0
TTTTCT	0
CGCTGT	0
CCCACG	0
CGTGGG	-2.8
CTATAG	0
AGACAT	0
CGTGGA	-2.6
TTTTCG	0
AACAAC	0
CGCTGC	0
TTTTCC	0
TTTTCA	0
CGGATT	-3.3
TATGGA	-2.4
TATGGC	-1.3
CGTAGG	-2.2
CGTAGA	0
TATGGG	-2.2
CGTAGC	0
CTTCAG	0
TGGACT	-2.9
CGTAGT	0
TATGGT	-2.4
TGGACA	-2.9
TGGACC	-2.9
TGGACG	-2.9
CGTTAC	0
CCGGTT	-2.8
CAATTG	0
CTAGCT	0
GCTTGA	0
TGAGAC	-2.6
GCTTGC	0
TGAGAA	-2.6
TGAGAG	-2.6
AGGGAC	-3.6
CCTGTT	0
CCGGTG	-5
CCGGTC	-2.8
CCGGTA	-3.4
CCTGTC	0
CCTGTA	0
CCTGTG	-1
CGTCTA	0
TGAGAT	-2.6
GGTTGT	-2.5
TCCTCA	0
CGTCTG	0
ACAATA	0
GGTTGG	-3
AACAAT	0
GGTTGA	-2.5
TTCACG	0
GGTTGC	-2.5
TCCCGC	0
GTAACG	0
CAGCGT	0
GTAACC	0
CGTTTT	0
ATTCTC	0
CTATAC	0
ATTCTA	0
ATTCTG	0
TCATTT	0
CAGCGA	0
CAGCGC	0
TGCTAG	0
CAGCGG	-1.2
CCTTGT	0
TCATTC	0
CGTTTG	0
CGTTTA	0
ATTCTT	0
CGTTTC	0
ACCGGG	-2.5
TGGCAA	-1.3
CCGATC	0
TGGCAG	-1.4
GCTGAG	-1.5
GCTGAA	0
GCTGAC	0
TGGCAT	-1.3
GCTGAT	0
GTTCAA	0
CCGATG	0
GGCCGC	-1.3
CAGCCG	0
GGCCGA	-1.3
GGCAAT	-1.3
CGCTCG	0
CTATAA	0
CTGATT	0
CCATCG	0
CTAAAT	0
CCATCC	0
CCATCA	0
CTGATC	0
CTGATA	0
GAGTTT	-2.1
CTCGCG	0
GGCAAA	-1.3
CTAAAG	0
CCATCT	0
CTAAAC	0
GACATC	0
GACACC	0
GACACA	0
GAAAAT	0
GACACG	0
CCAAGA	0
GCGCCT	0
TTCACC	0
CGTATA	0
TACGAG	-1.8
TACGAC	0
GGAAAG	-3.2
GACACT	0
GGCGAT	-1.9
CGTGAG	-2.4
CGCTCA	0
CTATTG	0
CTATTA	0
CTATTC	0
TCGATG	0
TCGAGG	-5.3
TCGATC	0
CTATTT	0
CGCGAA	0
GCATTG	0
GAACTG	0
TCGATT	0
GGATAA	-3
CAGCCT	0
GAGTTG	-2.2
TTTTGA	0
AACCAA	0
TGCCGG	-1.2
AACCAC	0
TTGCGC	0
AACCAG	0
TGCCGA	0
TTGGAC	-2.9
CCGTGC	-1.7
CGCGAG	-1.8
AGGCAG	-1.8
TGCCGT	0
AACCAT	0
CTGTTC	0
AACAGA	0
CTACCG	0
AACAGC	0
GTACCT	0
AACAGG	-1.7
CTACCA	0
CCCAAG	0
TTGGAG	-5.2
GACGAA	0
CCCAAC	0
CCCAAA	0
CTACCT	0
CGTCAA	0
GGGAGA	-6.7
AACAGT	0
GGGAGC	-6
CCCAAT	0
GACGAT	0
GGGCGC	-2.2
GGGCGA	-2.4
GCATCA	0
GGGCGG	-4.6
CTTCCG	0
TCTCTT	0
AGGCAT	-1.8
CAGAAT	0
GTACAC	0
TCTCTC	0
TCTCTA	0
TCTCTG	0
GGGCGT	-2.8
CAGAAA	0
CAGAAC	0
ACGACG	0
CAGAAG	0
CACTTT	0
CATATT	0
CCTAAT	0
CACTTG	0
CCTAAC	0
CTACCC	0
CCTAAA	0
CACTTC	0
CCTAAG	0
CACTTA	0
GTCCCA	0
ACAGGA	-3.1
TCGTCA	0
GTCCCC	0
AAGATT	0
CTCATG	0
GACTCG	0
CTCATC	0
GACTCC	0
CTCATA	0
GACTCA	0
AAGATA	0
CTCCAA	0
AAGATG	0
GACTCT	0
GTCCCG	0
TTGAGA	-2.6
ATCGAA	0
CTCCAG	0
CCTAGC	0
ATATTT	0
ATAGAG	-1.7
GGACTC	-2.9
ATAGTT	0
TACTGT	0
ATATTC	0
ACGGTC	-2.8
CGCAGG	-2.2
ACGAAG	0
TACTGA	0
TACTGG	-0.9
ATAGTG	-1.2
CTATGG	-0.9
CAGGCA	-2.1
AGGAAG	-3.6
CATCCG	0
AGGAAA	-3.6
CATCCA	0
AGGAAC	-3.6
CATCCC	0
TTATGA	0
GATCGC	0
CGGAGT	-6.1
TTATGG	-0.9
CATCCT	0
AGGAAT	-3.6
CAGGCT	-2.1
ACGGAT	-3.3
CGGAGA	-6.6
CTGAAA	0
CGGAGC	-5.9
TTATGT	0
CAGGCC	-2.1
CGGAGG	-9
ATGGAA	-3.2
ATGGAC	-2.9
ATGGAG	-5.2
CGCTTG	0
CGCTTA	0
CGCTTC	0
ATGGAT	-3
TGCGGC	-1.6
CGCTTT	0
GCCGTG	-1.3
CAAGCC	0
TGCGGA	-2.7
TTGTGA	-2.1
GAAAAG	0
GCTTCA	0
GAAAAC	0
CAAGCA	0
GAAAAA	0
GTTCCT	0
TAAGTA	0
AGATTG	0
CAAGCG	0
TTTGCG	0
CACGCA	0
CTACTG	0
ACAAGG	-1.7
ACAAGA	0
AAAAAA	0
ACAAGC	0
ACACGT	0
TGCGTG	-1.3
GCGTTT	0
GCGGAG	-5.5
CATAAG	0
GCGGAA	-3.5
CATAAA	0
GCCAAC	0
CATAAC	0
ACACGC	0
ACAAGT	0
ACACGA	0
ACACGG	-1.2
CGCCAT	0
CATAAT	0
GCGGAT	-3.3
GCACAT	0
CTGCGG	-1.2
AAGCTG	0
TTTCAT	0
CGGCAA	-1.6
CGGCAC	-1.6
CATGCC	0
CGGCAG	-1.7
GACGCG	0
CCTCCT	0
TGTTGA	0
CGGCAT	-1.6
AGGCAC	-1.8
CCTCCA	0
CACGCC	0
CCTCCG	0
CGTGAT	-2.4
