# Supplementary material for: Love the one you’re with: replicate viral adaptations converge on the same phenotypic change
Source: PeerJ. 2016 Jul 19;4:e2227. doi: 10.7717/peerj.2227 (PMC4958007; doi:10.7717/peerj.2227)
Supplement: Supplemental Information 3 [file peerj-04-2227-s003.zip › Markdown_detailed_anlaysis_code_and_data_minor_revisions/Model_input_files/ID11.gene.features.txt]

feature	feature.detail	start	end
A.pro	A.pro.m35	4	8
A.pro	A.pro.m10	26	32
A.rbind	A.rbind	48	52
B.pro	B.pro.m35	1064	1069
B.pro	B.pro.m10	1088	1093
B.rbind	B.rbind	1264	1268
D.pro	D.pro.m35	1907	1912
D.pro	D.pro.m10	1931	1936
D.rbind	D.rbind	1965	1968
E.rbind	E.rbind	2141	2144
J.rbind	J.rbind	2465	2469
J.term	J.term	2565	2578
F.rbind	F.rbind	2589	2592
G.rbind	G.rbind	4008	4012
H.rbind	H.rbind	4553	4556
