# Supplementary material for: Love the one you’re with: replicate viral adaptations converge on the same phenotypic change
Source: PeerJ. 2016 Jul 19;4:e2227. doi: 10.7717/peerj.2227 (PMC4958007; doi:10.7717/peerj.2227)
Supplement: Supplemental Information 3 [file peerj-04-2227-s003.zip › Markdown_detailed_anlaysis_code_and_data_minor_revisions/Model_input_files/ID11_gene_features_to_plot.txt]

feature	start	stop	type
A.promoter	4	32	pro
A.r.bind	48	52	rbind
B.promoter	1064	1093	pro
B.r.bind	1264	1268	rbind
D.promoter	1907	1936	pro
D.r.bind	1965	1968	rbind
E.r.bind	2141	2144	rbind
J.r.bind	2465	2469	rbind
J.terminator	2565	2578	term
F.r.bind	2589	2592	rbind
G.r.bind	4008	4012	rbind
H.r.bind	4553	4556	rbind
