# Supplementary material for: Love the one you’re with: replicate viral adaptations converge on the same phenotypic change
Source: PeerJ. 2016 Jul 19;4:e2227. doi: 10.7717/peerj.2227 (PMC4958007; doi:10.7717/peerj.2227)
Supplement: Supplemental Information 3 [file peerj-04-2227-s003.zip › Markdown_detailed_anlaysis_code_and_data_minor_revisions/Model_input_files/ID11_gene_startstop.txt]

gene	start	stop	
A	59	1723	
A*	698	1723	
B	1276	1638	
K	1638	1808	
C	1720	1974	
D	1976	2434	
E	2154	2444	
J	2477	2554	
F	2600	3883	
G	4020	4553	
H	4564	5577	
