# Supplementary material for: Love the one you’re with: replicate viral adaptations converge on the same phenotypic change
Source: PeerJ. 2016 Jul 19;4:e2227. doi: 10.7717/peerj.2227 (PMC4958007; doi:10.7717/peerj.2227)
Supplement: Supplemental Information 3 [file peerj-04-2227-s003.zip › Markdown_detailed_anlaysis_code_and_data_minor_revisions/Model_input_files/ID11_seq.txt]

>gi|58397107|gb|AY751298.1| Coliphage ID11, complete genome
TGCTTGACTAATACTCAATCACCACTCTAATATGCCTCCCATCAAACGGAGGCTTTTCATGTTTAAAACA
CATTCTGACTACTTTAATAAACCTAACATCGACGCTATCAAACCTCTCGTCGAAACTGCTGGTATGTCTG
TTCTTACTCAATCCCCAAACCTCCGTATCTGGAAACAGTGCAATACTCGCATTAAACTACTGGAAGAAAT
CCTTGCTCACTACACAAATGGTATTCGCCGTGACGACAATGGTGACTTCTGGATGAATCCCAACTCTCAA
CTCGCAACCACTATCGCCTATCGTGCCCACCACAAAGGCCATAACCCTAAATTCAAACAATATCCAGAAT
CCTTTACTCTGGATGACATTATTACTGGTAAACCAATCCCTCAATCTGCCCCTGACGAATTACAACTCTC
CGATGAAATCGGTGAAGACTATCGCCTTACAGTCCTCTCCATAATCGAAGAATTGCAAGAATGCTACGAC
GTGCTCGGACAACTTGATATTAATAACACTATAGACCACAAACCCCTCGGTAATGACCACTGGGACTTAC
TCTATGAAAAACCCGTTTACAAACACTGGTATCAACTCGTATCAAAACGACCCCTTAAAGATATCCGCGC
CGATTACAACTATGCAAAGGCGAAGGGTGTTAAGGATGAATGCTCAAAAATCTTGGAGGAATCAACTATG
AAGTCTCGACGTGGCTTTACCGTTCAAAGATTAATGAATGCTATGCGTACTGCCCACACTCAGGGCTGGT
ATGTTGTATTCGATACTCTTACTCTAGCCGATGACCGCTTAAAGGATTTCTATGATAATCCCAATGCTCT
CCGTGACTACTTTCGTGATATTGGTCGTATGGTGCTTACTGCCGAGGGTCGCTCGGTGCATGACTCATCT
GCCGACTGCTATCAGTATTTTTGTGTGCCAGAGTATGGTACACAGCACGGTCGTCTACATTTCCACGCAG
TGCATCTTATGCGCACACTTCCTTTGGGCTCTCTGGACCCTAACTTCGGTAAGTTGGTACGCACTAATCG
GCAAATAAATAGCTTGCAAAACACGTGGCCTTATGGTTACTCTATGCCCATCGCAGTCCGGTACTCCCAA
GATGCATTCTCTCGCGCTGGCTGGCTCTGGCCTGTGGACTCAAAGGGTGAACCCCTTAAAGCTACCTCGT
ATATGGCTGTAGGCTTCTACGTTGCTAAATACGTTAACAAAAAATCAGATATTGACATGGCCGCAAAAGG
CCTAGGGAATAAAGAATGGAACAATTCACTCAAAACCAAAATCAACCTCATACCCAAGAAAGTGTTCAGA
ATACGAATGTCCCGCAATTTCGGAATGAAACTGCTATCAATGTCTCACCTGTCAGCGGAAACCCTGATGG
AACTGACCCAAGTGGGTTACGACGTGACCCCGTTCAACAACATCTTGAAGCAGAACGCCAAGAAAGAGCT
CAAATCGAGGCTGGCAAAGAAATCTGTCGCCGACGTTTTGGAGGCGCAACCTGTGACGACCAATCTGCTA
AAATTCATGCGCAATTTGACCCGAACAATCGGAGCGTCCAGCCTACAGAGTTTTATCGCTTCAATGACCA
CGAAATTAACAAGTACGGATATTTCTGATGAAACCAAAAACTACGTTGCTGCTGCAGGAATTGCTGTTGC
TAACTTACGAATTAAATCGAAGTGGACTGCTGGTGGAAAATGAGGAAATTCAATCTCAACTTAAAAAACT
CGAGGTCGTCTTACTTCGCAACCTTTCGCCATCATCTCAACGTGCTGGCAAAGACTGACGCCCTTGACGA
GGAAAAATACCTAAACATGCTAGGTGCTCTCCTTAAAGACTGGTTCCGGTACGAAGAACATTTCGTACAT
GGTAAACAATCAATGCTTGACATACTGAAAGAACGTGGCCTATTATCCACATCGTCAACTGACACAAACC
ACAAAGGAAACTGAAATGTCTAAATCAAACGAATCTGCTGTAGCCTTTCAAACCGCTATTGCTTCTATCA
AACTTATTCAAGCCTCTTCTGTTCTTGACCTGACAGAGGACGACTTTGACTTCTTAACTCGCGACCGTGT
CTGGATTGCTACCGACCGCTCACGCGCTCGCCGTGCTATCGAGGCCTGCGTATATGGAACACTGGACTTT
GTCGGGTATCCTCGCTTTCCTGCTCCTGTTGAGTTTATTGCTGCCGTCATTGCTTATTATGTTCATCCCG
TTAACATTCAAACCGCCTGCCTCATCATGGAAGGCGCTGAGTTTACCGAAAACATCGTCAATGGTGTTGA
ACGCCCAGTTAAAGCCTCTGAACTGTTCGCCTTCACTCTTCTCGTTCGCGCCGGAAACAAAGATCTTATC
GGTCACGCTGAAACAAACATCCGTGAACAATTACGTGCTCAAGGTGTTATGTAAAGACCTCTGATCTTAT
CGTCTTCACTTTTAAGGAGTTATGTAATGAAAAAATCAATTCGCCGATCTGGTGGTAAATCCAAAGGTGC
CCGTCTCTGGTATGTAGGCGGAACGCAATACTAATTACTTATGTGGGACCGCGGTCCCACTCTATTTAAG
GATACAAAAATGTCTAACGTTCAAACTTCTGCGGACCGTGTACCTCATGACTTATCTCACCTTGTCTTTG
AGGCTGGTAAAATCGGTCGCCTCAAAACTATCTCTTGGACGCCTGTTGTTGCTGGTGACTCTTTCGAGTG
TGATATGGTTGGCGCTATTCGCCTTTCCCCTCTTCGTCGCGGCCTCGCTGTTGACTCACGTGTTGACGTC
TTTTCTTTCTACATTCCACACCGTCATATCTACGGTCAGCAATGGATTGACTTTATGAAGGATGGCATTA
ATGCCGCTCCCCTTCCTCCTGTCACATGCTCTTCTGGTTGGGATGCTGCCGCTTATCTCGGTACTATTCC
GTCCTCTAACCTTAAAGTGCCTAAATTCTTACATCAGGGCTATCTGAATATTTATAATAACTACTTCAAA
CCGCCTTGGTCTGATGACTTAACTTACGCTAACCCATCCAATATGCCTTCTGAGGATTATAAATGGGGCG
TACGTGTCGCTAACCTGAAATCTATCTGGACTGCGCCACTTCCACCGGATACCCGTACATCTGAAAACAT
GACTACTGGTACATCCACTATTGACATTATGGGCCTTCAAGCCGCATACGCTAAATTACATACGGAACAG
GAACGTGATTACTTCATGACCCGTTACCGTGACATTATGAAAGAGTTCGGCGGTCATACATCCTATGATG
GTGACAATCGTCCTCTTCTGCTCATGCGTTCTGAGTTCTGGGCCTCTGGCTATGACGTAGACGGTACTGA
CCAATCTTCTCTCGGTCAATTCTCTGGTCGCGTTCAGCAGACCTTTAATCACAAAGTGCCACGCTTCTAT
GTTCCTGAGCATGGCGTAATTATGACTCTGGCGGTTACTCGCTTCCCGCCTACTCATGAAATGGAAATGC
ACTATCTTGTAGGCAAGGAAAATTTAACCTATACCGATATTGCTTGTGACCCTGCACTGATGGCCAACCT
GCCACCGCGTGAAGTGTCCTTAAAAGAATTCTTCCACTCATCACCCGATTCTGCTAAATTCAAAATCGCT
GAGGGCCAATGGTATCGTACACAGCCTGACCGTGTCGCTTTCCCATATAATGCTCTGGATGGATTCCCGT
TCTACTCTGCTCTCCCGTCCACGAAACTAAAAGACCGTGTACTGGTTAACACTGATAACTACGATGAAAT
CTTCCAGTCTATGCAGCTTGCACACTGGAATATGCAAACTAAATTTAACATTAACGTTTATCGTCACATG
CCTACGACTCGTGACTCAATCATGACCTCGTAACGCAACAAAGGCCGCCCCTCTACTGGTCAGATACCTG
CCCAATGTGGGGCGGACCGTGCCTACGGAGACACCCGAGTCTCCGATACATGGACGGCGAAAGCCGCCGT
CCCTACTGCAAAGCCAAAAGGACTAACATATGTTCCAGAAATTCATTTCTAAGCACAATGCTCCAATTAA
CTCTACTCAGCTTGCTGCTACTAAAACCCCGGCTGTCACGGCACCTGTTTTATCTGTGCCTGACTTAAGC
CGCTCTACTATTCAAATCAATGCAACAACCACAGCCGTTACAACTCATTCAGGCTTGTGCCATGTTGTTC
GCATTGATGAAACAAACCCAACAAATCATCACGCTCTATCTATTGCAGGTTCGTTGTCAAACGTCCCTGC
TGATATGATTGCTTTTGCCATTCGTTTTGAGGTCGCTGATGGCGTCGTTCCTACTGCCGTTCCGGCCTTA
TACGACGTCTATCCAATCGAAACCTTCAATAACGGCAAAGCAATCTCATTTAAAGATGCTGTTACCATCG
ACTCACATCCCCGCACCGTCGGTAACGACGTTTATGCGGGAATTATGCTCTGGTCTAACGCTTGGACCGC
CTCTACTATCTCTGGCGTCCTCTCTGTTAATCAGGTAAACCGTGAAGCAACCGTCCTTCAACCTCTGAAA
TAAGGATTATCCTATGTTTGGCGCTATCGCTGGCGGTATCGCCTCCGCACTTGCCGGAGGCCTTACGGGT
AAATTATTTGGCGGCGGTCAGTCCGCCAACTCTACCGGAATCCAAGGCAACGTCCTTGCTTCCGACAACA
ATGTTGTAGGTGCTAATGATGCTGGTATTAAATCTGCTATTCAGGGCTCTACTGTCCCTAACTCTCAGGA
AGCTGCCCCCTCTGCTATCTCTGGTATCCTTGCCGACACTGGCAAGCATGCGCTCTCGTCTCTTACCAAT
GCTGGTACAAATAAACTTATGGAAGCTGTCGGCCTTTCTAAATCTGCCTCTGACAAGGGCAAAGACACAA
AAGACTATCTCGCCTCCGCATTCCCCGAGCTCAACCCATGGGAACGTGCTGGCGCTGGTGCTTCTGGTGC
AGGCATGCAAGATGCTGGTTTCCAAAATCAGAAAGAGCTAACCAAAATGCAGCTTGACAACCAAAAGGAA
ATCGCTAAGATGCAAAACGAAACTCAGAAGGAAATCGCTGGGCTTCAATCTGTTACATCACGCGAAAATA
CTAAGGATACTGTCTATGCTCAAAATGAAATGCTCGCGTATAACCAAAAAGAGTCTATGTCACGCGTTGG
CGCTATTCTCGAAAACACAAGCCTCACCAAACAACAACAAACTTCTGAAATTATGCGGCAAATGCTTACT
CAGGCTCAAACCGCAGGTCAATATTTTACAAATGACCAAATCAAGGAGCTTACGAGAAAAGTTGGTGCTG
ATATTGATGCTGTTCGCGCTAACACTGCACGCACCTATGTAGAAACCGACCGCTCAAAACAGGAAGTACA
AAACTCCCGTTATGCCTCTTCTCAGGTAGGCAAAACCGCTAAGGACGTGTCCAATGCAGTTACTGATACA
GCTAGTTCTATTGTTGATTATTTTCGTGGTGTTGATCAAAAAGTGGCAGACGTTTACAACAACTATTTCA
AAGATGGCAAATCGAAAGGAATAGAATCCAATCACCGCTCCAAATAA
