# Supplementary material for: Love the one you’re with: replicate viral adaptations converge on the same phenotypic change
Source: PeerJ. 2016 Jul 19;4:e2227. doi: 10.7717/peerj.2227 (PMC4958007; doi:10.7717/peerj.2227)
Supplement: Supplemental Information 3 [file peerj-04-2227-s003.zip › Markdown_detailed_anlaysis_code_and_data_minor_revisions/Model_input_files/polymerase_energy_matrix_2.txt]

A	C	G	T
-3.13E-01	-1.99E-01	-2.91E-01	-2.37E-01
-2.81E-01	-9.24E-02	-3.13E-01	-1.18E-01
-1.59E-01	-1.97E-01	-2.13E-01	-3.13E-01
-3.13E-01	-1.80E-01	-3.12E-01	-1.84E-01
6.51E-02	-1.34E-01	-3.13E-01	4.95E-01
3.06E-01	6.82E-01	3.60E-01	-3.13E-01
1.22E-01	2.47E-01	1.72E-01	-3.13E-01
1.50E+00	1.49E+00	-3.13E-01	6.34E-01
-3.13E-01	1.03E+00	-1.39E-01	6.99E-01
1.06E+00	-2.14E-01	1.12E+00	-3.13E-01
-3.13E-01	6.55E-01	2.96E-01	2.42E-02
-3.13E-01	-6.49E-02	-1.18E-01	-2.16E-01
-2.06E-01	-9.05E-02	-3.13E-01	-2.14E-01
-2.77E-01	-1.83E-01	-3.13E-01	-1.68E-01
-2.39E-01	-1.80E-01	-2.18E-01	-3.13E-01
-3.13E-01	-4.28E-02	-1.73E-01	-6.96E-02
-1.02E-01	-1.61E-01	-2.04E-01	-3.13E-01
-3.13E-01	1.09E-01	-9.37E-03	2.75E-01
-2.56E-01	-3.13E-01	-2.87E-01	-1.35E-01
-2.43E-01	-2.11E-01	-2.34E-01	-3.13E-01
-2.84E-01	-2.26E-01	-2.89E-01	-3.13E-01
-3.13E-01	-1.63E-01	-1.62E-01	-1.90E-01
-2.85E-01	-2.55E-01	-3.13E-01	-3.10E-01
-2.68E-01	-1.35E-01	-1.47E-01	-3.13E-01
7.64E-02	3.82E-02	6.36E-02	-3.13E-01
-3.13E-01	1.61E-01	-1.34E-01	3.40E-01
-4.97E-02	1.05E-01	-3.13E-01	2.24E-02
2.85E-01	8.25E-01	-3.13E-01	3.38E-01
-4.22E-02	-1.10E-01	-3.13E-01	-2.05E-01
3.84E-01	7.92E-01	1.09E+00	-3.13E-01
-3.13E-01	1.30E+00	1.15E+00	1.25E+00
-1.23E-01	1.69E-01	2.88E-01	-3.13E-01
-3.13E-01	2.91E-01	4.69E-01	5.42E-01
-3.13E-01	-1.22E-02	4.73E-01	5.18E-01
6.76E-01	1.21E+00	9.93E-01	-3.13E-01
-3.13E-01	1.73E-01	-7.07E-02	1.11E-01
-2.86E-01	4.67E-02	-1.86E-01	-3.13E-01
-3.13E-01	-1.49E-01	-1.55E-01	-2.11E-01
-2.91E-01	-1.71E-01	-2.82E-01	-3.13E-01
-3.13E-01	1.27E-01	7.81E-02	2.98E-02
-2.53E-01	-2.40E-01	-1.90E-01	-3.13E-01
