# Supplementary material for: Love the one you’re with: replicate viral adaptations converge on the same phenotypic change
Source: PeerJ. 2016 Jul 19;4:e2227. doi: 10.7717/peerj.2227 (PMC4958007; doi:10.7717/peerj.2227)
Supplement: Supplemental Information 3 [file peerj-04-2227-s003.zip › Markdown_detailed_anlaysis_code_and_data_minor_revisions/Parallelism_bootstrap/mWIN.mBT.boot.txt]

x
1	0.935026141062313
2	1.02752638631405
3	0.983604045407068
4	0.967307706841741
5	0.940943892265271
6	0.972462735559244
7	1.00478341597546
8	0.995628482476357
9	0.984767565794568
10	1.01350367841168
11	0.964570498779258
12	1.00505101132679
13	0.954923075500549
14	0.988955476009123
15	1.0446685391825
16	1.05414540840759
17	1.01456198357747
18	0.979476618616348
19	0.947936993880489
20	0.999009399226982
21	1.03241607023726
22	1.01208496015344
23	0.970107582671754
24	0.975292522002351
25	0.970142692983256
26	1.01221797029179
27	0.995450361844249
28	0.940406899697396
29	1.08643584417102
30	1.01437032089713
31	1.0110994626194
32	0.949532518796093
33	1.00739705322138
34	1.00621327996701
35	0.982842777625298
36	1.05388980394666
37	1.03448762781117
38	0.980766310001079
39	1.02975858181693
40	0.995277829989123
41	1.07505062942137
42	0.991771258501676
43	0.960954407793886
44	0.95344224710261
45	0.981540819592376
46	0.998909131218054
47	1.00474454598533
48	0.978994482929624
49	0.957859292235687
50	0.993314109551401
51	0.992477772491839
52	0.950985973776439
53	1.01514554224085
54	1.02698420368389
55	0.985396165289671
56	1.03811147871569
57	1.03900484576788
58	1.01248531474742
59	1.0193101750605
60	1.01902782406347
61	1.06101535395495
62	1.01287416753733
63	0.960913762724999
64	1.00271580935687
65	1.08962551792034
66	0.943747554830101
67	0.991915005816859
68	0.991109117006593
69	0.996805166075819
70	1.03071694693986
71	0.960325438318762
72	0.998339902675899
73	0.973370563459621
74	1.02325354543838
75	0.990238391585738
76	0.984357998457498
77	0.986877547164336
78	0.947696667488348
79	0.98960430402284
80	1.00407057421133
81	1.00017717934947
82	1.03397552035395
83	1.05939148907029
84	1.00101798571151
85	0.971021026963572
86	0.949405452908912
87	1.01773525436038
88	0.966689086585469
89	1.00700135864077
90	1.1212980807035
91	0.971048698319638
92	0.975250489008308
93	0.994506244921802
94	0.98653638536001
95	1.00986968140442
96	0.98971512027629
97	1.07678916104671
98	1.04908957322243
99	1.02555968300646
100	0.963330201366415
