# Supplementary material for: Love the one you’re with: replicate viral adaptations converge on the same phenotypic change
Source: PeerJ. 2016 Jul 19;4:e2227. doi: 10.7717/peerj.2227 (PMC4958007; doi:10.7717/peerj.2227)
Supplement: Supplemental Information 3 [file peerj-04-2227-s003.zip › Markdown_detailed_anlaysis_code_and_data_minor_revisions/Parallelism_bootstrap/mWIN.mBT.feats.boot.txt]

x
1	0.967257308465137
2	1.02907590605811
3	1.01898397866404
4	1.02560842674688
5	0.99942256255462
6	1.00789524600847
7	0.986982188088519
8	0.997124161447641
9	0.975473351635084
10	1.01107921387725
11	1.02783909588805
12	1.01019047004006
13	0.982522388551608
14	0.992512971223696
15	1.02417178380047
16	1.00978442649074
17	1.00545933946598
18	1.01343308336546
19	1.01448424059953
20	1.01967354614745
21	1.03564585884735
22	0.983556665290525
23	1.00712856948907
24	0.994045431588204
25	0.992165239880111
26	1.03980302918124
27	1.00948933450991
28	0.990808566715509
29	1.00967704526167
30	1.00744477654928
31	1.0013350068853
32	0.976770531936109
33	1.02695455071435
34	1.03899434557754
35	1.02496274343924
36	1.04821487983726
37	1.04095374990399
38	0.988376560499951
39	1.01229293628261
40	1.03254309970874
41	1.06102631347564
42	0.988657677205558
43	0.971121324674586
44	0.988026797882009
45	0.988018961730526
46	1.00773802691914
47	1.03154375882443
48	0.991409926275509
49	1.02364537932715
50	1.0123316503964
51	0.964419117866164
52	0.995108649759772
53	1.00383621547946
54	0.980699167605788
55	0.996773337489364
56	1.06006681747759
57	1.04559763760707
58	1.02613709518027
59	0.986181792045268
60	1.01197541539416
61	1.01338707677043
62	1.03168724991906
63	0.996346065777142
64	0.951107051523208
65	1.01746373679271
66	0.960791185389914
67	0.989367142435896
68	0.994761119920525
69	1.02053029763021
70	1.03790091429937
71	0.980436901421307
72	1.00940075598238
73	1.008018656498
74	1.06440043006896
75	0.976363913544499
76	0.99595551378969
77	1.00897970548783
78	0.981843247773694
79	1.00065384991526
80	1.01709085856259
81	0.992555866094827
82	1.06494116294916
83	1.02707117533902
84	0.980596202038674
85	0.997996044255784
86	0.990982963159187
87	1.00385513158419
88	1.00184232488337
89	1.01266421171024
90	1.0499208835501
91	1.01323001651049
92	0.982984210403925
93	0.982744058996827
94	0.980454043899725
95	1.00641702044832
96	0.986760018746934
97	1.02251909686518
98	1.04078139889461
99	1.00634479878333
100	0.991010944346985
