# Supplementary material for: Love the one you’re with: replicate viral adaptations converge on the same phenotypic change
Source: PeerJ. 2016 Jul 19;4:e2227. doi: 10.7717/peerj.2227 (PMC4958007; doi:10.7717/peerj.2227)
Supplement: Supplemental Information 3 [file peerj-04-2227-s003.zip › Markdown_detailed_anlaysis_code_and_data_minor_revisions/Parallelism_bootstrap/P.feat.mean.by.boot.txt]

V1	V2	V3	V4	V5	V6	V7	V8	V9
1	0.280357142857143	0.25	0.35	0.441964285714286	0.371031746031746	0.208035714285714	0.251190476190476	0.263095238095238	0.276785714285714
2	0.362797619047619	0.290178571428571	0.198333333333333	0.407738095238095	0.377380952380952	0.304166666666667	0.338151927437642	0.327083333333333	0.521896258503401
3	0.420535714285714	0.342261904761905	0.156388888888889	0.413690476190476	0.301587301587302	0.34375	0.289285714285714	0.320833333333333	0.410501700680272
4	0.451190476190476	0.194642857142857	0.373333333333333	0.446428571428571	0.306349206349206	0.312797619047619	0.232142857142857	0.333333333333333	0.208333333333333
5	0.453571428571429	0.193452380952381	0.31547619047619	0.446428571428571	0.411111111111111	0.285714285714286	0.305952380952381	0.291369047619048	0.357568027210884
6	0.288690476190476	0.220833333333333	0.315740740740741	0.375	0.337301587301587	0.418452380952381	0.283333333333333	0.239583333333333	0.358205782312925
7	0.35	0.300595238095238	0.291111111111111	0.25297619047619	0.382936507936508	0.178571428571429	0.23015873015873	0.425595238095238	0.368197278911565
8	0.404166666666667	0.331845238095238	0.330555555555555	0.497023809523809	0.244047619047619	0.293154761904762	0.23015873015873	0.178571428571429	0.260416666666667
9	0.352678571428571	0.242261904761905	0.210714285714286	0.391369047619048	0.332539682539683	0.351190476190476	0.282142857142857	0.219047619047619	0.264285714285714
10	0.391666666666667	0.413690476190476	0.197222222222222	0.431547619047619	0.200396825396825	0.357440476190476	0.293650793650794	0.239285714285714	0.220982142857143
11	0.258035714285714	0.289880952380952	0.323055555555556	0.479166666666667	0.307142857142857	0.380654761904762	0.329365079365079	0.271428571428571	0.434523809523809
12	0.383035714285714	0.285714285714286	0.341666666666667	0.266369047619048	0.345238095238095	0.282440476190476	0.335714285714286	0.223214285714286	0.270833333333333
13	0.333928571428571	0.206845238095238	0.295555555555556	0.40625	0.359126984126984	0.326190476190476	0.230952380952381	0.367857142857143	0.250744047619048
14	0.306547619047619	0.378273809523809	0.363095238095238	0.181547619047619	0.345238095238095	0.364583333333333	0.254818594104308	0.2625	0.240327380952381
15	0.248214285714286	0.316071428571429	0.382142857142857	0.129464285714286	0.363492063492064	0.276785714285714	0.26468253968254	0.354761904761905	0.414583333333333
16	0.29702380952381	0.504761904761905	0.309722222222222	0.348214285714286	0.271428571428571	0.366369047619048	0.18452380952381	0.351488095238095	0.316964285714286
17	0.40625	0.227678571428571	0.368888888888889	0.419642857142857	0.430612244897959	0.30625	0.19047619047619	0.372916666666667	0.290178571428571
18	0.219345238095238	0.29047619047619	0.243333333333333	0.44047619047619	0.283730158730159	0.222916666666667	0.35124716553288	0.267857142857143	0.430697278911565
19	0.516666666666667	0.428869047619048	0.255	0.497023809523809	0.298412698412698	0.376785714285714	0.283730158730159	0.272321428571429	0.365646258503401
20	0.307738095238095	0.455654761904762	0.336944444444444	0.327380952380952	0.182539682539683	0.373511904761905	0.28968253968254	0.299107142857143	0.423809523809524
21	0.481547619047619	0.324404761904762	0.206666666666667	0.330357142857143	0.314285714285714	0.362797619047619	0.167063492063492	0.288392857142857	0.324404761904762
22	0.11547619047619	0.200892857142857	0.268333333333333	0.303571428571429	0.428571428571428	0.479166666666667	0.262301587301587	0.125	0.423044217687075
23	0.304166666666667	0.310714285714286	0.234444444444444	0.294642857142857	0.180612244897959	0.382440476190476	0.291269841269841	0.382440476190476	0.438562925170068
24	0.338095238095238	0.282738095238095	0.24968253968254	0.337797619047619	0.267063492063492	0.286011904761905	0.330952380952381	0.345535714285714	0.426020408163265
25	0.328571428571429	0.288392857142857	0.298333333333333	0.418154761904762	0.242063492063492	0.282440476190476	0.217857142857143	0.349404761904762	0.402848639455782
26	0.2625	0.452678571428571	0.165555555555556	0.483630952380952	0.353174603174603	0.331547619047619	0.306746031746032	0.254166666666667	0.227678571428571
27	0.376488095238095	0.3375	0.445277777777778	0.419642857142857	0.228968253968254	0.388095238095238	0.19359410430839	0.274702380952381	0.460884353741496
28	0.291369047619048	0.175595238095238	0.324166666666667	0.385416666666667	0.360714285714286	0.373809523809524	0.152777777777778	0.276190476190476	0.276785714285714
29	0.478869047619047	0.224702380952381	0.343055555555556	0.479166666666667	0.328798185941043	0.266666666666667	0.277380952380952	0.297321428571429	0.228422619047619
30	0.322916666666667	0.340773809523809	0.45462962962963	0.473214285714286	0.334126984126984	0.363690476190476	0.421031746031746	0.263690476190476	0.166454081632653
31	0.373511904761905	0.403273809523809	0.439722222222222	0.419642857142857	0.23469387755102	0.373511904761905	0.32562358276644	0.271130952380952	0.331420068027211
32	0.371130952380952	0.27827380952381	0.282407407407407	0.372023809523809	0.242063492063492	0.25327380952381	0.320634920634921	0.258630952380952	0.331207482993197
33	0.263095238095238	0.244047619047619	0.361111111111111	0.306547619047619	0.240079365079365	0.450892857142857	0.32624716553288	0.342261904761905	0.453762755102041
34	0.354464285714286	0.444047619047619	0.239920634920635	0.366071428571429	0.488321995464853	0.354166666666667	0.313095238095238	0.296428571428571	0.129464285714286
35	0.414880952380952	0.470238095238095	0.406851851851852	0.373511904761905	0.242857142857143	0.166666666666667	0.317460317460317	0.34702380952381	0.222789115646259
36	0.291666666666667	0.375	0.112698412698413	0.508928571428571	0.325	0.392261904761905	0.266666666666667	0.328869047619048	0.24719387755102
37	0.447916666666667	0.443154761904762	0.236269841269841	0.255952380952381	0.281179138321995	0.258928571428571	0.321428571428571	0.300595238095238	0.163690476190476
38	0.19702380952381	0.366369047619048	0.224126984126984	0.607142857142857	0.226190476190476	0.283630952380952	0.211111111111111	0.342261904761905	0.267113095238095
39	0.389880952380952	0.282738095238095	0.265	0.3125	0.413888888888889	0.370833333333333	0.353174603174603	0.209523809523809	0.270089285714286
40	0.242559523809524	0.297321428571429	0.308888888888889	0.526785714285714	0.361111111111111	0.202380952380952	0.255952380952381	0.309523809523809	0.381164965986394
41	0.364583333333333	0.452083333333333	0.300555555555556	0.489583333333333	0.105555555555556	0.40297619047619	0.260714285714286	0.322321428571429	0.131802721088435
42	0.14702380952381	0.324404761904762	0.218333333333333	0.418154761904762	0.339285714285714	0.38125	0.254761904761905	0.354166666666667	0.3125
43	0.3375	0.367559523809524	0.31968253968254	0.319940476190476	0.314285714285714	0.276785714285714	0.251190476190476	0.265773809523809	0.330952380952381
44	0.343154761904762	0.326488095238095	0.384126984126984	0.325892857142857	0.324603174603175	0.313095238095238	0.221031746031746	0.281547619047619	0.431760204081633
45	0.48422619047619	0.230654761904762	0.184722222222222	0.178571428571429	0.214852607709751	0.355357142857143	0.340873015873016	0.39077380952381	0.361607142857143
46	0.4125	0.450595238095238	0.298015873015873	0.30952380952381	0.238095238095238	0.384821428571429	0.206349206349206	0.266369047619048	0.3125
47	0.169642857142857	0.286904761904762	0.186111111111111	0.541666666666667	0.235544217687075	0.373511904761905	0.150793650793651	0.310416666666667	0.363095238095238
48	0.435416666666667	0.246130952380952	0.385238095238095	0.416666666666667	0.252777777777778	0.389583333333333	0.263265306122449	0.280654761904762	0.269345238095238
49	0.394047619047619	0.289880952380952	0.318253968253968	0.497023809523809	0.279365079365079	0.386607142857143	0.269047619047619	0.272619047619048	0.183035714285714
50	0.284821428571429	0.348214285714286	0.173611111111111	0.526785714285714	0.212301587301587	0.363988095238095	0.148526077097506	0.395833333333333	0.318154761904762
51	0.440773809523809	0.352678571428571	0.278571428571429	0.342261904761905	0.275170068027211	0.30327380952381	0.321428571428571	0.304761904761905	0.223341836734694
52	0.193452380952381	0.455357142857143	0.386111111111111	0.4375	0.169444444444444	0.353869047619048	0.316893424036281	0.27797619047619	0.217899659863946
53	0.352083333333333	0.24702380952381	0.323611111111111	0.369047619047619	0.305839002267574	0.0913690476190476	0.329365079365079	0.315178571428571	0.400297619047619
54	0.32797619047619	0.256547619047619	0.329166666666667	0.325892857142857	0.298979591836735	0.303869047619048	0.313492063492063	0.404166666666667	0.498511904761905
55	0.297619047619048	0.336309523809524	0.217777777777778	0.492559523809524	0.299206349206349	0.246726190476191	0.291269841269841	0.35	0.468962585034014
56	0.150297619047619	0.324404761904762	0.341388888888889	0.535714285714286	0.325396825396825	0.403273809523809	0.226190476190476	0.358928571428571	0.316220238095238
57	0.273809523809524	0.46875	0.136111111111111	0.427083333333333	0.277380952380952	0.33452380952381	0.318650793650794	0.236904761904762	0.196428571428571
58	0.152380952380952	0.257440476190476	0.3125	0.4375	0.273242630385488	0.281845238095238	0.31984126984127	0.311309523809524	0.332908163265306
59	0.276190476190476	0.339285714285714	0.300793650793651	0.334821428571428	0.315476190476191	0.25625	0.286734693877551	0.416666666666667	0.307142857142857
60	0.358333333333333	0.269047619047619	0.321666666666667	0.425595238095238	0.16468253968254	0.330952380952381	0.212301587301587	0.258928571428571	0.451530612244898
61	0.231547619047619	0.27797619047619	0.236111111111111	0.366071428571428	0.362301587301587	0.462797619047619	0.298015873015873	0.35	0.27891156462585
62	0.356845238095238	0.294642857142857	0.206944444444444	0.447916666666667	0.343253968253968	0.326488095238095	0.362698412698413	0.415178571428571	0.296875
63	0.296130952380952	0.458333333333333	0.275793650793651	0.491071428571428	0.383730158730159	0.344642857142857	0.321825396825397	0.217857142857143	0.382334183673469
64	0.286011904761905	0.29672619047619	0.30962962962963	0.273809523809524	0.236678004535147	0.333333333333333	0.315476190476191	0.321428571428571	0.325
65	0.391666666666667	0.456845238095238	0.331944444444444	0.285714285714286	0.318253968253968	0.355654761904762	0.132936507936508	0.349107142857143	0.2625
66	0.349107142857143	0.380654761904762	0.336904761904762	0.388392857142857	0.253968253968254	0.271428571428571	0.214285714285714	0.225892857142857	0.2
67	0.361904761904762	0.408035714285714	0.416666666666667	0.34672619047619	0.392857142857143	0.363095238095238	0.323809523809524	0.226190476190476	0.279761904761905
68	0.22172619047619	0.272619047619048	0.387222222222222	0.352678571428571	0.405612244897959	0.218452380952381	0.316269841269841	0.310416666666667	0.397959183673469
69	0.276785714285714	0.40625	0.315833333333333	0.366071428571428	0.241666666666667	0.33125	0.183786848072562	0.454166666666667	0.267857142857143
70	0.183630952380952	0.419642857142857	0.304365079365079	0.267857142857143	0.285714285714286	0.449404761904762	0.302380952380952	0.348809523809524	0.388732993197279
71	0.270535714285714	0.388690476190476	0.325238095238095	0.380952380952381	0.323015873015873	0.405059523809524	0.224206349206349	0.321130952380952	0.284821428571429
72	0.354166666666667	0.34375	0.326296296296296	0.226190476190476	0.344047619047619	0.248511904761905	0.248015873015873	0.269345238095238	0.448554421768707
73	0.352380952380952	0.326190476190476	0.345238095238095	0.148809523809524	0.322222222222222	0.482440476190476	0.316439909297052	0.238095238095238	0.28452380952381
74	0.405059523809524	0.260119047619048	0.231388888888889	0.458333333333333	0.339285714285714	0.492857142857143	0.148526077097506	0.305357142857143	0.197619047619048
75	0.326190476190476	0.44077380952381	0.199166666666667	0.401785714285714	0.275170068027211	0.429761904761905	0.258503401360544	0.263690476190476	0.348214285714286
76	0.476190476190476	0.281845238095238	0.29	0.479166666666667	0.323809523809524	0.418154761904762	0.210714285714286	0.314285714285714	0.254464285714286
77	0.450595238095238	0.394345238095238	0.297222222222222	0.205357142857143	0.259297052154195	0.354464285714286	0.202380952380952	0.247321428571429	0.390178571428572
78	0.414583333333333	0.355654761904762	0.213888888888889	0.331845238095238	0.316893424036281	0.304761904761905	0.400680272108844	0.3125	0.313244047619048
79	0.344345238095238	0.246130952380952	0.219444444444444	0.302083333333333	0.188492063492063	0.276785714285714	0.147619047619048	0.373511904761905	0.497874149659864
80	0.285119047619048	0.46875	0.248333333333333	0.328869047619048	0.263888888888889	0.358333333333333	0.313095238095238	0.355654761904762	0.409672619047619
81	0.385416666666667	0.280952380952381	0.165555555555556	0.491071428571428	0.325396825396825	0.332738095238095	0.327380952380952	0.241666666666667	0.261479591836735
82	0.29375	0.410119047619048	0.172222222222222	0.552083333333333	0.290532879818594	0.383928571428572	0.285714285714286	0.266964285714286	0.149659863945578
83	0.22172619047619	0.325595238095238	0.259444444444444	0.415178571428571	0.365079365079365	0.3375	0.25	0.199404761904762	0.241666666666667
84	0.428869047619048	0.193452380952381	0.363650793650794	0.230654761904762	0.179761904761905	0.319642857142857	0.342063492063492	0.258928571428571	0.380952380952381
85	0.376785714285714	0.272321428571429	0.345277777777778	0.316964285714286	0.311111111111111	0.258333333333333	0.327437641723356	0.34702380952381	0.467899659863945
86	0.44077380952381	0.441666666666667	0.249166666666667	0.333333333333333	0.405952380952381	0.367559523809524	0.317460317460317	0.191666666666667	0.303146258503401
87	0.289880952380952	0.432738095238095	0.396984126984127	0.288690476190476	0.323412698412698	0.253571428571429	0.195238095238095	0.421428571428571	0.333333333333333
88	0.47172619047619	0.151785714285714	0.381904761904762	0.574404761904762	0.295238095238095	0.300297619047619	0.217857142857143	0.186011904761905	0.305059523809524
89	0.200892857142857	0.561904761904762	0.330555555555555	0.458333333333333	0.313492063492063	0.44047619047619	0.310714285714286	0.331845238095238	0.198341836734694
90	0.324107142857143	0.410714285714286	0.201587301587302	0.40625	0.266893424036281	0.385416666666667	0.217857142857143	0.287202380952381	0.299319727891156
91	0.356845238095238	0.344642857142857	0.219444444444444	0.4375	0.295634920634921	0.3125	0.146031746031746	0.263095238095238	0.417708333333333
92	0.467559523809524	0.313988095238095	0.381666666666667	0.28422619047619	0.271428571428571	0.297321428571429	0.306349206349206	0.273809523809524	0.482886904761905
93	0.337202380952381	0.264880952380952	0.286111111111111	0.217261904761905	0.393650793650794	0.363095238095238	0.345238095238095	0.275297619047619	0.254464285714286
94	0.441666666666667	0.343452380952381	0.213888888888889	0.319940476190476	0.303004535147392	0.423809523809524	0.28968253968254	0.303869047619048	0.280102040816327
95	0.409226190476191	0.380952380952381	0.195833333333333	0.389880952380952	0.349206349206349	0.186011904761905	0.232142857142857	0.335119047619048	0.53125
96	0.36875	0.358928571428571	0.223333333333333	0.436011904761905	0.253968253968254	0.332142857142857	0.296825396825397	0.266071428571429	0.322619047619048
97	0.21547619047619	0.400297619047619	0.293571428571429	0.336309523809524	0.270238095238095	0.427083333333333	0.270238095238095	0.269047619047619	0.383928571428571
98	0.376785714285714	0.32827380952381	0.348611111111111	0.5	0.313492063492064	0.272321428571429	0.295634920634921	0.110119047619048	0.361607142857143
99	0.289285714285714	0.280952380952381	0.272222222222222	0.282738095238095	0.271825396825397	0.32797619047619	0.268253968253968	0.344047619047619	0.384268707482993
100	0.320535714285714	0.382738095238095	0.38	0.436011904761905	0.33452380952381	0.382440476190476	0.285714285714286	0.232142857142857	0.420280612244898
