# Supplementary material for: Love the one you’re with: replicate viral adaptations converge on the same phenotypic change
Source: PeerJ. 2016 Jul 19;4:e2227. doi: 10.7717/peerj.2227 (PMC4958007; doi:10.7717/peerj.2227)
Supplement: Supplemental Information 3 [file peerj-04-2227-s003.zip › Markdown_detailed_anlaysis_code_and_data_minor_revisions/Parallelism_bootstrap/P.mean.by.boot.txt]

J15	J20	F5	F178	F182	F322	F355	F416	F421
1	0.216666666666667	0.166666666666667	0.262407407407407	0.321428571428571	0.263321995464853	0.178869047619048	0.224489795918367	0.139583333333333	0.192389455782313
2	0.2	0.21875	0.0812962962962963	0.229166666666667	0.31734693877551	0.214880952380952	0.283333333333333	0.24077380952381	0.385416666666667
3	0.351190476190476	0.205357142857143	0.140185185185185	0.244047619047619	0.277097505668934	0.225892857142857	0.269897959183673	0.208333333333333	0.203337585034014
4	0.279761904761905	0.175595238095238	0.341481481481481	0.254464285714286	0.252607709750567	0.221130952380952	0.179421768707483	0.174702380952381	0.207482993197279
5	0.254761904761905	0.174107142857143	0.317962962962963	0.306547619047619	0.293310657596372	0.184821428571429	0.167517006802721	0.211904761904762	0.198767006802721
6	0.280952380952381	0.148809523809524	0.233703703703704	0.257440476190476	0.312981859410431	0.24375	0.204761904761905	0.21547619047619	0.19015731292517
7	0.208333333333333	0.293154761904762	0.188888888888889	0.245535714285714	0.288492063492063	0.126785714285714	0.272108843537415	0.336607142857143	0.191645408163265
8	0.289285714285714	0.217261904761905	0.316296296296296	0.327380952380952	0.227551020408163	0.239583333333333	0.158956916099773	0.103869047619048	0.22172619047619
9	0.282142857142857	0.186011904761905	0.199074074074074	0.245535714285714	0.296031746031746	0.308035714285714	0.203741496598639	0.119642857142857	0.238307823129252
10	0.242857142857143	0.3125	0.122407407407407	0.22172619047619	0.131575963718821	0.332142857142857	0.287414965986394	0.227678571428571	0.19015731292517
11	0.202380952380952	0.21577380952381	0.333333333333333	0.306547619047619	0.191609977324263	0.1875	0.276020408163265	0.212797619047619	0.267325680272109
12	0.22202380952381	0.278273809523809	0.232777777777778	0.168154761904762	0.352210884353741	0.250892857142857	0.315136054421769	0.144047619047619	0.188244047619048
13	0.173809523809524	0.144345238095238	0.281481481481481	0.318452380952381	0.356065759637188	0.229166666666667	0.180952380952381	0.234821428571429	0.119260204081633
14	0.276190476190476	0.217261904761905	0.352592592592593	0.162202380952381	0.279818594104308	0.327083333333333	0.157142857142857	0.225297619047619	0.116921768707483
15	0.163095238095238	0.217261904761905	0.300925925925926	0.0803571428571428	0.341156462585034	0.189583333333333	0.289965986394558	0.314880952380952	0.336309523809524
16	0.273809523809524	0.394345238095238	0.294074074074074	0.24702380952381	0.136848072562358	0.342559523809524	0.128741496598639	0.256845238095238	0.146896258503401
17	0.401785714285714	0.175595238095238	0.215	0.321428571428571	0.343310657596372	0.130357142857143	0.158163265306122	0.226785714285714	0.170386904761905
18	0.172023809523809	0.169642857142857	0.190555555555556	0.327380952380952	0.249263038548753	0.158035714285714	0.313945578231292	0.223214285714286	0.276360544217687
19	0.317857142857143	0.196428571428571	0.171481481481481	0.254464285714286	0.212414965986395	0.176785714285714	0.214115646258503	0.238095238095238	0.169642857142857
20	0.191666666666667	0.377976190476191	0.337592592592593	0.21875	0.13718820861678	0.223809523809524	0.187244897959184	0.246130952380952	0.275510204081633
21	0.326190476190476	0.208333333333333	0.151111111111111	0.308035714285714	0.294671201814059	0.22172619047619	0.121768707482993	0.18422619047619	0.333227040816327
22	0.103571428571429	0.120535714285714	0.159814814814815	0.224702380952381	0.3359410430839	0.484226190476191	0.161394557823129	0.115178571428571	0.296662414965986
23	0.231547619047619	0.242559523809524	0.182037037037037	0.160714285714286	0.0908730158730158	0.274107142857143	0.273639455782313	0.211904761904762	0.377551020408163
24	0.281547619047619	0.193452380952381	0.141296296296296	0.208333333333333	0.252777777777778	0.131547619047619	0.272448979591837	0.275	0.25031887755102
25	0.279761904761905	0.22172619047619	0.137037037037037	0.311011904761905	0.122278911564626	0.164583333333333	0.183163265306122	0.281845238095238	0.270408163265306
26	0.173809523809524	0.34375	0.142592592592593	0.325892857142857	0.263492063492063	0.188095238095238	0.208503401360544	0.1875	0.207801870748299
27	0.250595238095238	0.25	0.347962962962963	0.238095238095238	0.193820861678005	0.235119047619048	0.0709183673469388	0.207142857142857	0.382121598639456
28	0.12202380952381	0.126488095238095	0.268888888888889	0.203869047619048	0.357823129251701	0.316666666666667	0.142176870748299	0.237797619047619	0.14360119047619
29	0.351190476190476	0.160714285714286	0.202037037037037	0.398809523809524	0.294671201814059	0.252380952380952	0.271258503401361	0.216071428571429	0.116815476190476
30	0.230952380952381	0.261904761904762	0.230740740740741	0.299107142857143	0.297845804988662	0.30952380952381	0.32891156462585	0.18125	0.0909863945578231
31	0.33452380952381	0.217261904761905	0.306296296296296	0.208333333333333	0.195578231292517	0.279464285714286	0.189625850340136	0.254761904761905	0.171024659863946
32	0.16547619047619	0.19047619047619	0.258518518518519	0.177083333333333	0.226190476190476	0.242857142857143	0.204421768707483	0.222916666666667	0.251806972789116
33	0.152380952380952	0.217261904761905	0.242222222222222	0.217261904761905	0.204931972789116	0.318154761904762	0.25578231292517	0.200595238095238	0.326955782312925
34	0.263095238095238	0.290178571428571	0.186296296296296	0.174107142857143	0.313718820861678	0.302678571428571	0.220578231292517	0.249702380952381	0.101296768707483
35	0.256547619047619	0.453869047619048	0.314074074074074	0.162202380952381	0.187868480725624	0.117261904761905	0.21547619047619	0.236011904761905	0.17219387755102
36	0.208928571428571	0.263392857142857	0.0868518518518518	0.474702380952381	0.289965986394558	0.244047619047619	0.229818594104308	0.162797619047619	0.162627551020408
37	0.339880952380952	0.30952380952381	0.206666666666667	0.133928571428571	0.249433106575964	0.228571428571429	0.361054421768708	0.211904761904762	0.117240646258503
38	0.0666666666666667	0.28125	0.221481481481482	0.443452380952381	0.15	0.155952380952381	0.203401360544218	0.25	0.178146258503401
39	0.3	0.178571428571429	0.246296296296296	0.233630952380952	0.415589569160998	0.299702380952381	0.248015873015873	0.113690476190476	0.142113095238095
40	0.23452380952381	0.177083333333333	0.297592592592593	0.461309523809524	0.303401360544218	0.126190476190476	0.147959183673469	0.246428571428571	0.160501700680272
41	0.3	0.303571428571429	0.200185185185185	0.324404761904762	0.0540249433106576	0.353869047619048	0.239115646258503	0.217857142857143	0.120642006802721
42	0.141071428571429	0.267857142857143	0.183333333333333	0.321428571428571	0.305612244897959	0.314583333333333	0.175340136054422	0.17827380952381	0.215667517006803
43	0.194642857142857	0.275297619047619	0.299259259259259	0.297619047619048	0.115759637188209	0.26577380952381	0.175	0.158333333333333	0.282419217687075
44	0.189880952380952	0.142857142857143	0.239259259259259	0.211309523809524	0.250226757369615	0.1625	0.194614512471655	0.171726190476191	0.270301870748299
45	0.314285714285714	0.12202380952381	0.108888888888889	0.130952380952381	0.19359410430839	0.304464285714286	0.26156462585034	0.257738095238095	0.348426870748299
46	0.280952380952381	0.279761904761905	0.211481481481481	0.300595238095238	0.122675736961451	0.230654761904762	0.194047619047619	0.191964285714286	0.24468537414966
47	0.139880952380952	0.239583333333333	0.182962962962963	0.363095238095238	0.227607709750567	0.263988095238095	0.138095238095238	0.209821428571429	0.25
48	0.330357142857143	0.0982142857142857	0.228703703703704	0.217261904761905	0.309013605442177	0.297916666666667	0.182482993197279	0.226785714285714	0.185586734693878
49	0.285714285714286	0.174107142857143	0.242222222222222	0.284226190476191	0.176190476190476	0.2125	0.247448979591837	0.19047619047619	0.184736394557823
50	0.198214285714286	0.186011904761905	0.152777777777778	0.324404761904762	0.146598639455782	0.296428571428571	0.116156462585034	0.381547619047619	0.122874149659864
51	0.30952380952381	0.267857142857143	0.152777777777778	0.279761904761905	0.218990929705215	0.264583333333333	0.344557823129252	0.119940476190476	0.164009353741497
52	0.169047619047619	0.333333333333333	0.237407407407407	0.267857142857143	0.152154195011338	0.19672619047619	0.346258503401361	0.181547619047619	0.131271258503401
53	0.283333333333333	0.135416666666667	0.285555555555556	0.300595238095238	0.22250566893424	0.0568452380952381	0.294047619047619	0.294345238095238	0.196322278911565
54	0.208928571428571	0.147321428571429	0.286111111111111	0.229166666666667	0.265249433106576	0.149702380952381	0.210034013605442	0.270535714285714	0.379464285714286
55	0.164285714285714	0.144345238095238	0.16962962962963	0.296130952380952	0.274603174603175	0.156845238095238	0.250850340136054	0.308035714285714	0.370960884353741
56	0.113690476190476	0.235119047619048	0.3	0.316964285714286	0.22437641723356	0.22172619047619	0.186224489795918	0.336011904761905	0.226828231292517
57	0.201190476190476	0.360119047619048	0.0953703703703704	0.386904761904762	0.178968253968254	0.202083333333333	0.300680272108844	0.128571428571429	0.185586734693878
58	0.0839285714285714	0.129464285714286	0.293518518518519	0.273809523809524	0.227551020408163	0.213095238095238	0.355102040816327	0.265178571428571	0.309311224489796
59	0.249404761904762	0.194940476190476	0.237777777777778	0.288690476190476	0.251473922902494	0.208630952380952	0.274433106575964	0.30625	0.172619047619048
60	0.275	0.212797619047619	0.233333333333333	0.239583333333333	0.172052154195011	0.314583333333333	0.164285714285714	0.176190476190476	0.363732993197279
61	0.183928571428571	0.263392857142857	0.199444444444444	0.294642857142857	0.219727891156463	0.471428571428571	0.158673469387755	0.154464285714286	0.228316326530612
62	0.203571428571429	0.285714285714286	0.129444444444444	0.305059523809524	0.359126984126984	0.18422619047619	0.312074829931973	0.215178571428571	0.200042517006803
63	0.223809523809524	0.306547619047619	0.197222222222222	0.342261904761905	0.219444444444444	0.182738095238095	0.22687074829932	0.125595238095238	0.14030612244898
64	0.128571428571429	0.28125	0.304074074074074	0.144345238095238	0.172562358276644	0.229166666666667	0.271938775510204	0.307738095238095	0.208652210884354
65	0.303571428571429	0.345238095238095	0.268888888888889	0.285714285714286	0.285770975056689	0.360714285714286	0.0802721088435374	0.234821428571429	0.180165816326531
66	0.240476190476191	0.358630952380952	0.367222222222222	0.282738095238095	0.261734693877551	0.172619047619048	0.194387755102041	0.129166666666667	0.0880102040816326
67	0.182142857142857	0.352678571428571	0.306666666666667	0.220238095238095	0.279138321995465	0.247619047619048	0.169727891156463	0.177083333333333	0.277742346938776
68	0.204166666666667	0.202380952380952	0.281481481481481	0.193452380952381	0.261507936507936	0.130654761904762	0.305612244897959	0.187202380952381	0.379357993197279
69	0.179166666666667	0.238095238095238	0.31037037037037	0.306547619047619	0.23140589569161	0.252380952380952	0.121428571428571	0.234226190476191	0.224277210884354
70	0.17202380952381	0.358630952380952	0.315740740740741	0.223214285714286	0.218140589569161	0.294345238095238	0.154591836734694	0.221428571428571	0.277423469387755
71	0.258333333333333	0.200892857142857	0.208148148148148	0.275297619047619	0.244047619047619	0.199404761904762	0.192687074829932	0.252083333333333	0.205994897959184
72	0.307738095238095	0.297619047619048	0.179444444444444	0.199404761904762	0.329421768707483	0.205654761904762	0.121598639455782	0.250892857142857	0.19047619047619
73	0.269642857142857	0.21875	0.280185185185185	0.145833333333333	0.172959183673469	0.302976190476191	0.244557823129252	0.190178571428571	0.241284013605442
74	0.310714285714286	0.178571428571429	0.179074074074074	0.324404761904762	0.209920634920635	0.373511904761905	0.13265306122449	0.162797619047619	0.176764455782313
75	0.17797619047619	0.355654761904762	0.138888888888889	0.324404761904762	0.263265306122449	0.28125	0.164625850340136	0.205357142857143	0.255739795918367
76	0.45952380952381	0.0818452380952381	0.166666666666667	0.174107142857143	0.231179138321995	0.311011904761905	0.188265306122449	0.282738095238095	0.133184523809524
77	0.320238095238095	0.309523809523809	0.221481481481482	0.203869047619048	0.217630385487528	0.232142857142857	0.19421768707483	0.188690476190476	0.240221088435374
78	0.279166666666667	0.165178571428571	0.144444444444444	0.171130952380952	0.1781179138322	0.182738095238095	0.331972789115646	0.240178571428571	0.212478741496599
79	0.214880952380952	0.0848214285714286	0.226111111111111	0.270833333333333	0.187868480725624	0.245833333333333	0.112244897959184	0.258928571428571	0.298788265306122
80	0.161309523809524	0.367559523809524	0.169814814814815	0.21875	0.178741496598639	0.199702380952381	0.196768707482993	0.333035714285714	0.351509353741497
81	0.280952380952381	0.196428571428571	0.104814814814815	0.398809523809524	0.280895691609977	0.157738095238095	0.276700680272109	0.186011904761905	0.195578231292517
82	0.246428571428571	0.287202380952381	0.119259259259259	0.400297619047619	0.200170068027211	0.215476190476191	0.291326530612245	0.238988095238095	0.146152210884354
83	0.235119047619048	0.316964285714286	0.267777777777778	0.333333333333333	0.311281179138322	0.238690476190476	0.137074829931973	0.107738095238095	0.238732993197279
84	0.286904761904762	0.129464285714286	0.260555555555555	0.208333333333333	0.204988662131519	0.208035714285714	0.27687074829932	0.176785714285714	0.391156462585034
85	0.316666666666667	0.200892857142857	0.317777777777778	0.165178571428571	0.230385487528345	0.145238095238095	0.235544217687075	0.17797619047619	0.349277210884354
86	0.166666666666667	0.276785714285714	0.172592592592593	0.229166666666667	0.222222222222222	0.327083333333333	0.235884353741497	0.163690476190476	0.213541666666667
87	0.216071428571429	0.227678571428571	0.275185185185185	0.279761904761905	0.179705215419501	0.201785714285714	0.149603174603175	0.4	0.221619897959184
88	0.371428571428571	0.125	0.295555555555556	0.355654761904762	0.216269841269841	0.207738095238095	0.157142857142857	0.130357142857143	0.237244897959184
89	0.0601190476190476	0.255952380952381	0.241851851851852	0.276785714285714	0.323469387755102	0.32797619047619	0.267517006802721	0.253869047619048	0.14562074829932
90	0.278571428571429	0.290178571428571	0.0781481481481481	0.349702380952381	0.132142857142857	0.351190476190476	0.275680272108844	0.26577380952381	0.259141156462585
91	0.206547619047619	0.212797619047619	0.188333333333333	0.239583333333333	0.193990929705215	0.308928571428571	0.137244897959184	0.160714285714286	0.294111394557823
92	0.305952380952381	0.175595238095238	0.252592592592593	0.163690476190476	0.113038548752834	0.182738095238095	0.302040816326531	0.152083333333333	0.449511054421769
93	0.155952380952381	0.229166666666667	0.202777777777778	0.12202380952381	0.317176870748299	0.331845238095238	0.292857142857143	0.166369047619048	0.214285714285714
94	0.199404761904762	0.244047619047619	0.159722222222222	0.293154761904762	0.209070294784581	0.261904761904762	0.19047619047619	0.173214285714286	0.236926020408163
95	0.309523809523809	0.171130952380952	0.183333333333333	0.309523809523809	0.318707482993197	0.16875	0.188605442176871	0.174702380952381	0.38297193877551
96	0.223809523809524	0.255952380952381	0.15	0.267857142857143	0.235374149659864	0.275595238095238	0.255442176870748	0.208333333333333	0.239158163265306
97	0.169047619047619	0.361607142857143	0.177962962962963	0.147321428571429	0.215079365079365	0.410714285714286	0.229081632653061	0.168452380952381	0.362670068027211
98	0.288690476190476	0.206845238095238	0.238518518518518	0.419642857142857	0.284750566893424	0.247916666666667	0.234183673469388	0.0967261904761905	0.244472789115646
99	0.244642857142857	0.212797619047619	0.171296296296296	0.136904761904762	0.24875283446712	0.248809523809524	0.161734693877551	0.269047619047619	0.354804421768707
100	0.201190476190476	0.230654761904762	0.238703703703704	0.282738095238095	0.277437641723356	0.299107142857143	0.259353741496599	0.10625	0.198979591836735
