# Supplementary material for: Love the one you’re with: replicate viral adaptations converge on the same phenotypic change
Source: PeerJ. 2016 Jul 19;4:e2227. doi: 10.7717/peerj.2227 (PMC4958007; doi:10.7717/peerj.2227)
Supplement: Supplemental Information 3 [file peerj-04-2227-s003.zip › Markdown_detailed_anlaysis_code_and_data_minor_revisions/Parallelism_bootstrap/R.by.boot.txt]

x
1	0.0827511949555046
2	0.13881112462706
3	0.0901021117862785
4	0.0806027914467792
5	0.079516205047261
6	0.0666579748105491
7	0.108875260542059
8	0.119482311788878
9	0.110685572140092
10	0.120215772346445
11	0.0624531848555513
12	0.117940996697125
13	0.198553320637394
14	0.16043539830342
15	0.250591466457429
16	0.231752966061675
17	0.22348399390747
18	0.125392309913229
19	0.0627123361854781
20	0.149862458163678
21	0.145623157453692
22	0.318451909637375
23	0.176153427871206
24	0.0872501280150897
25	0.0971943402915989
26	0.117943525082714
27	0.179095261356418
28	0.180097702165563
29	0.224730653041015
30	0.162061207264919
31	0.0887143204530156
32	0.0302532786787003
33	0.0753581406641797
34	0.127130564687392
35	0.237005131874953
36	0.262690503069187
37	0.191878726521261
38	0.295015688363847
39	0.223258121936399
40	0.263479033039222
41	0.264025686887125
42	0.136386429009941
43	0.103434887955073
44	0.0462714629718993
45	0.213303808066867
46	0.0686805909436117
47	0.122284864270425
48	0.130045369189738
49	0.0577574467635197
50	0.229622906283548
51	0.164968034452408
52	0.162194790481688
53	0.21949084948656
54	0.148591567988412
55	0.176988040003558
56	0.126088593476596
57	0.240240898710581
58	0.173893265846102
59	0.0485175683366508
60	0.112321995596779
61	0.217744376014471
62	0.132665469733335
63	0.11470289184466
64	0.125040664285078
65	0.176090741025291
66	0.225746528238432
67	0.105581546719927
68	0.150007698432992
69	0.0805984592664687
70	0.114037582228347
71	0.0273114911229154
72	0.112641003973985
73	0.0732298330735249
74	0.175544762277437
75	0.128359440296576
76	0.357815412940006
77	0.0587047874229938
78	0.0861119266710723
79	0.123014331017752
80	0.156265580948148
81	0.193807144084499
82	0.168204994802094
83	0.14507059226817
84	0.163598792682949
85	0.188788796984637
86	0.0658184503634396
87	0.129678480816315
88	0.189267978365639
89	0.258150653651247
90	0.155403371554248
91	0.0821369370538368
92	0.24143262402398
93	0.133271603860691
94	0.0467273619708449
95	0.149572558722842
96	0.0287668509325885
97	0.291998144149291
98	0.166731996350452
99	0.101127619147952
100	0.109931003986843
