# Supplementary material for: Love the one you’re with: replicate viral adaptations converge on the same phenotypic change
Source: PeerJ. 2016 Jul 19;4:e2227. doi: 10.7717/peerj.2227 (PMC4958007; doi:10.7717/peerj.2227)
Supplement: Supplemental Information 3 [file peerj-04-2227-s003.zip › Markdown_detailed_anlaysis_code_and_data_minor_revisions/Parallelism_bootstrap/R.feat.by.boot.txt]

x
1	0.111425187986463
2	0.164398556517186
3	0.131348667071118
4	0.262983972188374
5	0.136395429752394
6	0.12403064828939
7	0.157773079721449
8	0.182065300897925
9	0.121389549646772
10	0.289275058921426
11	0.191648368745329
12	0.0572476908787065
13	0.157447531019126
14	0.133519970927532
15	0.20837928124226
16	0.21018122279073
17	0.186675340219999
18	0.209685411502508
19	0.230986993307051
20	0.167530466331115
21	0.217615399584429
22	0.34772095305454
23	0.150395896376436
24	0.0774530093429768
25	0.120954449071134
26	0.289623430464598
27	0.254921153047096
28	0.163638976350227
29	0.237157670066908
30	0.222241187036559
31	0.114119541052365
32	0.0763613526495908
33	0.164718365924553
34	0.232787380400395
35	0.218131242549594
36	0.243886993448792
37	0.227468667371888
38	0.35729871632071
39	0.154560850619359
40	0.244061508130646
41	0.456060602049023
42	0.172368268672092
43	0.0316762278426245
44	0.0692242426656654
45	0.244097426170812
46	0.149921875223051
47	0.335687338483024
48	0.189032595511317
49	0.237348181708333
50	0.288492055914785
51	0.105180494941916
52	0.284142550125847
53	0.283269900625455
54	0.1208281419602
55	0.192627765693815
56	0.273792602602756
57	0.258312002727929
58	0.135197140273616
59	0.0523596790268279
60	0.174138871295824
61	0.119193180243711
62	0.10382134982833
63	0.181727240955598
64	0.0240497416646451
65	0.188342513903942
66	0.152807240885033
67	0.0960979092982643
68	0.125660558146576
69	0.150638490632364
70	0.175277781369077
71	0.11342356828767
72	0.121847167192118
73	0.185754229109334
74	0.304604228822503
75	0.141099288039274
76	0.304308296987435
77	0.212056634342008
78	0.0817285969272987
79	0.206590779105744
80	0.10947885771475
81	0.213478585870838
82	0.330657574969722
83	0.131530879687606
84	0.214815162730016
85	0.157110416340483
86	0.172356973888907
87	0.140670834144317
88	0.383524395296724
89	0.362993353260438
90	0.146947606603989
91	0.21583720742866
92	0.154890177163288
93	0.0820878505065455
94	0.116887541126356
95	0.291438302181135
96	0.0918421634100451
97	0.181400937356835
98	0.267082069288142
99	0.0362753493652932
100	0.151410942409528
