# Supplementary material for: Love the one you’re with: replicate viral adaptations converge on the same phenotypic change
Source: PeerJ. 2016 Jul 19;4:e2227. doi: 10.7717/peerj.2227 (PMC4958007; doi:10.7717/peerj.2227)
Supplement: Supplemental Information 3 [file peerj-04-2227-s003.zip › Markdown_detailed_anlaysis_code_and_data_minor_revisions/Parallelism_bootstrap/R2.WIN.boot.txt]

x
1	0.00028408360886456
2	5.74576122380765e-05
3	2.17644033653208e-05
4	9.61731877114902e-05
5	0.00030163519952231
6	5.95503889956328e-05
7	1.85613830017139e-06
8	1.30092238470603e-06
9	1.85247461588212e-05
10	1.38799184385974e-05
11	0.000106769791610728
12	1.87044690236338e-06
13	0.000178288445586428
14	9.78908344195784e-06
15	0.000152077477959756
16	0.00026112143399748
17	1.5637596899265e-05
18	3.70093215124045e-05
19	0.000213643155584475
20	8.84370022768977e-08
21	8.83088404103338e-05
22	8.13022634937877e-06
23	7.43320771289246e-05
24	4.83601930939548e-05
25	6.08540049902295e-05
26	1.09403571044719e-05
27	1.76729182521651e-06
28	0.000235447557344282
29	0.000607582416398911
30	1.65160526131025e-05
31	1.04247037950866e-05
32	0.000197656045333172
33	4.09082573549213e-06
34	2.92464742268628e-06
35	2.08567956588857e-05
36	0.000234326818286834
37	8.68441491534977e-05
38	2.37453428608703e-05
39	6.80425932138018e-05
40	1.85202751756819e-06
41	0.000433865248417042
42	5.32373905226535e-06
43	0.000118155052112101
44	0.000113075710230337
45	2.68303907062784e-05
46	8.37797071717716e-08
47	1.66926877731566e-06
48	3.3170301624974e-05
49	0.000138209874157025
50	2.9638250795827e-06
51	5.12880493697132e-06
52	0.000186217045160642
53	1.53096523652918e-05
54	5.5465421431089e-05
55	1.8833745487612e-05
56	0.000113312979943769
57	0.000109211453967584
58	1.06064547137352e-05
59	2.65888032023875e-05
60	2.66619897593134e-05
61	0.000264523532831018
62	1.38123366775211e-05
63	9.54542206001996e-05
64	5.7073401071861e-07
65	0.000615061327256639
66	0.000251265495785469
67	5.12283800746527e-06
68	5.80769793467883e-06
69	7.61282885064496e-07
70	7.4298024954067e-05
71	0.000125189789108138
72	2.13343983590519e-07
73	5.31580520312103e-05
74	3.79129261032229e-05
75	7.20614311988665e-06
76	2.04405831406573e-05
77	1.43398898357905e-05
78	0.000205502115464995
79	6.19319764760817e-06
80	1.38735177590554e-06
81	2.58155918864134e-09
82	8.7541584033457e-05
83	0.000257120736180783
84	7.73245775187448e-08
85	7.88627522038121e-05
86	0.000168683319098029
87	2.43107949164934e-05
88	7.94977226601379e-05
89	4.66168337331929e-06
90	0.00112973786702475
91	5.86703672965649e-05
92	4.71444225006445e-05
93	2.03015372590709e-06
94	1.23253528685474e-05
95	7.86907453464991e-06
96	8.21418569030286e-06
97	0.0005006693903441
98	0.000176206806122514
99	4.16252702123421e-05
100	0.000114055872037055
