# Supplementary material for: Love the one you’re with: replicate viral adaptations converge on the same phenotypic change
Source: PeerJ. 2016 Jul 19;4:e2227. doi: 10.7717/peerj.2227 (PMC4958007; doi:10.7717/peerj.2227)
Supplement: Supplemental Information 3 [file peerj-04-2227-s003.zip › Markdown_detailed_anlaysis_code_and_data_minor_revisions/Parallelism_bootstrap/R2.WIN.feat.boot.txt]

x
1	0.000114445755954207
2	0.000139543725057423
3	5.88604103847201e-05
4	0.000107738273535163
5	4.4245724306613e-08
6	9.45276877173384e-06
7	2.4187079268323e-05
8	8.58967237116204e-07
9	8.69975360853203e-05
10	1.99734308843347e-05
11	0.000146997832023432
12	1.1721831395195e-05
13	4.92422210370824e-05
14	7.33772372663033e-06
15	7.50555561015442e-05
16	1.72394046212831e-05
17	4.51916720467516e-06
18	2.57000472514424e-05
19	4.5289975236007e-05
20	6.75563891363584e-05
21	0.000191002080060731
22	2.42303864425031e-05
23	7.57941455753475e-06
24	5.81573046865014e-06
25	9.48504894993096e-06
26	0.000241887104388439
27	1.74171612602469e-05
28	9.85015600285521e-06
29	1.38854958110501e-05
30	8.66048380832041e-06
31	3.1628765562175e-07
32	8.60756983627198e-05
33	0.000118372769051467
34	0.000190563059183191
35	7.53466588495622e-05
36	0.000345617635642559
37	0.000193548458073178
38	1.60542917241324e-05
39	2.9168563645432e-05
40	0.000164020656637009
41	0.000533477326041476
42	1.70035308711958e-05
43	0.000111982387001053
44	1.65274844288188e-05
45	1.740398109773e-05
46	8.8642642117609e-06
47	0.000108740903931315
48	1.25271401321125e-05
49	8.89538032087245e-05
50	1.93234052453528e-05
51	0.000213654008658248
52	3.17678617722805e-06
53	2.1167901622654e-06
54	5.93819870797763e-05
55	1.65606344226799e-06
56	0.000582898145280786
57	0.000257754601409754
58	7.346387393381e-05
59	2.49514783743354e-05
60	1.67744491939015e-05
61	2.55815016472205e-05
62	0.000158622587451474
63	2.06238911415468e-06
64	0.000352058906600727
65	4.20287788557294e-05
66	0.000213469679324341
67	1.85951733007172e-05
68	3.73251343799286e-06
69	4.82126260682447e-05
70	0.000210004081732329
71	7.4314367155548e-05
72	1.07628423475781e-05
73	7.63271966941481e-06
74	0.00050084371878667
75	7.79591951552971e-05
76	3.43068286223769e-06
77	1.08466297000787e-05
78	6.15687945572096e-05
79	3.99443439436098e-08
80	4.607421678815e-05
81	9.54906805394895e-06
82	0.000491898885812359
83	7.97714159416207e-05
84	5.22386346839543e-05
85	9.24403777746718e-07
86	1.1577532460727e-05
87	2.14036715673327e-06
88	3.98891696451464e-07
89	2.68333272902543e-05
90	0.000342754739603102
91	2.54731540669795e-05
92	4.33166976678834e-05
93	3.61466523463028e-05
94	5.99275946584488e-05
95	6.38285392495774e-06
96	2.31387310606346e-05
97	9.84935115819763e-05
98	0.000234399169510735
99	4.31776203269063e-06
100	1.910611951772e-05
