# Supplementary material for: Love the one you’re with: replicate viral adaptations converge on the same phenotypic change
Source: PeerJ. 2016 Jul 19;4:e2227. doi: 10.7717/peerj.2227 (PMC4958007; doi:10.7717/peerj.2227)
Supplement: Supplemental Information 3 [file peerj-04-2227-s003.zip › Markdown_detailed_anlaysis_code_and_data_minor_revisions/pw_feats_p_ij.txt]

alpha_2A	beta_1D	beta_3F	gamma_7D	beta_8A	gamma_5B	alpha_4A	alpha_6C	alpha_8E	beta_1B	beta_3D	beta_5F	gamma_7B	gamma_2E	alpha_6A	alpha_8C	alpha_1F	beta_3B	beta_5D	gamma_2C	gamma_4E	alpha_8A	alpha_1D	alpha_3F	beta_5B	beta_7D	gamma_2A	gamma_6E	alpha_1B	alpha_3D	alpha_5F	beta_2E	gamma_4A	gamma_8E	gamma_6C	beta_7B	alpha_3B	alpha_5D	alpha_7F	beta_2C	beta_4E	gamma_6A	gamma_8C	gamma_1F	alpha_5B	alpha_7D	beta_2A	beta_4C	beta_6E	gamma_8A
alpha_2A	1	0.416666666666667	0	0.3125	0	0	0	0	0	0	0	0.5	0	0	0	0.416666666666667	0	0	0.375	0	0.375	0	0	0.7	0	0	0	0	0	0	0	0	0	0	0	0	0	0	0	0	0	0	0	0	0	0	0	0	0
beta_1D	0.416666666666667	1	0.583333333333333	0.458333333333333	0.266666666666667	0.5	0.291666666666667	0.291666666666667	0.333333333333333	0.416666666666667	0.416666666666667	0.833333333333333	0.266666666666667	0.416666666666667	0.238095238095238	0.666666666666667	0.291666666666667	0.291666666666667	0.583333333333333	0.333333333333333	0.583333333333333	0.266666666666667	0.291666666666667	0.533333333333333	0.291666666666667	0.291666666666667	0.416666666666667	0.333333333333333	0.333333333333333	0.333333333333333	0.333333333333333	0.666666666666667	0.833333333333333	0.416666666666667	0	0.333333333333333	0.533333333333333	0.266666666666667	0	0.666666666666667	0.333333333333333	0.333333333333333	0	0.416666666666667	0.416666666666667	0.666666666666667	0.333333333333333	0.416666666666667	0.291666666666667
beta_3F	0	0.583333333333333	1	0.1875	0.225	0.625	0.25	0.25	0.583333333333333	0.375	0.375	0.375	0.225	0.375	0.196428571428571	0.291666666666667	0.25	0.25	0.25	0.291666666666667	0.25	0.225	0.25	0.225	0.25	0.25	0.375	0.291666666666667	0.291666666666667	0.291666666666667	0.291666666666667	0.625	0.75	0.375	0	0.291666666666667	0.45	0.45	0	0.583333333333333	0.583333333333333	0.291666666666667	0.25	0.75	0.375	0.625	0.291666666666667	0.375	0.25
gamma_7D	0.3125	0.458333333333333	0.1875	1	0.325	0.291666666666667	0.1875	0.1875	0.229166666666667	0.3125	0.3125	0.625	0.325	0.3125	0.267857142857143	0.458333333333333	0.1875	0.1875	0.375	0.229166666666667	0.375	0.1625	0.375	0.325	0.1875	0.1875	0.3125	0.229166666666667	0.229166666666667	0.229166666666667	0.229166666666667	0.5625	0.3125	0.625	0.458333333333333	0.229166666666667	0.1625	0.4875	0	0.458333333333333	0.229166666666667	0.229166666666667	0	0.3125	0.625	0.5625	0.229166666666667	0.3125	0.1875
beta_8A	0	0.266666666666667	0.225	0.325	1	0.55	0.225	0.45	0.266666666666667	0.35	0.35	0.35	0.4	0.35	0.171428571428571	0.266666666666667	0.225	0.225	0.225	0.266666666666667	0.225	0.4	0.45	0.2	0.45	0.45	0.35	0.266666666666667	0.533333333333333	0.266666666666667	0.533333333333333	0.6	0.35	0.35	0	0.266666666666667	0.2	0.2	0	0.266666666666667	0.266666666666667	0.266666666666667	0	0.35	0.35	0.6	0.266666666666667	0.35	0.225
gamma_5B	0	0.5	0.625	0.291666666666667	0.55	1	0.208333333333333	0.208333333333333	0.5	0.333333333333333	0.333333333333333	0.333333333333333	0.366666666666667	0.333333333333333	0.154761904761905	0.25	0.208333333333333	0.208333333333333	0.208333333333333	0.25	0.208333333333333	0.183333333333333	0.208333333333333	0.183333333333333	0.208333333333333	0.208333333333333	0.333333333333333	0.25	0.25	0.25	0.25	0.583333333333333	0.666666666666667	0.333333333333333	0	0.25	0.366666666666667	0.366666666666667	0	0.5	0.5	0.25	0.208333333333333	0.666666666666667	0.333333333333333	0.583333333333333	0.25	0.333333333333333	0.208333333333333
alpha_4A	0	0.291666666666667	0.25	0.1875	0.225	0.208333333333333	1	0.25	0.291666666666667	0.375	0.75	0.375	0.225	0.375	0.196428571428571	0.291666666666667	0.25	0.25	0.25	0.291666666666667	0.25	0.45	0.25	0.45	0.25	0.5	0.375	0.291666666666667	0.291666666666667	0.583333333333333	0.291666666666667	0.625	0.375	0.375	0	0.291666666666667	0.225	0.225	0	0.291666666666667	0.291666666666667	0.291666666666667	0	0.375	0.375	0.625	0.291666666666667	0.375	0.25
alpha_6C	0	0.291666666666667	0.25	0.1875	0.45	0.208333333333333	0.25	1	0.291666666666667	0.375	0.375	0.375	0.225	0.375	0.196428571428571	0.291666666666667	0.25	0.25	0.25	0.291666666666667	0.25	0.45	0.5	0.225	0.5	0.5	0.375	0.291666666666667	0.583333333333333	0.291666666666667	0.583333333333333	0.625	0.375	0.375	0	0.291666666666667	0.45	0.45	0	0.291666666666667	0.291666666666667	0.291666666666667	0	0.375	0.375	0.625	0.583333333333333	0.75	0.5
alpha_8E	0	0.333333333333333	0.583333333333333	0.229166666666667	0.266666666666667	0.5	0.291666666666667	0.291666666666667	1	0.416666666666667	0.416666666666667	0.416666666666667	0.266666666666667	0.416666666666667	0.238095238095238	0.333333333333333	0.291666666666667	0.291666666666667	0.291666666666667	0.333333333333333	0.291666666666667	0.266666666666667	0.291666666666667	0.266666666666667	0.291666666666667	0.291666666666667	0.416666666666667	0.333333333333333	0.333333333333333	0.333333333333333	0.333333333333333	0.666666666666667	0.416666666666667	0.416666666666667	0	0.333333333333333	0.266666666666667	0.533333333333333	0	0.333333333333333	0.666666666666667	0.333333333333333	0.291666666666667	0.833333333333333	0.416666666666667	0.666666666666667	0.333333333333333	0.416666666666667	0.291666666666667
beta_1B	0	0.416666666666667	0.375	0.3125	0.35	0.333333333333333	0.375	0.375	0.416666666666667	1	0.5	0.5	0.35	0.5	0.321428571428571	0.416666666666667	0.375	0.375	0.375	0.416666666666667	0.375	0.35	0.375	0.35	0.375	0.375	0.5	0.416666666666667	0.416666666666667	0.416666666666667	0.416666666666667	0.75	0.5	0.5	0	0.416666666666667	0.35	0.35	0	0.416666666666667	0.416666666666667	0.416666666666667	0	0.5	0.5	0.75	0.416666666666667	0.5	0.375
beta_3D	0	0.416666666666667	0.375	0.3125	0.35	0.333333333333333	0.75	0.375	0.416666666666667	0.5	1	0.5	0.35	0.5	0.321428571428571	0.416666666666667	0.375	0.375	0.375	0.416666666666667	0.375	0.35	0.375	0.35	0.375	0.75	0.5	0.416666666666667	0.416666666666667	0.833333333333333	0.416666666666667	0.75	0.5	0.5	0	0.416666666666667	0.35	0.35	0	0.416666666666667	0.416666666666667	0.416666666666667	0	0.5	0.5	0.75	0.416666666666667	0.5	0.375
beta_5F	0.5	0.833333333333333	0.375	0.625	0.35	0.333333333333333	0.375	0.375	0.416666666666667	0.5	0.5	1	0.35	0.5	0.321428571428571	0.833333333333333	0.375	0.375	0.75	0.416666666666667	0.75	0.35	0.375	0.7	0.375	0.375	0.5	0.416666666666667	0.416666666666667	0.416666666666667	0.416666666666667	0.75	0.5	0.5	0	0.416666666666667	0.35	0.35	0	0.416666666666667	0.416666666666667	0.416666666666667	0	0.5	0.5	0.75	0.416666666666667	0.5	0.375
gamma_7B	0	0.266666666666667	0.225	0.325	0.4	0.366666666666667	0.225	0.225	0.266666666666667	0.35	0.35	0.35	1	0.7	0.342857142857143	0.266666666666667	0.225	0.225	0.225	0.266666666666667	0.225	0.2	0.45	0.2	0.225	0.225	0.35	0.266666666666667	0.266666666666667	0.266666666666667	0.266666666666667	0.6	0.35	0.35	0.266666666666667	0.266666666666667	0.2	0.4	0.35	0.266666666666667	0.266666666666667	0.266666666666667	0.225	0.35	0.7	0.6	0.266666666666667	0.35	0.225
gamma_2E	0	0.416666666666667	0.375	0.3125	0.35	0.333333333333333	0.375	0.375	0.416666666666667	0.5	0.5	0.5	0.7	1	0.321428571428571	0.416666666666667	0.375	0.375	0.375	0.416666666666667	0.375	0.35	0.375	0.35	0.375	0.375	0.5	0.416666666666667	0.416666666666667	0.416666666666667	0.416666666666667	0.75	0.5	0.5	0	0.416666666666667	0.35	0.35	0	0.416666666666667	0.416666666666667	0.416666666666667	0	0.5	0.5	0.75	0.416666666666667	0.5	0.375
alpha_6A	0	0.238095238095238	0.196428571428571	0.267857142857143	0.171428571428571	0.154761904761905	0.196428571428571	0.196428571428571	0.238095238095238	0.321428571428571	0.321428571428571	0.321428571428571	0.342857142857143	0.321428571428571	1	0.238095238095238	0.196428571428571	0.196428571428571	0.196428571428571	0.238095238095238	0.196428571428571	0.171428571428571	0.392857142857143	0.171428571428571	0.196428571428571	0.196428571428571	0.321428571428571	0.238095238095238	0.238095238095238	0.238095238095238	0.476190476190476	0.571428571428571	0.321428571428571	0.321428571428571	0.238095238095238	0.238095238095238	0.171428571428571	0.342857142857143	0	0.238095238095238	0.238095238095238	0.238095238095238	0	0.321428571428571	0.642857142857143	0.571428571428571	0.238095238095238	0.321428571428571	0.196428571428571
alpha_8C	0.416666666666667	0.666666666666667	0.291666666666667	0.458333333333333	0.266666666666667	0.25	0.291666666666667	0.291666666666667	0.333333333333333	0.416666666666667	0.416666666666667	0.833333333333333	0.266666666666667	0.416666666666667	0.238095238095238	1	0.291666666666667	0.291666666666667	0.583333333333333	0.333333333333333	0.583333333333333	0.266666666666667	0.291666666666667	0.533333333333333	0.291666666666667	0.291666666666667	0.416666666666667	0.333333333333333	0.333333333333333	0.333333333333333	0.333333333333333	0.666666666666667	0.416666666666667	0.416666666666667	0	0.333333333333333	0.266666666666667	0.266666666666667	0	0.333333333333333	0.333333333333333	0.333333333333333	0	0.416666666666667	0.416666666666667	0.666666666666667	0.333333333333333	0.416666666666667	0.291666666666667
alpha_1F	0	0.291666666666667	0.25	0.1875	0.225	0.208333333333333	0.25	0.25	0.291666666666667	0.375	0.375	0.375	0.225	0.375	0.196428571428571	0.291666666666667	1	0.25	0.5	0.583333333333333	0.25	0.225	0.25	0.225	0.25	0.25	0.375	0.291666666666667	0.291666666666667	0.291666666666667	0.291666666666667	0.625	0.375	0.375	0	0.291666666666667	0.225	0.225	0	0.291666666666667	0.291666666666667	0.291666666666667	0	0.375	0.375	0.625	0.291666666666667	0.375	0.25
beta_3B	0	0.291666666666667	0.25	0.1875	0.225	0.208333333333333	0.25	0.25	0.291666666666667	0.375	0.375	0.375	0.225	0.375	0.196428571428571	0.291666666666667	0.25	1	0.25	0.291666666666667	0.25	0.225	0.25	0.225	0.25	0.25	0.375	0.291666666666667	0.291666666666667	0.291666666666667	0.291666666666667	0.625	0.375	0.375	0	0.291666666666667	0.225	0.225	0	0.291666666666667	0.291666666666667	0.291666666666667	0	0.375	0.375	0.625	0.291666666666667	0.375	0.25
beta_5D	0.375	0.583333333333333	0.25	0.375	0.225	0.208333333333333	0.25	0.25	0.291666666666667	0.375	0.375	0.75	0.225	0.375	0.196428571428571	0.583333333333333	0.5	0.25	1	0.583333333333333	0.5	0.225	0.25	0.45	0.25	0.25	0.375	0.291666666666667	0.291666666666667	0.291666666666667	0.291666666666667	0.625	0.375	0.375	0	0.291666666666667	0.225	0.225	0	0.291666666666667	0.291666666666667	0.291666666666667	0	0.375	0.375	0.625	0.291666666666667	0.375	0.25
gamma_2C	0	0.333333333333333	0.291666666666667	0.229166666666667	0.266666666666667	0.25	0.291666666666667	0.291666666666667	0.333333333333333	0.416666666666667	0.416666666666667	0.416666666666667	0.266666666666667	0.416666666666667	0.238095238095238	0.333333333333333	0.583333333333333	0.291666666666667	0.583333333333333	1	0.291666666666667	0.266666666666667	0.291666666666667	0.266666666666667	0.291666666666667	0.291666666666667	0.416666666666667	0.333333333333333	0.333333333333333	0.333333333333333	0.333333333333333	0.666666666666667	0.416666666666667	0.416666666666667	0	0.333333333333333	0.266666666666667	0.266666666666667	0	0.333333333333333	0.333333333333333	0.333333333333333	0	0.416666666666667	0.416666666666667	0.666666666666667	0.333333333333333	0.416666666666667	0.291666666666667
gamma_4E	0.375	0.583333333333333	0.25	0.375	0.225	0.208333333333333	0.25	0.25	0.291666666666667	0.375	0.375	0.75	0.225	0.375	0.196428571428571	0.583333333333333	0.25	0.25	0.5	0.291666666666667	1	0.225	0.25	0.45	0.25	0.25	0.375	0.291666666666667	0.291666666666667	0.291666666666667	0.291666666666667	0.625	0.375	0.375	0	0.291666666666667	0.225	0.225	0	0.291666666666667	0.291666666666667	0.291666666666667	0	0.375	0.375	0.625	0.291666666666667	0.375	0.25
alpha_8A	0	0.266666666666667	0.225	0.1625	0.4	0.183333333333333	0.45	0.45	0.266666666666667	0.35	0.35	0.35	0.2	0.35	0.171428571428571	0.266666666666667	0.225	0.225	0.225	0.266666666666667	0.225	1	0.45	0.2	0.45	0.45	0.35	0.266666666666667	0.533333333333333	0.266666666666667	0.533333333333333	0.6	0.35	0.35	0	0.266666666666667	0.2	0.2	0	0.266666666666667	0.266666666666667	0.266666666666667	0	0.35	0.35	0.6	0.266666666666667	0.35	0.225
alpha_1D	0	0.291666666666667	0.25	0.375	0.45	0.208333333333333	0.25	0.5	0.291666666666667	0.375	0.375	0.375	0.45	0.375	0.392857142857143	0.291666666666667	0.25	0.25	0.25	0.291666666666667	0.25	0.45	1	0.225	0.5	0.5	0.375	0.291666666666667	0.583333333333333	0.291666666666667	0.583333333333333	0.625	0.375	0.375	0.291666666666667	0.291666666666667	0.225	0.45	0	0.291666666666667	0.291666666666667	0.291666666666667	0	0.375	0.75	0.625	0.291666666666667	0.375	0.25
alpha_3F	0.7	0.533333333333333	0.225	0.325	0.2	0.183333333333333	0.45	0.225	0.266666666666667	0.35	0.35	0.7	0.2	0.35	0.171428571428571	0.533333333333333	0.225	0.225	0.45	0.266666666666667	0.45	0.2	0.225	1	0.225	0.225	0.35	0.266666666666667	0.266666666666667	0.266666666666667	0.266666666666667	0.6	0.35	0.35	0	0.266666666666667	0.2	0.2	0	0.266666666666667	0.266666666666667	0.266666666666667	0	0.35	0.35	0.6	0.266666666666667	0.35	0.225
beta_5B	0	0.291666666666667	0.25	0.1875	0.45	0.208333333333333	0.25	0.5	0.291666666666667	0.375	0.375	0.375	0.225	0.375	0.196428571428571	0.291666666666667	0.25	0.25	0.25	0.291666666666667	0.25	0.45	0.5	0.225	1	0.5	0.375	0.291666666666667	0.583333333333333	0.291666666666667	0.583333333333333	0.625	0.375	0.375	0	0.291666666666667	0.225	0.225	0	0.291666666666667	0.291666666666667	0.291666666666667	0	0.375	0.375	0.625	0.583333333333333	0.375	0.25
beta_7D	0	0.291666666666667	0.25	0.1875	0.45	0.208333333333333	0.5	0.5	0.291666666666667	0.375	0.75	0.375	0.225	0.375	0.196428571428571	0.291666666666667	0.25	0.25	0.25	0.291666666666667	0.25	0.45	0.5	0.225	0.5	1	0.375	0.291666666666667	0.583333333333333	0.583333333333333	0.583333333333333	0.625	0.375	0.375	0	0.291666666666667	0.225	0.225	0	0.291666666666667	0.291666666666667	0.291666666666667	0	0.375	0.375	0.625	0.291666666666667	0.375	0.25
gamma_2A	0	0.416666666666667	0.375	0.3125	0.35	0.333333333333333	0.375	0.375	0.416666666666667	0.5	0.5	0.5	0.35	0.5	0.321428571428571	0.416666666666667	0.375	0.375	0.375	0.416666666666667	0.375	0.35	0.375	0.35	0.375	0.375	1	0.416666666666667	0.416666666666667	0.416666666666667	0.416666666666667	0.75	0.5	0.5	0	0.416666666666667	0.35	0.35	0	0.416666666666667	0.416666666666667	0.416666666666667	0	0.5	0.5	0.75	0.416666666666667	0.5	0.375
gamma_6E	0	0.333333333333333	0.291666666666667	0.229166666666667	0.266666666666667	0.25	0.291666666666667	0.291666666666667	0.333333333333333	0.416666666666667	0.416666666666667	0.416666666666667	0.266666666666667	0.416666666666667	0.238095238095238	0.333333333333333	0.291666666666667	0.291666666666667	0.291666666666667	0.333333333333333	0.291666666666667	0.266666666666667	0.291666666666667	0.266666666666667	0.291666666666667	0.291666666666667	0.416666666666667	1	0.333333333333333	0.333333333333333	0.333333333333333	0.666666666666667	0.416666666666667	0.416666666666667	0	0.333333333333333	0.266666666666667	0.266666666666667	0	0.333333333333333	0.333333333333333	0.333333333333333	0	0.416666666666667	0.416666666666667	0.666666666666667	0.333333333333333	0.416666666666667	0.291666666666667
alpha_1B	0	0.333333333333333	0.291666666666667	0.229166666666667	0.533333333333333	0.25	0.291666666666667	0.583333333333333	0.333333333333333	0.416666666666667	0.416666666666667	0.416666666666667	0.266666666666667	0.416666666666667	0.238095238095238	0.333333333333333	0.291666666666667	0.291666666666667	0.291666666666667	0.333333333333333	0.291666666666667	0.533333333333333	0.583333333333333	0.266666666666667	0.583333333333333	0.583333333333333	0.416666666666667	0.333333333333333	1	0.333333333333333	0.666666666666667	0.666666666666667	0.416666666666667	0.416666666666667	0	0.333333333333333	0.266666666666667	0.266666666666667	0	0.333333333333333	0.333333333333333	0.333333333333333	0	0.416666666666667	0.416666666666667	0.666666666666667	0.333333333333333	0.416666666666667	0.291666666666667
alpha_3D	0	0.333333333333333	0.291666666666667	0.229166666666667	0.266666666666667	0.25	0.583333333333333	0.291666666666667	0.333333333333333	0.416666666666667	0.833333333333333	0.416666666666667	0.266666666666667	0.416666666666667	0.238095238095238	0.333333333333333	0.291666666666667	0.291666666666667	0.291666666666667	0.333333333333333	0.291666666666667	0.266666666666667	0.291666666666667	0.266666666666667	0.291666666666667	0.583333333333333	0.416666666666667	0.333333333333333	0.333333333333333	1	0.333333333333333	0.666666666666667	0.416666666666667	0.416666666666667	0	0.333333333333333	0.266666666666667	0.266666666666667	0	0.333333333333333	0.333333333333333	0.333333333333333	0	0.416666666666667	0.416666666666667	0.666666666666667	0.333333333333333	0.416666666666667	0.291666666666667
alpha_5F	0	0.333333333333333	0.291666666666667	0.229166666666667	0.533333333333333	0.25	0.291666666666667	0.583333333333333	0.333333333333333	0.416666666666667	0.416666666666667	0.416666666666667	0.266666666666667	0.416666666666667	0.476190476190476	0.333333333333333	0.291666666666667	0.291666666666667	0.291666666666667	0.333333333333333	0.291666666666667	0.533333333333333	0.583333333333333	0.266666666666667	0.583333333333333	0.583333333333333	0.416666666666667	0.333333333333333	0.666666666666667	0.333333333333333	1	0.666666666666667	0.416666666666667	0.416666666666667	0	0.333333333333333	0.266666666666667	0.266666666666667	0	0.333333333333333	0.333333333333333	0.333333333333333	0	0.416666666666667	0.416666666666667	0.666666666666667	0.333333333333333	0.416666666666667	0.291666666666667
beta_2E	0	0.666666666666667	0.625	0.5625	0.6	0.583333333333333	0.625	0.625	0.666666666666667	0.75	0.75	0.75	0.6	0.75	0.571428571428571	0.666666666666667	0.625	0.625	0.625	0.666666666666667	0.625	0.6	0.625	0.6	0.625	0.625	0.75	0.666666666666667	0.666666666666667	0.666666666666667	0.666666666666667	1	0.75	0.75	0	0.666666666666667	0.6	0.6	0	0.666666666666667	0.666666666666667	0.666666666666667	0	0.75	0.75	1	0.666666666666667	0.75	0.625
gamma_4A	0	0.833333333333333	0.75	0.3125	0.35	0.666666666666667	0.375	0.375	0.416666666666667	0.5	0.5	0.5	0.35	0.5	0.321428571428571	0.416666666666667	0.375	0.375	0.375	0.416666666666667	0.375	0.35	0.375	0.35	0.375	0.375	0.5	0.416666666666667	0.416666666666667	0.416666666666667	0.416666666666667	0.75	1	0.5	0	0.416666666666667	0.7	0.35	0	0.833333333333333	0.416666666666667	0.416666666666667	0	0.5	0.5	0.75	0.416666666666667	0.5	0.375
gamma_8E	0	0.416666666666667	0.375	0.625	0.35	0.333333333333333	0.375	0.375	0.416666666666667	0.5	0.5	0.5	0.35	0.5	0.321428571428571	0.416666666666667	0.375	0.375	0.375	0.416666666666667	0.375	0.35	0.375	0.35	0.375	0.375	0.5	0.416666666666667	0.416666666666667	0.416666666666667	0.416666666666667	0.75	0.5	1	0	0.416666666666667	0.35	0.7	0	0.833333333333333	0.416666666666667	0.416666666666667	0	0.5	0.5	0.75	0.416666666666667	0.5	0.375
gamma_6C	0	0	0	0.458333333333333	0	0	0	0	0	0	0	0	0.266666666666667	0	0.238095238095238	0	0	0	0	0	0	0	0.291666666666667	0	0	0	0	0	0	0	0	0	0	0	1	0	0	0.266666666666667	0	0	0	0	0	0	0.416666666666667	0	0	0	0
beta_7B	0	0.333333333333333	0.291666666666667	0.229166666666667	0.266666666666667	0.25	0.291666666666667	0.291666666666667	0.333333333333333	0.416666666666667	0.416666666666667	0.416666666666667	0.266666666666667	0.416666666666667	0.238095238095238	0.333333333333333	0.291666666666667	0.291666666666667	0.291666666666667	0.333333333333333	0.291666666666667	0.266666666666667	0.291666666666667	0.266666666666667	0.291666666666667	0.291666666666667	0.416666666666667	0.333333333333333	0.333333333333333	0.333333333333333	0.333333333333333	0.666666666666667	0.416666666666667	0.416666666666667	0	1	0.266666666666667	0.266666666666667	0	0.333333333333333	0.333333333333333	0.333333333333333	0	0.416666666666667	0.416666666666667	0.666666666666667	0.333333333333333	0.416666666666667	0.291666666666667
alpha_3B	0	0.533333333333333	0.45	0.1625	0.2	0.366666666666667	0.225	0.45	0.266666666666667	0.35	0.35	0.35	0.2	0.35	0.171428571428571	0.266666666666667	0.225	0.225	0.225	0.266666666666667	0.225	0.2	0.225	0.2	0.225	0.225	0.35	0.266666666666667	0.266666666666667	0.266666666666667	0.266666666666667	0.6	0.7	0.35	0	0.266666666666667	1	0.4	0	0.533333333333333	0.266666666666667	0.266666666666667	0	0.35	0.35	0.6	0.266666666666667	0.35	0.225
alpha_5D	0	0.266666666666667	0.45	0.4875	0.2	0.366666666666667	0.225	0.45	0.533333333333333	0.35	0.35	0.35	0.4	0.35	0.342857142857143	0.266666666666667	0.225	0.225	0.225	0.266666666666667	0.225	0.2	0.45	0.2	0.225	0.225	0.35	0.266666666666667	0.266666666666667	0.266666666666667	0.266666666666667	0.6	0.35	0.7	0.266666666666667	0.266666666666667	0.4	1	0	0.533333333333333	0.533333333333333	0.266666666666667	0.225	0.7	0.7	0.6	0.266666666666667	0.35	0.225
alpha_7F	0	0	0	0	0	0	0	0	0	0	0	0	0.35	0	0	0	0	0	0	0	0	0	0	0	0	0	0	0	0	0	0	0	0	0	0	0	0	0	1	0	0	0	0.375	0	0	0	0	0	0
beta_2C	0	0.666666666666667	0.583333333333333	0.458333333333333	0.266666666666667	0.5	0.291666666666667	0.291666666666667	0.333333333333333	0.416666666666667	0.416666666666667	0.416666666666667	0.266666666666667	0.416666666666667	0.238095238095238	0.333333333333333	0.291666666666667	0.291666666666667	0.291666666666667	0.333333333333333	0.291666666666667	0.266666666666667	0.291666666666667	0.266666666666667	0.291666666666667	0.291666666666667	0.416666666666667	0.333333333333333	0.333333333333333	0.333333333333333	0.333333333333333	0.666666666666667	0.833333333333333	0.833333333333333	0	0.333333333333333	0.533333333333333	0.533333333333333	0	1	0.333333333333333	0.333333333333333	0	0.416666666666667	0.416666666666667	0.666666666666667	0.333333333333333	0.416666666666667	0.291666666666667
beta_4E	0	0.333333333333333	0.583333333333333	0.229166666666667	0.266666666666667	0.5	0.291666666666667	0.291666666666667	0.666666666666667	0.416666666666667	0.416666666666667	0.416666666666667	0.266666666666667	0.416666666666667	0.238095238095238	0.333333333333333	0.291666666666667	0.291666666666667	0.291666666666667	0.333333333333333	0.291666666666667	0.266666666666667	0.291666666666667	0.266666666666667	0.291666666666667	0.291666666666667	0.416666666666667	0.333333333333333	0.333333333333333	0.333333333333333	0.333333333333333	0.666666666666667	0.416666666666667	0.416666666666667	0	0.333333333333333	0.266666666666667	0.533333333333333	0	0.333333333333333	1	0.333333333333333	0.291666666666667	0.833333333333333	0.416666666666667	0.666666666666667	0.333333333333333	0.416666666666667	0.291666666666667
gamma_6A	0	0.333333333333333	0.291666666666667	0.229166666666667	0.266666666666667	0.25	0.291666666666667	0.291666666666667	0.333333333333333	0.416666666666667	0.416666666666667	0.416666666666667	0.266666666666667	0.416666666666667	0.238095238095238	0.333333333333333	0.291666666666667	0.291666666666667	0.291666666666667	0.333333333333333	0.291666666666667	0.266666666666667	0.291666666666667	0.266666666666667	0.291666666666667	0.291666666666667	0.416666666666667	0.333333333333333	0.333333333333333	0.333333333333333	0.333333333333333	0.666666666666667	0.416666666666667	0.416666666666667	0	0.333333333333333	0.266666666666667	0.266666666666667	0	0.333333333333333	0.333333333333333	1	0	0.416666666666667	0.416666666666667	0.666666666666667	0.333333333333333	0.416666666666667	0.291666666666667
gamma_8C	0	0	0.25	0	0	0.208333333333333	0	0	0.291666666666667	0	0	0	0.225	0	0	0	0	0	0	0	0	0	0	0	0	0	0	0	0	0	0	0	0	0	0	0	0	0.225	0.375	0	0.291666666666667	0	1	0.375	0	0	0	0	0
gamma_1F	0	0.416666666666667	0.75	0.3125	0.35	0.666666666666667	0.375	0.375	0.833333333333333	0.5	0.5	0.5	0.35	0.5	0.321428571428571	0.416666666666667	0.375	0.375	0.375	0.416666666666667	0.375	0.35	0.375	0.35	0.375	0.375	0.5	0.416666666666667	0.416666666666667	0.416666666666667	0.416666666666667	0.75	0.5	0.5	0	0.416666666666667	0.35	0.7	0	0.416666666666667	0.833333333333333	0.416666666666667	0.375	1	0.5	0.75	0.416666666666667	0.5	0.375
alpha_5B	0	0.416666666666667	0.375	0.625	0.35	0.333333333333333	0.375	0.375	0.416666666666667	0.5	0.5	0.5	0.7	0.5	0.642857142857143	0.416666666666667	0.375	0.375	0.375	0.416666666666667	0.375	0.35	0.75	0.35	0.375	0.375	0.5	0.416666666666667	0.416666666666667	0.416666666666667	0.416666666666667	0.75	0.5	0.5	0.416666666666667	0.416666666666667	0.35	0.7	0	0.416666666666667	0.416666666666667	0.416666666666667	0	0.5	1	0.75	0.416666666666667	0.5	0.375
alpha_7D	0	0.666666666666667	0.625	0.5625	0.6	0.583333333333333	0.625	0.625	0.666666666666667	0.75	0.75	0.75	0.6	0.75	0.571428571428571	0.666666666666667	0.625	0.625	0.625	0.666666666666667	0.625	0.6	0.625	0.6	0.625	0.625	0.75	0.666666666666667	0.666666666666667	0.666666666666667	0.666666666666667	1	0.75	0.75	0	0.666666666666667	0.6	0.6	0	0.666666666666667	0.666666666666667	0.666666666666667	0	0.75	0.75	1	0.666666666666667	0.75	0.625
beta_2A	0	0.333333333333333	0.291666666666667	0.229166666666667	0.266666666666667	0.25	0.291666666666667	0.583333333333333	0.333333333333333	0.416666666666667	0.416666666666667	0.416666666666667	0.266666666666667	0.416666666666667	0.238095238095238	0.333333333333333	0.291666666666667	0.291666666666667	0.291666666666667	0.333333333333333	0.291666666666667	0.266666666666667	0.291666666666667	0.266666666666667	0.583333333333333	0.291666666666667	0.416666666666667	0.333333333333333	0.333333333333333	0.333333333333333	0.333333333333333	0.666666666666667	0.416666666666667	0.416666666666667	0	0.333333333333333	0.266666666666667	0.266666666666667	0	0.333333333333333	0.333333333333333	0.333333333333333	0	0.416666666666667	0.416666666666667	0.666666666666667	1	0.833333333333333	0.583333333333333
beta_4C	0	0.416666666666667	0.375	0.3125	0.35	0.333333333333333	0.375	0.75	0.416666666666667	0.5	0.5	0.5	0.35	0.5	0.321428571428571	0.416666666666667	0.375	0.375	0.375	0.416666666666667	0.375	0.35	0.375	0.35	0.375	0.375	0.5	0.416666666666667	0.416666666666667	0.416666666666667	0.416666666666667	0.75	0.5	0.5	0	0.416666666666667	0.35	0.35	0	0.416666666666667	0.416666666666667	0.416666666666667	0	0.5	0.5	0.75	0.833333333333333	1	0.75
beta_6E	0	0.291666666666667	0.25	0.1875	0.225	0.208333333333333	0.25	0.5	0.291666666666667	0.375	0.375	0.375	0.225	0.375	0.196428571428571	0.291666666666667	0.25	0.25	0.25	0.291666666666667	0.25	0.225	0.25	0.225	0.25	0.25	0.375	0.291666666666667	0.291666666666667	0.291666666666667	0.291666666666667	0.625	0.375	0.375	0	0.291666666666667	0.225	0.225	0	0.291666666666667	0.291666666666667	0.291666666666667	0	0.375	0.375	0.625	0.583333333333333	0.75	1
gamma_8A	0	0.25	0.208333333333333	0.145833333333333	0.183333333333333	0.166666666666667	0.208333333333333	0.208333333333333	0.25	0.333333333333333	0.333333333333333	0.333333333333333	0.183333333333333	0.333333333333333	0.154761904761905	0.25	0.208333333333333	0.208333333333333	0.208333333333333	0.25	0.208333333333333	0.183333333333333	0.208333333333333	0.183333333333333	0.208333333333333	0.208333333333333	0.333333333333333	0.25	0.25	0.25	0.25	0.583333333333333	0.333333333333333	0.333333333333333	0	0.25	0.183333333333333	0.183333333333333	0	0.25	0.25	0.25	0	0.333333333333333	0.333333333333333	0.583333333333333	0.25	0.333333333333333	0.208333333333333
gamma_1D	0	0.333333333333333	0.291666666666667	0.229166666666667	0.266666666666667	0.25	0.291666666666667	0.291666666666667	0.333333333333333	0.416666666666667	0.416666666666667	0.416666666666667	0.266666666666667	0.416666666666667	0.238095238095238	0.333333333333333	0.291666666666667	0.291666666666667	0.291666666666667	0.333333333333333	0.291666666666667	0.266666666666667	0.291666666666667	0.266666666666667	0.291666666666667	0.291666666666667	0.416666666666667	0.333333333333333	0.333333333333333	0.333333333333333	0.333333333333333	0.666666666666667	0.416666666666667	0.416666666666667	0	0.333333333333333	0.266666666666667	0.266666666666667	0	0.333333333333333	0.333333333333333	0.333333333333333	0	0.416666666666667	0.416666666666667	0.666666666666667	0.333333333333333	0.416666666666667	0.291666666666667
gamma_3F	0	0.291666666666667	0.25	0.1875	0.225	0.208333333333333	0.25	0.25	0.291666666666667	0.375	0.375	0.375	0.225	0.375	0.196428571428571	0.291666666666667	0.25	0.25	0.25	0.291666666666667	0.25	0.225	0.25	0.225	0.25	0.25	0.375	0.291666666666667	0.291666666666667	0.291666666666667	0.291666666666667	0.625	0.375	0.375	0	0.875	0.225	0.225	0	0.291666666666667	0.291666666666667	0.291666666666667	0	0.375	0.375	0.625	0.291666666666667	0.375	0.25
gamma_3D	0.35	0.266666666666667	0.45	0.325	0.2	0.366666666666667	0.225	0.225	0.533333333333333	0.35	0.35	0.35	0.2	0.35	0.171428571428571	0.266666666666667	0.225	0.225	0.225	0.266666666666667	0.225	0.2	0.225	0.4	0.225	0.225	0.35	0.266666666666667	0.266666666666667	0.266666666666667	0.266666666666667	0.6	0.35	0.7	0	0.266666666666667	0.2	0.6	0	0.533333333333333	0.533333333333333	0.266666666666667	0.225	0.7	0.35	0.6	0.266666666666667	0.35	0.225
alpha_7B	0	0	0	0.1875	0	0	0	0	0	0	0	0	0.225	0	0.196428571428571	0	0	0	0	0	0	0	0.25	0	0	0	0	0	0	0	0	0	0	0	0.291666666666667	0.291666666666667	0	0.225	0	0	0	0	0	0	0.375	0	0	0	0
alpha_2E	0	0.333333333333333	0.291666666666667	0.229166666666667	0.266666666666667	0.25	0.291666666666667	0.291666666666667	0.333333333333333	0.416666666666667	0.416666666666667	0.416666666666667	0.266666666666667	0.416666666666667	0.238095238095238	0.333333333333333	0.291666666666667	0.291666666666667	0.291666666666667	0.333333333333333	0.291666666666667	0.266666666666667	0.291666666666667	0.266666666666667	0.291666666666667	0.291666666666667	0.416666666666667	0.333333333333333	0.333333333333333	0.333333333333333	0.333333333333333	0.666666666666667	0.416666666666667	0.416666666666667	0	0.666666666666667	0.266666666666667	0.266666666666667	0	0.333333333333333	0.333333333333333	0.333333333333333	0	0.416666666666667	0.416666666666667	0.666666666666667	0.333333333333333	0.416666666666667	0.291666666666667
beta_4A	0	0.333333333333333	0.291666666666667	0.229166666666667	0.266666666666667	0.25	0.291666666666667	0.291666666666667	0.333333333333333	0.416666666666667	0.416666666666667	0.416666666666667	0.266666666666667	0.416666666666667	0.238095238095238	0.333333333333333	0.291666666666667	0.291666666666667	0.291666666666667	0.333333333333333	0.291666666666667	0.266666666666667	0.291666666666667	0.266666666666667	0.291666666666667	0.291666666666667	0.416666666666667	0.333333333333333	0.333333333333333	0.333333333333333	0.333333333333333	0.666666666666667	0.416666666666667	0.416666666666667	0	0.666666666666667	0.266666666666667	0.266666666666667	0	0.333333333333333	0.333333333333333	0.333333333333333	0	0.416666666666667	0.416666666666667	0.666666666666667	0.333333333333333	0.416666666666667	0.291666666666667
beta_6C	0	0.266666666666667	0.225	0.325	0.2	0.183333333333333	0.225	0.45	0.266666666666667	0.35	0.35	0.35	0.4	0.35	0.342857142857143	0.266666666666667	0.225	0.225	0.225	0.266666666666667	0.225	0.2	0.45	0.2	0.225	0.225	0.35	0.266666666666667	0.266666666666667	0.266666666666667	0.266666666666667	0.6	0.35	0.35	0.266666666666667	0.533333333333333	0.2	0.4	0	0.266666666666667	0.266666666666667	0.266666666666667	0	0.35	0.7	0.6	0.533333333333333	0.7	0.45
beta_8E	0	0.238095238095238	0.392857142857143	0.267857142857143	0.171428571428571	0.30952380952381	0.196428571428571	0.196428571428571	0.476190476190476	0.321428571428571	0.321428571428571	0.321428571428571	0.171428571428571	0.321428571428571	0.142857142857143	0.238095238095238	0.196428571428571	0.196428571428571	0.196428571428571	0.238095238095238	0.196428571428571	0.171428571428571	0.196428571428571	0.171428571428571	0.196428571428571	0.196428571428571	0.321428571428571	0.238095238095238	0.238095238095238	0.238095238095238	0.238095238095238	0.571428571428571	0.321428571428571	0.642857142857143	0	0.476190476190476	0.171428571428571	0.514285714285714	0	0.476190476190476	0.476190476190476	0.238095238095238	0.196428571428571	0.642857142857143	0.321428571428571	0.571428571428571	0.238095238095238	0.321428571428571	0.196428571428571
gamma_1B	0.35	0.533333333333333	0.225	0.325	0.2	0.183333333333333	0.225	0.225	0.266666666666667	0.35	0.35	0.7	0.2	0.35	0.171428571428571	0.533333333333333	0.225	0.225	0.45	0.266666666666667	0.45	0.2	0.225	0.4	0.225	0.225	0.35	0.266666666666667	0.266666666666667	0.266666666666667	0.266666666666667	0.6	0.35	0.35	0	0.533333333333333	0.2	0.2	0	0.266666666666667	0.266666666666667	0.266666666666667	0	0.35	0.35	0.6	0.266666666666667	0.35	0.225
gamma_5F	0	0.291666666666667	0.25	0.1875	0.225	0.208333333333333	0.25	0.25	0.291666666666667	0.375	0.375	0.375	0.225	0.375	0.196428571428571	0.291666666666667	0.25	0.25	0.25	0.291666666666667	0.25	0.225	0.25	0.225	0.25	0.25	0.375	0.291666666666667	0.291666666666667	0.291666666666667	0.291666666666667	0.625	0.375	0.375	0	0.583333333333333	0.225	0.225	0	0.291666666666667	0.291666666666667	0.291666666666667	0	0.375	0.375	0.625	0.291666666666667	0.375	0.25
alpha_2C	0	0.238095238095238	0.196428571428571	0.267857142857143	0.171428571428571	0.154761904761905	0.196428571428571	0.196428571428571	0.238095238095238	0.321428571428571	0.321428571428571	0.321428571428571	0.342857142857143	0.321428571428571	0.285714285714286	0.238095238095238	0.196428571428571	0.196428571428571	0.196428571428571	0.238095238095238	0.196428571428571	0.171428571428571	0.392857142857143	0.171428571428571	0.196428571428571	0.196428571428571	0.321428571428571	0.238095238095238	0.238095238095238	0.238095238095238	0.238095238095238	0.571428571428571	0.321428571428571	0.321428571428571	0.238095238095238	0.238095238095238	0.171428571428571	0.342857142857143	0.321428571428571	0.238095238095238	0.238095238095238	0.238095238095238	0	0.321428571428571	0.642857142857143	0.571428571428571	0.238095238095238	0.321428571428571	0.196428571428571
alpha_4E	0	0.583333333333333	0.5	0.1875	0.225	0.416666666666667	0.25	0.25	0.291666666666667	0.375	0.375	0.375	0.225	0.375	0.196428571428571	0.291666666666667	0.25	0.25	0.25	0.291666666666667	0.25	0.225	0.25	0.225	0.25	0.25	0.375	0.291666666666667	0.291666666666667	0.291666666666667	0.291666666666667	0.625	0.75	0.375	0	0.291666666666667	0.45	0.225	0	0.583333333333333	0.291666666666667	0.291666666666667	0	0.375	0.375	0.625	0.291666666666667	0.375	0.25
beta_6A	0	0.416666666666667	0.375	0	0	0.333333333333333	0	0	0	0	0	0	0	0	0	0	0	0	0	0	0	0	0	0	0	0	0	0	0	0	0	0	0.5	0	0	0	0.35	0	0	0.416666666666667	0	0	0	0	0	0	0	0	0
beta_8C	0	0.291666666666667	0.25	0.1875	0.225	0.208333333333333	0.25	0.25	0.291666666666667	0.375	0.375	0.375	0.225	0.375	0.196428571428571	0.291666666666667	0.25	0.25	0.25	0.291666666666667	0.25	0.225	0.25	0.225	0.25	0.25	0.375	0.291666666666667	0.291666666666667	0.291666666666667	0.291666666666667	0.625	0.375	0.375	0	0.291666666666667	0.225	0.225	0	0.291666666666667	0.291666666666667	0.291666666666667	0	0.375	0.375	0.625	0.291666666666667	0.375	0.25
beta_1F	0	0.416666666666667	0.375	0.3125	0.35	0.333333333333333	0.375	0.375	0.416666666666667	0.5	0.5	0.5	0.35	0.5	0.321428571428571	0.416666666666667	0.375	0.375	0.375	0.416666666666667	0.375	0.35	0.375	0.35	0.375	0.375	0.5	0.416666666666667	0.416666666666667	0.416666666666667	0.416666666666667	0.75	0.5	0.5	0	0.416666666666667	0.35	0.35	0	0.416666666666667	0.416666666666667	0.416666666666667	0	0.5	0.5	0.75	0.416666666666667	0.5	0.375
gamma_3B	0	0.25	0.208333333333333	0.145833333333333	0.183333333333333	0.166666666666667	0.208333333333333	0.208333333333333	0.25	0.333333333333333	0.333333333333333	0.333333333333333	0.183333333333333	0.333333333333333	0.154761904761905	0.25	0.208333333333333	0.208333333333333	0.208333333333333	0.25	0.208333333333333	0.183333333333333	0.208333333333333	0.183333333333333	0.208333333333333	0.208333333333333	0.333333333333333	0.25	0.25	0.25	0.25	0.583333333333333	0.333333333333333	0.333333333333333	0	0.5	0.183333333333333	0.183333333333333	0	0.25	0.25	0.25	0	0.333333333333333	0.333333333333333	0.583333333333333	0.25	0.333333333333333	0.208333333333333
gamma_5D	0	0.291666666666667	0.25	0.1875	0.225	0.208333333333333	0.25	0.25	0.291666666666667	0.375	0.375	0.375	0.225	0.375	0.392857142857143	0.291666666666667	0.25	0.25	0.25	0.291666666666667	0.25	0.225	0.25	0.225	0.25	0.25	0.375	0.291666666666667	0.291666666666667	0.291666666666667	0.291666666666667	0.625	0.375	0.375	0	0.291666666666667	0.225	0.225	0	0.291666666666667	0.291666666666667	0.291666666666667	0	0.375	0.375	0.625	0.291666666666667	0.375	0.25
gamma_7F	0	0.333333333333333	0.291666666666667	0.458333333333333	0.266666666666667	0.25	0.291666666666667	0.291666666666667	0.333333333333333	0.416666666666667	0.416666666666667	0.416666666666667	0.533333333333333	0.416666666666667	0.476190476190476	0.333333333333333	0.291666666666667	0.291666666666667	0.291666666666667	0.333333333333333	0.291666666666667	0.266666666666667	0.583333333333333	0.266666666666667	0.291666666666667	0.291666666666667	0.416666666666667	0.333333333333333	0.333333333333333	0.333333333333333	0.333333333333333	0.666666666666667	0.416666666666667	0.416666666666667	0.333333333333333	0.333333333333333	0.266666666666667	0.533333333333333	0	0.333333333333333	0.333333333333333	0.333333333333333	0	0.416666666666667	0.833333333333333	0.666666666666667	0.333333333333333	0.416666666666667	0.291666666666667
[truncated: 19 more columns]
