# Supplementary material for: Love the one you’re with: replicate viral adaptations converge on the same phenotypic change
Source: PeerJ. 2016 Jul 19;4:e2227. doi: 10.7717/peerj.2227 (PMC4958007; doi:10.7717/peerj.2227)
Supplement: Supplemental Information 3 [file peerj-04-2227-s003.zip › Markdown_detailed_anlaysis_code_and_data_minor_revisions/pw_p_ij.txt]

alpha_2A	beta_1D	beta_3F	gamma_7D	beta_8A	gamma_5B	alpha_4A	alpha_6C	alpha_8E	beta_1B	beta_3D	beta_5F	gamma_7B	gamma_2E	alpha_6A	alpha_8C	alpha_1F	beta_3B	beta_5D	gamma_2C	gamma_4E	alpha_8A	alpha_1D	alpha_3F	beta_5B	beta_7D	gamma_2A	gamma_6E	alpha_1B	alpha_3D	alpha_5F	beta_2E	gamma_4A	gamma_8E	gamma_6C	beta_7B	alpha_3B	alpha_5D	alpha_7F	beta_2C	beta_4E	gamma_6A	gamma_8C	gamma_1F	alpha_5B	alpha_7D	beta_2A	beta_4C	beta_6E	gamma_8A
alpha_2A	1	0	0	0	0	0	0	0	0	0	0	0	0	0	0	0	0	0	0	0	0	0	0	0	0	0	0	0	0	0	0	0	0	0	0	0	0	0	0	0	0	0	0	0	0	0	0	0	0
beta_1D	0	1	0.5	0.361111111111111	0.208333333333333	0.589285714285714	0.45	0.45	0.291666666666667	0.375	0.291666666666667	0.75	0.225	0.583333333333333	0.196428571428571	0.75	0.225	0.25	0.5	0.5	0.208333333333333	0.225	0.25	0.589285714285714	0.25	0.25	0.291666666666667	0.291666666666667	0.5	0.291666666666667	0.5	0.75	0.375	0.583333333333333	0	0.291666666666667	0.225	0.225	0	0.5	0.5	0.291666666666667	0	0.291666666666667	0.375	0.375	0.25	0.583333333333333	0.25
beta_3F	0	0.5	1	0.180555555555556	0	0.589285714285714	0.225	0.225	0	0.375	0.291666666666667	0.375	0.225	0.291666666666667	0.196428571428571	0.25	0.225	0.25	0.25	0.25	0.208333333333333	0.225	0.25	0.196428571428571	0.25	0.25	0.291666666666667	0.291666666666667	0.25	0.291666666666667	0.25	0.375	0	0.291666666666667	0	0.291666666666667	0.225	0.45	0	0.25	0.5	0.291666666666667	0.25	0.291666666666667	0.375	0.375	0.25	0.291666666666667	0.25
gamma_7D	0	0.361111111111111	0.180555555555556	1	0.277777777777778	0.380952380952381	0.311111111111111	0.311111111111111	0.222222222222222	0.305555555555556	0.222222222222222	0.305555555555556	0.311111111111111	0.444444444444444	0.253968253968254	0.361111111111111	0.155555555555556	0.180555555555556	0.180555555555556	0.361111111111111	0.138888888888889	0.155555555555556	0.361111111111111	0.253968253968254	0.180555555555556	0.180555555555556	0.222222222222222	0.222222222222222	0.361111111111111	0.222222222222222	0.361111111111111	0.611111111111111	0.305555555555556	0.666666666666667	0.444444444444444	0.222222222222222	0.155555555555556	0.466666666666667	0	0.541666666666667	0.361111111111111	0.222222222222222	0	0.222222222222222	0.611111111111111	0.305555555555556	0.180555555555556	0.444444444444444	0.180555555555556
beta_8A	0	0.208333333333333	0	0.277777777777778	1	0.464285714285714	0.183333333333333	0.366666666666667	0.25	0	0	0	0	0.25	0	0.208333333333333	0	0	0	0.208333333333333	0.166666666666667	0.183333333333333	0.208333333333333	0.154761904761905	0.208333333333333	0.208333333333333	0	0	0.416666666666667	0	0.416666666666667	0.333333333333333	0.333333333333333	0.25	0	0	0	0	0	0.208333333333333	0.208333333333333	0	0	0.25	0	0	0	0.25	0
gamma_5B	0	0.589285714285714	0.589285714285714	0.380952380952381	0.464285714285714	1	0.342857142857143	0.342857142857143	0.238095238095238	0.321428571428571	0.238095238095238	0.321428571428571	0.171428571428571	0.476190476190476	0.142857142857143	0.392857142857143	0.171428571428571	0.196428571428571	0.196428571428571	0.392857142857143	0.154761904761905	0.171428571428571	0.196428571428571	0.285714285714286	0.196428571428571	0.196428571428571	0.238095238095238	0.238095238095238	0.392857142857143	0.238095238095238	0.392857142857143	0.642857142857143	0.321428571428571	0.476190476190476	0	0.238095238095238	0.171428571428571	0.342857142857143	0	0.392857142857143	0.589285714285714	0.238095238095238	0.196428571428571	0.476190476190476	0.321428571428571	0.321428571428571	0.196428571428571	0.476190476190476	0.196428571428571
alpha_4A	0	0.45	0.225	0.311111111111111	0.183333333333333	0.342857142857143	1	0.4	0.266666666666667	0.35	0.533333333333333	0.35	0.2	0.533333333333333	0.171428571428571	0.45	0.2	0.225	0.225	0.45	0.183333333333333	0.4	0.225	0.514285714285714	0.225	0.45	0.266666666666667	0.266666666666667	0.45	0.533333333333333	0.45	0.7	0.35	0.533333333333333	0	0.266666666666667	0.2	0.2	0	0.45	0.45	0.266666666666667	0	0.266666666666667	0.35	0.35	0.225	0.533333333333333	0.225
alpha_6C	0	0.45	0.225	0.311111111111111	0.366666666666667	0.342857142857143	0.4	1	0.266666666666667	0.35	0.266666666666667	0.35	0.2	0.533333333333333	0.171428571428571	0.45	0.2	0.225	0.225	0.45	0.183333333333333	0.4	0.45	0.342857142857143	0.45	0.45	0.266666666666667	0.266666666666667	0.675	0.266666666666667	0.675	0.7	0.35	0.533333333333333	0	0.266666666666667	0.4	0.4	0	0.45	0.45	0.266666666666667	0	0.266666666666667	0.35	0.35	0.225	0.533333333333333	0.225
alpha_8E	0	0.291666666666667	0	0.222222222222222	0.25	0.238095238095238	0.266666666666667	0.266666666666667	1	0	0	0	0	0.333333333333333	0	0.291666666666667	0	0	0	0.291666666666667	0	0	0	0.238095238095238	0	0	0	0	0.291666666666667	0	0.291666666666667	0.416666666666667	0.416666666666667	0.333333333333333	0	0	0	0	0	0.291666666666667	0.291666666666667	0	0	0.333333333333333	0	0	0	0.333333333333333	0
beta_1B	0	0.375	0.375	0.305555555555556	0	0.321428571428571	0.35	0.35	0	1	0.416666666666667	0.5	0.35	0.416666666666667	0.321428571428571	0.375	0.35	0.375	0.375	0.375	0.333333333333333	0.35	0.375	0.321428571428571	0.375	0.375	0.416666666666667	0.416666666666667	0.375	0.416666666666667	0.375	0.5	0	0.416666666666667	0	0.416666666666667	0.35	0.35	0	0.375	0.375	0.416666666666667	0	0	0.5	0.5	0.375	0.416666666666667	0.375
beta_3D	0	0.291666666666667	0.291666666666667	0.222222222222222	0	0.238095238095238	0.533333333333333	0.266666666666667	0	0.416666666666667	1	0.416666666666667	0.266666666666667	0.333333333333333	0.238095238095238	0.291666666666667	0.533333333333333	0.291666666666667	0.291666666666667	0.291666666666667	0.25	0.266666666666667	0.291666666666667	0.238095238095238	0.291666666666667	0.583333333333333	0.666666666666667	0.333333333333333	0.291666666666667	0.666666666666667	0.291666666666667	0.416666666666667	0	0.333333333333333	0	0.333333333333333	0.266666666666667	0.266666666666667	0	0.291666666666667	0.291666666666667	0.333333333333333	0	0	0.416666666666667	0.416666666666667	0.291666666666667	0.333333333333333	0.291666666666667
beta_5F	0	0.75	0.375	0.305555555555556	0	0.321428571428571	0.35	0.35	0	0.5	0.416666666666667	1	0.35	0.416666666666667	0.321428571428571	0.75	0.35	0.375	0.75	0.375	0.333333333333333	0.35	0.375	0.642857142857143	0.375	0.375	0.416666666666667	0.416666666666667	0.375	0.416666666666667	0.375	0.5	0	0.416666666666667	0	0.416666666666667	0.35	0.35	0	0.375	0.375	0.416666666666667	0	0	0.5	0.5	0.375	0.416666666666667	0.375
gamma_7B	0	0.225	0.225	0.311111111111111	0	0.171428571428571	0.2	0.2	0	0.35	0.266666666666667	0.35	1	0.533333333333333	0.342857142857143	0.225	0.2	0.225	0.225	0.225	0.183333333333333	0.2	0.45	0.171428571428571	0.225	0.225	0.266666666666667	0.266666666666667	0.225	0.266666666666667	0.225	0.35	0	0.266666666666667	0.266666666666667	0.266666666666667	0.2	0.4	0.35	0.225	0.225	0.266666666666667	0.225	0	0.7	0.35	0.225	0.266666666666667	0.225
gamma_2E	0	0.583333333333333	0.291666666666667	0.444444444444444	0.25	0.476190476190476	0.533333333333333	0.533333333333333	0.333333333333333	0.416666666666667	0.333333333333333	0.416666666666667	0.533333333333333	1	0.238095238095238	0.583333333333333	0.266666666666667	0.291666666666667	0.291666666666667	0.583333333333333	0.25	0.266666666666667	0.291666666666667	0.476190476190476	0.291666666666667	0.291666666666667	0.333333333333333	0.333333333333333	0.583333333333333	0.333333333333333	0.583333333333333	0.833333333333333	0.416666666666667	0.666666666666667	0	0.333333333333333	0.266666666666667	0.266666666666667	0	0.583333333333333	0.583333333333333	0.333333333333333	0	0.333333333333333	0.416666666666667	0.416666666666667	0.291666666666667	0.666666666666667	0.291666666666667
alpha_6A	0	0.196428571428571	0.196428571428571	0.253968253968254	0	0.142857142857143	0.171428571428571	0.171428571428571	0	0.321428571428571	0.238095238095238	0.321428571428571	0.342857142857143	0.238095238095238	1	0.196428571428571	0.171428571428571	0.196428571428571	0.196428571428571	0.196428571428571	0.154761904761905	0.171428571428571	0.392857142857143	0.142857142857143	0.196428571428571	0.196428571428571	0.238095238095238	0.238095238095238	0.196428571428571	0.238095238095238	0.392857142857143	0.321428571428571	0	0.238095238095238	0.238095238095238	0.238095238095238	0.171428571428571	0.342857142857143	0	0.196428571428571	0.196428571428571	0.238095238095238	0	0	0.642857142857143	0.321428571428571	0.196428571428571	0.238095238095238	0.196428571428571
alpha_8C	0	0.75	0.25	0.361111111111111	0.208333333333333	0.392857142857143	0.45	0.45	0.291666666666667	0.375	0.291666666666667	0.75	0.225	0.583333333333333	0.196428571428571	1	0.225	0.25	0.5	0.5	0.208333333333333	0.225	0.25	0.589285714285714	0.25	0.25	0.291666666666667	0.291666666666667	0.5	0.291666666666667	0.5	0.75	0.375	0.583333333333333	0	0.291666666666667	0.225	0.225	0	0.5	0.5	0.291666666666667	0	0.291666666666667	0.375	0.375	0.25	0.583333333333333	0.25
alpha_1F	0	0.225	0.225	0.155555555555556	0	0.171428571428571	0.2	0.2	0	0.35	0.533333333333333	0.35	0.2	0.266666666666667	0.171428571428571	0.225	1	0.225	0.45	0.45	0.183333333333333	0.2	0.225	0.171428571428571	0.225	0.225	0.533333333333333	0.266666666666667	0.225	0.266666666666667	0.225	0.35	0	0.266666666666667	0	0.266666666666667	0.2	0.2	0	0.225	0.225	0.266666666666667	0	0	0.35	0.35	0.225	0.266666666666667	0.225
beta_3B	0	0.25	0.25	0.180555555555556	0	0.196428571428571	0.225	0.225	0	0.375	0.291666666666667	0.375	0.225	0.291666666666667	0.196428571428571	0.25	0.225	1	0.25	0.25	0.208333333333333	0.225	0.25	0.196428571428571	0.25	0.25	0.291666666666667	0.291666666666667	0.25	0.291666666666667	0.25	0.375	0	0.291666666666667	0	0.291666666666667	0.225	0.225	0	0.25	0.25	0.291666666666667	0	0	0.375	0.375	0.25	0.291666666666667	0.25
beta_5D	0	0.5	0.25	0.180555555555556	0	0.196428571428571	0.225	0.225	0	0.375	0.291666666666667	0.75	0.225	0.291666666666667	0.196428571428571	0.5	0.45	0.25	1	0.5	0.208333333333333	0.225	0.25	0.392857142857143	0.25	0.25	0.291666666666667	0.291666666666667	0.25	0.291666666666667	0.25	0.375	0	0.291666666666667	0	0.291666666666667	0.225	0.225	0	0.25	0.25	0.291666666666667	0	0	0.375	0.375	0.25	0.291666666666667	0.25
gamma_2C	0	0.5	0.25	0.361111111111111	0.208333333333333	0.392857142857143	0.45	0.45	0.291666666666667	0.375	0.291666666666667	0.375	0.225	0.583333333333333	0.196428571428571	0.5	0.45	0.25	0.5	1	0.208333333333333	0.225	0.25	0.392857142857143	0.25	0.25	0.291666666666667	0.291666666666667	0.5	0.291666666666667	0.5	0.75	0.375	0.583333333333333	0	0.291666666666667	0.225	0.225	0	0.5	0.5	0.291666666666667	0	0.291666666666667	0.375	0.375	0.25	0.583333333333333	0.25
gamma_4E	0	0.208333333333333	0.208333333333333	0.138888888888889	0.166666666666667	0.154761904761905	0.183333333333333	0.183333333333333	0	0.333333333333333	0.25	0.333333333333333	0.183333333333333	0.25	0.154761904761905	0.208333333333333	0.183333333333333	0.208333333333333	0.208333333333333	0.208333333333333	1	0.183333333333333	0.208333333333333	0.154761904761905	0.208333333333333	0.208333333333333	0.25	0.25	0.208333333333333	0.25	0.208333333333333	0.333333333333333	0	0.25	0	0.25	0.183333333333333	0.183333333333333	0	0.208333333333333	0.208333333333333	0.25	0	0	0.333333333333333	0.333333333333333	0.208333333333333	0.25	0.208333333333333
alpha_8A	0	0.225	0.225	0.155555555555556	0.183333333333333	0.171428571428571	0.4	0.4	0	0.35	0.266666666666667	0.35	0.2	0.266666666666667	0.171428571428571	0.225	0.2	0.225	0.225	0.225	0.183333333333333	1	0.45	0.171428571428571	0.45	0.45	0.266666666666667	0.266666666666667	0.45	0.266666666666667	0.45	0.35	0	0.266666666666667	0	0.266666666666667	0.2	0.2	0	0.225	0.225	0.266666666666667	0	0	0.35	0.35	0.225	0.266666666666667	0.225
alpha_1D	0	0.25	0.25	0.361111111111111	0.208333333333333	0.196428571428571	0.225	0.45	0	0.375	0.291666666666667	0.375	0.45	0.291666666666667	0.392857142857143	0.25	0.225	0.25	0.25	0.25	0.208333333333333	0.45	1	0.196428571428571	0.5	0.5	0.291666666666667	0.291666666666667	0.5	0.291666666666667	0.5	0.375	0	0.291666666666667	0.291666666666667	0.291666666666667	0.225	0.45	0	0.25	0.25	0.291666666666667	0	0	0.75	0.375	0.25	0.291666666666667	0.25
alpha_3F	0	0.589285714285714	0.196428571428571	0.253968253968254	0.154761904761905	0.285714285714286	0.514285714285714	0.342857142857143	0.238095238095238	0.321428571428571	0.238095238095238	0.642857142857143	0.171428571428571	0.476190476190476	0.142857142857143	0.589285714285714	0.171428571428571	0.196428571428571	0.392857142857143	0.392857142857143	0.154761904761905	0.171428571428571	0.196428571428571	1	0.196428571428571	0.196428571428571	0.238095238095238	0.238095238095238	0.392857142857143	0.238095238095238	0.392857142857143	0.642857142857143	0.321428571428571	0.476190476190476	0	0.238095238095238	0.171428571428571	0.171428571428571	0	0.392857142857143	0.392857142857143	0.238095238095238	0	0.238095238095238	0.321428571428571	0.321428571428571	0.196428571428571	0.476190476190476	0.196428571428571
beta_5B	0	0.25	0.25	0.180555555555556	0.208333333333333	0.196428571428571	0.225	0.45	0	0.375	0.291666666666667	0.375	0.225	0.291666666666667	0.196428571428571	0.25	0.225	0.25	0.25	0.25	0.208333333333333	0.45	0.5	0.196428571428571	1	0.5	0.291666666666667	0.291666666666667	0.5	0.291666666666667	0.5	0.375	0	0.291666666666667	0	0.291666666666667	0.225	0.225	0	0.25	0.25	0.291666666666667	0	0	0.375	0.375	0.25	0.291666666666667	0.25
beta_7D	0	0.25	0.25	0.180555555555556	0.208333333333333	0.196428571428571	0.45	0.45	0	0.375	0.583333333333333	0.375	0.225	0.291666666666667	0.196428571428571	0.25	0.225	0.25	0.25	0.25	0.208333333333333	0.45	0.5	0.196428571428571	0.5	1	0.291666666666667	0.291666666666667	0.5	0.583333333333333	0.5	0.375	0	0.291666666666667	0	0.291666666666667	0.225	0.225	0	0.25	0.25	0.291666666666667	0	0	0.375	0.375	0.25	0.291666666666667	0.25
gamma_2A	0	0.291666666666667	0.291666666666667	0.222222222222222	0	0.238095238095238	0.266666666666667	0.266666666666667	0	0.416666666666667	0.666666666666667	0.416666666666667	0.266666666666667	0.333333333333333	0.238095238095238	0.291666666666667	0.533333333333333	0.291666666666667	0.291666666666667	0.291666666666667	0.25	0.266666666666667	0.291666666666667	0.238095238095238	0.291666666666667	0.291666666666667	1	0.333333333333333	0.291666666666667	0.333333333333333	0.291666666666667	0.416666666666667	0	0.333333333333333	0	0.333333333333333	0.266666666666667	0.266666666666667	0	0.291666666666667	0.291666666666667	0.333333333333333	0	0	0.416666666666667	0.416666666666667	0.291666666666667	0.333333333333333	0.291666666666667
gamma_6E	0	0.291666666666667	0.291666666666667	0.222222222222222	0	0.238095238095238	0.266666666666667	0.266666666666667	0	0.416666666666667	0.333333333333333	0.416666666666667	0.266666666666667	0.333333333333333	0.238095238095238	0.291666666666667	0.266666666666667	0.291666666666667	0.291666666666667	0.291666666666667	0.25	0.266666666666667	0.291666666666667	0.238095238095238	0.291666666666667	0.291666666666667	0.333333333333333	1	0.291666666666667	0.333333333333333	0.291666666666667	0.416666666666667	0	0.333333333333333	0	0.333333333333333	0.266666666666667	0.266666666666667	0	0.291666666666667	0.291666666666667	0.333333333333333	0	0	0.416666666666667	0.416666666666667	0.291666666666667	0.333333333333333	0.291666666666667
alpha_1B	0	0.5	0.25	0.361111111111111	0.416666666666667	0.392857142857143	0.45	0.675	0.291666666666667	0.375	0.291666666666667	0.375	0.225	0.583333333333333	0.196428571428571	0.5	0.225	0.25	0.25	0.5	0.208333333333333	0.45	0.5	0.392857142857143	0.5	0.5	0.291666666666667	0.291666666666667	1	0.291666666666667	0.75	0.75	0.375	0.583333333333333	0	0.291666666666667	0.225	0.225	0	0.5	0.5	0.291666666666667	0	0.291666666666667	0.375	0.375	0.25	0.583333333333333	0.25
alpha_3D	0	0.291666666666667	0.291666666666667	0.222222222222222	0	0.238095238095238	0.533333333333333	0.266666666666667	0	0.416666666666667	0.666666666666667	0.416666666666667	0.266666666666667	0.333333333333333	0.238095238095238	0.291666666666667	0.266666666666667	0.291666666666667	0.291666666666667	0.291666666666667	0.25	0.266666666666667	0.291666666666667	0.238095238095238	0.291666666666667	0.583333333333333	0.333333333333333	0.333333333333333	0.291666666666667	1	0.291666666666667	0.416666666666667	0	0.333333333333333	0	0.333333333333333	0.266666666666667	0.266666666666667	0	0.291666666666667	0.291666666666667	0.333333333333333	0	0	0.416666666666667	0.416666666666667	0.291666666666667	0.333333333333333	0.291666666666667
alpha_5F	0	0.5	0.25	0.361111111111111	0.416666666666667	0.392857142857143	0.45	0.675	0.291666666666667	0.375	0.291666666666667	0.375	0.225	0.583333333333333	0.392857142857143	0.5	0.225	0.25	0.25	0.5	0.208333333333333	0.45	0.5	0.392857142857143	0.5	0.5	0.291666666666667	0.291666666666667	0.75	0.291666666666667	1	0.75	0.375	0.583333333333333	0	0.291666666666667	0.225	0.225	0	0.5	0.5	0.291666666666667	0	0.291666666666667	0.375	0.375	0.25	0.583333333333333	0.25
beta_2E	0	0.75	0.375	0.611111111111111	0.333333333333333	0.642857142857143	0.7	0.7	0.416666666666667	0.5	0.416666666666667	0.5	0.35	0.833333333333333	0.321428571428571	0.75	0.35	0.375	0.375	0.75	0.333333333333333	0.35	0.375	0.642857142857143	0.375	0.375	0.416666666666667	0.416666666666667	0.75	0.416666666666667	0.75	1	0.5	0.833333333333333	0	0.416666666666667	0.35	0.35	0	0.75	0.75	0.416666666666667	0	0.416666666666667	0.5	0.5	0.375	0.833333333333333	0.375
gamma_4A	0	0.375	0	0.305555555555556	0.333333333333333	0.321428571428571	0.35	0.35	0.416666666666667	0	0	0	0	0.416666666666667	0	0.375	0	0	0	0.375	0	0	0	0.321428571428571	0	0	0	0	0.375	0	0.375	0.5	1	0.416666666666667	0	0	0	0	0	0.375	0.375	0	0	0.416666666666667	0	0	0	0.416666666666667	0
gamma_8E	0	0.583333333333333	0.291666666666667	0.666666666666667	0.25	0.476190476190476	0.533333333333333	0.533333333333333	0.333333333333333	0.416666666666667	0.333333333333333	0.416666666666667	0.266666666666667	0.666666666666667	0.238095238095238	0.583333333333333	0.266666666666667	0.291666666666667	0.291666666666667	0.583333333333333	0.25	0.266666666666667	0.291666666666667	0.476190476190476	0.291666666666667	0.291666666666667	0.333333333333333	0.333333333333333	0.583333333333333	0.333333333333333	0.583333333333333	0.833333333333333	0.416666666666667	1	0	0.333333333333333	0.266666666666667	0.533333333333333	0	0.875	0.583333333333333	0.333333333333333	0	0.333333333333333	0.416666666666667	0.416666666666667	0.291666666666667	0.666666666666667	0.291666666666667
gamma_6C	0	0	0	0.444444444444444	0	0	0	0	0	0	0	0	0.266666666666667	0	0.238095238095238	0	0	0	0	0	0	0	0.291666666666667	0	0	0	0	0	0	0	0	0	0	0	1	0	0	0.266666666666667	0	0	0	0	0	0	0.416666666666667	0	0	0	0
beta_7B	0	0.291666666666667	0.291666666666667	0.222222222222222	0	0.238095238095238	0.266666666666667	0.266666666666667	0	0.416666666666667	0.333333333333333	0.416666666666667	0.266666666666667	0.333333333333333	0.238095238095238	0.291666666666667	0.266666666666667	0.291666666666667	0.291666666666667	0.291666666666667	0.25	0.266666666666667	0.291666666666667	0.238095238095238	0.291666666666667	0.291666666666667	0.333333333333333	0.333333333333333	0.291666666666667	0.333333333333333	0.291666666666667	0.416666666666667	0	0.333333333333333	0	1	0.266666666666667	0.266666666666667	0	0.291666666666667	0.291666666666667	0.333333333333333	0	0	0.416666666666667	0.416666666666667	0.291666666666667	0.333333333333333	0.291666666666667
alpha_3B	0	0.225	0.225	0.155555555555556	0	0.171428571428571	0.2	0.4	0	0.35	0.266666666666667	0.35	0.2	0.266666666666667	0.171428571428571	0.225	0.2	0.225	0.225	0.225	0.183333333333333	0.2	0.225	0.171428571428571	0.225	0.225	0.266666666666667	0.266666666666667	0.225	0.266666666666667	0.225	0.35	0	0.266666666666667	0	0.266666666666667	1	0.4	0	0.45	0.225	0.266666666666667	0	0	0.35	0.35	0.225	0.266666666666667	0.225
alpha_5D	0	0.225	0.45	0.466666666666667	0	0.342857142857143	0.2	0.4	0	0.35	0.266666666666667	0.35	0.4	0.266666666666667	0.342857142857143	0.225	0.2	0.225	0.225	0.225	0.183333333333333	0.2	0.45	0.171428571428571	0.225	0.225	0.266666666666667	0.266666666666667	0.225	0.266666666666667	0.225	0.35	0	0.533333333333333	0.266666666666667	0.266666666666667	0.4	1	0	0.45	0.45	0.266666666666667	0.225	0.266666666666667	0.7	0.35	0.225	0.266666666666667	0.225
alpha_7F	0	0	0	0	0	0	0	0	0	0	0	0	0.35	0	0	0	0	0	0	0	0	0	0	0	0	0	0	0	0	0	0	0	0	0	0	0	0	0	1	0	0	0	0.375	0	0	0	0	0	0
beta_2C	0	0.5	0.25	0.541666666666667	0.208333333333333	0.392857142857143	0.45	0.45	0.291666666666667	0.375	0.291666666666667	0.375	0.225	0.583333333333333	0.196428571428571	0.5	0.225	0.25	0.25	0.5	0.208333333333333	0.225	0.25	0.392857142857143	0.25	0.25	0.291666666666667	0.291666666666667	0.5	0.291666666666667	0.5	0.75	0.375	0.875	0	0.291666666666667	0.45	0.45	0	1	0.5	0.291666666666667	0	0.291666666666667	0.375	0.375	0.25	0.583333333333333	0.25
beta_4E	0	0.5	0.5	0.361111111111111	0.208333333333333	0.589285714285714	0.45	0.45	0.291666666666667	0.375	0.291666666666667	0.375	0.225	0.583333333333333	0.196428571428571	0.5	0.225	0.25	0.25	0.5	0.208333333333333	0.225	0.25	0.392857142857143	0.25	0.25	0.291666666666667	0.291666666666667	0.5	0.291666666666667	0.5	0.75	0.375	0.583333333333333	0	0.291666666666667	0.225	0.45	0	0.5	1	0.291666666666667	0.25	0.583333333333333	0.375	0.375	0.25	0.583333333333333	0.25
gamma_6A	0	0.291666666666667	0.291666666666667	0.222222222222222	0	0.238095238095238	0.266666666666667	0.266666666666667	0	0.416666666666667	0.333333333333333	0.416666666666667	0.266666666666667	0.333333333333333	0.238095238095238	0.291666666666667	0.266666666666667	0.291666666666667	0.291666666666667	0.291666666666667	0.25	0.266666666666667	0.291666666666667	0.238095238095238	0.291666666666667	0.291666666666667	0.333333333333333	0.333333333333333	0.291666666666667	0.333333333333333	0.291666666666667	0.416666666666667	0	0.333333333333333	0	0.333333333333333	0.266666666666667	0.266666666666667	0	0.291666666666667	0.291666666666667	1	0	0	0.416666666666667	0.416666666666667	0.291666666666667	0.333333333333333	0.291666666666667
gamma_8C	0	0	0.25	0	0	0.196428571428571	0	0	0	0	0	0	0.225	0	0	0	0	0	0	0	0	0	0	0	0	0	0	0	0	0	0	0	0	0	0	0	0	0.225	0.375	0	0.25	0	1	0.291666666666667	0	0	0	0	0
gamma_1F	0	0.291666666666667	0.291666666666667	0.222222222222222	0.25	0.476190476190476	0.266666666666667	0.266666666666667	0.333333333333333	0	0	0	0	0.333333333333333	0	0.291666666666667	0	0	0	0.291666666666667	0	0	0	0.238095238095238	0	0	0	0	0.291666666666667	0	0.291666666666667	0.416666666666667	0.416666666666667	0.333333333333333	0	0	0	0.266666666666667	0	0.291666666666667	0.583333333333333	0	0.291666666666667	1	0	0	0.291666666666667	0.333333333333333	0
alpha_5B	0	0.375	0.375	0.611111111111111	0	0.321428571428571	0.35	0.35	0	0.5	0.416666666666667	0.5	0.7	0.416666666666667	0.642857142857143	0.375	0.35	0.375	0.375	0.375	0.333333333333333	0.35	0.75	0.321428571428571	0.375	0.375	0.416666666666667	0.416666666666667	0.375	0.416666666666667	0.375	0.5	0	0.416666666666667	0.416666666666667	0.416666666666667	0.35	0.7	0	0.375	0.375	0.416666666666667	0	0	1	0.5	0.375	0.416666666666667	0.375
alpha_7D	0	0.375	0.375	0.305555555555556	0	0.321428571428571	0.35	0.35	0	0.5	0.416666666666667	0.5	0.35	0.416666666666667	0.321428571428571	0.375	0.35	0.375	0.375	0.375	0.333333333333333	0.35	0.375	0.321428571428571	0.375	0.375	0.416666666666667	0.416666666666667	0.375	0.416666666666667	0.375	0.5	0	0.416666666666667	0	0.416666666666667	0.35	0.35	0	0.375	0.375	0.416666666666667	0	0	0.5	1	0.375	0.416666666666667	0.375
beta_2A	0	0.25	0.25	0.180555555555556	0	0.196428571428571	0.225	0.225	0	0.375	0.291666666666667	0.375	0.225	0.291666666666667	0.196428571428571	0.25	0.225	0.25	0.25	0.25	0.208333333333333	0.225	0.25	0.196428571428571	0.25	0.25	0.291666666666667	0.291666666666667	0.25	0.291666666666667	0.25	0.375	0	0.291666666666667	0	0.291666666666667	0.225	0.225	0	0.25	0.25	0.291666666666667	0	0.291666666666667	0.375	0.375	1	0.583333333333333	0.5
beta_4C	0	0.583333333333333	0.291666666666667	0.444444444444444	0.25	0.476190476190476	0.533333333333333	0.533333333333333	0.333333333333333	0.416666666666667	0.333333333333333	0.416666666666667	0.266666666666667	0.666666666666667	0.238095238095238	0.583333333333333	0.266666666666667	0.291666666666667	0.291666666666667	0.583333333333333	0.25	0.266666666666667	0.291666666666667	0.476190476190476	0.291666666666667	0.291666666666667	0.333333333333333	0.333333333333333	0.583333333333333	0.333333333333333	0.583333333333333	0.833333333333333	0.416666666666667	0.666666666666667	0	0.333333333333333	0.266666666666667	0.266666666666667	0	0.583333333333333	0.583333333333333	0.333333333333333	0	0.333333333333333	0.416666666666667	0.416666666666667	0.583333333333333	1	0.583333333333333
beta_6E	0	0.25	0.25	0.180555555555556	0	0.196428571428571	0.225	0.225	0	0.375	0.291666666666667	0.375	0.225	0.291666666666667	0.196428571428571	0.25	0.225	0.25	0.25	0.25	0.208333333333333	0.225	0.25	0.196428571428571	0.25	0.25	0.291666666666667	0.291666666666667	0.25	0.291666666666667	0.25	0.375	0	0.291666666666667	0	0.291666666666667	0.225	0.225	0	0.25	0.25	0.291666666666667	0	0	0.375	0.375	0.5	0.583333333333333	1
gamma_8A	0	0.208333333333333	0	0.138888888888889	0.166666666666667	0.154761904761905	0.183333333333333	0.183333333333333	0.25	0	0	0	0	0.25	0	0.208333333333333	0	0	0	0.208333333333333	0	0	0	0.154761904761905	0	0	0	0	0.208333333333333	0	0.208333333333333	0.333333333333333	0.333333333333333	0.25	0	0	0	0	0	0.208333333333333	0.208333333333333	0	0	0.25	0	0	0	0.25	0
gamma_1D	0	0	0	0	0.25	0	0	0	0	0	0	0	0	0	0	0	0	0	0	0	0.25	0	0	0	0	0	0	0	0	0	0	0	0	0	0	0	0	0	0	0	0	0	0	0	0	0	0	0	0
gamma_3F	0	0.45	0.225	0.311111111111111	0.183333333333333	0.342857142857143	0.4	0.4	0.266666666666667	0.35	0.266666666666667	0.35	0.2	0.533333333333333	0.171428571428571	0.45	0.2	0.225	0.225	0.45	0.183333333333333	0.2	0.225	0.342857142857143	0.225	0.225	0.266666666666667	0.266666666666667	0.45	0.266666666666667	0.45	0.7	0.35	0.533333333333333	0	0.266666666666667	0.2	0.2	0	0.45	0.45	0.266666666666667	0	0.266666666666667	0.35	0.35	0.225	0.533333333333333	0.225
gamma_3D	0	0.225	0.45	0.311111111111111	0	0.342857142857143	0.2	0.2	0	0.35	0.266666666666667	0.35	0.2	0.266666666666667	0.171428571428571	0.225	0.2	0.225	0.225	0.225	0.183333333333333	0.2	0.225	0.342857142857143	0.225	0.225	0.266666666666667	0.266666666666667	0.225	0.266666666666667	0.225	0.35	0	0.533333333333333	0	0.266666666666667	0.2	0.6	0	0.45	0.45	0.266666666666667	0.225	0.266666666666667	0.35	0.35	0.225	0.266666666666667	0.225
alpha_7B	0	0	0	0.180555555555556	0	0	0	0	0	0	0	0	0.225	0	0.196428571428571	0	0	0	0	0	0	0	0.25	0	0	0	0	0	0	0	0	0	0	0	0.291666666666667	0.291666666666667	0	0.225	0	0	0	0	0	0	0.375	0	0	0	0
alpha_2E	0	0.45	0.225	0.311111111111111	0.183333333333333	0.342857142857143	0.4	0.4	0.266666666666667	0.35	0.533333333333333	0.35	0.2	0.533333333333333	0.171428571428571	0.45	0.4	0.225	0.225	0.45	0.183333333333333	0.2	0.225	0.342857142857143	0.225	0.225	0.533333333333333	0.266666666666667	0.45	0.266666666666667	0.45	0.7	0.35	0.533333333333333	0	0.533333333333333	0.2	0.2	0	0.45	0.45	0.266666666666667	0	0.266666666666667	0.35	0.35	0.225	0.533333333333333	0.225
beta_4A	0	0.25	0.25	0.180555555555556	0	0.196428571428571	0.225	0.225	0	0.375	0.291666666666667	0.375	0.225	0.291666666666667	0.196428571428571	0.25	0.225	0.25	0.25	0.25	0.208333333333333	0.225	0.25	0.196428571428571	0.25	0.25	0.291666666666667	0.291666666666667	0.25	0.291666666666667	0.25	0.375	0	0.291666666666667	0	0.583333333333333	0.225	0.225	0	0.25	0.25	0.291666666666667	0	0	0.375	0.375	0.25	0.291666666666667	0.25
beta_6C	0	0.225	0.225	0.311111111111111	0	0.171428571428571	0.2	0.2	0	0.35	0.266666666666667	0.35	0.4	0.266666666666667	0.342857142857143	0.225	0.2	0.225	0.225	0.225	0.183333333333333	0.2	0.45	0.171428571428571	0.225	0.225	0.266666666666667	0.266666666666667	0.225	0.266666666666667	0.225	0.35	0	0.266666666666667	0.266666666666667	0.533333333333333	0.2	0.4	0	0.225	0.225	0.266666666666667	0	0	0.7	0.35	0.225	0.266666666666667	0.225
beta_8E	0	0.196428571428571	0.392857142857143	0.253968253968254	0	0.285714285714286	0.171428571428571	0.171428571428571	0	0.321428571428571	0.238095238095238	0.321428571428571	0.171428571428571	0.238095238095238	0.142857142857143	0.196428571428571	0.171428571428571	0.196428571428571	0.196428571428571	0.196428571428571	0.154761904761905	0.171428571428571	0.196428571428571	0.142857142857143	0.196428571428571	0.196428571428571	0.238095238095238	0.238095238095238	0.196428571428571	0.238095238095238	0.196428571428571	0.321428571428571	0	0.476190476190476	0	0.476190476190476	0.171428571428571	0.514285714285714	0	0.392857142857143	0.392857142857143	0.238095238095238	0.196428571428571	0.238095238095238	0.321428571428571	0.321428571428571	0.196428571428571	0.238095238095238	0.196428571428571
gamma_1B	0	0.45	0.225	0.155555555555556	0	0.171428571428571	0.2	0.2	0	0.35	0.266666666666667	0.7	0.2	0.266666666666667	0.171428571428571	0.45	0.2	0.225	0.45	0.225	0.183333333333333	0.2	0.225	0.342857142857143	0.225	0.225	0.266666666666667	0.266666666666667	0.225	0.266666666666667	0.225	0.35	0	0.266666666666667	0	0.533333333333333	0.2	0.2	0	0.225	0.225	0.266666666666667	0	0	0.35	0.35	0.225	0.266666666666667	0.225
gamma_5F	0	0.25	0	0.180555555555556	0.208333333333333	0.196428571428571	0.225	0.225	0.291666666666667	0	0	0	0	0.291666666666667	0	0.25	0	0	0	0.25	0	0	0	0.196428571428571	0	0	0	0	0.25	0	0.25	0.375	0.375	0.291666666666667	0	0.291666666666667	0	0	0	0.25	0.25	0	0	0.291666666666667	0	0	0	0.291666666666667	0
alpha_2C	0	0.196428571428571	0.196428571428571	0.253968253968254	0	0.142857142857143	0.171428571428571	0.171428571428571	0	0.321428571428571	0.238095238095238	0.321428571428571	0.342857142857143	0.238095238095238	0.285714285714286	0.196428571428571	0.171428571428571	0.196428571428571	0.196428571428571	0.196428571428571	0.154761904761905	0.171428571428571	0.392857142857143	0.142857142857143	0.196428571428571	0.196428571428571	0.238095238095238	0.238095238095238	0.196428571428571	0.238095238095238	0.196428571428571	0.321428571428571	0	0.238095238095238	0.238095238095238	0.238095238095238	0.171428571428571	0.342857142857143	0.321428571428571	0.196428571428571	0.196428571428571	0.238095238095238	0	0	0.642857142857143	0.321428571428571	0.196428571428571	0.238095238095238	0.196428571428571
alpha_4E	0	0.25	0.25	0.180555555555556	0	0.196428571428571	0.225	0.225	0	0.375	0.291666666666667	0.375	0.225	0.291666666666667	0.196428571428571	0.25	0.225	0.25	0.25	0.25	0.208333333333333	0.225	0.25	0.196428571428571	0.25	0.25	0.291666666666667	0.291666666666667	0.25	0.291666666666667	0.25	0.375	0	0.291666666666667	0	0.291666666666667	0.45	0.225	0	0.5	0.25	0.291666666666667	0	0	0.375	0.375	0.25	0.291666666666667	0.25
beta_6A	0	0.375	0.375	0	0	0.321428571428571	0	0	0	0	0	0	0	0	0	0	0	0	0	0	0	0	0	0	0	0	0	0	0	0	0	0	0	0	0	0	0	0	0	0	0	0	0	0	0	0	0	0	0
beta_8C	0	0.25	0.25	0.180555555555556	0	0.196428571428571	0.225	0.225	0	0.375	0.291666666666667	0.375	0.225	0.291666666666667	0.196428571428571	0.25	0.225	0.25	0.25	0.25	0.208333333333333	0.225	0.25	0.196428571428571	0.25	0.25	0.291666666666667	0.291666666666667	0.25	0.291666666666667	0.25	0.375	0	0.291666666666667	0	0.291666666666667	0.225	0.225	0	0.25	0.25	0.291666666666667	0	0	0.375	0.375	0.25	0.291666666666667	0.25
beta_1F	0	0.375	0.375	0.305555555555556	0	0.321428571428571	0.35	0.35	0	0.5	0.416666666666667	0.5	0.35	0.416666666666667	0.321428571428571	0.375	0.35	0.375	0.375	0.375	0.333333333333333	0.35	0.375	0.321428571428571	0.375	0.375	0.416666666666667	0.416666666666667	0.375	0.416666666666667	0.375	0.5	0	0.416666666666667	0	0.416666666666667	0.35	0.35	0	0.375	0.375	0.416666666666667	0	0	0.5	0.5	0.375	0.416666666666667	0.375
gamma_3B	0	0.361111111111111	0.180555555555556	0.222222222222222	0.138888888888889	0.253968253968254	0.311111111111111	0.311111111111111	0.222222222222222	0.305555555555556	0.222222222222222	0.305555555555556	0.155555555555556	0.444444444444444	0.126984126984127	0.361111111111111	0.155555555555556	0.180555555555556	0.180555555555556	0.361111111111111	0.277777777777778	0.155555555555556	0.180555555555556	0.380952380952381	0.180555555555556	0.180555555555556	0.222222222222222	0.222222222222222	0.361111111111111	0.222222222222222	0.361111111111111	0.611111111111111	0.305555555555556	0.444444444444444	0	0.444444444444444	0.155555555555556	0.155555555555556	0	0.361111111111111	0.361111111111111	0.222222222222222	0	0.222222222222222	0.305555555555556	0.305555555555556	0.180555555555556	0.444444444444444	0.180555555555556
gamma_5D	0	0.25	0	0.180555555555556	0.208333333333333	0.196428571428571	0.225	0.225	0.291666666666667	0	0	0	0	0.291666666666667	0.196428571428571	0.25	0	0	0	0.25	0	0	0	0.196428571428571	0	0	0	0	0.25	0	0.25	0.375	0.375	0.291666666666667	0	0	0	0	0	0.25	0.25	0	0	0.291666666666667	0	0	0	0.291666666666667	0
gamma_7F	0	0.291666666666667	0	0.444444444444444	0.25	0.238095238095238	0.266666666666667	0.266666666666667	0.333333333333333	0	0	0	0.266666666666667	0.333333333333333	0.238095238095238	0.291666666666667	0	0	0	0.291666666666667	0	0	0.291666666666667	0.238095238095238	0	0	0	0	0.291666666666667	0	0.291666666666667	0.416666666666667	0.416666666666667	0.333333333333333	0.333333333333333	0	0	0.266666666666667	0	0.291666666666667	0.291666666666667	0	0	0.333333333333333	0.416666666666667	0	0	0.333333333333333	0
[truncated: 19 more columns]
