# Supplementary material for: Love the one you’re with: replicate viral adaptations converge on the same phenotypic change
Source: PeerJ. 2016 Jul 19;4:e2227. doi: 10.7717/peerj.2227 (PMC4958007; doi:10.7717/peerj.2227)
Supplement: Supplemental Information 4 [file peerj-04-2227-s004.zip]

Archive with 12 entries (9 files):
- RawDataAnalysisFiles/
- RawDataAnalysisFiles/Fluidigm454TiMIDS.txt
- __MACOSX/
- __MACOSX/RawDataAnalysisFiles/
- __MACOSX/RawDataAnalysisFiles/._Fluidigm454TiMIDS.txt
- RawDataAnalysisFiles/FluidigmID11Primers.txt
- __MACOSX/RawDataAnalysisFiles/._FluidigmID11Primers.txt
- RawDataAnalysisFiles/PreprocMB2.R
- __MACOSX/RawDataAnalysisFiles/._PreprocMB2.R
- RawDataAnalysisFiles/Wichman_fluidigm_9-14-11.txt
- __MACOSX/RawDataAnalysisFiles/._Wichman_fluidigm_9-14-11.txt
- __MACOSX/._RawDataAnalysisFiles
