# Supplementary material for: Love the one you’re with: replicate viral adaptations converge on the same phenotypic change
Source: PeerJ. 2016 Jul 19;4:e2227. doi: 10.7717/peerj.2227 (PMC4958007; doi:10.7717/peerj.2227)
Supplement: Supplemental Information 4 [file peerj-04-2227-s004.zip › RawDataAnalysisFiles/Fluidigm454TiMIDS.txt]

# Primer_Set: Primer set the sequence belongs to
# UniversalPrimer: Universal primer
# MIDtag: 454 MID tag identifier
# Orientation: Primer target orientation
# Primer_Version: design version of the primer
# Length: product length (interior to primers)
# Sequence: primer sequence
rownames	Primer_Set	UniversalPrimer	MIDtag	Orientation	Primer_Version	Length	Sequence
454Ti-U1-MID1	454Ti	U1	MID1	F	a	57	CGTATCGCCTCCCTCGCGCCATCAGACGAGTGCGTACACTGACGACATGGTTCTACA
454Ti-U1-MID2	454Ti	U1	MID2	F	a	57	CGTATCGCCTCCCTCGCGCCATCAGACGCTCGACAACACTGACGACATGGTTCTACA
454Ti-U1-MID3	454Ti	U1	MID3	F	a	57	CGTATCGCCTCCCTCGCGCCATCAGAGACGCACTCACACTGACGACATGGTTCTACA
454Ti-U1-MID67	454Ti	U1	MID67	F	a	57	CGTATCGCCTCCCTCGCGCCATCAGTCGATAGTGAACACTGACGACATGGTTCTACA
454Ti-U1-MID5	454Ti	U1	MID5	F	a	57	CGTATCGCCTCCCTCGCGCCATCAGATCAGACACGACACTGACGACATGGTTCTACA
454Ti-U1-MID6	454Ti	U1	MID6	F	a	57	CGTATCGCCTCCCTCGCGCCATCAGATATCGCGAGACACTGACGACATGGTTCTACA
454Ti-U1-MID7	454Ti	U1	MID7	F	a	57	CGTATCGCCTCCCTCGCGCCATCAGCGTGTCTCTAACACTGACGACATGGTTCTACA
454Ti-U1-MID8	454Ti	U1	MID8	F	a	57	CGTATCGCCTCCCTCGCGCCATCAGCTCGCGTGTCACACTGACGACATGGTTCTACA
454Ti-U1-MID10	454Ti	U1	MID10	F	a	57	CGTATCGCCTCCCTCGCGCCATCAGTCTCTATGCGACACTGACGACATGGTTCTACA
454Ti-U1-MID11	454Ti	U1	MID11	F	a	57	CGTATCGCCTCCCTCGCGCCATCAGTGATACGTCTACACTGACGACATGGTTCTACA
454Ti-U1-MID13	454Ti	U1	MID13	F	a	57	CGTATCGCCTCCCTCGCGCCATCAGCATAGTAGTGACACTGACGACATGGTTCTACA
454Ti-U1-MID14	454Ti	U1	MID14	F	a	57	CGTATCGCCTCCCTCGCGCCATCAGCGAGAGATACACACTGACGACATGGTTCTACA
454Ti-U1-MID15	454Ti	U1	MID15	F	a	57	CGTATCGCCTCCCTCGCGCCATCAGATACGACGTAACACTGACGACATGGTTCTACA
454Ti-U1-MID16	454Ti	U1	MID16	F	a	57	CGTATCGCCTCCCTCGCGCCATCAGTCACGTACTAACACTGACGACATGGTTCTACA
454Ti-U1-MID17	454Ti	U1	MID17	F	a	57	CGTATCGCCTCCCTCGCGCCATCAGCGTCTAGTACACACTGACGACATGGTTCTACA
454Ti-U1-MID18	454Ti	U1	MID18	F	a	57	CGTATCGCCTCCCTCGCGCCATCAGTCTACGTAGCACACTGACGACATGGTTCTACA
454Ti-U1-MID19	454Ti	U1	MID19	F	a	57	CGTATCGCCTCCCTCGCGCCATCAGTGTACTACTCACACTGACGACATGGTTCTACA
454Ti-U1-MID20	454Ti	U1	MID20	F	a	57	CGTATCGCCTCCCTCGCGCCATCAGACGACTACAGACACTGACGACATGGTTCTACA
454Ti-U1-MID21	454Ti	U1	MID21	F	a	57	CGTATCGCCTCCCTCGCGCCATCAGCGTAGACTAGACACTGACGACATGGTTCTACA
454Ti-U1-MID22	454Ti	U1	MID22	F	a	57	CGTATCGCCTCCCTCGCGCCATCAGTACGAGTATGACACTGACGACATGGTTCTACA
454Ti-U1-MID23	454Ti	U1	MID23	F	a	57	CGTATCGCCTCCCTCGCGCCATCAGTACTCTCGTGACACTGACGACATGGTTCTACA
454Ti-U1-MID24	454Ti	U1	MID24	F	a	57	CGTATCGCCTCCCTCGCGCCATCAGTAGAGACGAGACACTGACGACATGGTTCTACA
454Ti-U1-MID25	454Ti	U1	MID25	F	a	57	CGTATCGCCTCCCTCGCGCCATCAGTCGTCGCTCGACACTGACGACATGGTTCTACA
454Ti-U1-MID26	454Ti	U1	MID26	F	a	57	CGTATCGCCTCCCTCGCGCCATCAGACATACGCGTACACTGACGACATGGTTCTACA
454Ti-U1-MID27	454Ti	U1	MID27	F	a	57	CGTATCGCCTCCCTCGCGCCATCAGACGCGAGTATACACTGACGACATGGTTCTACA
454Ti-U1-MID28	454Ti	U1	MID28	F	a	57	CGTATCGCCTCCCTCGCGCCATCAGACTACTATGTACACTGACGACATGGTTCTACA
454Ti-U1-MID29	454Ti	U1	MID29	F	a	57	CGTATCGCCTCCCTCGCGCCATCAGACTGTACAGTACACTGACGACATGGTTCTACA
454Ti-U2-MID1	454Ti	U2	MID1	R	a	57	CTATGCGCCTTGCCAGCCCGCTCAGACGAGTGCGTTACGGTAGCAGAGACTTGGTCT
454Ti-U2-MID2	454Ti	U2	MID2	R	a	57	CTATGCGCCTTGCCAGCCCGCTCAGACGCTCGACATACGGTAGCAGAGACTTGGTCT
454Ti-U2-MID3	454Ti	U2	MID3	R	a	57	CTATGCGCCTTGCCAGCCCGCTCAGAGACGCACTCTACGGTAGCAGAGACTTGGTCT
454Ti-U2-MID67	454Ti	U2	MID67	R	a	57	CTATGCGCCTTGCCAGCCCGCTCAGTCGATAGTGATACGGTAGCAGAGACTTGGTCT
454Ti-U2-MID5	454Ti	U2	MID5	R	a	57	CTATGCGCCTTGCCAGCCCGCTCAGATCAGACACGTACGGTAGCAGAGACTTGGTCT
454Ti-U2-MID6	454Ti	U2	MID6	R	a	57	CTATGCGCCTTGCCAGCCCGCTCAGATATCGCGAGTACGGTAGCAGAGACTTGGTCT
454Ti-U2-MID7	454Ti	U2	MID7	R	a	57	CTATGCGCCTTGCCAGCCCGCTCAGCGTGTCTCTATACGGTAGCAGAGACTTGGTCT
454Ti-U2-MID8	454Ti	U2	MID8	R	a	57	CTATGCGCCTTGCCAGCCCGCTCAGCTCGCGTGTCTACGGTAGCAGAGACTTGGTCT
454Ti-U2-MID10	454Ti	U2	MID10	R	a	57	CTATGCGCCTTGCCAGCCCGCTCAGTCTCTATGCGTACGGTAGCAGAGACTTGGTCT
454Ti-U2-MID11	454Ti	U2	MID11	R	a	57	CTATGCGCCTTGCCAGCCCGCTCAGTGATACGTCTTACGGTAGCAGAGACTTGGTCT
454Ti-U2-MID13	454Ti	U2	MID13	R	a	57	CTATGCGCCTTGCCAGCCCGCTCAGCATAGTAGTGTACGGTAGCAGAGACTTGGTCT
454Ti-U2-MID14	454Ti	U2	MID14	R	a	57	CTATGCGCCTTGCCAGCCCGCTCAGCGAGAGATACTACGGTAGCAGAGACTTGGTCT
454Ti-U2-MID15	454Ti	U2	MID15	R	a	57	CTATGCGCCTTGCCAGCCCGCTCAGATACGACGTATACGGTAGCAGAGACTTGGTCT
454Ti-U2-MID16	454Ti	U2	MID16	R	a	57	CTATGCGCCTTGCCAGCCCGCTCAGTCACGTACTATACGGTAGCAGAGACTTGGTCT
454Ti-U2-MID17	454Ti	U2	MID17	R	a	57	CTATGCGCCTTGCCAGCCCGCTCAGCGTCTAGTACTACGGTAGCAGAGACTTGGTCT
454Ti-U2-MID18	454Ti	U2	MID18	R	a	57	CTATGCGCCTTGCCAGCCCGCTCAGTCTACGTAGCTACGGTAGCAGAGACTTGGTCT
454Ti-U2-MID19	454Ti	U2	MID19	R	a	57	CTATGCGCCTTGCCAGCCCGCTCAGTGTACTACTCTACGGTAGCAGAGACTTGGTCT
454Ti-U2-MID20	454Ti	U2	MID20	R	a	57	CTATGCGCCTTGCCAGCCCGCTCAGACGACTACAGTACGGTAGCAGAGACTTGGTCT
