# Supplementary material for: Love the one you’re with: replicate viral adaptations converge on the same phenotypic change
Source: PeerJ. 2016 Jul 19;4:e2227. doi: 10.7717/peerj.2227 (PMC4958007; doi:10.7717/peerj.2227)
Supplement: Supplemental Information 4 [file peerj-04-2227-s004.zip › RawDataAnalysisFiles/FluidigmID11Primers.txt]

# Primer_Set: Primer set the sequence belongs to
# Genome: Genome the primer targets
# UniversalPrimer: Universal primer
# TargetName: Genomic region target name
# Orientation: Primer target orientation
# Primer_Version: design version of the primer
# Genomic_start: Target genomic start basepair
# Genomic_end: Target genomic end basepair
# Fluidigm_well: Well location of the primer
# Length: product length (interior to primers)
# Sequence: primer sequence
rownames	Primer_Set	Genome	UniversalPrimer	TargetName	Orientation	Primer_Version	Genomic_start	Genomic_end	Fluidigm_well	Length	Sequence
ID11-U1-p1	ID11p	ID11	U1	p1	F	a	5420	5437	NA	40	ACACTGACGACATGGTTCTACAGCAAAACCGCTAAGGACG
ID11-U2-p1	ID11p	ID11	U2	p1	R	a	146	164	NA	41	TACGGTAGCAGAGACTTGGTCTGGAGGTTTGGGGATTGAGT
ID11-U1-p2	ID11p	ID11	U1	p2	F	a	117	139	NA	45	ACACTGACGACATGGTTCTACATCGTCGAAACTGCTGGTATGTCT
ID11-U2-p2	ID11p	ID11	U2	p2	R	a	430	453	NA	46	TACGGTAGCAGAGACTTGGTCTACTGTAAGGCGATAGTCTTCACCG
ID11-U1-p3	ID11p	ID11	U1	p3	F	a	403	421	NA	41	ACACTGACGACATGGTTCTACATGACGAATTACAACTCTCC
ID11-U2-p3	ID11p	ID11	U2	p3	R	a	718	737	NA	42	TACGGTAGCAGAGACTTGGTCTTCATTAATCTTTGAACGGTA
ID11-U1-p4	ID11p	ID11	U1	p4	F	a	684	707	NA	46	ACACTGACGACATGGTTCTACATGGAGGAATCAACTATGAAGTCTC
ID11-U2-p4	ID11p	ID11	U2	p4	R	a	992	1010	NA	41	TACGGTAGCAGAGACTTGGTCTAGCCCAAAGGAAGTGTGCG
ID11-U1-p5	ID11p	ID11	U1	p5	F	b	952	972	NA	43	ACACTGACGACATGGTTCTACAACAGCACGGTCGTCTACATTT
ID11-U2-p5	ID11p	ID11	U2	p5	R	b	1288	1310	NA	45	TACGGTAGCAGAGACTTGGTCTTGAGGTTGATTTTGGTTTTGAGT
ID11-U1-p6	ID11p	ID11	U1	p6	F	a	1214	1239	NA	48	ACACTGACGACATGGTTCTACAGCTAAATACGTTAACAAAAAATCAGA
ID11-U2-p6	ID11p	ID11	U2	p6	R	a	1515	1534	NA	42	TACGGTAGCAGAGACTTGGTCTATTGGTCGTCACAGGTTGCG
ID11-U1-p7	ID11p	ID11	U1	p7	F	b	1482	1500	NA	41	ACACTGACGACATGGTTCTACATGGCAAAGAAATCTGTCGC
ID11-U2-p7	ID11p	ID11	U2	p7	R	b	1792	1810	NA	41	TACGGTAGCAGAGACTTGGTCTCGTCAGTCTTTGCCAGCAC
ID11-U1-p8	ID11p	ID11	U1	p8	F	b	1766	1785	NA	42	ACACTGACGACATGGTTCTACATCGCAACCTTTCGCCATCAT
ID11-U2-p8	ID11p	ID11	U2	p8	R	b	2076	2097	NA	44	TACGGTAGCAGAGACTTGGTCTCGGTCGCGAGTTAAGAAGTCAA
ID11-U1-p9	ID11p	ID11	U1	p9	F	b	2043	2064	NA	44	ACACTGACGACATGGTTCTACACCTCTTCTGTTCTTGACCTGAC
ID11-U2-p9	ID11p	ID11	U2	p9	R	b	2362	2381	NA	42	TACGGTAGCAGAGACTTGGTCTCGATAAGATCTTTGTTTCCG
ID11-U1-p10	ID11p	ID11	U1	p10	F	a	2330	2352	NA	45	ACACTGACGACATGGTTCTACAGAACTGTTCGCCTTCACTCTTCT
ID11-U2-p10	ID11p	ID11	U2	p10	R	a	2665	2684	NA	42	TACGGTAGCAGAGACTTGGTCTTGAGGCGACCGATTTTACCA
ID11-U1-p11	ID11p	ID11	U1	p11	F	a	2639	2659	NA	43	ACACTGACGACATGGTTCTACAGACTTATCTCACCTTGTCTTT
ID11-U2-p11	ID11p	ID11	U2	p11	R	a	2943	2964	NA	44	TACGGTAGCAGAGACTTGGTCTTTAGGCACTTTAAGGTTAGAGG
ID11-U1-p12	ID11p	ID11	U1	p12	F	a	2911	2930	NA	42	ACACTGACGACATGGTTCTACAGGATGCTGCCGCTTATCTCG
ID11-U2-p12	ID11p	ID11	U2	p12	R	a	3222	3243	NA	44	TACGGTAGCAGAGACTTGGTCTCGGGTCATGAAGTAATCACGTT
ID11-U1-p13	ID11p	ID11	U1	p13	F	a	3194	3214	NA	43	ACACTGACGACATGGTTCTACAGCATACGCTAAATTACATACG
ID11-U2-p13	ID11p	ID11	U2	p13	R	a	3499	3518	NA	42	TACGGTAGCAGAGACTTGGTCTCCTTGCCTACAAGATAGTGC
ID11-U1-p14	ID11p	ID11	U1	p14	F	a	3476	3496	NA	43	ACACTGACGACATGGTTCTACACCGCCTACTCATGAAATGGAA
ID11-U2-p14	ID11p	ID11	U2	p14	R	a	3775	3797	NA	45	TACGGTAGCAGAGACTTGGTCTGCTGCATAGACTGGAAGATTTCA
ID11-U1-p15	ID11p	ID11	U1	p15	F	a	3737	3758	NA	44	ACACTGACGACATGGTTCTACACTAAAAGACCGTGTACTGGTTA
ID11-U2-p15	ID11p	ID11	U2	p15	R	a	4047	4069	NA	45	TACGGTAGCAGAGACTTGGTCTTGAGTAGAGTTAATTGGAGCATT
ID11-U1-p16	ID11p	ID11	U1	p16	F	b	4008	4032	NA	47	ACACTGACGACATGGTTCTACAAAGGACTAACATATGTTCCAGAAAT
ID11-U2-p16	ID11p	ID11	U2	p16	R	b	4309	4327	NA	41	TACGGTAGCAGAGACTTGGTCTGCAGTAGGAACGACGCCAT
ID11-U1-p17	ID11p	ID11	U1	p17	F	a	4286	4301	NA	38	ACACTGACGACATGGTTCTACATGCCATTCGTTTTGAG
ID11-U2-p17	ID11p	ID11	U2	p17	R	a	4587	4602	NA	38	TACGGTAGCAGAGACTTGGTCTAAGTGCGGAGGCGATA
ID11-U1-p18	ID11p	ID11	U1	p18	F	b	4554	4573	NA	42	ACACTGACGACATGGTTCTACAGGATTATCCTATGTTTGGCG
ID11-U2-p18	ID11p	ID11	U2	p18	R	b	4871	4888	NA	40	TACGGTAGCAGAGACTTGGTCTCCTTGTCAGAGGCAGATT
ID11-U1-p19	ID11p	ID11	U1	p19	F	b	4808	4826	NA	41	ACACTGACGACATGGTTCTACAATGCGCTCTCGTCTCTTAC
ID11-U2-p19	ID11p	ID11	U2	p19	R	b	5146	5169	NA	46	TACGGTAGCAGAGACTTGGTCTCATAGACTCTTTTTGGTTATACGC
ID11-U1-p20	ID11p	ID11	U1	p20	F	a	5101	5128	NA	50	ACACTGACGACATGGTTCTACACGCGAAAATACTAAGGATACTGTCTATG
ID11-U2-p20	ID11p	ID11	U2	p20	R	a	5441	5465	NA	47	TACGGTAGCAGAGACTTGGTCTCTAGCTGTATCAGTAACTGCATTGG
ID11-U1-p21	ID11p	ID11	U1	p21	F	a	3158	3181	NA	46	ACACTGACGACATGGTTCTACAGGTACATCCACTATTGACATTATG
ID11-U2-p21	ID11p	ID11	U2	p21	R	a	3465	3485	NA	43	TACGGTAGCAGAGACTTGGTCTGAGTAGGCGGGAAGCGAGTAA
ID11-U1-p22	ID11p	ID11	U1	p22	F	a	3387	3404	NA	40	ACACTGACGACATGGTTCTACAGTCGCGTTCAGCAGACCT
ID11-U2-p22	ID11p	ID11	U2	p22	R	a	3679	3701	NA	45	TACGGTAGCAGAGACTTGGTCTCATCCAGAGCATTATATGGGAAA
ID11-U1-p23	ID11p	ID11	U1	p23	F	a	3591	3614	NA	46	ACACTGACGACATGGTTCTACATAAAAGAATTCTTCCACTCATCAC
ID11-U2-p23	ID11p	ID11	U2	p23	R	a	3880	3897	NA	40	TACGGTAGCAGAGACTTGGTCTCGGCCTTTGTTGCGTTAC
ID11-U1-p24	ID11p	ID11	U1	p24	F	a	2406	2427	NA	44	ACACTGACGACATGGTTCTACAAACAATTACGTGCTCAAGGTGT
ID11-U2-p24	ID11p	ID11	U2	p24	R	a	2689	2710	NA	44	TACGGTAGCAGAGACTTGGTCTAACAACAGGCGTCCAAGAGATA
ID11-U1-q1	ID11q	ID11	U1	q1	F	a	239	261	NA	45	ACACTGACGACATGGTTCTACACGTGACGACAATGGTGACTTCTG
ID11-U2-q1	ID11q	ID11	U2	q1	R	a	582	604	NA	45	TACGGTAGCAGAGACTTGGTCTTGATACGAGTTGATACCAGTGTT
ID11-U1-q2	ID11q	ID11	U1	q2	F	a	5536	5558	NA	45	ACACTGACGACATGGTTCTACAGGCAAATCGAAAGGAATAGAATC
ID11-U2-q2	ID11q	ID11	U2	q2	R	a	272	294	NA	45	TACGGTAGCAGAGACTTGGTCTATAGTGGTTGCGAGTTGAGAGTT
ID11-U1-q3	ID11q	ID11	U1	q3	F	a	5183	5206	NA	46	ACACTGACGACATGGTTCTACACTATTCTCGAAAACACAAGCCTCA
ID11-U2-q3	ID11q	ID11	U2	q3	R	a	5503	5524	NA	44	TACGGTAGCAGAGACTTGGTCTAGTTGTTGTAAACGTCTGCCAC
ID11-U1-q4	ID11q	ID11	U1	q4	F	a	5026	5045	NA	42	ACACTGACGACATGGTTCTACAGACAACCAAAAGGAAATCGC
ID11-U2-q4	ID11q	ID11	U2	q4	R	a	5311	5333	NA	45	TACGGTAGCAGAGACTTGGTCTACAGCATCAATATCAGCACCAAC
ID11-U1-q5	ID11q	ID11	U1	q5	F	a	4690	4713	NA	46	ACACTGACGACATGGTTCTACAAATGTTGTAGGTGCTAATGATGCT
ID11-U2-q5	ID11q	ID11	U2	q5	R	a	5052	5074	NA	45	TACGGTAGCAGAGACTTGGTCTTTTCCTTCTGAGTTTCGTTTTGC
ID11-U1-q6	ID11q	ID11	U1	q6	F	b	4457	4474	NA	40	ACACTGACGACATGGTTCTACAGCTCTGGTCTAACGCTTG
ID11-U2-q6	ID11q	ID11	U2	q6	R	b	4827	4851	NA	47	TACGGTAGCAGAGACTTGGTCTCATAAGTTTATTTGTACCAGCATTG
ID11-U1-q7	ID11q	ID11	U1	q7	F	a	4093	4114	NA	44	ACACTGACGACATGGTTCTACACTGTCACGGCACCTGTTTTATC
ID11-U2-q7	ID11q	ID11	U2	q7	R	a	4415	4434	NA	42	TACGGTAGCAGAGACTTGGTCTTACCGACGGTGCGGGGATGT
ID11-U1-q8	ID11q	ID11	U1	q8	F	a	3754	3779	NA	48	ACACTGACGACATGGTTCTACAGGTTAACACTGATAACTACGATGAAA
ID11-U2-q8	ID11q	ID11	U2	q8	R	a	4139	4160	NA	44	TACGGTAGCAGAGACTTGGTCTGGTTGTTGCATTGATTTGAATA
ID11-U1-q9	ID11q	ID11	U1	q9	F	a	3624	3645	NA	44	ACACTGACGACATGGTTCTACACTAAATTCAAAATCGCTGAGGG
ID11-U2-q9	ID11q	ID11	U2	q9	R	a	3989	4008	NA	42	TACGGTAGCAGAGACTTGGTCTTTTGGCTTTGCAGTAGGGAC
ID11-U1-q10	ID11q	ID11	U1	q10	F	c	3316	3332	NA	39	ACACTGACGACATGGTTCTACAGCGTTCTGAGTTCTGGG
ID11-U2-q10	ID11q	ID11	U2	q10	R	c	3720	3737	NA	40	TACGGTAGCAGAGACTTGGTCTGTTTCGTGGACGGGAGAG
ID11-U1-q11	ID11q	ID11	U1	q11	F	a	2996	3017	NA	44	ACACTGACGACATGGTTCTACAAATAACTACTTCAAACCGCCTT
ID11-U2-q11	ID11q	ID11	U2	q11	R	a	3369	3389	NA	43	TACGGTAGCAGAGACTTGGTCTGACCAGAGAATTGACCGAGAG
ID11-U1-q12	ID11q	ID11	U1	q12	F	c	2752	2769	NA	40	ACACTGACGACATGGTTCTACACCTTTCCCCTCTTCGTCG
ID11-U2-q12	ID11q	ID11	U2	q12	R	c	3096	3116	NA	43	TACGGTAGCAGAGACTTGGTCTGCGCAGTCCAGATAGATTTCA
ID11-U1-q13	ID11q	ID11	U1	q13	F	a	2492	2510	NA	41	ACACTGACGACATGGTTCTACACGCCGATCTGGTGGTAAAT
ID11-U2-q13	ID11q	ID11	U2	q13	R	a	2878	2896	NA	41	TACGGTAGCAGAGACTTGGTCTTGTGACAGGAGGAAGGGGA
ID11-U1-q14	ID11q	ID11	U1	q14	F	a	2157	2176	NA	42	ACACTGACGACATGGTTCTACAGAACACTGGACTTTGTCGGG
ID11-U2-q14	ID11q	ID11	U2	q14	R	a	2521	2540	NA	42	TACGGTAGCAGAGACTTGGTCTCGCCTACATACCAGAGACGG
ID11-U1-q15	ID11q	ID11	U1	q15	F	b	1883	1901	NA	41	ACACTGACGACATGGTTCTACATCGTACATGGTAAACAATC
ID11-U2-q15	ID11q	ID11	U2	q15	R	b	2252	2265	NA	36	TACGGTAGCAGAGACTTGGTCTATGAGGCAGGCGGT
ID11-U1-q16	ID11q	ID11	U1	q16	F	c	1578	1599	NA	44	ACACTGACGACATGGTTCTACACCAGCCTACAGAGTTTTATCGC
ID11-U2-q16	ID11q	ID11	U2	q16	R	c	1988	2007	NA	42	TACGGTAGCAGAGACTTGGTCTAAGGCTACAGCAGATTCGTT
ID11-U1-q17	ID11q	ID11	U1	q17	F	a	1319	1343	NA	47	ACACTGACGACATGGTTCTACAAAAGTGTTCAGAATACGAATGTCCC
ID11-U2-q17	ID11q	ID11	U2	q17	R	a	1703	1721	NA	41	TACGGTAGCAGAGACTTGGTCTATTTTCCACCAGCAGTCCA
ID11-U1-q18	ID11q	ID11	U1	q18	F	a	1029	1051	NA	45	ACACTGACGACATGGTTCTACAGTAAGTTGGTACGCACTAATCGG
ID11-U2-q18	ID11q	ID11	U2	q18	R	a	1392	1409	NA	40	TACGGTAGCAGAGACTTGGTCTGGGTCAGTTCCATCAGGG
ID11-U1-q19	ID11q	ID11	U1	q19	F	a	741	760	NA	42	ACACTGACGACATGGTTCTACACTATGCGTACTGCCCACACT
ID11-U2-q19	ID11q	ID11	U2	q19	R	a	1099	1117	NA	41	TACGGTAGCAGAGACTTGGTCTGGAGTACCGGACTGCGATG
ID11-U1-q20	ID11q	ID11	U1	q20	F	a	490	509	NA	42	ACACTGACGACATGGTTCTACACGTGCTCGGACAACTTGATA
ID11-U2-q20	ID11q	ID11	U2	q20	R	a	784	807	NA	46	TACGGTAGCAGAGACTTGGTCTCGGTCATCGGCTAGAGTAAGAGTA
ID11-U1-q21	ID11q	ID11	U1	q21	F	a	203	225	NA	45	ACACTGACGACATGGTTCTACAGAAGAAATCCTTGCTCACTACAC
ID11-U2-q21	ID11q	ID11	U2	q21	R	a	526	545	NA	42	TACGGTAGCAGAGACTTGGTCTCATTACCGAGGGGTTTGTGG
ID11-U1-q22	ID11q	ID11	U1	q22	F	a	901	923	NA	45	ACACTGACGACATGGTTCTACATGACTCATCTGCCGACTGCTATC
ID11-U2-q22	ID11q	ID11	U2	q22	R	a	1263	1286	NA	46	TACGGTAGCAGAGACTTGGTCTAATTGTTCCATTCTTTATTCCCTA
ID11-U1-q23	ID11q	ID11	U1	q23	F	b	4881	4898	NA	40	ACACTGACGACATGGTTCTACATGACAAGGGCAAAGACAC
ID11-U2-q23	ID11q	ID11	U2	q23	R	b	5276	5299	NA	46	TACGGTAGCAGAGACTTGGTCTGCTCCTTGATTTGGTCATTTGTAA
ID11-U1-q24	ID11q	ID11	U1	q24	F	a	4185	4202	NA	40	ACACTGACGACATGGTTCTACATTGTGCCATGTTGTTCGC
ID11-U2-q24	ID11q	ID11	U2	q24	R	a	4516	4535	NA	42	TACGGTAGCAGAGACTTGGTCTGACGGTTGCTTCACGGTTTA
