# Supplementary material for: Love the one you’re with: replicate viral adaptations converge on the same phenotypic change
Source: PeerJ. 2016 Jul 19;4:e2227. doi: 10.7717/peerj.2227 (PMC4958007; doi:10.7717/peerj.2227)
Supplement: Supplemental Information 4 [file peerj-04-2227-s004.zip › RawDataAnalysisFiles/Wichman_fluidigm_9-14-11.txt]

# Sample_ID: The sample identifier
# 454_Run: SFF ID for run
# 454_Location: 454_Run plate region
# Chip:
# Well:
# BC_F:
# BC_R:
# Primer_Set: Validated Fluidigm target primer set used
# Investigator: Project principle investigator
# Project_ID: Identifier to group samples by
# population: TRUE/FALSE whether or not the sample is of population origin (TRUE) or isolate (FALSE)
# Tube_ID: tude identifier given to the GRC
# anc_state:
# well:
# sample_date:
# replicate:
# time:
Sample_ID	454_Run	454_Location	Fluidigm_BC	Fluidigm_well	BC_F	BC_R	Primer_Set	Investigator	Project_ID	population	Tube_ID	anc_state	well	sample_date	replicate	time
alpha_2A_F5_5-12_1	G4S1EIW	2	1	1	MID1	MID1	ID11p	Wichman	ID11	FALSE	1	F5	alpha_2A	12-May	1	100
alpha_4A_J15_5-12_1	G4S1EIW	2	1	3	MID1	MID3	ID11p	Wichman	ID11	FALSE	2	J15	alpha_4A	12-May	1	100
alpha_6A_F355_5-12_1	G4S1EIW	2	1	5	MID1	MID5	ID11p	Wichman	ID11	FALSE	3	F355	alpha_6A	12-May	1	100
alpha_8A_F182_5-12_1	G4S1EIW	2	1	7	MID1	MID7	ID11p	Wichman	ID11	FALSE	4	F182	alpha_8A	12-May	1	100
alpha_1B_F178_5-12_1	G4S1EIW	2	1	9	MID1	MID10	ID11p	Wichman	ID11	FALSE	5	F178	alpha_1B	12-May	1	100
alpha_3B_F322_5-12_1	G4S1EIW	2	1	11	MID1	MID13	ID11p	Wichman	ID11	FALSE	6	F322	alpha_3B	12-May	1	100
alpha_5B_J20_5-12_1	G4S1EIW	2	1	13	MID1	MID15	ID11p	Wichman	ID11	FALSE	7	J20	alpha_5B	12-May	1	100
alpha_7B_F416_5-12_1	G4S1EIW	2	1	15	MID1	MID17	ID11p	Wichman	ID11	FALSE	8	F416	alpha_7B	12-May	1	100
alpha_2C_F421_5-12_1	G4S1EIW	2	1	2	MID1	MID2	ID11p	Wichman	ID11	FALSE	9	F421	alpha_2C	12-May	1	100
alpha_4C_F5_5-12_1	G4S1EIW	2	1	4	MID1	MID67	ID11p	Wichman	ID11	FALSE	10	F5	alpha_4C	12-May	1	100
alpha_6C_J15_5-12_1	G4S1EIW	2	1	6	MID1	MID6	ID11p	Wichman	ID11	FALSE	11	J15	alpha_6C	12-May	1	100
alpha_8C_F355_5-12_1	G4S1EIW	2	1	8	MID1	MID8	ID11p	Wichman	ID11	FALSE	12	F355	alpha_8C	12-May	1	100
alpha_1D_F182_5-12_1	G4S1EIW	2	1	10	MID1	MID11	ID11p	Wichman	ID11	FALSE	13	F182	alpha_1D	12-May	1	100
alpha_3D_F178_5-12_1	G4S1EIW	2	1	12	MID1	MID14	ID11p	Wichman	ID11	FALSE	14	F178	alpha_3D	12-May	1	100
alpha_5D_F322_5-12_1	G4S1EIW	2	1	14	MID1	MID16	ID11p	Wichman	ID11	FALSE	15	F322	alpha_5D	12-May	1	100
alpha_7D_J20_5-12_1	G4S1EIW	2	1	16	MID1	MID18	ID11p	Wichman	ID11	FALSE	16	J20	alpha_7D	12-May	1	100
alpha_2E_F416_5-12_1	G4S1EIW	2	1	17	MID1	MID19	ID11p	Wichman	ID11	FALSE	17	F416	alpha_2E	12-May	1	100
alpha_4E_F421_5-12_1	G4S1EIW	2	1	19	MID2	MID1	ID11p	Wichman	ID11	FALSE	18	F421	alpha_4E	12-May	1	100
alpha_6E_F5_5-12_1	G4S1EIW	2	1	21	MID2	MID3	ID11p	Wichman	ID11	FALSE	19	F5	alpha_6E	12-May	1	100
alpha_8E_J15_5-12_1	G4S1EIW	2	1	23	MID2	MID5	ID11p	Wichman	ID11	FALSE	20	J15	alpha_8E	12-May	1	100
alpha_1F_F355_5-12_1	G4S1EIW	2	1	25	MID2	MID7	ID11p	Wichman	ID11	FALSE	21	F355	alpha_1F	12-May	1	100
alpha_3F_F182_5-12_1	G4S1EIW	2	1	27	MID2	MID10	ID11p	Wichman	ID11	FALSE	22	F182	alpha_3F	12-May	1	100
alpha_5F_F178_5-12_1	G4S1EIW	2	1	29	MID2	MID13	ID11p	Wichman	ID11	FALSE	23	F178	alpha_5F	12-May	1	100
alpha_7F_F322_5-12_1	G4S1EIW	2	1	31	MID2	MID15	ID11p	Wichman	ID11	FALSE	24	F322	alpha_7F	12-May	1	100
beta_2A_J20_5-12_1	G4S1EIW	2	1	18	MID1	MID20	ID11p	Wichman	ID11	FALSE	25	J20	beta_2A	12-May	1	100
beta_4A_F416_5-12_1	G4S1EIW	2	1	20	MID2	MID2	ID11p	Wichman	ID11	FALSE	26	F416	beta_4A	12-May	1	100
beta_6A_F421_5-12_1	G4S1EIW	2	1	22	MID2	MID67	ID11p	Wichman	ID11	FALSE	27	F421	beta_6A	12-May	1	100
beta_8A_F5_5-12_1	G4S1EIW	2	1	24	MID2	MID6	ID11p	Wichman	ID11	FALSE	28	F5	beta_8A	12-May	1	100
beta_1B_J15_5-12_1	G4S1EIW	2	1	26	MID2	MID8	ID11p	Wichman	ID11	FALSE	29	J15	beta_1B	12-May	1	100
beta_3B_F355_5-12_1	G4S1EIW	2	1	28	MID2	MID11	ID11p	Wichman	ID11	FALSE	30	F355	beta_3B	12-May	1	100
beta_5B_F182_5-12_1	G4S1EIW	2	1	30	MID2	MID14	ID11p	Wichman	ID11	FALSE	31	F182	beta_5B	12-May	1	100
beta_7B_F178_5-12_1	G4S1EIW	2	1	32	MID2	MID16	ID11p	Wichman	ID11	FALSE	32	F178	beta_7B	12-May	1	100
beta_2C_F322_5-12_1	G4S1EIW	2	1	33	MID2	MID17	ID11p	Wichman	ID11	FALSE	33	F322	beta_2C	12-May	1	100
beta_4C_J20_5-12_1	G4S1EIW	2	1	35	MID2	MID19	ID11p	Wichman	ID11	FALSE	34	J20	beta_4C	12-May	1	100
beta_6C_F416_5-12_1	G4S1EIW	2	1	37	MID3	MID1	ID11p	Wichman	ID11	FALSE	35	F416	beta_6C	12-May	1	100
beta_8C_F421_5-12_1	G4S1EIW	2	1	39	MID3	MID3	ID11p	Wichman	ID11	FALSE	36	F421	beta_8C	12-May	1	100
beta_1D_F5_5-12_1	G4S1EIW	2	1	41	MID3	MID5	ID11p	Wichman	ID11	FALSE	37	F5	beta_1D	12-May	1	100
beta_3D_J15_5-12_1	G4S1EIW	2	1	43	MID3	MID7	ID11p	Wichman	ID11	FALSE	38	J15	beta_3D	12-May	1	100
beta_5D_F355_5-12_1	G4S1EIW	2	1	45	MID3	MID10	ID11p	Wichman	ID11	FALSE	39	F355	beta_5D	12-May	1	100
beta_7D_F182_5-12_1	G4S1EIW	2	1	47	MID3	MID13	ID11p	Wichman	ID11	FALSE	40	F182	beta_7D	12-May	1	100
beta_2E_F178_5-12_1	G4S1EIW	2	1	34	MID2	MID18	ID11p	Wichman	ID11	FALSE	41	F178	beta_2E	12-May	1	100
beta_4E_F322_5-12_1	G4S1EIW	2	1	36	MID2	MID20	ID11p	Wichman	ID11	FALSE	42	F322	beta_4E	12-May	1	100
beta_6E_J20_5-12_1	G4S1EIW	2	1	38	MID3	MID2	ID11p	Wichman	ID11	FALSE	43	J20	beta_6E	12-May	1	100
beta_8E_F416_5-12_1	G4S1EIW	2	1	40	MID3	MID67	ID11p	Wichman	ID11	FALSE	44	F416	beta_8E	12-May	1	100
beta_1F_F421_5-12_1	G4S1EIW	2	1	42	MID3	MID6	ID11p	Wichman	ID11	FALSE	45	F421	beta_1F	12-May	1	100
beta_3F_F5_5-12_1	G4S1EIW	2	1	44	MID3	MID8	ID11p	Wichman	ID11	FALSE	46	F5	beta_3F	12-May	1	100
beta_5F_J15_5-12_1	G4S1EIW	2	1	46	MID3	MID11	ID11p	Wichman	ID11	FALSE	47	J15	beta_5F	12-May	1	100
beta_7F_F355_5-12_1	G4S1EIW	2	1	48	MID3	MID14	ID11p	Wichman	ID11	FALSE	48	F355	beta_7F	12-May	1	100
gamma_2A_F182_5-12_1	G4S1EIW	2	2	1	MID67	MID1	ID11p	Wichman	ID11	FALSE	49	F182	gamma_2A	12-May	1	100
gamma_4A_F178_5-12_1	G4S1EIW	2	2	3	MID67	MID3	ID11p	Wichman	ID11	FALSE	50	F178	gamma_4A	12-May	1	100
gamma_6A_F322_5-12_1	G4S1EIW	2	2	5	MID67	MID5	ID11p	Wichman	ID11	FALSE	51	F322	gamma_6A	12-May	1	100
gamma_8A_J20_5-12_1	G4S1EIW	2	2	7	MID67	MID7	ID11p	Wichman	ID11	FALSE	52	J20	gamma_8A	12-May	1	100
gamma_1B_F416_5-12_1	G4S1EIW	2	2	9	MID67	MID10	ID11p	Wichman	ID11	FALSE	53	F416	gamma_1B	12-May	1	100
gamma_3B_F421_5-12_1	G4S1EIW	2	2	11	MID67	MID13	ID11p	Wichman	ID11	FALSE	54	F421	gamma_3B	12-May	1	100
gamma_5B_F5_5-12_1	G4S1EIW	2	2	13	MID67	MID15	ID11p	Wichman	ID11	FALSE	55	F5	gamma_5B	12-May	1	100
gamma_7B_J15_5-12_1	G4S1EIW	2	2	15	MID67	MID17	ID11p	Wichman	ID11	FALSE	56	J15	gamma_7B	12-May	1	100
gamma_2C_F355_5-12_1	G4S1EIW	2	2	2	MID67	MID2	ID11p	Wichman	ID11	FALSE	57	F355	gamma_2C	12-May	1	100
gamma_4C_F182_5-12_1	G4S1EIW	2	2	4	MID67	MID67	ID11p	Wichman	ID11	FALSE	58	F182	gamma_4C	12-May	1	100
gamma_6C_F182_5-12_1	G4S1EIW	2	2	6	MID67	MID6	ID11p	Wichman	ID11	FALSE	59	F182	gamma_6C	12-May	1	100
gamma_8C_F322_5-12_1	G4S1EIW	2	2	8	MID67	MID8	ID11p	Wichman	ID11	FALSE	60	F322	gamma_8C	12-May	1	100
gamma_1D_J20_5-12_1	G4S1EIW	2	2	10	MID67	MID11	ID11p	Wichman	ID11	FALSE	61	J20	gamma_1D	12-May	1	100
gamma_3D_F416_5-12_1	G4S1EIW	2	2	12	MID67	MID14	ID11p	Wichman	ID11	FALSE	62	F416	gamma_3D	12-May	1	100
gamma_5D_F421_5-12_1	G4S1EIW	2	2	14	MID67	MID16	ID11p	Wichman	ID11	FALSE	63	F421	gamma_5D	12-May	1	100
gamma_7D_F5_5-12_1	G4S1EIW	2	2	16	MID67	MID18	ID11p	Wichman	ID11	FALSE	64	F5	gamma_7D	12-May	1	100
gamma_2E_J15_5-12_1	G4S1EIW	2	2	17	MID5	MID1	ID11p	Wichman	ID11	FALSE	65	J15	gamma_2E	12-May	1	100
gamma_4E_F355_5-12_1	G4S1EIW	2	2	19	MID5	MID3	ID11p	Wichman	ID11	FALSE	66	F355	gamma_4E	12-May	1	100
gamma_6E_F182_5-12_1	G4S1EIW	2	2	21	MID5	MID5	ID11p	Wichman	ID11	FALSE	67	F182	gamma_6E	12-May	1	100
gamma_8E_F178_5-12_1	G4S1EIW	2	2	23	MID5	MID7	ID11p	Wichman	ID11	FALSE	68	F178	gamma_8E	12-May	1	100
gamma_1F_F322_5-12_1	G4S1EIW	2	2	25	MID5	MID10	ID11p	Wichman	ID11	FALSE	69	F322	gamma_1F	12-May	1	100
gamma_3F_J20_5-12_1	G4S1EIW	2	2	27	MID5	MID13	ID11p	Wichman	ID11	FALSE	70	J20	gamma_3F	12-May	1	100
gamma_5F_F416_5-12_1	G4S1EIW	2	2	29	MID5	MID15	ID11p	Wichman	ID11	FALSE	71	F416	gamma_5F	12-May	1	100
gamma_7F_F421_5-12_1	G4S1EIW	2	2	31	MID5	MID17	ID11p	Wichman	ID11	FALSE	72	F421	gamma_7F	12-May	1	100
alpha_2A_F5_5-12_2	G4S1EIW	2	2	18	MID5	MID2	ID11p	Wichman	ID11	FALSE	73	F5	alpha_2A	12-May	2	100
alpha_4A_J15_5-12_2	G4S1EIW	2	2	20	MID5	MID67	ID11p	Wichman	ID11	FALSE	74	J15	alpha_4A	12-May	2	100
alpha_6A_F355_5-12_2	G4S1EIW	2	2	22	MID5	MID6	ID11p	Wichman	ID11	FALSE	75	F355	alpha_6A	12-May	2	100
alpha_8A_F182_5-12_2	G4S1EIW	2	2	24	MID5	MID8	ID11p	Wichman	ID11	FALSE	76	F182	alpha_8A	12-May	2	100
alpha_1B_F178_5-12_2	G4S1EIW	2	2	26	MID5	MID11	ID11p	Wichman	ID11	FALSE	77	F178	alpha_1B	12-May	2	100
alpha_3B_F322_5-12_2	G4S1EIW	2	2	28	MID5	MID14	ID11p	Wichman	ID11	FALSE	78	F322	alpha_3B	12-May	2	100
alpha_5B_J20_5-12_2	G4S1EIW	2	2	30	MID5	MID16	ID11p	Wichman	ID11	FALSE	79	J20	alpha_5B	12-May	2	100
alpha_7B_F416_5-12_2	G4S1EIW	2	2	32	MID5	MID18	ID11p	Wichman	ID11	FALSE	80	F416	alpha_7B	12-May	2	100
alpha_2C_F421_5-12_2	G4S1EIW	2	2	33	MID6	MID1	ID11p	Wichman	ID11	FALSE	81	F421	alpha_2C	12-May	2	100
alpha_4C_F5_5-12_2	G4S1EIW	2	2	35	MID6	MID3	ID11p	Wichman	ID11	FALSE	82	F5	alpha_4C	12-May	2	100
alpha_6C_J15_5-12_2	G4S1EIW	2	2	37	MID6	MID5	ID11p	Wichman	ID11	FALSE	83	J15	alpha_6C	12-May	2	100
alpha_8C_F355_5-12_2	G4S1EIW	2	2	39	MID6	MID7	ID11p	Wichman	ID11	FALSE	84	F355	alpha_8C	12-May	2	100
alpha_1D_F182_5-12_2	G4S1EIW	2	2	41	MID6	MID10	ID11p	Wichman	ID11	FALSE	85	F182	alpha_1D	12-May	2	100
alpha_3D_F178_5-12_2	G4S1EIW	2	2	43	MID6	MID13	ID11p	Wichman	ID11	FALSE	86	F178	alpha_3D	12-May	2	100
alpha_5D_F322_5-12_2	G4S1EIW	2	2	45	MID6	MID15	ID11p	Wichman	ID11	FALSE	87	F322	alpha_5D	12-May	2	100
alpha_7D_J20_5-12_2	G4S1EIW	2	2	47	MID6	MID17	ID11p	Wichman	ID11	FALSE	88	J20	alpha_7D	12-May	2	100
alpha_2E_F416_5-12_2	G4S1EIW	2	2	34	MID6	MID2	ID11p	Wichman	ID11	FALSE	89	F416	alpha_2E	12-May	2	100
alpha_4E_F421_5-12_2	G4S1EIW	2	2	36	MID6	MID67	ID11p	Wichman	ID11	FALSE	90	F421	alpha_4E	12-May	2	100
alpha_6E_F5_5-12_2	G4S1EIW	2	2	38	MID6	MID6	ID11p	Wichman	ID11	FALSE	91	F5	alpha_6E	12-May	2	100
alpha_8E_J15_5-12_2	G4S1EIW	2	2	40	MID6	MID8	ID11p	Wichman	ID11	FALSE	92	J15	alpha_8E	12-May	2	100
alpha_1F_F355_5-12_2	G4S1EIW	2	2	42	MID6	MID11	ID11p	Wichman	ID11	FALSE	93	F355	alpha_1F	12-May	2	100
alpha_3F_F182_5-12_2	G4S1EIW	2	2	44	MID6	MID14	ID11p	Wichman	ID11	FALSE	94	F182	alpha_3F	12-May	2	100
alpha_5F_F178_5-12_2	G4S1EIW	2	2	46	MID6	MID16	ID11p	Wichman	ID11	FALSE	95	F178	alpha_5F	12-May	2	100
alpha_7F_F322_5-12_2	G4S1EIW	2	2	48	MID6	MID18	ID11p	Wichman	ID11	FALSE	96	F322	alpha_7F	12-May	2	100
beta_2A_J20_5-12_2	G4S1EIW	2	3	1	MID7	MID1	ID11p	Wichman	ID11	FALSE	97	J20	beta_2A	12-May	2	100
beta_4A_F416_5-12_2	G4S1EIW	2	3	3	MID7	MID3	ID11p	Wichman	ID11	FALSE	98	F416	beta_4A	12-May	2	100
beta_6A_F421_5-12_2	G4S1EIW	2	3	5	MID7	MID5	ID11p	Wichman	ID11	FALSE	99	F421	beta_6A	12-May	2	100
beta_8A_F5_5-12_2	G4S1EIW	2	3	7	MID7	MID7	ID11p	Wichman	ID11	FALSE	100	F5	beta_8A	12-May	2	100
beta_1B_J15_5-12_2	G4S1EIW	2	3	9	MID7	MID10	ID11p	Wichman	ID11	FALSE	101	J15	beta_1B	12-May	2	100
beta_3B_F355_5-12_2	G4S1EIW	2	3	11	MID7	MID13	ID11p	Wichman	ID11	FALSE	102	F355	beta_3B	12-May	2	100
beta_5B_F182_5-12_2	G4S1EIW	2	3	13	MID7	MID15	ID11p	Wichman	ID11	FALSE	103	F182	beta_5B	12-May	2	100
beta_7B_F178_5-12_2	G4S1EIW	2	3	15	MID7	MID17	ID11p	Wichman	ID11	FALSE	104	F178	beta_7B	12-May	2	100
beta_2C_F322_5-12_2	G4S1EIW	2	3	2	MID7	MID2	ID11p	Wichman	ID11	FALSE	105	F322	beta_2C	12-May	2	100
beta_4C_J20_5-12_2	G4S1EIW	2	3	4	MID7	MID67	ID11p	Wichman	ID11	FALSE	106	J20	beta_4C	12-May	2	100
beta_6C_F416_5-12_2	G4S1EIW	2	3	6	MID7	MID6	ID11p	Wichman	ID11	FALSE	107	F416	beta_6C	12-May	2	100
beta_8C_F421_5-12_2	G4S1EIW	2	3	8	MID7	MID8	ID11p	Wichman	ID11	FALSE	108	F421	beta_8C	12-May	2	100
beta_1D_F5_5-12_2	G4S1EIW	2	3	10	MID7	MID11	ID11p	Wichman	ID11	FALSE	109	F5	beta_1D	12-May	2	100
beta_3D_J15_5-12_2	G4S1EIW	2	3	12	MID7	MID14	ID11p	Wichman	ID11	FALSE	110	J15	beta_3D	12-May	2	100
beta_5D_F355_5-12_2	G4S1EIW	2	3	14	MID7	MID16	ID11p	Wichman	ID11	FALSE	111	F355	beta_5D	12-May	2	100
beta_7D_F182_5-12_2	G4S1EIW	2	3	16	MID7	MID18	ID11p	Wichman	ID11	FALSE	112	F182	beta_7D	12-May	2	100
beta_2E_F178_5-12_2	G4S1EIW	2	3	17	MID8	MID1	ID11p	Wichman	ID11	FALSE	113	F178	beta_2E	12-May	2	100
beta_4E_F322_5-12_2	G4S1EIW	2	3	19	MID8	MID3	ID11p	Wichman	ID11	FALSE	114	F322	beta_4E	12-May	2	100
beta_6E_J20_5-12_2	G4S1EIW	2	3	21	MID8	MID5	ID11p	Wichman	ID11	FALSE	115	J20	beta_6E	12-May	2	100
beta_8E_F416_5-12_2	G4S1EIW	2	3	23	MID8	MID7	ID11p	Wichman	ID11	FALSE	116	F416	beta_8E	12-May	2	100
beta_1F_F421_5-12_2	G4S1EIW	2	3	25	MID8	MID10	ID11p	Wichman	ID11	FALSE	117	F421	beta_1F	12-May	2	100
beta_3F_F5_5-12_2	G4S1EIW	2	3	27	MID8	MID13	ID11p	Wichman	ID11	FALSE	118	F5	beta_3F	12-May	2	100
beta_5F_J15_5-12_2	G4S1EIW	2	3	29	MID8	MID15	ID11p	Wichman	ID11	FALSE	119	J15	beta_5F	12-May	2	100
beta_7F_F355_5-12_2	G4S1EIW	2	3	31	MID8	MID17	ID11p	Wichman	ID11	FALSE	120	F355	beta_7F	12-May	2	100
gamma_2A_F182_5-12_2	G4S1EIW	2	3	18	MID8	MID2	ID11p	Wichman	ID11	FALSE	121	F182	gamma_2A	12-May	2	100
gamma_4A_F178_5-12_2	G4S1EIW	2	3	20	MID8	MID67	ID11p	Wichman	ID11	FALSE	122	F178	gamma_4A	12-May	2	100
gamma_6A_F322_5-12_2	G4S1EIW	2	3	22	MID8	MID6	ID11p	Wichman	ID11	FALSE	123	F322	gamma_6A	12-May	2	100
gamma_8A_J20_5-12_2	G4S1EIW	2	3	24	MID8	MID8	ID11p	Wichman	ID11	FALSE	124	J20	gamma_8A	12-May	2	100
gamma_1B_F416_5-12_2	G4S1EIW	2	3	26	MID8	MID11	ID11p	Wichman	ID11	FALSE	125	F416	gamma_1B	12-May	2	100
gamma_3B_F421_5-12_2	G4S1EIW	2	3	28	MID8	MID14	ID11p	Wichman	ID11	FALSE	126	F421	gamma_3B	12-May	2	100
gamma_5B_F5_5-12_2	G4S1EIW	2	3	30	MID8	MID16	ID11p	Wichman	ID11	FALSE	127	F5	gamma_5B	12-May	2	100
gamma_7B_J15_5-12_2	G4S1EIW	2	3	32	MID8	MID18	ID11p	Wichman	ID11	FALSE	128	J15	gamma_7B	12-May	2	100
gamma_2C_F355_5-12_2	G4S1EIW	2	3	33	MID10	MID1	ID11p	Wichman	ID11	FALSE	129	F355	gamma_2C	12-May	2	100
gamma_4C_F182_5-12_2	G4S1EIW	2	3	35	MID10	MID3	ID11p	Wichman	ID11	FALSE	130	F182	gamma_4C	12-May	2	100
gamma_6C_F182_5-12_2	G4S1EIW	2	3	37	MID10	MID5	ID11p	Wichman	ID11	FALSE	131	F182	gamma_6C	12-May	2	100
gamma_8C_F322_5-12_2	G4S1EIW	2	3	39	MID10	MID7	ID11p	Wichman	ID11	FALSE	132	F322	gamma_8C	12-May	2	100
gamma_1D_J20_5-12_2	G4S1EIW	2	3	41	MID10	MID10	ID11p	Wichman	ID11	FALSE	133	J20	gamma_1D	12-May	2	100
gamma_3D_F416_5-12_2	G4S1EIW	2	3	43	MID10	MID13	ID11p	Wichman	ID11	FALSE	134	F416	gamma_3D	12-May	2	100
gamma_5D_F421_5-12_2	G4S1EIW	2	3	45	MID10	MID15	ID11p	Wichman	ID11	FALSE	135	F421	gamma_5D	12-May	2	100
gamma_7D_F5_5-12_2	G4S1EIW	2	3	47	MID10	MID17	ID11p	Wichman	ID11	FALSE	136	F5	gamma_7D	12-May	2	100
gamma_2E_J15_5-12_2	G4S1EIW	2	3	34	MID10	MID2	ID11p	Wichman	ID11	FALSE	137	J15	gamma_2E	12-May	2	100
gamma_4E_F355_5-12_2	G4S1EIW	2	3	36	MID10	MID67	ID11p	Wichman	ID11	FALSE	138	F355	gamma_4E	12-May	2	100
gamma_6E_F182_5-12_2	G4S1EIW	2	3	38	MID10	MID6	ID11p	Wichman	ID11	FALSE	139	F182	gamma_6E	12-May	2	100
gamma_8E_F178_5-12_2	G4S1EIW	2	3	40	MID10	MID8	ID11p	Wichman	ID11	FALSE	140	F178	gamma_8E	12-May	2	100
gamma_1F_F322_5-12_2	G4S1EIW	2	3	42	MID10	MID11	ID11p	Wichman	ID11	FALSE	141	F322	gamma_1F	12-May	2	100
gamma_3F_J20_5-12_2	G4S1EIW	2	3	44	MID10	MID14	ID11p	Wichman	ID11	FALSE	142	J20	gamma_3F	12-May	2	100
gamma_5F_F416_5-12_2	G4S1EIW	2	3	46	MID10	MID16	ID11p	Wichman	ID11	FALSE	143	F416	gamma_5F	12-May	2	100
gamma_7F_F421_5-12_2	G4S1EIW	2	3	48	MID10	MID18	ID11p	Wichman	ID11	FALSE	144	F421	gamma_7F	12-May	2	100
beta_3D_J15_5-12_2	G4S1EIW	2	4	18	MID13	MID2	ID11p	Wichman	ID11	FALSE	169	J15	beta_3D	12-May	2	100
gamma_3D_F416_5-12_2	G4S1EIW	2	4	20	MID13	MID67	ID11p	Wichman	ID11	FALSE	170	F416	gamma_3D	12-May	2	100
alpha_1B_F178_5_12_3	G7BP9S3	2	1151-041-134	1	MID1	MID1	ID11p	Wichman	ID11	FALSE	1	F178	alpha_1B	5_12	3	100
alpha_1D_F182_5_12_3	G7BP9S3	2	1151-041-134	3	MID1	MID3	ID11p	Wichman	ID11	FALSE	2	F182	alpha_1D	5_12	3	100
alpha_1F_F355_5_12_3	G7BP9S3	2	1151-041-134	5	MID1	MID5	ID11p	Wichman	ID11	FALSE	3	F355	alpha_1F	5_12	3	100
alpha_2A_F5_5_12_3	G7BP9S3	2	1151-041-134	7	MID1	MID7	ID11p	Wichman	ID11	FALSE	4	F5	alpha_2A	5_12	3	100
alpha_2C_F421_5_12_3	G7BP9S3	2	1151-041-134	9	MID1	MID10	ID11p	Wichman	ID11	FALSE	5	F421	alpha_2C	5_12	3	100
alpha_3B_F322_5_12_3	G7BP9S3	2	1151-041-134	11	MID1	MID13	ID11p	Wichman	ID11	FALSE	6	F322	alpha_3B	5_12	3	100
alpha_3D_F178_5_12_3	G7BP9S3	2	1151-041-134	13	MID1	MID15	ID11p	Wichman	ID11	FALSE	7	F178	alpha_3D	5_12	3	100
alpha_3F_F182_5_12_3	G7BP9S3	2	1151-041-134	15	MID1	MID17	ID11p	Wichman	ID11	FALSE	8	F182	alpha_3F	5_12	3	100
alpha_4A_J15_5_12_3	G7BP9S3	2	1151-041-134	2	MID1	MID2	ID11p	Wichman	ID11	FALSE	9	J15	alpha_4A	5_12	3	100
alpha_4E_F421_5_12_3	G7BP9S3	2	1151-041-134	4	MID1	MID67	ID11p	Wichman	ID11	FALSE	10	F421	alpha_4E	5_12	3	100
alpha_5B_J20_5_12_3	G7BP9S3	2	1151-041-134	6	MID1	MID6	ID11p	Wichman	ID11	FALSE	11	J20	alpha_5B	5_12	3	100
alpha_5D_F322_5_12_3	G7BP9S3	2	1151-041-134	8	MID1	MID8	ID11p	Wichman	ID11	FALSE	12	F322	alpha_5D	5_12	3	100
alpha_5F_F178_5_12_3	G7BP9S3	2	1151-041-134	10	MID1	MID11	ID11p	Wichman	ID11	FALSE	13	F178	alpha_5F	5_12	3	100
alpha_6A_F355_5_12_3	G7BP9S3	2	1151-041-134	12	MID1	MID14	ID11p	Wichman	ID11	FALSE	14	F355	alpha_6A	5_12	3	100
alpha_6C_J15_5_12_3	G7BP9S3	2	1151-041-134	14	MID1	MID16	ID11p	Wichman	ID11	FALSE	15	J15	alpha_6C	5_12	3	100
alpha_7D_J20_5_12_3	G7BP9S3	2	1151-041-134	16	MID1	MID18	ID11p	Wichman	ID11	FALSE	16	J20	alpha_7D	5_12	3	100
alpha_7F_F322_5_12_3	G7BP9S3	2	1151-041-134	17	MID2	MID1	ID11p	Wichman	ID11	FALSE	17	F322	alpha_7F	5_12	3	100
alpha_8A_F182_5_12_3	G7BP9S3	2	1151-041-134	19	MID2	MID3	ID11p	Wichman	ID11	FALSE	18	F182	alpha_8A	5_12	3	100
alpha_8C_F355_5_12_3	G7BP9S3	2	1151-041-134	21	MID2	MID5	ID11p	Wichman	ID11	FALSE	19	F355	alpha_8C	5_12	3	100
alpha_8E_J15_5_12_3	G7BP9S3	2	1151-041-134	23	MID2	MID7	ID11p	Wichman	ID11	FALSE	20	J15	alpha_8E	5_12	3	100
beta_1B_J15_5_12_3	G7BP9S3	2	1151-041-134	25	MID2	MID10	ID11p	Wichman	ID11	FALSE	21	J15	beta_1B	5_12	3	100
beta_1D_F5_5_12_3	G7BP9S3	2	1151-041-134	27	MID2	MID13	ID11p	Wichman	ID11	FALSE	22	F5	beta_1D	5_12	3	100
beta_1F_F421_5_12_3	G7BP9S3	2	1151-041-134	29	MID2	MID15	ID11p	Wichman	ID11	FALSE	23	F421	beta_1F	5_12	3	100
beta_2A_J20_5_12_3	G7BP9S3	2	1151-041-134	31	MID2	MID17	ID11p	Wichman	ID11	FALSE	24	J20	beta_2A	5_12	3	100
beta_2C_F322_5_12_3	G7BP9S3	2	1151-041-134	18	MID2	MID2	ID11p	Wichman	ID11	FALSE	25	F322	beta_2C	5_12	3	100
beta_2E_F178_5_12_3	G7BP9S3	2	1151-041-134	20	MID2	MID67	ID11p	Wichman	ID11	FALSE	26	F178	beta_2E	5_12	3	100
beta_3B_F355_5_12_3	G7BP9S3	2	1151-041-134	22	MID2	MID6	ID11p	Wichman	ID11	FALSE	27	F355	beta_3B	5_12	3	100
beta_3D_J15_5_12_3	G7BP9S3	2	1151-041-134	24	MID2	MID8	ID11p	Wichman	ID11	FALSE	28	J15	beta_3D	5_12	3	100
beta_3F_F5_5_12_3	G7BP9S3	2	1151-041-134	26	MID2	MID11	ID11p	Wichman	ID11	FALSE	29	F5	beta_3F	5_12	3	100
beta_4C_J20_5_12_3	G7BP9S3	2	1151-041-134	28	MID2	MID14	ID11p	Wichman	ID11	FALSE	30	J20	beta_4C	5_12	3	100
beta_4E_F322_5_12_3	G7BP9S3	2	1151-041-134	30	MID2	MID16	ID11p	Wichman	ID11	FALSE	31	F322	beta_4E	5_12	3	100
beta_5B_F182_5_12_3	G7BP9S3	2	1151-041-134	32	MID2	MID18	ID11p	Wichman	ID11	FALSE	32	F182	beta_5B	5_12	3	100
beta_5D_F355_5_12_3	G7BP9S3	2	1151-041-134	33	MID3	MID1	ID11p	Wichman	ID11	FALSE	33	F355	beta_5D	5_12	3	100
beta_5F_J15_5_12_3	G7BP9S3	2	1151-041-134	35	MID3	MID3	ID11p	Wichman	ID11	FALSE	34	J15	beta_5F	5_12	3	100
beta_6A_F421_5_12_3	G7BP9S3	2	1151-041-134	37	MID3	MID5	ID11p	Wichman	ID11	FALSE	35	F421	beta_6A	5_12	3	100
beta_6E_J20_5_12_3	G7BP9S3	2	1151-041-134	39	MID3	MID7	ID11p	Wichman	ID11	FALSE	36	J20	beta_6E	5_12	3	100
beta_7B_F178_5_12_3	G7BP9S3	2	1151-041-134	41	MID3	MID10	ID11p	Wichman	ID11	FALSE	37	F178	beta_7B	5_12	3	100
beta_7D_F182_5_12_3	G7BP9S3	2	1151-041-134	43	MID3	MID13	ID11p	Wichman	ID11	FALSE	38	F182	beta_7D	5_12	3	100
beta_8A_F5_5_12_3	G7BP9S3	2	1151-041-134	45	MID3	MID15	ID11p	Wichman	ID11	FALSE	39	F5	beta_8A	5_12	3	100
beta_8C_F421_5_12_3	G7BP9S3	2	1151-041-134	47	MID3	MID17	ID11p	Wichman	ID11	FALSE	40	F421	beta_8C	5_12	3	100
gamma_1D_J20_5_12_3	G7BP9S3	2	1151-041-134	34	MID3	MID2	ID11p	Wichman	ID11	FALSE	41	J20	gamma_1D	5_12	3	100
gamma_1F_F322_5_12_3	G7BP9S3	2	1151-041-134	36	MID3	MID67	ID11p	Wichman	ID11	FALSE	42	F322	gamma_1F	5_12	3	100
gamma_2A_F182_5_12_3	G7BP9S3	2	1151-041-134	38	MID3	MID6	ID11p	Wichman	ID11	FALSE	43	F182	gamma_2A	5_12	3	100
gamma_2C_F355_5_12_3	G7BP9S3	2	1151-041-134	40	MID3	MID8	ID11p	Wichman	ID11	FALSE	44	F355	gamma_2C	5_12	3	100
gamma_2E_J15_5_12_3	G7BP9S3	2	1151-041-134	42	MID3	MID11	ID11p	Wichman	ID11	FALSE	45	J15	gamma_2E	5_12	3	100
gamma_3B_F421_5_12_3	G7BP9S3	2	1151-041-134	44	MID3	MID14	ID11p	Wichman	ID11	FALSE	46	F421	gamma_3B	5_12	3	100
gamma_3F_J20_5_12_3	G7BP9S3	2	1151-041-134	46	MID3	MID16	ID11p	Wichman	ID11	FALSE	47	J20	gamma_3F	5_12	3	100
gamma_4A_F178_5_12_3	G7BP9S3	2	1151-041-134	48	MID3	MID18	ID11p	Wichman	ID11	FALSE	48	F178	gamma_4A	5_12	3	100
gamma_4E_F355_5_12_3	G7BP9S3	2	1151-041-133	1	MID67	MID1	ID11p	Wichman	ID11	FALSE	49	F355	gamma_4E	5_12	3	100
gamma_5B_F5_5_12_3	G7BP9S3	2	1151-041-133	3	MID67	MID3	ID11p	Wichman	ID11	FALSE	50	F5	gamma_5B	5_12	3	100
gamma_5D_F421_5_12_3	G7BP9S3	2	1151-041-133	5	MID67	MID5	ID11p	Wichman	ID11	FALSE	51	F421	gamma_5D	5_12	3	100
gamma_6A_F322_5_12_3	G7BP9S3	2	1151-041-133	7	MID67	MID7	ID11p	Wichman	ID11	FALSE	52	F322	gamma_6A	5_12	3	100
gamma_6C_F178_5_12_3	G7BP9S3	2	1151-041-133	9	MID67	MID10	ID11p	Wichman	ID11	FALSE	53	F178	gamma_6C	5_12	3	100
gamma_6E_F182_5_12_3	G7BP9S3	2	1151-041-133	11	MID67	MID13	ID11p	Wichman	ID11	FALSE	54	F182	gamma_6E	5_12	3	100
gamma_7B_J15_5_12_3	G7BP9S3	2	1151-041-133	13	MID67	MID15	ID11p	Wichman	ID11	FALSE	55	J15	gamma_7B	5_12	3	100
gamma_7D_F5_5_12_3	G7BP9S3	2	1151-041-133	15	MID67	MID17	ID11p	Wichman	ID11	FALSE	56	F5	gamma_7D	5_12	3	100
gamma_7F_F421_5_12_3	G7BP9S3	2	1151-041-133	2	MID67	MID2	ID11p	Wichman	ID11	FALSE	57	F421	gamma_7F	5_12	3	100
gamma_8A_J20_5_12_3	G7BP9S3	2	1151-041-133	4	MID67	MID67	ID11p	Wichman	ID11	FALSE	58	J20	gamma_8A	5_12	3	100
gamma_8C_F322_5_12_3	G7BP9S3	2	1151-041-133	6	MID67	MID6	ID11p	Wichman	ID11	FALSE	59	F322	gamma_8C	5_12	3	100
gamma_8E_F178_5_12_3	G7BP9S3	2	1151-041-133	8	MID67	MID8	ID11p	Wichman	ID11	FALSE	60	F178	gamma_8E	5_12	3	100
alpha_1B_F178_5_12_4	G7BP9S3	2	1151-041-133	10	MID67	MID11	ID11p	Wichman	ID11	FALSE	61	F178	alpha_1B	5_12	4	100
alpha_1D_F182_5_12_4	G7BP9S3	2	1151-041-133	12	MID67	MID14	ID11p	Wichman	ID11	FALSE	62	F182	alpha_1D	5_12	4	100
alpha_1F_F355_5_12_4	G7BP9S3	2	1151-041-133	14	MID67	MID16	ID11p	Wichman	ID11	FALSE	63	F355	alpha_1F	5_12	4	100
alpha_2A_F5_5_12_4	G7BP9S3	2	1151-041-133	16	MID67	MID18	ID11p	Wichman	ID11	FALSE	64	F5	alpha_2A	5_12	4	100
alpha_2C_F421_5_12_4	G7BP9S3	2	1151-041-133	17	MID5	MID1	ID11p	Wichman	ID11	FALSE	65	F421	alpha_2C	5_12	4	100
alpha_3B_F322_5_12_4	G7BP9S3	2	1151-041-133	19	MID5	MID3	ID11p	Wichman	ID11	FALSE	66	F322	alpha_3B	5_12	4	100
alpha_3D_F178_5_12_4	G7BP9S3	2	1151-041-133	21	MID5	MID5	ID11p	Wichman	ID11	FALSE	67	F178	alpha_3D	5_12	4	100
alpha_3F_F182_5_12_4	G7BP9S3	2	1151-041-133	23	MID5	MID7	ID11p	Wichman	ID11	FALSE	68	F182	alpha_3F	5_12	4	100
alpha_4A_J15_5_12_4	G7BP9S3	2	1151-041-133	25	MID5	MID10	ID11p	Wichman	ID11	FALSE	69	J15	alpha_4A	5_12	4	100
alpha_4E_F421_5_12_4	G7BP9S3	2	1151-041-133	27	MID5	MID13	ID11p	Wichman	ID11	FALSE	70	F421	alpha_4E	5_12	4	100
alpha_5B_J20_5_12_4	G7BP9S3	2	1151-041-133	29	MID5	MID15	ID11p	Wichman	ID11	FALSE	71	J20	alpha_5B	5_12	4	100
alpha_5D_F322_5_12_4	G7BP9S3	2	1151-041-133	31	MID5	MID17	ID11p	Wichman	ID11	FALSE	72	F322	alpha_5D	5_12	4	100
alpha_5F_F178_5_12_4	G7BP9S3	2	1151-041-133	18	MID5	MID2	ID11p	Wichman	ID11	FALSE	73	F178	alpha_5F	5_12	4	100
alpha_6A_F355_5_12_4	G7BP9S3	2	1151-041-133	20	MID5	MID67	ID11p	Wichman	ID11	FALSE	74	F355	alpha_6A	5_12	4	100
alpha_6C_J15_5_12_4	G7BP9S3	2	1151-041-133	22	MID5	MID6	ID11p	Wichman	ID11	FALSE	75	J15	alpha_6C	5_12	4	100
alpha_7D_J20_5_12_4	G7BP9S3	2	1151-041-133	24	MID5	MID8	ID11p	Wichman	ID11	FALSE	76	J20	alpha_7D	5_12	4	100
alpha_7F_F322_5_12_4	G7BP9S3	2	1151-041-133	26	MID5	MID11	ID11p	Wichman	ID11	FALSE	77	F322	alpha_7F	5_12	4	100
alpha_8A_F182_5_12_4	G7BP9S3	2	1151-041-133	28	MID5	MID14	ID11p	Wichman	ID11	FALSE	78	F182	alpha_8A	5_12	4	100
alpha_8C_F355_5_12_4	G7BP9S3	2	1151-041-133	30	MID5	MID16	ID11p	Wichman	ID11	FALSE	79	F355	alpha_8C	5_12	4	100
alpha_8E_J15_5_12_4	G7BP9S3	2	1151-041-133	32	MID5	MID18	ID11p	Wichman	ID11	FALSE	80	J15	alpha_8E	5_12	4	100
beta_1B_J15_5_12_4	G7BP9S3	2	1151-041-133	33	MID6	MID1	ID11p	Wichman	ID11	FALSE	81	J15	beta_1B	5_12	4	100
beta_1D_F5_5_12_4	G7BP9S3	2	1151-041-133	35	MID6	MID3	ID11p	Wichman	ID11	FALSE	82	F5	beta_1D	5_12	4	100
beta_1F_F421_5_12_4	G7BP9S3	2	1151-041-133	37	MID6	MID5	ID11p	Wichman	ID11	FALSE	83	F421	beta_1F	5_12	4	100
beta_2A_J20_5_12_4	G7BP9S3	2	1151-041-133	39	MID6	MID7	ID11p	Wichman	ID11	FALSE	84	J20	beta_2A	5_12	4	100
beta_2C_F322_5_12_4	G7BP9S3	2	1151-041-133	41	MID6	MID10	ID11p	Wichman	ID11	FALSE	85	F322	beta_2C	5_12	4	100
beta_2E_F178_5_12_4	G7BP9S3	2	1151-041-133	43	MID6	MID13	ID11p	Wichman	ID11	FALSE	86	F178	beta_2E	5_12	4	100
beta_3B_F355_5_12_4	G7BP9S3	2	1151-041-133	45	MID6	MID15	ID11p	Wichman	ID11	FALSE	87	F355	beta_3B	5_12	4	100
beta_3D_J15_5_12_4	G7BP9S3	2	1151-041-133	47	MID6	MID17	ID11p	Wichman	ID11	FALSE	88	J15	beta_3D	5_12	4	100
beta_3F_F5_5_12_4	G7BP9S3	2	1151-041-133	34	MID6	MID2	ID11p	Wichman	ID11	FALSE	89	F5	beta_3F	5_12	4	100
beta_4C_J20_5_12_4	G7BP9S3	2	1151-041-133	36	MID6	MID67	ID11p	Wichman	ID11	FALSE	90	J20	beta_4C	5_12	4	100
beta_4E_F322_5_12_4	G7BP9S3	2	1151-041-133	38	MID6	MID6	ID11p	Wichman	ID11	FALSE	91	F322	beta_4E	5_12	4	100
beta_5B_F182_5_12_4	G7BP9S3	2	1151-041-133	40	MID6	MID8	ID11p	Wichman	ID11	FALSE	92	F182	beta_5B	5_12	4	100
beta_5D_F355_5_12_4	G7BP9S3	2	1151-041-133	42	MID6	MID11	ID11p	Wichman	ID11	FALSE	93	F355	beta_5D	5_12	4	100
beta_5F_J15_5_12_4	G7BP9S3	2	1151-041-133	44	MID6	MID14	ID11p	Wichman	ID11	FALSE	94	J15	beta_5F	5_12	4	100
beta_6A_F421_5_12_4	G7BP9S3	2	1151-041-133	46	MID6	MID16	ID11p	Wichman	ID11	FALSE	95	F421	beta_6A	5_12	4	100
beta_6E_J20_5_12_4	G7BP9S3	2	1151-041-133	48	MID6	MID18	ID11p	Wichman	ID11	FALSE	96	J20	beta_6E	5_12	4	100
beta_7B_F178_5_12_4	G7BP9S3	2	1511-041-136	1	MID7	MID1	ID11p	Wichman	ID11	FALSE	97	F178	beta_7B	5_12	4	100
beta_7D_F182_5_12_4	G7BP9S3	2	1511-041-136	3	MID7	MID3	ID11p	Wichman	ID11	FALSE	98	F182	beta_7D	5_12	4	100
beta_8A_F5_5_12_4	G7BP9S3	2	1511-041-136	5	MID7	MID5	ID11p	Wichman	ID11	FALSE	99	F5	beta_8A	5_12	4	100
beta_8C_F421_5_12_4	G7BP9S3	2	1511-041-136	7	MID7	MID7	ID11p	Wichman	ID11	FALSE	100	F421	beta_8C	5_12	4	100
gamma_1D_J20_5_12_4	G7BP9S3	2	1511-041-136	9	MID7	MID10	ID11p	Wichman	ID11	FALSE	101	J20	gamma_1D	5_12	4	100
gamma_1F_F322_5_12_4	G7BP9S3	2	1511-041-136	11	MID7	MID13	ID11p	Wichman	ID11	FALSE	102	F322	gamma_1F	5_12	4	100
gamma_2A_F182_5_12_4	G7BP9S3	2	1511-041-136	13	MID7	MID15	ID11p	Wichman	ID11	FALSE	103	F182	gamma_2A	5_12	4	100
gamma_2C_F355_5_12_4	G7BP9S3	2	1511-041-136	15	MID7	MID17	ID11p	Wichman	ID11	FALSE	104	F355	gamma_2C	5_12	4	100
gamma_2E_J15_5_12_4	G7BP9S3	2	1511-041-136	2	MID7	MID2	ID11p	Wichman	ID11	FALSE	105	J15	gamma_2E	5_12	4	100
gamma_3B_F421_5_12_4	G7BP9S3	2	1511-041-136	4	MID7	MID67	ID11p	Wichman	ID11	FALSE	106	F421	gamma_3B	5_12	4	100
gamma_3F_J20_5_12_4	G7BP9S3	2	1511-041-136	6	MID7	MID6	ID11p	Wichman	ID11	FALSE	107	J20	gamma_3F	5_12	4	100
gamma_4A_F178_5_12_4	G7BP9S3	2	1511-041-136	8	MID7	MID8	ID11p	Wichman	ID11	FALSE	108	F178	gamma_4A	5_12	4	100
gamma_4E_F355_5_12_4	G7BP9S3	2	1511-041-136	10	MID7	MID11	ID11p	Wichman	ID11	FALSE	109	F355	gamma_4E	5_12	4	100
gamma_5B_F5_5_12_4	G7BP9S3	2	1511-041-136	12	MID7	MID14	ID11p	Wichman	ID11	FALSE	110	F5	gamma_5B	5_12	4	100
gamma_5D_F421_5_12_4	G7BP9S3	2	1511-041-136	14	MID7	MID16	ID11p	Wichman	ID11	FALSE	111	F421	gamma_5D	5_12	4	100
gamma_6A_F322_5_12_4	G7BP9S3	2	1511-041-136	16	MID7	MID18	ID11p	Wichman	ID11	FALSE	112	F322	gamma_6A	5_12	4	100
gamma_6C_F178_5_12_4	G7BP9S3	2	1511-041-136	17	MID8	MID1	ID11p	Wichman	ID11	FALSE	113	F178	gamma_6C	5_12	4	100
gamma_6E_F182_5_12_4	G7BP9S3	2	1511-041-136	19	MID8	MID3	ID11p	Wichman	ID11	FALSE	114	F182	gamma_6E	5_12	4	100
gamma_7B_J15_5_12_4	G7BP9S3	2	1511-041-136	21	MID8	MID5	ID11p	Wichman	ID11	FALSE	115	J15	gamma_7B	5_12	4	100
gamma_7D_F5_5_12_4	G7BP9S3	2	1511-041-136	23	MID8	MID7	ID11p	Wichman	ID11	FALSE	116	F5	gamma_7D	5_12	4	100
gamma_7F_F421_5_12_4	G7BP9S3	2	1511-041-136	25	MID8	MID10	ID11p	Wichman	ID11	FALSE	117	F421	gamma_7F	5_12	4	100
gamma_8A_J20_5_12_4	G7BP9S3	2	1511-041-136	27	MID8	MID13	ID11p	Wichman	ID11	FALSE	118	J20	gamma_8A	5_12	4	100
gamma_8C_F322_5_12_4	G7BP9S3	2	1511-041-136	29	MID8	MID15	ID11p	Wichman	ID11	FALSE	119	F322	gamma_8C	5_12	4	100
gamma_8E_F178_5_12_4	G7BP9S3	2	1511-041-136	31	MID8	MID17	ID11p	Wichman	ID11	FALSE	120	F178	gamma_8E	5_12	4	100
alpha_1B_F178_5_12_5	G7BP9S3	2	1511-041-136	18	MID8	MID2	ID11p	Wichman	ID11	FALSE	121	F178	alpha_1B	5_12	5	100
alpha_1D_F182_5_12_5	G7BP9S3	2	1511-041-136	20	MID8	MID67	ID11p	Wichman	ID11	FALSE	122	F182	alpha_1D	5_12	5	100
alpha_1F_F355_5_12_5	G7BP9S3	2	1511-041-136	22	MID8	MID6	ID11p	Wichman	ID11	FALSE	123	F355	alpha_1F	5_12	5	100
alpha_2A_F5_5_12_5	G7BP9S3	2	1511-041-136	24	MID8	MID8	ID11p	Wichman	ID11	FALSE	124	F5	alpha_2A	5_12	5	100
alpha_2C_F421_5_12_5	G7BP9S3	2	1511-041-136	26	MID8	MID11	ID11p	Wichman	ID11	FALSE	125	F421	alpha_2C	5_12	5	100
alpha_3B_F322_5_12_5	G7BP9S3	2	1511-041-136	28	MID8	MID14	ID11p	Wichman	ID11	FALSE	126	F322	alpha_3B	5_12	5	100
alpha_3D_F178_5_12_5	G7BP9S3	2	1511-041-136	30	MID8	MID16	ID11p	Wichman	ID11	FALSE	127	F178	alpha_3D	5_12	5	100
alpha_3F_F182_5_12_5	G7BP9S3	2	1511-041-136	32	MID8	MID18	ID11p	Wichman	ID11	FALSE	128	F182	alpha_3F	5_12	5	100
alpha_4A_J15_5_12_5	G7BP9S3	2	1511-041-136	33	MID10	MID1	ID11p	Wichman	ID11	FALSE	129	J15	alpha_4A	5_12	5	100
alpha_4E_F421_5_12_5	G7BP9S3	2	1511-041-136	35	MID10	MID3	ID11p	Wichman	ID11	FALSE	130	F421	alpha_4E	5_12	5	100
alpha_5B_J20_5_12_5	G7BP9S3	2	1511-041-136	37	MID10	MID5	ID11p	Wichman	ID11	FALSE	131	J20	alpha_5B	5_12	5	100
alpha_5D_F322_5_12_5	G7BP9S3	2	1511-041-136	39	MID10	MID7	ID11p	Wichman	ID11	FALSE	132	F322	alpha_5D	5_12	5	100
alpha_5F_F178_5_12_5	G7BP9S3	2	1511-041-136	41	MID10	MID10	ID11p	Wichman	ID11	FALSE	133	F178	alpha_5F	5_12	5	100
alpha_6A_F355_5_12_5	G7BP9S3	2	1511-041-136	43	MID10	MID13	ID11p	Wichman	ID11	FALSE	134	F355	alpha_6A	5_12	5	100
alpha_6C_J15_5_12_5	G7BP9S3	2	1511-041-136	45	MID10	MID15	ID11p	Wichman	ID11	FALSE	135	J15	alpha_6C	5_12	5	100
alpha_7D_J20_5_12_5	G7BP9S3	2	1511-041-136	47	MID10	MID17	ID11p	Wichman	ID11	FALSE	136	J20	alpha_7D	5_12	5	100
alpha_7F_F322_5_12_5	G7BP9S3	2	1511-041-136	34	MID10	MID2	ID11p	Wichman	ID11	FALSE	137	F322	alpha_7F	5_12	5	100
alpha_8A_F182_5_12_5	G7BP9S3	2	1511-041-136	36	MID10	MID67	ID11p	Wichman	ID11	FALSE	138	F182	alpha_8A	5_12	5	100
alpha_8C_F355_5_12_5	G7BP9S3	2	1511-041-136	38	MID10	MID6	ID11p	Wichman	ID11	FALSE	139	F355	alpha_8C	5_12	5	100
alpha_8E_J15_5_12_5	G7BP9S3	2	1511-041-136	40	MID10	MID8	ID11p	Wichman	ID11	FALSE	140	J15	alpha_8E	5_12	5	100
beta_1B_J15_5_12_5	G7BP9S3	2	1511-041-136	42	MID10	MID11	ID11p	Wichman	ID11	FALSE	141	J15	beta_1B	5_12	5	100
beta_1D_F5_5_12_5	G7BP9S3	2	1511-041-136	44	MID10	MID14	ID11p	Wichman	ID11	FALSE	142	F5	beta_1D	5_12	5	100
beta_1F_F421_5_12_5	G7BP9S3	2	1511-041-136	46	MID10	MID16	ID11p	Wichman	ID11	FALSE	143	F421	beta_1F	5_12	5	100
beta_2A_J20_5_12_5	G7BP9S3	2	1511-041-136	48	MID10	MID18	ID11p	Wichman	ID11	FALSE	144	J20	beta_2A	5_12	5	100
beta_2C_F322_5_12_5	G7BP9S3	2	1511-041-135	1	MID11	MID1	ID11p	Wichman	ID11	FALSE	145	F322	beta_2C	5_12	5	100
beta_2E_F178_5_12_5	G7BP9S3	2	1511-041-135	3	MID11	MID3	ID11p	Wichman	ID11	FALSE	146	F178	beta_2E	5_12	5	100
beta_3B_F355_5_12_5	G7BP9S3	2	1511-041-135	5	MID11	MID5	ID11p	Wichman	ID11	FALSE	147	F355	beta_3B	5_12	5	100
beta_3D_J15_5_12_5	G7BP9S3	2	1511-041-135	7	MID11	MID7	ID11p	Wichman	ID11	FALSE	148	J15	beta_3D	5_12	5	100
beta_3F_F5_5_12_5	G7BP9S3	2	1511-041-135	9	MID11	MID10	ID11p	Wichman	ID11	FALSE	149	F5	beta_3F	5_12	5	100
beta_4C_J20_5_12_5	G7BP9S3	2	1511-041-135	11	MID11	MID13	ID11p	Wichman	ID11	FALSE	150	J20	beta_4C	5_12	5	100
beta_4E_F322_5_12_5	G7BP9S3	2	1511-041-135	13	MID11	MID15	ID11p	Wichman	ID11	FALSE	151	F322	beta_4E	5_12	5	100
beta_5B_F182_5_12_5	G7BP9S3	2	1511-041-135	15	MID11	MID17	ID11p	Wichman	ID11	FALSE	152	F182	beta_5B	5_12	5	100
beta_5D_F355_5_12_5	G7BP9S3	2	1511-041-135	2	MID11	MID2	ID11p	Wichman	ID11	FALSE	153	F355	beta_5D	5_12	5	100
beta_5F_J15_5_12_5	G7BP9S3	2	1511-041-135	4	MID11	MID67	ID11p	Wichman	ID11	FALSE	154	J15	beta_5F	5_12	5	100
beta_6A_F421_5_12_5	G7BP9S3	2	1511-041-135	6	MID11	MID6	ID11p	Wichman	ID11	FALSE	155	F421	beta_6A	5_12	5	100
beta_6E_J20_5_12_5	G7BP9S3	2	1511-041-135	8	MID11	MID8	ID11p	Wichman	ID11	FALSE	156	J20	beta_6E	5_12	5	100
beta_7B_F178_5_12_5	G7BP9S3	2	1511-041-135	10	MID11	MID11	ID11p	Wichman	ID11	FALSE	157	F178	beta_7B	5_12	5	100
beta_7D_F182_5_12_5	G7BP9S3	2	1511-041-135	12	MID11	MID14	ID11p	Wichman	ID11	FALSE	158	F182	beta_7D	5_12	5	100
beta_8A_F5_5_12_5	G7BP9S3	2	1511-041-135	14	MID11	MID16	ID11p	Wichman	ID11	FALSE	159	F5	beta_8A	5_12	5	100
beta_8C_F421_5_12_5	G7BP9S3	2	1511-041-135	16	MID11	MID18	ID11p	Wichman	ID11	FALSE	160	F421	beta_8C	5_12	5	100
gamma_1D_J20_5_12_5	G7BP9S3	2	1511-041-135	17	MID13	MID1	ID11p	Wichman	ID11	FALSE	161	J20	gamma_1D	5_12	5	100
gamma_1F_F322_5_12_5	G7BP9S3	2	1511-041-135	19	MID13	MID3	ID11p	Wichman	ID11	FALSE	162	F322	gamma_1F	5_12	5	100
gamma_2A_F182_5_12_5	G7BP9S3	2	1511-041-135	21	MID13	MID5	ID11p	Wichman	ID11	FALSE	163	F182	gamma_2A	5_12	5	100
gamma_2C_F355_5_12_5	G7BP9S3	2	1511-041-135	23	MID13	MID7	ID11p	Wichman	ID11	FALSE	164	F355	gamma_2C	5_12	5	100
gamma_2E_J15_5_12_5	G7BP9S3	2	1511-041-135	25	MID13	MID10	ID11p	Wichman	ID11	FALSE	165	J15	gamma_2E	5_12	5	100
gamma_3B_F421_5_12_5	G7BP9S3	2	1511-041-135	27	MID13	MID13	ID11p	Wichman	ID11	FALSE	166	F421	gamma_3B	5_12	5	100
gamma_3F_J20_5_12_5	G7BP9S3	2	1511-041-135	29	MID13	MID15	ID11p	Wichman	ID11	FALSE	167	J20	gamma_3F	5_12	5	100
gamma_4A_F178_5_12_5	G7BP9S3	2	1511-041-135	31	MID13	MID17	ID11p	Wichman	ID11	FALSE	168	F178	gamma_4A	5_12	5	100
gamma_4E_F355_5_12_5	G7BP9S3	2	1511-041-135	18	MID13	MID2	ID11p	Wichman	ID11	FALSE	169	F355	gamma_4E	5_12	5	100
gamma_5B_F5_5_12_5	G7BP9S3	2	1511-041-135	20	MID13	MID67	ID11p	Wichman	ID11	FALSE	170	F5	gamma_5B	5_12	5	100
gamma_5D_F421_5_12_5	G7BP9S3	2	1511-041-135	22	MID13	MID6	ID11p	Wichman	ID11	FALSE	171	F421	gamma_5D	5_12	5	100
gamma_6A_F322_5_12_5	G7BP9S3	2	1511-041-135	24	MID13	MID8	ID11p	Wichman	ID11	FALSE	172	F322	gamma_6A	5_12	5	100
gamma_6C_F178_5_12_5	G7BP9S3	2	1511-041-135	26	MID13	MID11	ID11p	Wichman	ID11	FALSE	173	F178	gamma_6C	5_12	5	100
gamma_6E_F182_5_12_5	G7BP9S3	2	1511-041-135	28	MID13	MID14	ID11p	Wichman	ID11	FALSE	174	F182	gamma_6E	5_12	5	100
gamma_7B_J15_5_12_5	G7BP9S3	2	1511-041-135	30	MID13	MID16	ID11p	Wichman	ID11	FALSE	175	J15	gamma_7B	5_12	5	100
gamma_7D_F5_5_12_5	G7BP9S3	2	1511-041-135	32	MID13	MID18	ID11p	Wichman	ID11	FALSE	176	F5	gamma_7D	5_12	5	100
gamma_7F_F421_5_12_5	G7BP9S3	2	1511-041-135	33	MID14	MID1	ID11p	Wichman	ID11	FALSE	177	F421	gamma_7F	5_12	5	100
gamma_8A_J20_5_12_5	G7BP9S3	2	1511-041-135	35	MID14	MID3	ID11p	Wichman	ID11	FALSE	178	J20	gamma_8A	5_12	5	100
gamma_8C_F322_5_12_5	G7BP9S3	2	1511-041-135	37	MID14	MID5	ID11p	Wichman	ID11	FALSE	179	F322	gamma_8C	5_12	5	100
gamma_8E_F178_5_12_5	G7BP9S3	2	1511-041-135	39	MID14	MID7	ID11p	Wichman	ID11	FALSE	180	F178	gamma_8E	5_12	5	100
alpha_2C_F421_7_11_6	G7BP9S3	2	1511-041-135	41	MID14	MID10	ID11p	Wichman	ID11	FALSE	181	F421	alpha_2C	7_11	6	100
gamma_2C_F355_7_11_6	G7BP9S3	2	1511-041-135	43	MID14	MID13	ID11p	Wichman	ID11	FALSE	182	F355	gamma_2C	7_11	6	100
gamma_3B_F421_7_11_6	G7BP9S3	2	1511-041-135	45	MID14	MID15	ID11p	Wichman	ID11	FALSE	183	F421	gamma_3B	7_11	6	100
beta_8A_F5_pas_1	G7BP9S3	2	1511-041-135	47	MID14	MID17	ID11p	Wichman	ID11	TRUE	184	F5	beta_8A	NA	NA	1
gamma_3B_F421_pas_5	G7BP9S3	2	1511-041-135	34	MID14	MID2	ID11p	Wichman	ID11	TRUE	185	F421	gamma_3B	NA	NA	5
gamma_5D_F421_pas_1	G7BP9S3	2	1511-041-135	36	MID14	MID67	ID11p	Wichman	ID11	TRUE	186	F421	gamma_5D	NA	NA	1
gamma_7F_F421_pas_1	G7BP9S3	2	1511-041-135	38	MID14	MID6	ID11p	Wichman	ID11	TRUE	187	F421	gamma_7F	NA	NA	1
10_90_B1dF51_B4EF3221	G7BP9S3	2	1511-041-135	40	MID14	MID8	ID11p	Wichman	ID11	TRUE	188	NA	NA	NA	NA	100
30_70_B1dF51_B4EF3221	G7BP9S3	2	1511-041-135	42	MID14	MID11	ID11p	Wichman	ID11	TRUE	189	NA	NA	NA	NA	100
50_50_B1dF51_B4EF3221	G7BP9S3	2	1511-041-135	44	MID14	MID14	ID11p	Wichman	ID11	TRUE	190	NA	NA	NA	NA	100
70_30_B1dF51_B4EF3221	G7BP9S3	2	1511-041-135	46	MID14	MID16	ID11p	Wichman	ID11	TRUE	191	NA	NA	NA	NA	100
90_10_B1dF51_B4EF3221	G7BP9S3	2	1511-041-135	48	MID14	MID18	ID11p	Wichman	ID11	TRUE	192	NA	NA	NA	NA	100
alpha_2E_F416_5_12_3	G7BP9S3	2	1141-041-131	1	MID18	MID1	ID11p	Wichman	ID11	FALSE	1	F416	alpha_2E	5_12	3	100
alpha_2E_F416_5_12_4	G7BP9S3	2	1141-041-131	3	MID18	MID3	ID11p	Wichman	ID11	FALSE	2	F416	alpha_2E	5_12	4	100
alpha_2E_F416_5_12_5	G7BP9S3	2	1141-041-131	5	MID18	MID5	ID11p	Wichman	ID11	FALSE	3	F416	alpha_2E	5_12	5	100
alpha_4A_J15_7_27_6	G7BP9S3	2	1141-041-131	7	MID18	MID7	ID11p	Wichman	ID11	FALSE	4	J15	alpha_4A	7_27	6	100
alpha_4E_F421_7_27_6	G7BP9S3	2	1141-041-131	9	MID18	MID10	ID11p	Wichman	ID11	FALSE	5	F421	alpha_4E	7_27	6	100
alpha_5B_J20_7_27_6	G7BP9S3	2	1141-041-131	11	MID18	MID13	ID11p	Wichman	ID11	FALSE	6	J20	alpha_5B	7_27	6	100
alpha_5D_F322_7_27_6	G7BP9S3	2	1141-041-131	13	MID18	MID15	ID11p	Wichman	ID11	FALSE	7	F322	alpha_5D	7_27	6	100
alpha_5F_F178_7_27_6	G7BP9S3	2	1141-041-131	15	MID18	MID17	ID11p	Wichman	ID11	FALSE	8	F178	alpha_5F	7_27	6	100
alpha_6A_F355_7_27_6	G7BP9S3	2	1141-041-131	2	MID18	MID2	ID11p	Wichman	ID11	FALSE	9	F355	alpha_6A	7_27	6	100
alpha_6C_J15_7_27_6	G7BP9S3	2	1141-041-131	4	MID18	MID67	ID11p	Wichman	ID11	FALSE	10	J15	alpha_6C	7_27	6	100
alpha_7B_F416_5_12_3	G7BP9S3	2	1141-041-131	6	MID18	MID6	ID11p	Wichman	ID11	FALSE	11	F416	alpha_7B	5_12	3	100
alpha_7B_F416_5_12_4	G7BP9S3	2	1141-041-131	8	MID18	MID8	ID11p	Wichman	ID11	FALSE	12	F416	alpha_7B	5_12	4	100
alpha_7B_F416_5_12_5	G7BP9S3	2	1141-041-131	10	MID18	MID11	ID11p	Wichman	ID11	FALSE	13	F416	alpha_7B	5_12	5	100
alpha_7D_J20_7_27_6	G7BP9S3	2	1141-041-131	12	MID18	MID14	ID11p	Wichman	ID11	FALSE	14	J20	alpha_7D	7_27	6	100
beta_4A_F416_5_12_3	G7BP9S3	2	1141-041-131	14	MID18	MID16	ID11p	Wichman	ID11	FALSE	15	F416	beta_4A	5_12	3	100
beta_4A_F416_5_12_4	G7BP9S3	2	1141-041-131	16	MID18	MID18	ID11p	Wichman	ID11	FALSE	16	F416	beta_4A	5_12	4	100
beta_4A_F416_5_12_5	G7BP9S3	2	1141-041-131	17	MID19	MID1	ID11p	Wichman	ID11	FALSE	17	F416	beta_4A	5_12	5	100
beta_6C_F416_5_12_3	G7BP9S3	2	1141-041-131	19	MID19	MID3	ID11p	Wichman	ID11	FALSE	18	F416	beta_6C	5_12	3	100
beta_6C_F416_5_12_4	G7BP9S3	2	1141-041-131	21	MID19	MID5	ID11p	Wichman	ID11	FALSE	19	F416	beta_6C	5_12	4	100
beta_6C_F416_5_12_5	G7BP9S3	2	1141-041-131	23	MID19	MID7	ID11p	Wichman	ID11	FALSE	20	F416	beta_6C	5_12	5	100
beta_7B_F178_7_27_6	G7BP9S3	2	1141-041-131	25	MID19	MID10	ID11p	Wichman	ID11	FALSE	21	F178	beta_7B	7_27	6	100
beta_7D_F182_7_27_6	G7BP9S3	2	1141-041-131	27	MID19	MID13	ID11p	Wichman	ID11	FALSE	22	F182	beta_7D	7_27	6	100
beta_8A_F5_7_27_6	G7BP9S3	2	1141-041-131	29	MID19	MID15	ID11p	Wichman	ID11	FALSE	23	F5	beta_8A	7_27	6	100
beta_8C_F421_7_27_6	G7BP9S3	2	1141-041-131	31	MID19	MID17	ID11p	Wichman	ID11	FALSE	24	F421	beta_8C	7_27	6	100
beta_8E_F416_5_12_3	G7BP9S3	2	1141-041-131	18	MID19	MID2	ID11p	Wichman	ID11	FALSE	25	F416	beta_8E	5_12	3	100
beta_8E_F416_5_12_4	G7BP9S3	2	1141-041-131	20	MID19	MID67	ID11p	Wichman	ID11	FALSE	26	F416	beta_8E	5_12	4	100
beta_8E_F416_5_12_5	G7BP9S3	2	1141-041-131	22	MID19	MID6	ID11p	Wichman	ID11	FALSE	27	F416	beta_8E	5_12	5	100
gamma_1B_F416_5_12_3	G7BP9S3	2	1141-041-131	24	MID19	MID8	ID11p	Wichman	ID11	FALSE	28	F416	gamma_1B	5_12	3	100
gamma_1B_F416_5_12_4	G7BP9S3	2	1141-041-131	26	MID19	MID11	ID11p	Wichman	ID11	FALSE	29	F416	gamma_1B	5_12	4	100
gamma_1B_F416_5_12_5	G7BP9S3	2	1141-041-131	28	MID19	MID14	ID11p	Wichman	ID11	FALSE	30	F416	gamma_1B	5_12	5	100
gamma_1D_J20_7_27_6	G7BP9S3	2	1141-041-131	30	MID19	MID16	ID11p	Wichman	ID11	FALSE	31	J20	gamma_1D	7_27	6	100
gamma_3D_F416_5_12_3	G7BP9S3	2	1141-041-131	32	MID19	MID18	ID11p	Wichman	ID11	FALSE	32	F416	gamma_3D	5_12	3	100
gamma_3D_F416_5_12_4	G7BP9S3	2	1141-041-131	33	MID20	MID1	ID11p	Wichman	ID11	FALSE	33	F416	gamma_3D	5_12	4	100
gamma_3D_F416_5_12_5	G7BP9S3	2	1141-041-131	35	MID20	MID3	ID11p	Wichman	ID11	FALSE	34	F416	gamma_3D	5_12	5	100
gamma_4A_F178_7_27_6	G7BP9S3	2	1141-041-131	37	MID20	MID5	ID11p	Wichman	ID11	FALSE	35	F178	gamma_4A	7_27	6	100
gamma_5B_F5_7_27_6	G7BP9S3	2	1141-041-131	39	MID20	MID7	ID11p	Wichman	ID11	FALSE	36	F5	gamma_5B	7_27	6	100
gamma_5D_F421_7_27_6	G7BP9S3	2	1141-041-131	41	MID20	MID10	ID11p	Wichman	ID11	FALSE	37	F421	gamma_5D	7_27	6	100
gamma_5F_F416_5_12_3	G7BP9S3	2	1141-041-131	43	MID20	MID13	ID11p	Wichman	ID11	FALSE	38	F416	gamma_5F	5_12	3	100
gamma_5F_F416_5_12_4	G7BP9S3	2	1141-041-131	45	MID20	MID15	ID11p	Wichman	ID11	FALSE	39	F416	gamma_5F	5_12	4	100
gamma_5F_F416_5_12_5	G7BP9S3	2	1141-041-131	47	MID20	MID17	ID11p	Wichman	ID11	FALSE	40	F416	gamma_5F	5_12	5	100
gamma_6A_F322_7_27_6	G7BP9S3	2	1141-041-131	34	MID20	MID2	ID11p	Wichman	ID11	FALSE	41	F322	gamma_6A	7_27	6	100
gamma_8C_F322_7_27_6	G7BP9S3	2	1141-041-131	36	MID20	MID67	ID11p	Wichman	ID11	FALSE	42	F322	gamma_8C	7_27	6	100
gamma_8E_F178_7_27_6	G7BP9S3	2	1141-041-131	38	MID20	MID6	ID11p	Wichman	ID11	FALSE	43	F178	gamma_8E	7_27	6	100
beta_6E_J20_pas_3	G7BP9S3	2	1141-041-131	40	MID20	MID8	ID11p	Wichman	ID11	TRUE	44	J20	beta_6E	NA	NA	3
beta_6E_J20_pas_10	G7BP9S3	2	1141-041-131	42	MID20	MID11	ID11p	Wichman	ID11	TRUE	45	J20	beta_6E	NA	NA	10
beta_6E_J20_pas_20	G7BP9S3	2	1141-041-131	44	MID20	MID14	ID11p	Wichman	ID11	TRUE	46	J20	beta_6E	NA	NA	20
beta_6E_J20_pas_30	G7BP9S3	2	1141-041-131	46	MID20	MID16	ID11p	Wichman	ID11	TRUE	47	J20	beta_6E	NA	NA	30
beta_6E_J20_pas_40	G7BP9S3	2	1141-041-131	48	MID20	MID18	ID11p	Wichman	ID11	TRUE	48	J20	beta_6E	NA	NA	40
